# Supplementary material for: Histone Deacetylase Inhibitors (HDACi) Cause the Selective Depletion of Bromodomain Containing Proteins (BCPs)
Source: Mol Cell Proteomics. 2015 Mar 9;14(5):1350–60. doi: 10.1074/mcp.M114.042499 (PMC4424404; doi:10.1074/mcp.M114.042499)
Supplement: Supplemental Data [file supp_M114.042499_mcp.M114.042499-2.xlsx]

## Sheet: Nuclei Control for TSA Vor 12h
Protein IDs	Majority Protein IDs	Proteins	Peptides	Razor + unique Peptides	Unique Peptides	Peptides Nuclei_Control_TV1	Peptides Nuclei_Control_TV2	Peptides Nuclei_Control_TV3	Razor + unique Peptides Nuclei_Control_TV1	Razor + unique Peptides Nuclei_Control_TV2	Razor + unique Peptides Nuclei_Control_TV3	Unique Peptides Nuclei_Control_TV1	Unique Peptides Nuclei_Control_TV2	Unique Peptides Nuclei_Control_TV3	Sequence Coverage [%]	Unique + Razor Sequence Coverage [%]	Unique Sequence Coverage [%]	Mol. Weight [kDa]
sp|A0AV96|RBM47_HUMAN;sp|Q8TBY0|RBM46_HUMAN	sp|A0AV96|RBM47_HUMAN	2	10	10	10	8	7	8	8	7	8	8	7	8	22.1	22.1	22.1	64.098
sp|A0FGR8|ESYT2_HUMAN	sp|A0FGR8|ESYT2_HUMAN	1	3	3	3	1	2	3	1	2	3	1	2	3	5.4	5.4	5.4	102.36
sp|A0JLT2|MED19_HUMAN	sp|A0JLT2|MED19_HUMAN	1	3	3	3	2	3	2	2	3	2	2	3	2	20.1	20.1	20.1	26.273
sp|A1L0T0|ILVBL_HUMAN	sp|A1L0T0|ILVBL_HUMAN	1	8	8	8	6	8	4	6	8	4	6	8	4	25.3	25.3	25.3	67.867
sp|A4D1E9|GTPBA_HUMAN	sp|A4D1E9|GTPBA_HUMAN	1	1	1	1	1	0	1	1	0	1	1	0	1	2.3	2.3	2.3	42.932
sp|A5PLL7|TM189_HUMAN	sp|A5PLL7|TM189_HUMAN	1	1	1	1	0	1	0	0	1	0	0	1	0	5.6	5.6	5.6	31.135
sp|A6NFI3|ZN316_HUMAN	sp|A6NFI3|ZN316_HUMAN	1	1	1	1	0	0	1	0	0	1	0	0	1	2.1	2.1	2.1	108.44
sp|A6NHR9|SMHD1_HUMAN	sp|A6NHR9|SMHD1_HUMAN	1	43	43	43	28	39	31	28	39	31	28	39	31	29	29	29	226.37
sp|B7ZAQ6|GPHRA_HUMAN;sp|P0CG08|GPHRB_HUMAN;sp|A6NKF9|GPHRC_HUMAN	sp|B7ZAQ6|GPHRA_HUMAN;sp|P0CG08|GPHRB_HUMAN;sp|A6NKF9|GPHRC_HUMAN	3	2	2	2	1	1	0	1	1	0	1	1	0	5.5	5.5	5.5	52.916
sp|A6NL28|TPM3L_HUMAN	sp|A6NL28|TPM3L_HUMAN	1	1	1	1	1	1	1	1	1	1	1	1	1	6.3	6.3	6.3	26.269
sp|A8CG34|P121C_HUMAN;sp|A6NF01|P121B_HUMAN;sp|Q6PJE2|POZP3_HUMAN	sp|A8CG34|P121C_HUMAN	3	15	15	4	13	10	8	13	10	8	4	3	1	25	25	7.7	125.06
sp|A8MT69|CENPX_HUMAN	sp|A8MT69|CENPX_HUMAN	1	2	2	2	2	1	2	2	1	2	2	1	2	25.9	25.9	25.9	8.9593
sp|O00116|ADAS_HUMAN	sp|O00116|ADAS_HUMAN	1	6	6	6	6	3	4	6	3	4	6	3	4	15.7	15.7	15.7	72.911
sp|O00139|KIF2A_HUMAN;sp|Q8N4N8|KIF2B_HUMAN	sp|O00139|KIF2A_HUMAN	2	3	3	3	1	1	2	1	1	2	1	1	2	5.5	5.5	5.5	79.954
sp|O00148|DX39A_HUMAN	sp|O00148|DX39A_HUMAN	1	21	9	9	20	18	20	9	7	8	9	7	8	51.5	25.5	25.5	49.129
sp|O00159|MYO1C_HUMAN	sp|O00159|MYO1C_HUMAN	1	9	9	9	2	8	6	2	8	6	2	8	6	10.9	10.9	10.9	121.68
sp|O00217|NDUS8_HUMAN	sp|O00217|NDUS8_HUMAN	1	1	1	1	1	1	1	1	1	1	1	1	1	5.7	5.7	5.7	23.705
sp|O00231|PSD11_HUMAN	sp|O00231|PSD11_HUMAN	1	11	11	11	3	10	9	3	10	9	3	10	9	30.8	30.8	30.8	47.463
sp|O00232|PSD12_HUMAN	sp|O00232|PSD12_HUMAN	1	5	5	5	3	3	4	3	3	4	3	3	4	12.3	12.3	12.3	52.904
sp|O00255|MEN1_HUMAN	sp|O00255|MEN1_HUMAN	1	5	5	5	4	5	3	4	5	3	4	5	3	15.6	15.6	15.6	68.023
sp|O00257|CBX4_HUMAN	sp|O00257|CBX4_HUMAN	1	10	10	10	8	7	7	8	7	7	8	7	7	24.5	24.5	24.5	61.367
sp|O00264|PGRC1_HUMAN	sp|O00264|PGRC1_HUMAN	1	9	8	8	9	6	6	8	5	5	8	5	5	51.3	46.7	46.7	21.671
sp|O00267|SPT5H_HUMAN	sp|O00267|SPT5H_HUMAN	1	32	32	32	24	23	21	24	23	21	24	23	21	40	40	40	121
sp|O00268|TAF4_HUMAN	sp|O00268|TAF4_HUMAN	1	8	8	8	5	5	4	5	5	4	5	5	4	12.8	12.8	12.8	110.11
sp|O00303|EIF3F_HUMAN	sp|O00303|EIF3F_HUMAN	1	1	1	1	1	1	0	1	1	0	1	1	0	4.2	4.2	4.2	37.563
sp|O00400|ACATN_HUMAN	sp|O00400|ACATN_HUMAN	1	3	3	3	1	3	2	1	3	2	1	3	2	6.2	6.2	6.2	60.908
sp|O00410|IPO5_HUMAN	sp|O00410|IPO5_HUMAN	1	2	2	2	1	2	1	1	2	1	1	2	1	2.8	2.8	2.8	123.63
sp|O00422|SAP18_HUMAN	sp|O00422|SAP18_HUMAN	1	6	6	6	6	6	6	6	6	6	6	6	6	43.8	43.8	43.8	17.561
sp|O00461|GOLI4_HUMAN	sp|O00461|GOLI4_HUMAN	1	2	2	2	1	1	0	1	1	0	1	1	0	3.3	3.3	3.3	81.879
sp|O00472|ELL2_HUMAN	sp|O00472|ELL2_HUMAN	1	5	5	5	4	2	1	4	2	1	4	2	1	10.8	10.8	10.8	72.324
sp|O00479|HMGN4_HUMAN	sp|O00479|HMGN4_HUMAN	1	1	1	1	0	0	1	0	0	1	0	0	1	14.4	14.4	14.4	9.5388
sp|O00483|NDUA4_HUMAN	sp|O00483|NDUA4_HUMAN	1	2	2	2	2	2	1	2	2	1	2	2	1	27.2	27.2	27.2	9.3697
sp|O00487|PSDE_HUMAN	sp|O00487|PSDE_HUMAN	1	6	6	6	3	5	4	3	5	4	3	5	4	29.7	29.7	29.7	34.577
sp|O00488|ZN593_HUMAN	sp|O00488|ZN593_HUMAN	1	1	1	1	1	0	0	1	0	0	1	0	0	21.6	21.6	21.6	15.199
sp|O00505|IMA3_HUMAN	sp|O00505|IMA3_HUMAN	1	7	5	5	4	6	4	4	4	3	4	4	3	23.8	18.2	18.2	57.81
sp|O00541|PESC_HUMAN	sp|O00541|PESC_HUMAN	1	22	22	22	21	20	19	21	20	19	21	20	19	38.1	38.1	38.1	68.002
sp|O00566|MPP10_HUMAN	sp|O00566|MPP10_HUMAN	1	17	17	17	15	15	14	15	15	14	15	15	14	30.8	30.8	30.8	78.863
sp|O00567|NOP56_HUMAN	sp|O00567|NOP56_HUMAN	1	33	33	33	26	29	28	26	29	28	26	29	28	59.3	59.3	59.3	66.049
sp|O00571|DDX3X_HUMAN;sp|O15523|DDX3Y_HUMAN;sp|Q9NQI0|DDX4_HUMAN	sp|O00571|DDX3X_HUMAN;sp|O15523|DDX3Y_HUMAN	3	19	18	18	8	14	17	7	13	16	7	13	16	37.2	35.5	35.5	73.243
sp|O00592|PODXL_HUMAN	sp|O00592|PODXL_HUMAN	1	3	3	3	1	2	2	1	2	2	1	2	2	6.5	6.5	6.5	58.635
sp|O00629|IMA4_HUMAN	sp|O00629|IMA4_HUMAN	1	10	10	8	6	10	7	6	10	7	6	8	6	38.8	38.8	33.2	57.886
sp|O00712|NFIB_HUMAN	sp|O00712|NFIB_HUMAN	1	8	6	6	6	5	5	5	3	4	5	3	4	35.5	27.1	27.1	47.441
sp|O00767|ACOD_HUMAN	sp|O00767|ACOD_HUMAN	1	5	5	5	4	5	5	4	5	5	4	5	5	21.2	21.2	21.2	41.522
sp|O14497|ARI1A_HUMAN	sp|O14497|ARI1A_HUMAN	1	33	33	32	26	23	23	26	23	23	25	22	22	25.3	25.3	24.4	242.04
sp|O14519|CDKA1_HUMAN	sp|O14519|CDKA1_HUMAN	1	2	2	2	2	2	2	2	2	2	2	2	2	53	53	53	12.365
sp|O14524|T194A_HUMAN;sp|Q67726|NS1AB_HASV1;sp|Q9IFX2|NS1AB_HASV8;sp|Q4TWH8|NS1AB_HASV5;sp|Q3ZN06|NS1AB_HASV4;sp|P0C6K4|NS1A_HASV1;sp|Q9IFX3|NS1A_HASV8;sp|Q3ZN07|NS1A_HASV4;sp|Q4TWH9|NS1A_HASV5	sp|O14524|T194A_HUMAN	9	4	4	4	3	3	3	3	3	3	3	3	3	7.4	7.4	7.4	50.639
sp|O14548|COX7R_HUMAN	sp|O14548|COX7R_HUMAN	1	1	1	1	0	1	1	0	1	1	0	1	1	28.9	28.9	28.9	12.615
sp|O14561|ACPM_HUMAN	sp|O14561|ACPM_HUMAN	1	2	2	2	2	2	2	2	2	2	2	2	2	15.4	15.4	15.4	17.417
sp|O14579|COPE_HUMAN	sp|O14579|COPE_HUMAN	1	1	1	1	1	1	1	1	1	1	1	1	1	6.5	6.5	6.5	34.482
sp|O14646|CHD1_HUMAN	sp|O14646|CHD1_HUMAN	1	28	28	22	22	19	23	22	19	23	17	15	17	21	21	18.4	196.69
sp|O14647|CHD2_HUMAN	sp|O14647|CHD2_HUMAN	1	16	10	10	12	12	8	7	8	2	7	8	2	10.4	8	8	211.34
sp|O14672|ADA10_HUMAN	sp|O14672|ADA10_HUMAN	1	10	10	10	7	7	7	7	7	7	7	7	7	20.6	20.6	20.6	84.141
sp|O14686|MLL2_HUMAN	sp|O14686|MLL2_HUMAN	1	10	10	10	3	7	4	3	7	4	3	7	4	2.6	2.6	2.6	593.38
sp|O14735|CDIPT_HUMAN	sp|O14735|CDIPT_HUMAN	1	1	1	1	1	0	1	1	0	1	1	0	1	5.2	5.2	5.2	23.539
sp|O14744|ANM5_HUMAN	sp|O14744|ANM5_HUMAN	1	3	3	3	1	3	1	1	3	1	1	3	1	7.2	7.2	7.2	72.683
sp|O14745|NHRF1_HUMAN	sp|O14745|NHRF1_HUMAN	1	1	1	1	0	1	0	0	1	0	0	1	0	3.9	3.9	3.9	38.868
sp|O14776|TCRG1_HUMAN;sp|Q5VWI1|TCRGL_HUMAN	sp|O14776|TCRG1_HUMAN	2	30	30	30	20	21	24	20	21	24	20	21	24	25.1	25.1	25.1	123.9
sp|O14818|PSA7_HUMAN;sp|Q8TAA3|PSA7L_HUMAN	sp|O14818|PSA7_HUMAN;sp|Q8TAA3|PSA7L_HUMAN	2	4	4	4	2	3	4	2	3	4	2	3	4	22.6	22.6	22.6	27.887
sp|O14828|SCAM3_HUMAN	sp|O14828|SCAM3_HUMAN	1	3	3	3	2	2	1	2	2	1	2	2	1	13.3	13.3	13.3	38.287
sp|O14880|MGST3_HUMAN	sp|O14880|MGST3_HUMAN	1	2	2	2	2	2	2	2	2	2	2	2	2	15.8	15.8	15.8	16.516
sp|Q5SRD1|TI23B_HUMAN;sp|O14925|TIM23_HUMAN	sp|Q5SRD1|TI23B_HUMAN;sp|O14925|TIM23_HUMAN	2	2	2	2	2	1	1	2	1	1	2	1	1	14.4	14.4	14.4	28.048
sp|O14949|QCR8_HUMAN	sp|O14949|QCR8_HUMAN	1	2	2	2	1	2	1	1	2	1	1	2	1	25.6	25.6	25.6	9.9062
sp|O14950|ML12B_HUMAN;sp|P19105|ML12A_HUMAN;sp|P24844|MYL9_HUMAN	sp|O14950|ML12B_HUMAN;sp|P19105|ML12A_HUMAN;sp|P24844|MYL9_HUMAN	3	3	3	3	2	3	2	2	3	2	2	3	2	22.1	22.1	22.1	19.779
sp|O14965|AURKA_HUMAN	sp|O14965|AURKA_HUMAN	1	5	4	4	5	4	4	4	3	3	4	3	3	19.1	17.1	17.1	45.809
sp|O14966|RAB7L_HUMAN	sp|O14966|RAB7L_HUMAN	1	2	1	1	2	1	1	1	0	0	1	0	0	10.8	5.4	5.4	23.155
sp|O14974|MYPT1_HUMAN	sp|O14974|MYPT1_HUMAN	1	3	3	3	0	1	3	0	1	3	0	1	3	4.3	4.3	4.3	115.28
sp|O14975|S27A2_HUMAN	sp|O14975|S27A2_HUMAN	1	10	10	10	4	6	7	4	6	7	4	6	7	17.3	17.3	17.3	70.311
sp|O14979|HNRDL_HUMAN	sp|O14979|HNRDL_HUMAN	1	15	12	12	13	13	15	10	11	12	10	11	12	34.8	32.4	32.4	46.437
sp|O14980|XPO1_HUMAN	sp|O14980|XPO1_HUMAN	1	20	20	20	13	19	10	13	19	10	13	19	10	24.4	24.4	24.4	123.38
sp|O14981|BTAF1_HUMAN	sp|O14981|BTAF1_HUMAN	1	14	14	14	11	9	6	11	9	6	11	9	6	10.7	10.7	10.7	206.89
sp|O14983|AT2A1_HUMAN	sp|O14983|AT2A1_HUMAN	1	9	1	1	9	8	7	1	0	0	1	0	0	12.9	1.6	1.6	110.25
sp|O15014|ZN609_HUMAN	sp|O15014|ZN609_HUMAN	1	4	4	4	2	1	3	2	1	3	2	1	3	5.2	5.2	5.2	151.19
sp|O15031|PLXB2_HUMAN	sp|O15031|PLXB2_HUMAN	1	1	1	1	0	0	1	0	0	1	0	0	1	0.8	0.8	0.8	205.12
sp|O15042|SR140_HUMAN;sp|O43151|TET3_HUMAN;REV__sp|Q8NF91|SYNE1_HUMAN;sp|Q52LW3|RHG29_HUMAN;REV__sp|O94887|FARP2_HUMAN;REV__sp|Q96AE4|FUBP1_HUMAN;REV__CON__Q3MHN2;REV__sp|P0CJ85|DU4L2_HUMAN;REV__sp|P0CJ86|DU4L3_HUMAN;REV__sp|P0CJ88|DU4L5_HUMAN;REV__sp|P0CJ89|DU4L6_HUMAN;REV__sp|P0CJ90|DU4L7_HUMAN;REV__sp|Q9UBX2|DUX4_HUMAN;REV__sp|P0CJ87|DU4L4_HUMAN	sp|O15042|SR140_HUMAN	14	30	29	29	29	27	24	28	26	24	28	26	24	40.4	40.4	40.4	118.29
sp|O15047|SET1A_HUMAN;sp|Q9UPS6|SET1B_HUMAN	sp|O15047|SET1A_HUMAN	2	8	8	8	5	5	5	5	5	5	5	5	5	6.4	6.4	6.4	186.03
sp|O15121|DEGS1_HUMAN	sp|O15121|DEGS1_HUMAN	1	4	4	4	4	2	3	4	2	3	4	2	3	15.8	15.8	15.8	37.866
sp|O15126|SCAM1_HUMAN	sp|O15126|SCAM1_HUMAN	1	1	1	1	1	1	1	1	1	1	1	1	1	6.8	6.8	6.8	37.92
sp|O15127|SCAM2_HUMAN	sp|O15127|SCAM2_HUMAN	1	1	1	1	0	0	1	0	0	1	0	0	1	4.3	4.3	4.3	36.648
sp|O15143|ARC1B_HUMAN	sp|O15143|ARC1B_HUMAN	1	1	1	1	0	0	1	0	0	1	0	0	1	4.6	4.6	4.6	40.949
sp|O15155|BET1_HUMAN	sp|O15155|BET1_HUMAN	1	1	1	1	1	1	1	1	1	1	1	1	1	9.3	9.3	9.3	13.289
sp|O15156|ZBT7B_HUMAN	sp|O15156|ZBT7B_HUMAN	1	4	4	4	2	2	3	2	2	3	2	2	3	10.9	10.9	10.9	58.026
sp|O15160|RPAC1_HUMAN	sp|O15160|RPAC1_HUMAN	1	11	11	11	9	10	10	9	10	10	9	10	10	47.1	47.1	47.1	39.249
sp|O15164|TIF1A_HUMAN	sp|O15164|TIF1A_HUMAN	1	15	15	13	8	15	7	8	15	7	8	13	7	19.9	19.9	18	116.83
sp|O15173|PGRC2_HUMAN	sp|O15173|PGRC2_HUMAN	1	10	10	9	10	7	6	10	7	6	9	6	5	48.4	48.4	44.4	23.818
sp|O15182|CETN3_HUMAN	sp|O15182|CETN3_HUMAN	1	1	1	1	1	0	1	1	0	1	1	0	1	7.2	7.2	7.2	19.55
sp|O15213|WDR46_HUMAN	sp|O15213|WDR46_HUMAN	1	21	21	21	13	19	15	13	19	15	13	19	15	48.5	48.5	48.5	68.07
sp|O15226|NKRF_HUMAN	sp|O15226|NKRF_HUMAN	1	35	35	35	33	32	28	33	32	28	33	32	28	58.4	58.4	58.4	77.672
sp|O15258|RER1_HUMAN	sp|O15258|RER1_HUMAN	1	1	1	1	1	1	1	1	1	1	1	1	1	9.2	9.2	9.2	22.958
sp|O15260|SURF4_HUMAN	sp|O15260|SURF4_HUMAN	1	5	5	5	3	4	1	3	4	1	3	4	1	21.6	21.6	21.6	30.394
sp|O15269|SPTC1_HUMAN	sp|O15269|SPTC1_HUMAN	1	5	5	5	4	4	4	4	4	4	4	4	4	15.2	15.2	15.2	52.743
sp|O15270|SPTC2_HUMAN	sp|O15270|SPTC2_HUMAN	1	1	1	1	1	1	1	1	1	1	1	1	1	2.1	2.1	2.1	62.924
sp|O15294|OGT1_HUMAN	sp|O15294|OGT1_HUMAN	1	23	23	23	20	22	15	20	22	15	20	22	15	30.9	30.9	30.9	116.92
sp|O15379|HDAC3_HUMAN	sp|O15379|HDAC3_HUMAN	1	6	5	5	5	4	2	4	3	1	4	3	1	17.3	15.4	15.4	48.847
sp|O15381|NVL_HUMAN	sp|O15381|NVL_HUMAN	1	29	29	29	26	27	26	26	27	26	26	27	26	44.4	44.4	44.4	95.05
sp|O15392|BIRC5_HUMAN	sp|O15392|BIRC5_HUMAN	1	7	7	7	4	5	7	4	5	7	4	5	7	56.3	56.3	56.3	16.389
sp|O15427|MOT4_HUMAN	sp|O15427|MOT4_HUMAN	1	4	4	4	2	4	4	2	4	4	2	4	4	9	9	9	49.469
sp|O15446|RPA34_HUMAN	sp|O15446|RPA34_HUMAN	1	17	17	17	15	15	16	15	15	16	15	15	16	58.8	58.8	58.8	54.985
sp|O15504|NUPL2_HUMAN	sp|O15504|NUPL2_HUMAN	1	7	7	7	5	3	5	5	3	5	5	3	5	24.1	24.1	24.1	44.871
sp|O15514|RPB4_HUMAN	sp|O15514|RPB4_HUMAN	1	6	6	6	3	6	4	3	6	4	3	6	4	67.6	67.6	67.6	16.311
sp|O15525|MAFG_HUMAN	sp|O15525|MAFG_HUMAN	1	4	4	2	2	4	2	2	4	2	2	2	2	22.2	22.2	15.4	17.849
sp|O15533|TPSN_HUMAN	sp|O15533|TPSN_HUMAN	1	4	4	4	2	3	4	2	3	4	2	3	4	12.7	12.7	12.7	47.625
sp|O15541|R113A_HUMAN	sp|O15541|R113A_HUMAN	1	1	1	1	0	0	1	0	0	1	0	0	1	3.2	3.2	3.2	38.787
sp|O15550|KDM6A_HUMAN	sp|O15550|KDM6A_HUMAN	1	1	1	1	0	1	0	0	1	0	0	1	0	1.2	1.2	1.2	154.17
sp|O43143|DHX15_HUMAN	sp|O43143|DHX15_HUMAN	1	43	43	42	41	39	39	41	39	39	40	38	38	51.2	51.2	50.1	90.932
sp|O43159|RRP8_HUMAN	sp|O43159|RRP8_HUMAN	1	17	17	17	13	14	10	13	14	10	13	14	10	50.2	50.2	50.2	50.714
sp|O43169|CYB5B_HUMAN	sp|O43169|CYB5B_HUMAN	1	4	4	4	4	4	3	4	4	3	4	4	3	50.7	50.7	50.7	16.332
sp|O43172|PRP4_HUMAN	sp|O43172|PRP4_HUMAN	1	23	23	23	22	20	19	22	20	19	22	20	19	55.9	55.9	55.9	58.449
sp|O43175|SERA_HUMAN	sp|O43175|SERA_HUMAN	1	5	5	5	1	4	3	1	4	3	1	4	3	11.1	11.1	11.1	56.65
sp|O43181|NDUS4_HUMAN	sp|O43181|NDUS4_HUMAN	1	2	2	2	1	0	1	1	0	1	1	0	1	14.3	14.3	14.3	20.108
sp|O43189|PHF1_HUMAN	sp|O43189|PHF1_HUMAN	1	2	2	2	0	2	0	0	2	0	0	2	0	5.8	5.8	5.8	62.105
sp|O43242|PSMD3_HUMAN	sp|O43242|PSMD3_HUMAN	1	11	11	11	1	5	10	1	5	10	1	5	10	27	27	27	60.977
sp|O43248|HXC11_HUMAN	sp|O43248|HXC11_HUMAN	1	2	2	2	2	0	0	2	0	0	2	0	0	17.8	17.8	17.8	33.747
sp|O43251|RFOX2_HUMAN;sp|Q9NWB1|RFOX1_HUMAN;sp|A6NFN3|RFOX3_HUMAN	sp|O43251|RFOX2_HUMAN;sp|Q9NWB1|RFOX1_HUMAN	3	4	4	4	4	4	4	4	4	4	4	4	4	19.7	19.7	19.7	41.373
sp|O43257|ZNHI1_HUMAN	sp|O43257|ZNHI1_HUMAN	1	1	1	1	1	1	1	1	1	1	1	1	1	14.9	14.9	14.9	17.536
sp|O43290|SNUT1_HUMAN	sp|O43290|SNUT1_HUMAN	1	31	31	31	27	29	27	27	29	27	27	29	27	48.1	48.1	48.1	90.254
sp|O43292|GPAA1_HUMAN	sp|O43292|GPAA1_HUMAN	1	3	3	3	2	3	3	2	3	3	2	3	3	5.6	5.6	5.6	67.622
sp|O43324|MCA3_HUMAN	sp|O43324|MCA3_HUMAN	1	2	2	2	1	1	0	1	1	0	1	1	0	6.9	6.9	6.9	19.81
sp|O43390|HNRPR_HUMAN	sp|O43390|HNRPR_HUMAN	1	29	29	22	26	25	27	26	25	27	20	19	21	48.7	48.7	39	70.942
sp|O43395|PRPF3_HUMAN	sp|O43395|PRPF3_HUMAN	1	21	21	21	18	18	19	18	18	19	18	18	19	44.9	44.9	44.9	77.528
sp|O43399|TPD54_HUMAN	sp|O43399|TPD54_HUMAN	1	1	1	1	0	1	1	0	1	1	0	1	1	4.9	4.9	4.9	22.237
sp|O43402|CX4NB_HUMAN	sp|O43402|CX4NB_HUMAN	1	2	2	2	2	1	0	2	1	0	2	1	0	12.4	12.4	12.4	23.773
sp|O43422|P52K_HUMAN	sp|O43422|P52K_HUMAN	1	2	2	2	1	1	0	1	1	0	1	1	0	4.3	4.3	4.3	87.703
sp|O43447|PPIH_HUMAN	sp|O43447|PPIH_HUMAN	1	13	13	13	10	9	10	10	9	10	10	9	10	80.8	80.8	80.8	19.208
sp|O43463|SUV91_HUMAN	sp|O43463|SUV91_HUMAN	1	3	3	3	2	1	3	2	1	3	2	1	3	14.6	14.6	14.6	47.907
sp|O43474|KLF4_HUMAN	sp|O43474|KLF4_HUMAN	1	3	3	3	3	0	2	3	0	2	3	0	2	10.5	10.5	10.5	54.67
sp|O43615|TIM44_HUMAN	sp|O43615|TIM44_HUMAN	1	4	4	4	3	4	4	3	4	4	3	4	4	12.6	12.6	12.6	51.355
sp|O43660|PLRG1_HUMAN	sp|O43660|PLRG1_HUMAN	1	23	23	23	19	22	18	19	22	18	19	22	18	62.8	62.8	62.8	57.193
sp|O43663|PRC1_HUMAN	sp|O43663|PRC1_HUMAN	1	6	5	5	3	3	3	3	2	2	3	2	2	14.7	13.5	13.5	71.606
sp|O43670|ZN207_HUMAN	sp|O43670|ZN207_HUMAN	1	9	9	9	7	7	7	7	7	7	7	7	7	18.4	18.4	18.4	50.75
sp|O43674|NDUB5_HUMAN	sp|O43674|NDUB5_HUMAN	1	3	3	3	0	3	1	0	3	1	0	3	1	16.9	16.9	16.9	21.75
sp|O43679|LDB2_HUMAN	sp|O43679|LDB2_HUMAN	1	2	1	1	1	1	1	0	1	1	0	1	1	4.8	2.1	2.1	42.793
sp|O43684|BUB3_HUMAN	sp|O43684|BUB3_HUMAN	1	15	15	15	11	11	13	11	11	13	11	11	13	61.6	61.6	61.6	37.154
sp|O43707|ACTN4_HUMAN;sp|P35609|ACTN2_HUMAN;sp|Q08043|ACTN3_HUMAN	sp|O43707|ACTN4_HUMAN	3	25	25	14	11	23	16	11	23	16	8	13	10	35.7	35.7	22.9	104.85
sp|O43719|HTSF1_HUMAN;sp|Q8TEA7|TBCK_HUMAN	sp|O43719|HTSF1_HUMAN	2	25	25	25	20	21	23	20	21	23	20	21	23	37.9	37.9	37.9	85.852
sp|O43760|SNG2_HUMAN	sp|O43760|SNG2_HUMAN	1	2	2	2	1	0	2	1	0	2	1	0	2	8	8	8	24.81
sp|O43795|MYO1B_HUMAN	sp|O43795|MYO1B_HUMAN	1	1	1	1	0	0	1	0	0	1	0	0	1	1.2	1.2	1.2	131.98
sp|O43808|PM34_HUMAN	sp|O43808|PM34_HUMAN	1	1	1	1	0	0	1	0	0	1	0	0	1	4.9	4.9	4.9	34.566
sp|O43809|CPSF5_HUMAN	sp|O43809|CPSF5_HUMAN	1	9	9	9	8	6	5	8	6	5	8	6	5	40.5	40.5	40.5	26.227
sp|O43818|U3IP2_HUMAN	sp|O43818|U3IP2_HUMAN	1	17	17	17	12	13	16	12	13	16	12	13	16	45.3	45.3	45.3	51.84
sp|O43823|AKAP8_HUMAN	sp|O43823|AKAP8_HUMAN	1	16	16	16	13	11	11	13	11	11	13	11	11	42.9	42.9	42.9	76.107
sp|O43852|CALU_HUMAN	sp|O43852|CALU_HUMAN	1	5	5	5	2	4	2	2	4	2	2	4	2	21.6	21.6	21.6	37.106
sp|O43913|ORC5_HUMAN	sp|O43913|ORC5_HUMAN	1	4	4	4	1	4	3	1	4	3	1	4	3	7.8	7.8	7.8	50.282
sp|O43920|NDUS5_HUMAN	sp|O43920|NDUS5_HUMAN	1	1	1	1	0	1	0	0	1	0	0	1	0	11.3	11.3	11.3	12.517
sp|O43929|ORC4_HUMAN;CON__Q2YDI2	sp|O43929|ORC4_HUMAN	2	8	8	8	3	7	6	3	7	6	3	7	6	24.8	24.8	24.8	50.377
sp|O60216|RAD21_HUMAN;sp|Q9H4I0|RD21L_HUMAN	sp|O60216|RAD21_HUMAN	2	35	35	35	31	29	27	31	29	27	31	29	27	63.4	63.4	63.4	71.689
sp|O60220|TIM8A_HUMAN	sp|O60220|TIM8A_HUMAN	1	2	2	2	0	0	2	0	0	2	0	0	2	23.7	23.7	23.7	10.998
sp|O60231|DHX16_HUMAN	sp|O60231|DHX16_HUMAN	1	11	10	10	8	7	5	7	6	4	7	6	4	16.2	15.4	15.4	119.26
sp|O60244|MED14_HUMAN	sp|O60244|MED14_HUMAN	1	20	20	20	11	18	13	11	18	13	11	18	13	22.1	22.1	22.1	160.6
sp|O60264|SMCA5_HUMAN;sp|P28370|SMCA1_HUMAN;REV__sp|Q00610|CLH1_HUMAN	sp|O60264|SMCA5_HUMAN	3	55	55	55	47	44	46	47	44	46	47	44	46	51.1	51.1	51.1	121.9
sp|O60282|KIF5C_HUMAN	sp|O60282|KIF5C_HUMAN	1	2	1	1	1	1	2	0	0	1	0	0	1	1.9	0.7	0.7	109.49
sp|O60287|NPA1P_HUMAN;REV__sp|Q5T5N4|CF118_HUMAN	sp|O60287|NPA1P_HUMAN	2	41	41	41	28	34	24	28	34	24	28	34	24	21.9	21.9	21.9	254.39
sp|O60293|ZC3H1_HUMAN	sp|O60293|ZC3H1_HUMAN	1	23	23	23	13	15	16	13	15	16	13	15	16	16.1	16.1	16.1	226.35
sp|O60306|AQR_HUMAN;REV__sp|Q9NZM3|ITSN2_HUMAN;REV__sp|Q8TEQ6|GEMI5_HUMAN;REV__sp|Q14807|KIF22_HUMAN;REV__sp|Q9BWW8|APOL6_HUMAN	sp|O60306|AQR_HUMAN	5	49	49	47	32	38	30	32	38	30	32	37	29	42.1	42.1	41.2	171.29
sp|O60313|OPA1_HUMAN	sp|O60313|OPA1_HUMAN	1	2	2	2	1	1	0	1	1	0	1	1	0	2.7	2.7	2.7	111.63
sp|O60318|MCM3A_HUMAN	sp|O60318|MCM3A_HUMAN	1	18	18	18	11	12	8	11	12	8	11	12	8	13.3	13.3	13.3	218.4
sp|O60337|MARH6_HUMAN	sp|O60337|MARH6_HUMAN	1	2	2	2	1	1	2	1	1	2	1	1	2	2.3	2.3	2.3	102.54
sp|O60341|KDM1A_HUMAN	sp|O60341|KDM1A_HUMAN	1	24	24	24	18	23	15	18	23	15	18	23	15	45.5	45.5	45.5	92.902
sp|O60391|NMD3B_HUMAN	sp|O60391|NMD3B_HUMAN	1	1	1	1	0	0	1	0	0	1	0	0	1	1.3	1.3	1.3	112.99
sp|O60427|FADS1_HUMAN;sp|O95864|FADS2_HUMAN	sp|O60427|FADS1_HUMAN	2	7	7	7	4	4	4	4	4	4	4	4	4	22.1	22.1	22.1	51.964
sp|O60488|ACSL4_HUMAN	sp|O60488|ACSL4_HUMAN	1	5	4	4	3	4	4	2	3	3	2	3	3	11	8.4	8.4	79.187
sp|O60506|HNRPQ_HUMAN	sp|O60506|HNRPQ_HUMAN	1	21	14	14	19	19	19	13	13	13	13	13	13	49.1	39.3	39.3	69.602
sp|O60508|PRP17_HUMAN	sp|O60508|PRP17_HUMAN	1	14	14	14	12	10	10	12	10	10	12	10	10	34.4	34.4	34.4	65.521
sp|O60563|CCNT1_HUMAN	sp|O60563|CCNT1_HUMAN	1	7	7	7	2	5	7	2	5	7	2	5	7	21.8	21.8	21.8	80.684
sp|O60568|PLOD3_HUMAN	sp|O60568|PLOD3_HUMAN	1	4	4	4	3	0	1	3	0	1	3	0	1	7.7	7.7	7.7	84.784
sp|O60664|PLIN3_HUMAN	sp|O60664|PLIN3_HUMAN	1	2	2	2	0	2	2	0	2	2	0	2	2	6.9	6.9	6.9	47.074
sp|O60675|MAFK_HUMAN	sp|O60675|MAFK_HUMAN	1	3	1	1	0	3	0	0	1	0	0	1	0	14.1	7.1	7.1	17.523
sp|O60684|IMA7_HUMAN;sp|O15131|IMA5_HUMAN	sp|O60684|IMA7_HUMAN;sp|O15131|IMA5_HUMAN	2	10	10	5	7	9	5	7	9	5	3	5	1	22.4	22.4	11.9	60.029
sp|O60762|DPM1_HUMAN	sp|O60762|DPM1_HUMAN	1	8	8	8	7	8	7	7	8	7	7	8	7	35.4	35.4	35.4	29.634
sp|O60812|HNRCL_HUMAN	sp|O60812|HNRCL_HUMAN	1	10	1	1	10	7	8	1	0	0	1	0	0	21.5	5.5	5.5	32.142
sp|O60814|H2B1K_HUMAN;sp|P57053|H2BFS_HUMAN;sp|P58876|H2B1D_HUMAN;sp|P62807|H2B1C_HUMAN;sp|Q5QNW6|H2B2F_HUMAN;sp|Q93079|H2B1H_HUMAN;sp|Q99877|H2B1N_HUMAN;sp|Q99879|H2B1M_HUMAN;sp|Q99880|H2B1L_HUMAN;sp|Q96A08|H2B1A_HUMAN	sp|O60814|H2B1K_HUMAN;sp|P57053|H2BFS_HUMAN;sp|P58876|H2B1D_HUMAN;sp|P62807|H2B1C_HUMAN;sp|Q5QNW6|H2B2F_HUMAN;sp|Q93079|H2B1H_HUMAN;sp|Q99877|H2B1N_HUMAN;sp|Q99879|H2B1M_HUMAN;sp|Q99880|H2B1L_HUMAN	10	9	9	2	5	7	8	5	7	8	2	2	2	52.4	52.4	7.9	13.89
sp|O60828|PQBP1_HUMAN	sp|O60828|PQBP1_HUMAN	1	9	9	9	7	8	9	7	8	9	7	8	9	52.5	52.5	52.5	30.472
sp|O60832|DKC1_HUMAN	sp|O60832|DKC1_HUMAN	1	23	23	23	21	21	22	21	21	22	21	21	22	46.7	46.7	46.7	57.673
sp|O60870|KIN17_HUMAN	sp|O60870|KIN17_HUMAN	1	2	2	2	2	0	2	2	0	2	2	0	2	6.4	6.4	6.4	45.373
sp|O60884|DNJA2_HUMAN	sp|O60884|DNJA2_HUMAN	1	3	3	3	1	1	1	1	1	1	1	1	1	10.9	10.9	10.9	45.745
sp|O60885|BRD4_HUMAN	sp|O60885|BRD4_HUMAN	1	25	25	17	13	24	16	13	24	16	9	16	11	24.2	24.2	20.3	152.22
sp|O60907|TBL1X_HUMAN	sp|O60907|TBL1X_HUMAN	1	5	2	2	5	4	5	2	1	2	2	1	2	16.3	9	9	62.495
sp|O60934|NBN_HUMAN	sp|O60934|NBN_HUMAN	1	20	20	20	19	15	15	19	15	15	19	15	15	37.5	37.5	37.5	84.958
sp|O75150|BRE1B_HUMAN	sp|O75150|BRE1B_HUMAN	1	14	13	12	7	10	10	6	9	9	6	8	9	18.9	18.3	16.9	113.65
sp|O75151|PHF2_HUMAN	sp|O75151|PHF2_HUMAN	1	9	9	8	6	6	4	6	6	4	5	5	4	12.5	12.5	11.2	120.77
sp|O75152|ZC11A_HUMAN	sp|O75152|ZC11A_HUMAN	1	29	29	29	26	24	19	26	24	19	26	24	19	41.2	41.2	41.2	89.13
sp|O75182|SIN3B_HUMAN	sp|O75182|SIN3B_HUMAN	1	6	6	6	2	5	4	2	5	4	2	5	4	6.5	6.5	6.5	133.06
sp|O75306|NDUS2_HUMAN	sp|O75306|NDUS2_HUMAN	1	1	1	1	1	1	1	1	1	1	1	1	1	2.6	2.6	2.6	52.545
sp|O75319|DUS11_HUMAN	sp|O75319|DUS11_HUMAN	1	4	4	4	3	1	3	3	1	3	3	1	3	18.5	18.5	18.5	38.938
sp|O75340|PDCD6_HUMAN	sp|O75340|PDCD6_HUMAN	1	13	13	13	11	11	10	11	11	10	11	11	10	72.3	72.3	72.3	21.868
sp|O75352|MPU1_HUMAN	sp|O75352|MPU1_HUMAN	1	3	3	3	3	3	2	3	3	2	3	3	2	8.1	8.1	8.1	26.638
sp|O75362|ZN217_HUMAN	sp|O75362|ZN217_HUMAN	1	6	6	6	1	6	1	1	6	1	1	6	1	8.9	8.9	8.9	115.27
sp|O75367|H2AY_HUMAN;sp|Q9P0M6|H2AW_HUMAN	sp|O75367|H2AY_HUMAN	2	22	22	22	18	21	19	18	21	19	18	21	19	60.5	60.5	60.5	39.617
sp|O75369|FLNB_HUMAN	sp|O75369|FLNB_HUMAN	1	9	8	8	3	5	3	2	5	3	2	5	3	4.3	3.9	3.9	278.16
sp|O75376|NCOR1_HUMAN	sp|O75376|NCOR1_HUMAN	1	9	9	8	4	7	4	4	7	4	4	6	4	4.9	4.9	4.4	270.21
sp|O75380|NDUS6_HUMAN	sp|O75380|NDUS6_HUMAN	1	1	1	1	1	1	1	1	1	1	1	1	1	12.1	12.1	12.1	13.711
sp|O75390|CISY_HUMAN	sp|O75390|CISY_HUMAN	1	8	8	8	5	6	6	5	6	6	5	6	6	25.8	25.8	25.8	51.712
sp|O75396|SC22B_HUMAN	sp|O75396|SC22B_HUMAN	1	8	8	8	8	8	7	8	8	7	8	8	7	43.7	43.7	43.7	24.593
sp|O75400|PR40A_HUMAN	sp|O75400|PR40A_HUMAN	1	23	23	22	21	22	22	21	22	22	20	21	21	27.3	27.3	26	108.8
sp|O75446|SAP30_HUMAN	sp|O75446|SAP30_HUMAN	1	3	3	3	2	1	0	2	1	0	2	1	0	12.7	12.7	12.7	23.306
sp|O75448|MED24_HUMAN	sp|O75448|MED24_HUMAN	1	10	10	10	8	7	6	8	7	6	8	7	6	14.8	14.8	14.8	110.3
sp|O75467|Z324A_HUMAN;sp|Q6AW86|Z324B_HUMAN	sp|O75467|Z324A_HUMAN;sp|Q6AW86|Z324B_HUMAN	2	1	1	1	0	1	1	0	1	1	0	1	1	4	4	4	61.103
sp|O75475|PSIP1_HUMAN;sp|P51858|HDGF_HUMAN;sp|Q9Y3E1|HDGR3_HUMAN	sp|O75475|PSIP1_HUMAN	3	17	17	16	14	14	14	14	14	14	13	13	13	33	33	31.5	60.103
sp|O75477|ERLN1_HUMAN	sp|O75477|ERLN1_HUMAN	1	5	2	2	5	3	4	2	1	1	2	1	1	15.6	6.6	6.6	38.925
sp|O75478|TAD2A_HUMAN	sp|O75478|TAD2A_HUMAN	1	1	1	1	1	1	1	1	1	1	1	1	1	2.5	2.5	2.5	51.505
sp|O75486|SUPT3_HUMAN	sp|O75486|SUPT3_HUMAN	1	2	2	2	2	2	1	2	2	1	2	2	1	5.8	5.8	5.8	44.361
sp|O75489|NDUS3_HUMAN	sp|O75489|NDUS3_HUMAN	1	2	2	2	1	1	1	1	1	1	1	1	1	9.5	9.5	9.5	30.241
sp|O75494|SRS10_HUMAN;sp|Q8WXF0|SRS12_HUMAN	sp|O75494|SRS10_HUMAN	2	12	12	12	12	9	11	12	9	11	12	9	11	31.7	31.7	31.7	31.3
sp|O75521|ECI2_HUMAN	sp|O75521|ECI2_HUMAN	1	7	7	7	4	3	6	4	3	6	4	3	6	31.5	31.5	31.5	43.585
sp|O75528|TADA3_HUMAN;REV__sp|P18846|ATF1_HUMAN	sp|O75528|TADA3_HUMAN	2	8	8	8	5	6	2	5	6	2	5	6	2	19	19	19	48.902
sp|O75529|TAF5L_HUMAN	sp|O75529|TAF5L_HUMAN	1	3	3	3	1	1	1	1	1	1	1	1	1	5.3	5.3	5.3	66.155
sp|O75530|EED_HUMAN	sp|O75530|EED_HUMAN	1	16	16	16	11	13	14	11	13	14	11	13	14	43.3	43.3	43.3	50.197
sp|O75531|BAF_HUMAN;sp|Q5JUR7|TEX30_HUMAN	sp|O75531|BAF_HUMAN	2	12	12	11	9	12	8	9	12	8	8	11	8	62.9	62.9	62.9	10.058
sp|O75533|SF3B1_HUMAN	sp|O75533|SF3B1_HUMAN	1	52	52	52	45	44	48	45	44	48	45	44	48	49.5	49.5	49.5	145.83
sp|O75554|WBP4_HUMAN	sp|O75554|WBP4_HUMAN	1	2	2	2	2	2	1	2	2	1	2	2	1	7.4	7.4	7.4	42.506
sp|O75586|MED6_HUMAN	sp|O75586|MED6_HUMAN	1	5	5	5	2	3	3	2	3	3	2	3	3	29.7	29.7	29.7	28.424
sp|O75607|NPM3_HUMAN	sp|O75607|NPM3_HUMAN	1	5	5	5	4	4	5	4	4	5	4	4	5	47.2	47.2	47.2	19.343
sp|O75643|U520_HUMAN	sp|O75643|U520_HUMAN	1	111	111	111	90	89	104	90	89	104	90	89	104	54.3	54.3	54.3	244.5
sp|O75683|SURF6_HUMAN;REV__sp|Q68CR1|SE1L3_HUMAN	sp|O75683|SURF6_HUMAN	2	11	11	11	9	9	9	9	9	9	9	9	9	31.9	31.9	31.9	41.45
sp|O75691|UTP20_HUMAN	sp|O75691|UTP20_HUMAN	1	68	68	68	53	59	53	53	59	53	53	59	53	30.8	30.8	30.8	318.38
sp|O75694|NU155_HUMAN	sp|O75694|NU155_HUMAN	1	47	47	47	36	43	39	36	43	39	36	43	39	47.1	47.1	47.1	155.2
sp|O75717|WDHD1_HUMAN	sp|O75717|WDHD1_HUMAN	1	5	5	5	2	2	2	2	2	2	2	2	2	5.1	5.1	5.1	125.97
sp|O75718|CRTAP_HUMAN	sp|O75718|CRTAP_HUMAN	1	2	2	2	1	2	1	1	2	1	1	2	1	4	4	4	46.561
sp|O75787|RENR_HUMAN	sp|O75787|RENR_HUMAN	1	4	4	4	3	2	3	3	2	3	3	2	3	12.3	12.3	12.3	39.008
sp|O75818|RPP40_HUMAN	sp|O75818|RPP40_HUMAN	1	7	7	7	5	4	5	5	4	5	5	4	5	20.4	20.4	20.4	41.833
sp|O75844|FACE1_HUMAN	sp|O75844|FACE1_HUMAN	1	11	11	11	9	9	7	9	9	7	9	9	7	25.7	25.7	25.7	54.812
sp|O75880|SCO1_HUMAN	sp|O75880|SCO1_HUMAN	1	2	2	2	2	0	0	2	0	0	2	0	0	9.3	9.3	9.3	33.814
sp|O75909|CCNK_HUMAN	sp|O75909|CCNK_HUMAN	1	6	6	6	5	4	6	5	4	6	5	4	6	24.3	24.3	24.3	64.239
sp|O75911|DHRS3_HUMAN	sp|O75911|DHRS3_HUMAN	1	2	2	2	2	0	0	2	0	0	2	0	0	8.6	8.6	8.6	33.548
sp|O75915|PRAF3_HUMAN	sp|O75915|PRAF3_HUMAN	1	4	4	4	4	3	4	4	3	4	4	3	4	25	25	25	21.614
sp|O75934|SPF27_HUMAN	sp|O75934|SPF27_HUMAN	1	13	13	13	12	12	11	12	12	11	12	12	11	78.2	78.2	78.2	26.131
sp|O75937|DNJC8_HUMAN	sp|O75937|DNJC8_HUMAN	1	4	4	4	1	4	1	1	4	1	1	4	1	25.3	25.3	25.3	29.841
sp|O75940|SPF30_HUMAN	sp|O75940|SPF30_HUMAN	1	7	7	7	6	6	4	6	6	4	6	6	4	37.4	37.4	37.4	26.711
sp|O75947|ATP5H_HUMAN	sp|O75947|ATP5H_HUMAN	1	7	7	7	5	6	6	5	6	6	5	6	6	46	46	46	18.491
sp|O75955|FLOT1_HUMAN	sp|O75955|FLOT1_HUMAN	1	5	5	5	1	4	3	1	4	3	1	4	3	15	15	15	47.355
sp|O75964|ATP5L_HUMAN	sp|O75964|ATP5L_HUMAN	1	2	2	2	1	2	2	1	2	2	1	2	2	25.2	25.2	25.2	11.428
sp|O76021|RL1D1_HUMAN	sp|O76021|RL1D1_HUMAN	1	28	28	28	26	23	27	26	23	27	26	23	27	50.8	50.8	50.8	54.972
sp|O76031|CLPX_HUMAN	sp|O76031|CLPX_HUMAN	1	2	2	2	1	0	2	1	0	2	1	0	2	3.5	3.5	3.5	69.223
sp|O76094|SRP72_HUMAN	sp|O76094|SRP72_HUMAN	1	5	5	5	2	2	3	2	2	3	2	2	3	9.5	9.5	9.5	74.605
sp|O94762|RECQ5_HUMAN	sp|O94762|RECQ5_HUMAN	1	4	4	4	2	2	2	2	2	2	2	2	2	5.3	5.3	5.3	108.86
sp|O94776|MTA2_HUMAN	sp|O94776|MTA2_HUMAN	1	42	42	36	35	37	35	35	37	35	30	31	29	68.6	68.6	63.9	75.022
sp|O94826|TOM70_HUMAN	sp|O94826|TOM70_HUMAN	1	6	6	6	5	5	4	5	5	4	5	5	4	14.3	14.3	14.3	67.454
sp|O94842|TOX4_HUMAN;sp|O15405|TOX3_HUMAN;sp|O94900|TOX_HUMAN;sp|Q96NM4|TOX2_HUMAN	sp|O94842|TOX4_HUMAN	4	9	9	9	9	9	9	9	9	9	9	9	9	22.9	22.9	22.9	66.194
sp|O94864|ST65G_HUMAN	sp|O94864|ST65G_HUMAN	1	1	1	1	0	1	0	0	1	0	0	1	0	4.3	4.3	4.3	46.192
sp|O94874|UFL1_HUMAN	sp|O94874|UFL1_HUMAN	1	7	7	7	6	3	4	6	3	4	6	3	4	10.6	10.6	10.6	89.594
sp|O94880|PHF14_HUMAN	sp|O94880|PHF14_HUMAN	1	12	12	12	10	8	10	10	8	10	10	8	10	16.8	16.8	16.8	100.05
sp|O94901|SUN1_HUMAN	sp|O94901|SUN1_HUMAN	1	18	18	18	12	18	13	12	18	13	12	18	13	32.6	32.6	32.6	90.063
sp|O94905|ERLN2_HUMAN	sp|O94905|ERLN2_HUMAN	1	7	7	4	6	4	6	6	4	6	3	2	3	20.9	20.9	15.3	37.839
sp|O94906|PRP6_HUMAN	sp|O94906|PRP6_HUMAN	1	39	39	39	33	32	33	33	32	33	33	32	33	47.8	47.8	47.8	106.92
sp|O94913|PCF11_HUMAN	sp|O94913|PCF11_HUMAN	1	23	23	23	20	11	14	20	11	14	20	11	14	22.6	22.6	22.6	173.05
sp|O94925|GLSK_HUMAN	sp|O94925|GLSK_HUMAN	1	4	4	4	0	4	2	0	4	2	0	4	2	8.1	8.1	8.1	73.46
sp|O94992|HEXI1_HUMAN	sp|O94992|HEXI1_HUMAN	1	4	4	4	3	4	3	3	4	3	3	4	3	18.4	18.4	18.4	40.623
sp|O95059|RPP14_HUMAN	sp|O95059|RPP14_HUMAN	1	2	2	2	2	0	2	2	0	2	2	0	2	20.2	20.2	20.2	13.693
sp|O95070|YIF1A_HUMAN	sp|O95070|YIF1A_HUMAN	1	1	1	1	1	1	1	1	1	1	1	1	1	5.1	5.1	5.1	32.011
sp|O95071|UBR5_HUMAN	sp|O95071|UBR5_HUMAN	1	3	3	3	0	3	1	0	3	1	0	3	1	1.4	1.4	1.4	309.35
sp|O95104|SFR15_HUMAN	sp|O95104|SFR15_HUMAN	1	8	8	5	8	7	8	8	7	8	5	4	5	11.3	11.3	9.1	125.87
sp|O95168|NDUB4_HUMAN	sp|O95168|NDUB4_HUMAN	1	2	2	2	2	0	1	2	0	1	2	0	1	12.4	12.4	12.4	15.208
sp|O95197|RTN3_HUMAN	sp|O95197|RTN3_HUMAN	1	1	1	1	1	1	0	1	1	0	1	1	0	3.8	3.8	3.8	112.61
sp|O95202|LETM1_HUMAN	sp|O95202|LETM1_HUMAN	1	7	7	7	4	5	5	4	5	5	4	5	5	12.9	12.9	12.9	83.353
sp|O95218|ZRAB2_HUMAN	sp|O95218|ZRAB2_HUMAN	1	3	3	3	1	1	3	1	1	3	1	1	3	10.9	10.9	10.9	37.404
sp|O95232|LC7L3_HUMAN	sp|O95232|LC7L3_HUMAN	1	7	7	7	5	6	6	5	6	6	5	6	6	23.8	23.8	23.8	51.466
sp|O95235|KI20A_HUMAN	sp|O95235|KI20A_HUMAN	1	26	26	26	17	18	20	17	18	20	17	18	20	40.6	40.6	40.6	100.28
sp|O95238|SPDEF_HUMAN	sp|O95238|SPDEF_HUMAN	1	1	1	1	1	1	0	1	1	0	1	1	0	2.4	2.4	2.4	37.517
sp|O95239|KIF4A_HUMAN;sp|Q2VIQ3|KIF4B_HUMAN;sp|Q96L93|KI16B_HUMAN;sp|Q6ZMV9|KIF6_HUMAN;sp|Q9Y496|KIF3A_HUMAN	sp|O95239|KIF4A_HUMAN	5	24	24	24	12	13	20	12	13	20	12	13	20	28.2	28.2	28.2	139.88
sp|O95243|MBD4_HUMAN	sp|O95243|MBD4_HUMAN	1	7	7	7	5	5	4	5	5	4	5	5	4	14.5	14.5	14.5	66.05
sp|O95251|KAT7_HUMAN	sp|O95251|KAT7_HUMAN	1	11	11	10	10	9	9	10	9	9	9	8	8	25	25	23.2	70.642
sp|O95292|VAPB_HUMAN	sp|O95292|VAPB_HUMAN	1	5	4	4	4	5	5	3	4	4	3	4	4	21	21	21	27.228
sp|O95297|MPZL1_HUMAN	sp|O95297|MPZL1_HUMAN	1	2	2	2	1	0	1	1	0	1	1	0	1	10.4	10.4	10.4	29.082
sp|O95299|NDUAA_HUMAN	sp|O95299|NDUAA_HUMAN	1	5	5	5	3	3	1	3	3	1	3	3	1	18	18	18	40.75
sp|O95347|SMC2_HUMAN	sp|O95347|SMC2_HUMAN	1	20	20	20	12	17	16	12	17	16	12	17	16	20.8	20.8	20.8	135.65
sp|O95365|ZBT7A_HUMAN	sp|O95365|ZBT7A_HUMAN	1	8	8	8	6	5	8	6	5	8	6	5	8	25.2	25.2	25.2	61.438
sp|O95373|IPO7_HUMAN	sp|O95373|IPO7_HUMAN	1	1	1	1	0	1	0	0	1	0	0	1	0	1.6	1.6	1.6	119.52
sp|O95391|SLU7_HUMAN	sp|O95391|SLU7_HUMAN	1	6	6	6	5	4	6	5	4	6	5	4	6	15.5	15.5	15.5	68.386
sp|O95400|CD2B2_HUMAN	sp|O95400|CD2B2_HUMAN	1	8	8	8	7	8	6	7	8	6	7	8	6	33.7	33.7	33.7	37.646
sp|O95402|MED26_HUMAN	sp|O95402|MED26_HUMAN	1	5	5	5	1	5	1	1	5	1	1	5	1	17.8	17.8	17.8	65.446
sp|O95453|PARN_HUMAN	sp|O95453|PARN_HUMAN	1	22	22	22	19	16	16	19	16	16	19	16	16	35.1	35.1	35.1	73.45
sp|O95470|SGPL1_HUMAN	sp|O95470|SGPL1_HUMAN	1	2	2	2	1	1	0	1	1	0	1	1	0	7.2	7.2	7.2	63.523
sp|O95478|NSA2_HUMAN	sp|O95478|NSA2_HUMAN	1	13	13	13	11	11	12	11	11	12	11	11	12	46.9	46.9	46.9	30.065
sp|O95573|ACSL3_HUMAN	sp|O95573|ACSL3_HUMAN	1	20	20	19	14	18	16	14	18	16	13	17	15	40.1	40.1	37.6	80.419
sp|O95602|RPA1_HUMAN;REV__sp|Q5I0X7|TTC32_HUMAN	sp|O95602|RPA1_HUMAN	2	57	57	57	46	49	36	46	49	36	46	49	36	45.8	45.8	45.8	194.81
sp|O95619|YETS4_HUMAN	sp|O95619|YETS4_HUMAN	1	5	5	5	4	4	5	4	4	5	4	4	5	21.6	21.6	21.6	26.499
sp|O95625|ZBT11_HUMAN	sp|O95625|ZBT11_HUMAN	1	6	6	6	6	3	4	6	3	4	6	3	4	7.2	7.2	7.2	119.38
sp|O95639|CPSF4_HUMAN;sp|A6NMK7|CPS4L_HUMAN	sp|O95639|CPSF4_HUMAN	2	10	10	10	6	7	8	6	7	8	6	7	8	53.5	53.5	53.5	30.255
sp|O95672|ECEL1_HUMAN	sp|O95672|ECEL1_HUMAN	1	6	6	6	4	4	4	4	4	4	4	4	4	13.4	13.4	13.4	87.79
sp|O95674|CDS2_HUMAN	sp|O95674|CDS2_HUMAN	1	2	2	2	1	1	0	1	1	0	1	1	0	8.1	8.1	8.1	51.417
sp|O95696|BRD1_HUMAN	sp|O95696|BRD1_HUMAN	1	11	11	9	10	6	6	10	6	6	9	5	5	12.5	12.5	11.2	119.52
sp|O95707|RPP29_HUMAN	sp|O95707|RPP29_HUMAN	1	1	1	1	1	1	1	1	1	1	1	1	1	4.5	4.5	4.5	25.424
sp|O95757|HS74L_HUMAN	sp|O95757|HS74L_HUMAN	1	2	1	1	1	2	1	0	1	0	0	1	0	3.3	1.7	1.7	94.511
sp|O95758|PTBP3_HUMAN	sp|O95758|PTBP3_HUMAN	1	7	6	6	5	7	5	4	6	4	4	6	4	24.8	23.4	23.4	59.689
sp|O95777|NAA38_HUMAN	sp|O95777|NAA38_HUMAN	1	4	4	4	4	3	4	4	3	4	4	3	4	44.8	44.8	44.8	10.403
sp|O95782|AP2A1_HUMAN;sp|O94973|AP2A2_HUMAN	sp|O95782|AP2A1_HUMAN	2	4	4	4	1	4	2	1	4	2	1	4	2	5.9	5.9	5.9	107.54
sp|O95785|WIZ_HUMAN	sp|O95785|WIZ_HUMAN	1	18	18	18	14	15	13	14	15	13	14	15	13	18.4	18.4	18.4	178.67
sp|O95816|BAG2_HUMAN	sp|O95816|BAG2_HUMAN	1	10	10	10	8	6	9	8	6	9	8	6	9	59.7	59.7	59.7	23.772
sp|O95817|BAG3_HUMAN	sp|O95817|BAG3_HUMAN	1	2	2	2	1	2	1	1	2	1	1	2	1	7	7	7	61.594
sp|O95831|AIFM1_HUMAN	sp|O95831|AIFM1_HUMAN	1	9	9	9	4	9	5	4	9	5	4	9	5	20.4	20.4	20.4	66.9
sp|O95926|SYF2_HUMAN	sp|O95926|SYF2_HUMAN	1	4	4	4	3	2	3	3	2	3	3	2	3	31.7	31.7	31.7	28.722
sp|O95983|MBD3_HUMAN	sp|O95983|MBD3_HUMAN	1	12	12	10	11	9	11	11	9	11	9	7	9	59.8	59.8	55.3	32.844
sp|O96000|NDUBA_HUMAN	sp|O96000|NDUBA_HUMAN	1	2	2	2	2	1	2	2	1	2	2	1	2	16.9	16.9	16.9	20.776
sp|O96005|CLPT1_HUMAN	sp|O96005|CLPT1_HUMAN	1	8	8	8	8	7	6	8	7	6	8	7	6	22.7	22.7	22.7	76.096
sp|O96008|TOM40_HUMAN	sp|O96008|TOM40_HUMAN	1	7	7	7	7	5	5	7	5	5	7	5	5	38.5	38.5	38.5	37.893
sp|O96019|ACL6A_HUMAN;sp|O94805|ACL6B_HUMAN	sp|O96019|ACL6A_HUMAN	2	16	16	16	15	13	14	15	13	14	15	13	14	54.3	54.3	54.3	47.46
sp|O96028|NSD2_HUMAN	sp|O96028|NSD2_HUMAN	1	22	22	22	18	14	18	18	14	18	18	14	18	23.1	23.1	23.1	152.26
sp|P00338|LDHA_HUMAN	sp|P00338|LDHA_HUMAN	1	5	5	5	2	3	4	2	3	4	2	3	4	21.7	21.7	21.7	36.688
sp|P00367|DHE3_HUMAN;sp|P49448|DHE4_HUMAN	sp|P00367|DHE3_HUMAN;sp|P49448|DHE4_HUMAN	2	10	10	10	7	7	6	7	7	6	7	7	6	22.6	22.6	22.6	61.397
sp|P00387|NB5R3_HUMAN	sp|P00387|NB5R3_HUMAN	1	17	17	17	15	14	13	15	14	13	15	14	13	69.4	69.4	69.4	34.234
sp|P00395|COX1_HUMAN	sp|P00395|COX1_HUMAN	1	1	1	1	1	1	1	1	1	1	1	1	1	6	6	6	57.041
sp|P00403|COX2_HUMAN	sp|P00403|COX2_HUMAN	1	6	6	6	5	6	3	5	6	3	5	6	3	44.9	44.9	44.9	25.565
sp|P00505|AATM_HUMAN	sp|P00505|AATM_HUMAN	1	5	5	5	2	4	0	2	4	0	2	4	0	13.3	13.3	13.3	47.517
sp|P00533|EGFR_HUMAN;sp|Q15303|ERBB4_HUMAN;sp|P04626|ERBB2_HUMAN	sp|P00533|EGFR_HUMAN	3	4	4	4	4	3	2	4	3	2	4	3	2	4.9	4.9	4.9	134.28
sp|P00558|PGK1_HUMAN;sp|P07205|PGK2_HUMAN	sp|P00558|PGK1_HUMAN	2	5	5	5	0	5	3	0	5	3	0	5	3	17.3	17.3	17.3	44.614
sp|P00846|ATP6_HUMAN	sp|P00846|ATP6_HUMAN	1	1	1	1	1	1	1	1	1	1	1	1	1	4.4	4.4	4.4	24.817
sp|P00966|ASSY_HUMAN	sp|P00966|ASSY_HUMAN	1	1	1	1	1	1	1	1	1	1	1	1	1	3.4	3.4	3.4	46.53
sp|P01106|MYC_HUMAN	sp|P01106|MYC_HUMAN	1	4	4	4	2	2	2	2	2	2	2	2	2	14.6	14.6	14.6	48.804
sp|P01891|1A68_HUMAN;sp|P16189|1A31_HUMAN;sp|P16190|1A33_HUMAN;sp|P30459|1A74_HUMAN;sp|P10314|1A32_HUMAN;sp|P30512|1A29_HUMAN;sp|Q09160|1A80_HUMAN;sp|Q31612|1B73_HUMAN;sp|P30486|1B48_HUMAN;sp|Q31610|1B81_HUMAN	sp|P01891|1A68_HUMAN;sp|P16189|1A31_HUMAN;sp|P16190|1A33_HUMAN;sp|P30459|1A74_HUMAN	10	9	9	1	8	6	7	8	6	7	1	0	0	35.6	35.6	3.6	40.908
sp|P01893|HLAH_HUMAN	sp|P01893|HLAH_HUMAN	1	3	2	1	2	3	2	1	2	1	0	1	0	12.2	5.5	1.9	40.891
sp|P02545|LMNA_HUMAN	sp|P02545|LMNA_HUMAN	1	54	54	53	50	42	49	50	42	49	49	41	48	69.6	69.6	69.6	74.139
sp|P02786|TFR1_HUMAN	sp|P02786|TFR1_HUMAN	1	18	18	18	13	16	15	13	16	15	13	16	15	30.9	30.9	30.9	84.87
sp|P03897|NU3M_HUMAN	sp|P03897|NU3M_HUMAN	1	1	1	1	0	1	0	0	1	0	0	1	0	13	13	13	13.186
sp|P03905|NU4M_HUMAN	sp|P03905|NU4M_HUMAN	1	1	1	1	1	1	1	1	1	1	1	1	1	2.6	2.6	2.6	51.58
sp|P03915|NU5M_HUMAN	sp|P03915|NU5M_HUMAN	1	1	1	1	1	0	0	1	0	0	1	0	0	3.3	3.3	3.3	67.026
sp|P04003|C4BPA_HUMAN	sp|P04003|C4BPA_HUMAN	1	6	6	6	1	2	5	1	2	5	1	2	5	19.6	19.6	19.6	67.033
sp|P04040|CATA_HUMAN	sp|P04040|CATA_HUMAN	1	7	7	7	6	3	3	6	3	3	6	3	3	22.2	22.2	22.2	59.755
sp|P04075|ALDOA_HUMAN	sp|P04075|ALDOA_HUMAN	1	4	4	4	1	3	3	1	3	3	1	3	3	16.8	16.8	16.8	39.42
sp|P04083|ANXA1_HUMAN	sp|P04083|ANXA1_HUMAN	1	2	2	2	0	2	0	0	2	0	0	2	0	5.2	5.2	5.2	38.714
sp|P04181|OAT_HUMAN	sp|P04181|OAT_HUMAN	1	1	1	1	0	1	0	0	1	0	0	1	0	3.6	3.6	3.6	48.534
sp|P04264|K2C1_HUMAN;CON__P04264	sp|P04264|K2C1_HUMAN;CON__P04264	2	32	29	21	17	29	25	14	26	22	9	19	14	47.4	44.3	32.6	66.038
sp|P04406|G3P_HUMAN;CON__P10096;sp|O14556|G3PT_HUMAN	sp|P04406|G3P_HUMAN	3	11	11	11	8	11	10	8	11	10	8	11	10	43.9	43.9	43.9	36.053
sp|P04792|HSPB1_HUMAN	sp|P04792|HSPB1_HUMAN	1	3	3	3	2	3	3	2	3	3	2	3	3	21	21	21	22.782
sp|P04843|RPN1_HUMAN	sp|P04843|RPN1_HUMAN	1	28	28	28	26	26	27	26	26	27	26	26	27	54.7	54.7	54.7	68.569
sp|P04844|RPN2_HUMAN	sp|P04844|RPN2_HUMAN	1	18	18	18	12	12	15	12	12	15	12	12	15	39.6	39.6	39.6	69.283
sp|P04899|GNAI2_HUMAN	sp|P04899|GNAI2_HUMAN	1	8	3	3	1	8	3	0	3	0	0	3	0	25.9	11.8	11.8	40.45
sp|P04908|H2A1B_HUMAN;sp|Q7L7L0|H2A3_HUMAN;sp|Q93077|H2A1C_HUMAN	sp|P04908|H2A1B_HUMAN;sp|Q7L7L0|H2A3_HUMAN;sp|Q93077|H2A1C_HUMAN	3	9	3	3	8	5	9	3	0	3	3	0	3	40.8	29.2	29.2	14.135
sp|P04920|B3A2_HUMAN	sp|P04920|B3A2_HUMAN	1	2	2	2	2	0	2	2	0	2	2	0	2	2.9	2.9	2.9	137.01
sp|P05023|AT1A1_HUMAN;sp|P13637|AT1A3_HUMAN;sp|P50993|AT1A2_HUMAN;sp|Q13733|AT1A4_HUMAN;sp|P54707|AT12A_HUMAN;sp|P20648|ATP4A_HUMAN	sp|P05023|AT1A1_HUMAN	6	23	23	23	13	20	18	13	20	18	13	20	18	25.2	25.2	25.2	112.89
sp|P05026|AT1B1_HUMAN	sp|P05026|AT1B1_HUMAN	1	3	3	3	3	3	3	3	3	3	3	3	3	12.5	12.5	12.5	35.061
sp|P05067|A4_HUMAN	sp|P05067|A4_HUMAN	1	2	2	2	0	2	1	0	2	1	0	2	1	2.9	2.9	2.9	86.942
sp|P05114|HMGN1_HUMAN	sp|P05114|HMGN1_HUMAN	1	4	4	4	3	4	4	3	4	4	3	4	4	34	34	34	10.659
sp|P05141|ADT2_HUMAN;sp|Q9H0C2|ADT4_HUMAN	sp|P05141|ADT2_HUMAN	2	15	15	8	13	13	14	13	13	14	7	6	8	36.2	36.2	19.8	32.852
sp|P05187|PPB1_HUMAN;sp|P10696|PPBN_HUMAN;sp|P09923|PPBI_HUMAN	sp|P05187|PPB1_HUMAN;sp|P10696|PPBN_HUMAN;sp|P09923|PPBI_HUMAN	3	2	2	2	1	2	1	1	2	1	1	2	1	8.6	8.6	8.6	57.953
sp|P05362|ICAM1_HUMAN	sp|P05362|ICAM1_HUMAN	1	2	2	2	2	1	1	2	1	1	2	1	1	5.3	5.3	5.3	57.825
sp|P05386|RLA1_HUMAN	sp|P05386|RLA1_HUMAN	1	3	3	3	3	3	3	3	3	3	3	3	3	74.6	74.6	74.6	11.514
sp|P05387|RLA2_HUMAN	sp|P05387|RLA2_HUMAN	1	7	7	7	6	6	7	6	6	7	6	6	7	79.1	79.1	79.1	11.665
sp|P05388|RLA0_HUMAN;sp|Q8NHW5|RLA0L_HUMAN	sp|P05388|RLA0_HUMAN;sp|Q8NHW5|RLA0L_HUMAN	2	11	11	11	8	11	8	8	11	8	8	11	8	49.5	49.5	49.5	34.273
sp|P05423|RPC4_HUMAN	sp|P05423|RPC4_HUMAN	1	2	2	2	0	1	1	0	1	1	0	1	1	5.8	5.8	5.8	44.395
sp|P05455|LA_HUMAN	sp|P05455|LA_HUMAN	1	8	8	8	6	8	4	6	8	4	6	8	4	26.5	26.5	26.5	46.836
sp|P05549|AP2A_HUMAN;sp|Q92481|AP2B_HUMAN;sp|Q6VUC0|AP2E_HUMAN	sp|P05549|AP2A_HUMAN	3	14	14	10	12	9	11	12	9	11	8	6	8	43.7	43.7	33.6	48.062
sp|P05556|ITB1_HUMAN;sp|P18564|ITB6_HUMAN	sp|P05556|ITB1_HUMAN	2	23	23	23	20	16	17	20	16	17	20	16	17	35.3	35.3	35.3	88.414
sp|P05783|K1C18_HUMAN;CON__H-INV:HIT000015463;sp|Q96J66|ABCCB_HUMAN;sp|Q7RTW8|OTOAN_HUMAN;CON__Q497I4;sp|Q92764|KRT35_HUMAN;CON__Q92764	sp|P05783|K1C18_HUMAN	7	32	32	21	30	30	28	30	30	28	20	20	19	71.9	71.9	56.5	48.057
sp|P06454|PTMA_HUMAN	sp|P06454|PTMA_HUMAN	1	1	1	1	0	1	1	0	1	1	0	1	1	12.6	12.6	12.6	12.203
sp|P06493|CDK1_HUMAN	sp|P06493|CDK1_HUMAN	1	6	4	4	5	4	5	3	2	3	3	2	3	21.5	15.2	15.2	34.095
sp|P06576|ATPB_HUMAN	sp|P06576|ATPB_HUMAN	1	23	23	23	19	20	20	19	20	20	19	20	20	63.9	63.9	63.9	56.559
sp|P06733|ENOA_HUMAN;sp|P13929|ENOB_HUMAN	sp|P06733|ENOA_HUMAN	2	5	5	5	0	4	5	0	4	5	0	4	5	20.5	20.5	20.5	47.168
sp|P06748|NPM_HUMAN	sp|P06748|NPM_HUMAN	1	15	15	15	14	12	14	14	12	14	14	12	14	67	67	67	32.575
sp|P06753|TPM3_HUMAN	sp|P06753|TPM3_HUMAN	1	3	1	1	1	3	1	0	1	0	0	1	0	11.3	4.6	4.6	32.818
sp|P06756|ITAV_HUMAN	sp|P06756|ITAV_HUMAN	1	5	5	5	1	3	3	1	3	3	1	3	3	5	5	5	116.04
sp|P06899|H2B1J_HUMAN;sp|P23527|H2B1O_HUMAN;sp|P33778|H2B1B_HUMAN;sp|Q16778|H2B2E_HUMAN;sp|Q8N257|H2B3B_HUMAN;sp|Q6DN03|H2B2C_HUMAN;sp|Q6DRA6|H2B2D_HUMAN	sp|P06899|H2B1J_HUMAN;sp|P23527|H2B1O_HUMAN;sp|P33778|H2B1B_HUMAN;sp|Q16778|H2B2E_HUMAN;sp|Q8N257|H2B3B_HUMAN	7	9	2	2	5	7	8	2	2	2	2	2	2	52.4	7.9	7.9	13.904
sp|P07099|HYEP_HUMAN	sp|P07099|HYEP_HUMAN	1	13	13	13	10	10	9	10	10	9	10	10	9	35.8	35.8	35.8	52.948
sp|P07195|LDHB_HUMAN	sp|P07195|LDHB_HUMAN	1	7	7	7	4	7	5	4	7	5	4	7	5	19.2	19.2	19.2	36.638
sp|P07199|CENPB_HUMAN	sp|P07199|CENPB_HUMAN	1	7	7	7	4	6	5	4	6	5	4	6	5	16.7	16.7	16.7	65.171
sp|P07237|PDIA1_HUMAN	sp|P07237|PDIA1_HUMAN	1	18	18	18	11	14	18	11	14	18	11	14	18	42.1	42.1	42.1	57.116
sp|P07305|H10_HUMAN	sp|P07305|H10_HUMAN	1	3	3	3	3	3	2	3	3	2	3	3	2	18.6	18.6	18.6	20.863
sp|P07355|ANXA2_HUMAN;sp|A6NMY6|AXA2L_HUMAN	sp|P07355|ANXA2_HUMAN;sp|A6NMY6|AXA2L_HUMAN	2	20	20	20	15	18	16	15	18	16	15	18	16	62.2	62.2	62.2	38.604
sp|P07437|TBB5_HUMAN	sp|P07437|TBB5_HUMAN	1	20	20	3	16	18	18	16	18	18	3	3	3	63.1	63.1	12.2	49.67
sp|P07737|PROF1_HUMAN;CON__P02584	sp|P07737|PROF1_HUMAN	2	3	3	3	0	2	1	0	2	1	0	2	1	27.1	27.1	27.1	15.054
sp|P07814|SYEP_HUMAN;REV__sp|Q9HBE4|IL21_HUMAN	sp|P07814|SYEP_HUMAN	2	18	18	18	11	7	14	11	7	14	11	7	14	16.5	16.5	16.5	170.59
sp|P07900|HS90A_HUMAN;sp|Q14568|HS902_HUMAN;sp|Q58FG0|HS905_HUMAN;sp|Q9NQH7|XPP3_HUMAN	sp|P07900|HS90A_HUMAN	4	12	7	7	6	10	11	3	5	7	3	5	7	17.6	9.2	9.2	84.659
sp|P07910|HNRPC_HUMAN	sp|P07910|HNRPC_HUMAN	1	23	23	14	20	18	18	20	18	18	11	11	10	58.5	58.5	46.4	33.67
sp|P07919|QCR6_HUMAN	sp|P07919|QCR6_HUMAN	1	2	2	2	2	2	2	2	2	2	2	2	2	27.5	27.5	27.5	10.739
sp|P07954|FUMH_HUMAN	sp|P07954|FUMH_HUMAN	1	8	8	8	4	5	7	4	5	7	4	5	7	33.5	33.5	33.5	54.636
sp|P07992|ERCC1_HUMAN	sp|P07992|ERCC1_HUMAN	1	1	1	1	1	1	1	1	1	1	1	1	1	3.7	3.7	3.7	32.562
sp|P08047|SP1_HUMAN	sp|P08047|SP1_HUMAN	1	3	3	3	3	3	3	3	3	3	3	3	3	9.4	9.4	9.4	80.692
sp|P17010|ZFX_HUMAN;sp|P08048|ZFY_HUMAN	sp|P17010|ZFX_HUMAN;sp|P08048|ZFY_HUMAN	2	1	1	1	0	0	1	0	0	1	0	0	1	1.2	1.2	1.2	90.521
sp|P08107|HSP71_HUMAN;sp|P48741|HSP77_HUMAN	sp|P08107|HSP71_HUMAN	2	32	31	19	28	27	30	27	26	29	16	15	17	63.8	62.1	40.2	70.051
sp|P08174|DAF_HUMAN	sp|P08174|DAF_HUMAN	1	5	5	5	2	5	3	2	5	3	2	5	3	23.9	23.9	23.9	41.4
sp|P08195|4F2_HUMAN	sp|P08195|4F2_HUMAN	1	25	25	25	24	22	24	24	22	24	24	22	24	48.9	48.9	48.9	67.993
sp|P08238|HS90B_HUMAN;sp|Q58FF7|H90B3_HUMAN;sp|Q58FF8|H90B2_HUMAN;sp|Q58FF6|H90B4_HUMAN;sp|Q58FG1|HS904_HUMAN	sp|P08238|HS90B_HUMAN;sp|Q58FF7|H90B3_HUMAN	5	22	21	16	13	20	17	12	19	16	9	14	12	41.3	39.6	31.1	83.263
sp|P08240|SRPR_HUMAN	sp|P08240|SRPR_HUMAN	1	10	10	10	9	6	6	9	6	6	9	6	6	20.2	20.2	20.2	69.81
sp|P08559|ODPA_HUMAN;sp|P29803|ODPAT_HUMAN	sp|P08559|ODPA_HUMAN	2	8	8	8	6	5	5	6	5	5	6	5	5	26.9	26.9	26.9	43.295
sp|P08574|CY1_HUMAN	sp|P08574|CY1_HUMAN	1	6	6	6	5	4	4	5	4	4	5	4	4	31.7	31.7	31.7	35.422
sp|P08579|RU2B_HUMAN	sp|P08579|RU2B_HUMAN	1	8	5	5	7	6	8	4	4	5	4	4	5	34.2	26.7	26.7	25.486
sp|P08621|RU17_HUMAN	sp|P08621|RU17_HUMAN	1	18	18	18	16	14	17	16	14	17	16	14	17	46	46	46	51.556
sp|P08651|NFIC_HUMAN	sp|P08651|NFIC_HUMAN	1	13	13	12	12	12	11	12	12	11	11	11	10	35.4	35.4	33.3	55.674
sp|P08670|VIME_HUMAN;sp|P17661|DESM_HUMAN;sp|P41219|PERI_HUMAN;sp|P07197|NFM_HUMAN;sp|Q16352|AINX_HUMAN;sp|P07196|NFL_HUMAN	sp|P08670|VIME_HUMAN	6	39	39	36	35	32	37	35	32	37	33	30	34	68	68	64.4	53.651
sp|P08708|RS17_HUMAN;sp|P0CW22|RS17L_HUMAN	sp|P08708|RS17_HUMAN;sp|P0CW22|RS17L_HUMAN	2	7	7	7	6	6	6	6	6	6	6	6	6	49.6	49.6	49.6	15.55
sp|P08754|GNAI3_HUMAN;sp|P19087|GNAT2_HUMAN;sp|A8MTJ3|GNAT3_HUMAN;sp|P09471|GNAO_HUMAN;sp|P11488|GNAT1_HUMAN;sp|Q03113|GNA12_HUMAN;sp|Q14344|GNA13_HUMAN	sp|P08754|GNAI3_HUMAN	7	9	9	4	4	8	6	4	8	6	3	3	3	27.1	27.1	15.3	40.532
sp|P08865|RSSA_HUMAN	sp|P08865|RSSA_HUMAN	1	9	9	9	6	7	6	6	7	6	6	7	6	38	38	38	32.854
sp|P09001|RM03_HUMAN	sp|P09001|RM03_HUMAN	1	2	2	2	2	1	2	2	1	2	2	1	2	9.5	9.5	9.5	38.632
sp|P09012|SNRPA_HUMAN	sp|P09012|SNRPA_HUMAN	1	9	9	6	9	8	9	9	8	9	6	6	6	36.9	36.9	30.9	31.279
sp|P09038|FGF2_HUMAN	sp|P09038|FGF2_HUMAN	1	2	2	2	1	0	2	1	0	2	1	0	2	6.9	6.9	6.9	30.77
sp|P09234|RU1C_HUMAN	sp|P09234|RU1C_HUMAN	1	3	3	3	3	2	3	3	2	3	3	2	3	19.5	19.5	19.5	17.394
sp|P09429|HMGB1_HUMAN;sp|B2RPK0|HGB1A_HUMAN	sp|P09429|HMGB1_HUMAN;sp|B2RPK0|HGB1A_HUMAN	2	4	3	3	2	3	4	1	2	3	1	2	3	27.4	21.9	21.9	24.893
sp|P09601|HMOX1_HUMAN	sp|P09601|HMOX1_HUMAN	1	5	5	5	5	4	4	5	4	4	5	4	4	26.7	26.7	26.7	32.818
sp|P09622|DLDH_HUMAN	sp|P09622|DLDH_HUMAN	1	4	4	4	3	2	2	3	2	2	3	2	2	11.8	11.8	11.8	54.177
sp|P09651|ROA1_HUMAN;sp|Q32P51|RA1L2_HUMAN	sp|P09651|ROA1_HUMAN;sp|Q32P51|RA1L2_HUMAN	2	24	21	21	21	20	24	18	17	21	18	17	21	59.1	58.9	58.9	38.746
sp|P09661|RU2A_HUMAN	sp|P09661|RU2A_HUMAN	1	18	18	18	16	14	15	16	14	15	16	14	15	61.2	61.2	61.2	28.415
sp|P09874|PARP1_HUMAN	sp|P09874|PARP1_HUMAN	1	53	53	53	45	47	50	45	47	50	45	47	50	57.3	57.3	57.3	113.08
sp|P09884|DPOLA_HUMAN	sp|P09884|DPOLA_HUMAN	1	1	1	1	1	0	1	1	0	1	1	0	1	1	1	1	165.91
sp|P0C0S5|H2AZ_HUMAN;sp|Q71UI9|H2AV_HUMAN	sp|P0C0S5|H2AZ_HUMAN;sp|Q71UI9|H2AV_HUMAN	2	6	4	4	5	6	6	3	4	4	3	4	4	53.9	46.9	46.9	13.553
sp|P0C0S8|H2A1_HUMAN;sp|P20671|H2A1D_HUMAN;sp|Q6FI13|H2A2A_HUMAN;sp|Q96KK5|H2A1H_HUMAN;sp|Q99878|H2A1J_HUMAN;sp|Q16777|H2A2C_HUMAN;sp|Q9BTM1|H2AJ_HUMAN	sp|P0C0S8|H2A1_HUMAN;sp|P20671|H2A1D_HUMAN;sp|Q6FI13|H2A2A_HUMAN;sp|Q96KK5|H2A1H_HUMAN;sp|Q99878|H2A1J_HUMAN;sp|Q16777|H2A2C_HUMAN;sp|Q9BTM1|H2AJ_HUMAN	7	10	10	4	8	6	10	8	6	10	3	1	4	40.8	40.8	29.2	14.091
sp|P0C1Z6|TFPT_HUMAN	sp|P0C1Z6|TFPT_HUMAN	1	2	2	2	2	0	0	2	0	0	2	0	0	9.9	9.9	9.9	28.278
sp|P0C6X2|R1AB_CVHN1;sp|P0C6X4|R1AB_CVHN5;sp|P0C6X3|R1AB_CVHN2;sp|P0C6U3|R1A_CVHN1;sp|P0C6U5|R1A_CVHN5;sp|P0C6X6|R1AB_CVHOC;sp|P0C6U4|R1A_CVHN2	sp|P0C6X2|R1AB_CVHN1;sp|P0C6X4|R1AB_CVHN5;sp|P0C6X3|R1AB_CVHN2	7	5	5	5	1	2	2	1	2	2	1	2	2	0.8	0.8	0.8	810.93
sp|P0C7P4|UCRIL_HUMAN;sp|P47985|UCRI_HUMAN	sp|P0C7P4|UCRIL_HUMAN;sp|P47985|UCRI_HUMAN	2	1	1	1	1	1	0	1	1	0	1	1	0	7.4	7.4	7.4	30.815
sp|P0C7T5|ATX1L_HUMAN	sp|P0C7T5|ATX1L_HUMAN	1	1	1	1	0	1	0	0	1	0	0	1	0	1.9	1.9	1.9	73.305
sp|P0CW18|PRS56_HUMAN	sp|P0CW18|PRS56_HUMAN	1	2	2	2	1	2	0	1	2	0	1	2	0	8.6	8.6	8.6	64.596
sp|P0DJD1|RGPD2_HUMAN;sp|P0DJD0|RGPD1_HUMAN	sp|P0DJD1|RGPD2_HUMAN;sp|P0DJD0|RGPD1_HUMAN	2	27	2	1	17	23	21	0	1	2	0	0	1	19.5	1.9	1.2	197.31
sp|P10412|H14_HUMAN;sp|P16402|H13_HUMAN	sp|P10412|H14_HUMAN;sp|P16402|H13_HUMAN	2	14	14	3	9	7	14	9	7	14	1	1	3	33.3	33.3	15.5	21.865
sp|P10515|ODP2_HUMAN	sp|P10515|ODP2_HUMAN	1	4	4	4	2	4	3	2	4	3	2	4	3	8.2	8.2	8.2	68.996
sp|P10599|THIO_HUMAN	sp|P10599|THIO_HUMAN	1	2	2	2	1	2	1	1	2	1	1	2	1	21	21	21	11.737
sp|P10606|COX5B_HUMAN	sp|P10606|COX5B_HUMAN	1	4	4	4	4	1	2	4	1	2	4	1	2	29.5	29.5	29.5	13.696
sp|P10620|MGST1_HUMAN	sp|P10620|MGST1_HUMAN	1	5	5	5	5	4	5	5	4	5	5	4	5	30.3	30.3	30.3	17.598
sp|P10809|CH60_HUMAN	sp|P10809|CH60_HUMAN	1	36	36	36	31	29	33	31	29	33	31	29	33	71.9	71.9	71.9	61.054
sp|P11021|GRP78_HUMAN;sp|O95399|UTS2_HUMAN	sp|P11021|GRP78_HUMAN	2	39	39	37	36	33	37	36	33	37	34	31	35	60.4	60.4	60.4	72.332
sp|P11142|HSP7C_HUMAN;sp|P54652|HSP72_HUMAN	sp|P11142|HSP7C_HUMAN	2	28	25	24	28	27	27	25	24	24	24	23	23	56.3	50.2	48.8	70.897
sp|P11166|GTR1_HUMAN	sp|P11166|GTR1_HUMAN	1	7	7	6	3	5	5	3	5	5	2	4	4	13.8	13.8	12.6	54.083
sp|Q8TDB8|GTR14_HUMAN;sp|P11169|GTR3_HUMAN	sp|Q8TDB8|GTR14_HUMAN;sp|P11169|GTR3_HUMAN	2	3	2	2	2	1	3	1	0	2	1	0	2	6.7	5.6	5.6	56.319
sp|P11177|ODPB_HUMAN	sp|P11177|ODPB_HUMAN	1	8	8	8	7	6	7	7	6	7	7	6	7	28.1	28.1	28.1	39.233
sp|P11217|PYGM_HUMAN	sp|P11217|PYGM_HUMAN	1	2	2	2	0	1	1	0	1	1	0	1	1	1.9	1.9	1.9	97.091
sp|P11233|RALA_HUMAN;sp|P11234|RALB_HUMAN	sp|P11233|RALA_HUMAN;sp|P11234|RALB_HUMAN	2	3	3	3	1	2	2	1	2	2	1	2	2	15	15	15	23.567
sp|P11277|SPTB1_HUMAN;sp|P04292|DPOL_HHV1K;sp|P04293|DPOL_HHV11;sp|P07917|DPOL_HHV1A;sp|P09854|DPOL_HHV1S;sp|Q16526|CRY1_HUMAN	sp|P11277|SPTB1_HUMAN	6	4	2	2	2	2	3	1	1	1	1	1	1	1.7	0.8	0.8	246.47
sp|P11310|ACADM_HUMAN	sp|P11310|ACADM_HUMAN	1	4	4	4	3	3	3	3	3	3	3	3	3	13.5	13.5	13.5	46.588
sp|P11387|TOP1_HUMAN;sp|Q969P6|TOP1M_HUMAN	sp|P11387|TOP1_HUMAN	2	40	40	40	34	35	32	34	35	32	34	35	32	47.2	47.2	47.2	90.725
sp|P11388|TOP2A_HUMAN	sp|P11388|TOP2A_HUMAN	1	68	68	53	61	61	64	61	61	64	48	49	49	47.4	47.4	39.1	174.38
sp|P11474|ERR1_HUMAN	sp|P11474|ERR1_HUMAN	1	2	2	2	1	2	1	1	2	1	1	2	1	9.9	9.9	9.9	45.509
sp|P11498|PYC_HUMAN	sp|P11498|PYC_HUMAN	1	7	7	7	4	6	3	4	6	3	4	6	3	8.8	8.8	8.8	129.63
sp|P11532|DMD_HUMAN	sp|P11532|DMD_HUMAN	1	2	2	2	1	1	1	1	1	1	1	1	1	0.5	0.5	0.5	426.74
sp|P11586|C1TC_HUMAN	sp|P11586|C1TC_HUMAN	1	7	7	7	0	4	4	0	4	4	0	4	4	9.3	9.3	9.3	101.56
sp|P11717|MPRI_HUMAN	sp|P11717|MPRI_HUMAN	1	3	3	3	1	1	2	1	1	2	1	1	2	1.5	1.5	1.5	274.37
sp|P11940|PABP1_HUMAN;sp|Q9H361|PABP3_HUMAN;sp|Q4VXU2|PAP1L_HUMAN;sp|Q96DU9|PABP5_HUMAN;sp|Q5JQF8|PAP1M_HUMAN	sp|P11940|PABP1_HUMAN;sp|Q9H361|PABP3_HUMAN	5	17	17	11	13	14	15	13	14	15	9	8	10	28.3	28.3	17.8	70.67
sp|P12004|PCNA_HUMAN	sp|P12004|PCNA_HUMAN	1	11	11	11	11	9	10	11	9	10	11	9	10	63.2	63.2	63.2	28.768
sp|P12236|ADT3_HUMAN;sp|P12235|ADT1_HUMAN	sp|P12236|ADT3_HUMAN;sp|P12235|ADT1_HUMAN	2	14	7	7	12	14	12	6	7	6	6	7	6	46.6	27.2	27.2	32.866
sp|P12270|TPR_HUMAN;sp|Q15154|PCM1_HUMAN;REV__sp|Q5EBN2|TRI61_HUMAN	sp|P12270|TPR_HUMAN	3	85	85	85	78	79	75	78	79	75	78	79	75	44.5	44.5	44.5	267.29
sp|P12814|ACTN1_HUMAN	sp|P12814|ACTN1_HUMAN	1	11	1	1	3	9	5	1	0	0	1	0	0	13.1	1.3	1.3	103.06
sp|P12956|XRCC6_HUMAN;sp|P51449|RORG_HUMAN	sp|P12956|XRCC6_HUMAN	2	39	39	38	34	33	35	34	33	35	33	32	34	61.6	61.6	61.6	69.842
sp|P13010|XRCC5_HUMAN	sp|P13010|XRCC5_HUMAN	1	41	41	40	33	36	37	33	36	37	32	35	36	58.3	58.3	57.5	82.704
sp|P13073|COX41_HUMAN	sp|P13073|COX41_HUMAN	1	7	7	7	7	6	5	7	6	5	7	6	5	39.1	39.1	39.1	19.576
sp|P13533|MYH6_HUMAN	sp|P13533|MYH6_HUMAN	1	2	1	1	1	0	1	0	0	1	0	0	1	0.9	0.5	0.5	223.73
sp|P13639|EF2_HUMAN	sp|P13639|EF2_HUMAN	1	19	18	18	10	16	13	9	15	12	9	15	12	32.2	31	31	95.337
sp|P13667|PDIA4_HUMAN	sp|P13667|PDIA4_HUMAN	1	13	12	12	6	9	11	6	9	10	6	9	10	25.9	23.6	23.6	72.932
sp|P13804|ETFA_HUMAN	sp|P13804|ETFA_HUMAN	1	8	8	8	7	5	5	7	5	5	7	5	5	33.3	33.3	33.3	35.079
sp|P13984|T2FB_HUMAN	sp|P13984|T2FB_HUMAN	1	2	2	2	0	1	2	0	1	2	0	1	2	15.3	15.3	15.3	28.38
sp|P13987|CD59_HUMAN	sp|P13987|CD59_HUMAN	1	3	3	3	3	3	3	3	3	3	3	3	3	25	25	25	14.177
sp|P13995|MTDC_HUMAN	sp|P13995|MTDC_HUMAN	1	2	2	2	1	2	1	1	2	1	1	2	1	7.4	7.4	7.4	37.895
sp|P14174|MIF_HUMAN	sp|P14174|MIF_HUMAN	1	3	3	3	0	1	3	0	1	3	0	1	3	18.3	18.3	18.3	12.476
sp|P14314|GLU2B_HUMAN	sp|P14314|GLU2B_HUMAN	1	7	7	7	4	6	6	4	6	6	4	6	6	18.9	18.9	18.9	59.425
sp|P14316|IRF2_HUMAN	sp|P14316|IRF2_HUMAN	1	2	2	2	0	1	1	0	1	1	0	1	1	11.5	11.5	11.5	39.354
sp|P14373|TRI27_HUMAN;sp|Q9HCM9|TRI39_HUMAN	sp|P14373|TRI27_HUMAN	2	10	10	10	8	10	9	8	10	9	8	10	9	26.3	26.3	26.3	58.489
sp|P14406|CX7A2_HUMAN	sp|P14406|CX7A2_HUMAN	1	2	2	2	0	1	1	0	1	1	0	1	1	27.7	27.7	27.7	9.3959
sp|P14618|KPYM_HUMAN	sp|P14618|KPYM_HUMAN	1	13	13	13	5	12	9	5	12	9	5	12	9	36	36	36	57.936
sp|P14625|ENPL_HUMAN;sp|Q58FF3|ENPLL_HUMAN	sp|P14625|ENPL_HUMAN	2	28	28	27	21	25	22	21	25	22	20	24	21	37	37	35.5	92.468
sp|P14678|RSMB_HUMAN;sp|P63162|RSMN_HUMAN	sp|P14678|RSMB_HUMAN;sp|P63162|RSMN_HUMAN	2	7	7	7	7	7	7	7	7	7	7	7	7	22.1	22.1	22.1	24.61
sp|P14854|CX6B1_HUMAN	sp|P14854|CX6B1_HUMAN	1	4	4	4	1	3	4	1	3	4	1	3	4	58.1	58.1	58.1	10.192
sp|P14866|HNRPL_HUMAN	sp|P14866|HNRPL_HUMAN	1	26	26	25	22	21	25	22	21	25	21	20	24	60.1	60.1	58.9	64.132
sp|P14868|SYDC_HUMAN	sp|P14868|SYDC_HUMAN	1	5	5	5	3	3	3	3	3	3	3	3	3	10	10	10	57.136
sp|P14923|PLAK_HUMAN;sp|P35222|CTNB1_HUMAN	sp|P14923|PLAK_HUMAN	2	5	5	5	2	3	2	2	3	2	2	3	2	10.6	10.6	10.6	81.744
sp|P14927|QCR7_HUMAN	sp|P14927|QCR7_HUMAN	1	3	3	3	1	3	1	1	3	1	1	3	1	27	27	27	13.53
sp|P15291|B4GT1_HUMAN;sp|O43286|B4GT5_HUMAN	sp|P15291|B4GT1_HUMAN;sp|O43286|B4GT5_HUMAN	2	2	2	2	1	2	1	1	2	1	1	2	1	4.8	4.8	4.8	43.92
sp|P15311|EZRI_HUMAN;sp|P35241|RADI_HUMAN	sp|P15311|EZRI_HUMAN;sp|P35241|RADI_HUMAN	2	7	3	3	5	7	5	1	3	2	1	3	2	13.5	6.8	6.8	69.412
sp|P15328|FOLR1_HUMAN	sp|P15328|FOLR1_HUMAN	1	5	5	5	1	5	5	1	5	5	1	5	5	24.1	24.1	24.1	29.819
sp|P15336|ATF2_HUMAN	sp|P15336|ATF2_HUMAN	1	2	1	1	2	1	2	1	1	1	1	1	1	5.1	3	3	54.537
sp|P15408|FOSL2_HUMAN	sp|P15408|FOSL2_HUMAN	1	3	3	3	3	3	3	3	3	3	3	3	3	17.2	17.2	17.2	35.193
sp|P15529|MCP_HUMAN	sp|P15529|MCP_HUMAN	1	2	2	2	1	2	1	1	2	1	1	2	1	5.9	5.9	5.9	43.747
sp|P15531|NDKA_HUMAN;sp|P22392|NDKB_HUMAN;sp|O60361|NDK8_HUMAN	sp|P15531|NDKA_HUMAN;sp|P22392|NDKB_HUMAN	3	3	3	3	1	1	2	1	1	2	1	1	2	23	23	23	17.149
sp|P15822|ZEP1_HUMAN	sp|P15822|ZEP1_HUMAN	1	2	2	2	1	2	2	1	2	2	1	2	2	0.8	0.8	0.8	296.86
sp|P15880|RS2_HUMAN	sp|P15880|RS2_HUMAN	1	8	8	8	6	7	5	6	7	5	6	7	5	28.3	28.3	28.3	31.324
sp|P15924|DESP_HUMAN	sp|P15924|DESP_HUMAN	1	17	17	17	2	13	4	2	13	4	2	13	4	7	7	7	331.77
sp|P16070|CD44_HUMAN	sp|P16070|CD44_HUMAN	1	7	7	7	5	5	4	5	5	4	5	5	4	9.4	9.4	9.4	81.537
sp|P16220|CREB1_HUMAN	sp|P16220|CREB1_HUMAN	1	3	3	2	3	3	3	3	3	3	2	2	2	14.7	14.7	12.6	36.688
sp|P16401|H15_HUMAN	sp|P16401|H15_HUMAN	1	10	9	9	9	8	10	9	8	9	9	8	9	28.8	23.5	23.5	22.58
sp|P16403|H12_HUMAN;sp|Q02539|H11_HUMAN;sp|P22492|H1T_HUMAN	sp|P16403|H12_HUMAN	3	13	2	2	9	7	13	1	1	2	1	1	2	33.8	9.4	9.4	21.364
sp|P16435|NCPR_HUMAN	sp|P16435|NCPR_HUMAN	1	30	30	30	27	27	27	27	27	27	27	27	27	48.9	48.9	48.9	76.689
sp|P16615|AT2A2_HUMAN;sp|Q93084|AT2A3_HUMAN	sp|P16615|AT2A2_HUMAN	2	28	28	20	27	22	24	27	22	24	19	14	17	31.1	31.1	20.2	114.76
sp|P16989|DBPA_HUMAN	sp|P16989|DBPA_HUMAN	1	10	4	4	9	5	6	3	0	2	3	0	2	35.2	24.2	24.2	40.089
sp|P17096|HMGA1_HUMAN	sp|P17096|HMGA1_HUMAN	1	7	7	7	7	6	7	7	6	7	7	6	7	41.1	41.1	41.1	11.676
sp|P17275|JUNB_HUMAN	sp|P17275|JUNB_HUMAN	1	9	9	9	9	5	7	9	5	7	9	5	7	44.7	44.7	44.7	35.879
sp|P17480|UBF1_HUMAN	sp|P17480|UBF1_HUMAN	1	22	22	22	21	19	22	21	19	22	21	19	22	34.2	34.2	34.2	89.405
sp|P17535|JUND_HUMAN	sp|P17535|JUND_HUMAN	1	4	4	4	2	3	1	2	3	1	2	3	1	20.7	20.7	20.7	35.173
sp|P17544|ATF7_HUMAN	sp|P17544|ATF7_HUMAN	1	8	8	7	6	4	8	6	4	8	5	4	7	30.6	30.6	28.3	52.967
sp|P17676|CEBPB_HUMAN	sp|P17676|CEBPB_HUMAN	1	7	7	7	5	6	6	5	6	6	5	6	6	34.2	34.2	34.2	36.105
sp|P17844|DDX5_HUMAN	sp|P17844|DDX5_HUMAN	1	42	42	33	36	33	40	36	33	40	29	26	31	58.5	58.5	46.6	69.147
sp|P17980|PRS6A_HUMAN	sp|P17980|PRS6A_HUMAN	1	7	7	7	3	6	4	3	6	4	3	6	4	23.2	23.2	23.2	49.203
sp|P17987|TCPA_HUMAN	sp|P17987|TCPA_HUMAN	1	19	19	19	10	13	17	10	13	17	10	13	17	41.5	41.5	41.5	60.343
sp|P18031|PTN1_HUMAN	sp|P18031|PTN1_HUMAN	1	10	10	10	9	10	8	9	10	8	9	10	8	28.3	28.3	28.3	49.966
sp|P18074|ERCC2_HUMAN	sp|P18074|ERCC2_HUMAN	1	10	10	10	5	9	4	5	9	4	5	9	4	18.4	18.4	18.4	86.908
sp|P18077|RL35A_HUMAN	sp|P18077|RL35A_HUMAN	1	6	6	6	5	5	6	5	5	6	5	5	6	29.1	29.1	29.1	12.538
sp|P18085|ARF4_HUMAN;sp|P84085|ARF5_HUMAN	sp|P18085|ARF4_HUMAN;sp|P84085|ARF5_HUMAN	2	2	1	1	1	1	0	1	0	0	1	0	0	11.7	5.6	5.6	20.511
sp|P18124|RL7_HUMAN	sp|P18124|RL7_HUMAN	1	18	18	18	17	15	16	17	15	16	17	15	16	53.2	53.2	53.2	29.225
sp|P18206|VINC_HUMAN	sp|P18206|VINC_HUMAN	1	3	3	3	0	3	0	0	3	0	0	3	0	4.1	4.1	4.1	123.8
sp|P18583|SON_HUMAN	sp|P18583|SON_HUMAN	1	49	49	49	41	44	41	41	44	41	41	44	41	27.7	27.7	27.7	263.83
sp|P18615|NELFE_HUMAN	sp|P18615|NELFE_HUMAN	1	5	5	5	2	4	3	2	4	3	2	4	3	20	20	20	43.239
sp|P18621|RL17_HUMAN	sp|P18621|RL17_HUMAN	1	8	8	8	7	6	8	7	6	8	7	6	8	42.4	42.4	42.4	21.397
sp|P18754|RCC1_HUMAN	sp|P18754|RCC1_HUMAN	1	23	23	23	22	20	23	22	20	23	22	20	23	70.8	70.8	70.8	44.969
sp|P18846|ATF1_HUMAN	sp|P18846|ATF1_HUMAN	1	2	1	1	2	2	2	1	1	1	1	1	1	12.2	9.6	9.6	29.232
sp|P18859|ATP5J_HUMAN	sp|P18859|ATP5J_HUMAN	1	4	4	4	4	2	4	4	2	4	4	2	4	38	38	38	12.587
sp|P18887|XRCC1_HUMAN	sp|P18887|XRCC1_HUMAN	1	8	8	8	7	8	6	7	8	6	7	8	6	20.9	20.9	20.9	69.476
sp|P19338|NUCL_HUMAN	sp|P19338|NUCL_HUMAN	1	23	23	23	21	18	23	21	18	23	21	18	23	28.6	28.6	28.6	76.613
sp|P19387|RPB3_HUMAN	sp|P19387|RPB3_HUMAN	1	10	10	10	8	6	8	8	6	8	8	6	8	56.7	56.7	56.7	31.441
sp|P19388|RPAB1_HUMAN	sp|P19388|RPAB1_HUMAN	1	8	8	8	6	6	6	6	6	6	6	6	6	48.6	48.6	48.6	24.551
sp|P19404|NDUV2_HUMAN	sp|P19404|NDUV2_HUMAN	1	2	2	2	1	2	1	1	2	1	1	2	1	9.6	9.6	9.6	27.391
sp|P19447|ERCC3_HUMAN	sp|P19447|ERCC3_HUMAN	1	14	14	14	8	11	11	8	11	11	8	11	11	26.7	26.7	26.7	89.277
sp|P19784|CSK22_HUMAN;sp|P17540|KCRS_HUMAN;sp|P12532|KCRU_HUMAN	sp|P19784|CSK22_HUMAN	3	11	11	10	10	10	8	10	10	8	9	10	8	42.9	42.9	41.1	41.213
sp|P20020|AT2B1_HUMAN;sp|P23634|AT2B4_HUMAN;sp|Q01814|AT2B2_HUMAN;sp|Q16720|AT2B3_HUMAN	sp|P20020|AT2B1_HUMAN;sp|P23634|AT2B4_HUMAN	4	12	12	12	3	7	7	3	7	7	3	7	7	12.9	12.9	12.9	138.75
sp|Q6SJ96|TBPL2_HUMAN;sp|P20226|TBP_HUMAN	sp|Q6SJ96|TBPL2_HUMAN;sp|P20226|TBP_HUMAN	2	1	1	1	1	1	1	1	1	1	1	1	1	2.7	2.7	2.7	41.524
sp|P20248|CCNA2_HUMAN	sp|P20248|CCNA2_HUMAN	1	1	1	1	0	1	1	0	1	1	0	1	1	5.8	5.8	5.8	48.55
sp|P20339|RAB5A_HUMAN	sp|P20339|RAB5A_HUMAN	1	4	1	1	4	4	4	1	1	1	1	1	1	21.4	6.5	6.5	23.658
sp|P20340|RAB6A_HUMAN;sp|Q9NRW1|RAB6B_HUMAN	sp|P20340|RAB6A_HUMAN;sp|Q9NRW1|RAB6B_HUMAN	2	3	2	2	3	3	3	2	2	2	2	2	2	13.9	8.7	8.7	23.593
sp|P20585|MSH3_HUMAN	sp|P20585|MSH3_HUMAN	1	3	3	3	0	0	3	0	0	3	0	0	3	3	3	3	127.41
sp|P20618|PSB1_HUMAN	sp|P20618|PSB1_HUMAN	1	3	3	3	1	3	3	1	3	3	1	3	3	18.3	18.3	18.3	26.489
sp|P20645|MPRD_HUMAN	sp|P20645|MPRD_HUMAN	1	1	1	1	1	1	1	1	1	1	1	1	1	5.1	5.1	5.1	30.993
sp|P20674|COX5A_HUMAN	sp|P20674|COX5A_HUMAN	1	5	5	5	3	5	4	3	5	4	3	5	4	38	38	38	16.762
sp|P20700|LMNB1_HUMAN	sp|P20700|LMNB1_HUMAN	1	47	46	44	45	38	45	44	37	44	42	35	42	69.6	68.3	65.5	66.408
sp|P21127|CD11B_HUMAN;sp|Q9UQ88|CD11A_HUMAN;sp|Q13882|PTK6_HUMAN	sp|P21127|CD11B_HUMAN;sp|Q9UQ88|CD11A_HUMAN	3	6	6	6	3	3	2	3	3	2	3	3	2	9.2	9.2	9.2	92.706
sp|P21333|FLNA_HUMAN;sp|Q14315|FLNC_HUMAN	sp|P21333|FLNA_HUMAN	2	32	32	31	12	26	21	12	26	21	11	26	21	20.9	20.9	20.5	280.74
sp|P21796|VDAC1_HUMAN	sp|P21796|VDAC1_HUMAN	1	15	15	14	13	13	14	13	13	14	12	12	13	57.6	57.6	54.1	30.772
sp|P21912|DHSB_HUMAN	sp|P21912|DHSB_HUMAN	1	4	4	4	3	2	4	3	2	4	3	2	4	18.9	18.9	18.9	31.629
sp|P21926|CD9_HUMAN	sp|P21926|CD9_HUMAN	1	1	1	1	0	1	0	0	1	0	0	1	0	3.9	3.9	3.9	25.416
sp|P21964|COMT_HUMAN	sp|P21964|COMT_HUMAN	1	9	9	9	9	7	6	9	7	6	9	7	6	49.1	49.1	49.1	30.037
sp|P22087|FBRL_HUMAN;sp|A6NHQ2|FBLL1_HUMAN	sp|P22087|FBRL_HUMAN	2	23	23	23	18	19	20	18	19	20	18	19	20	62.3	62.3	62.3	33.784
sp|P22307|NLTP_HUMAN	sp|P22307|NLTP_HUMAN	1	6	6	6	5	4	4	5	4	4	5	4	4	11.2	11.2	11.2	58.993
sp|P22415|USF1_HUMAN	sp|P22415|USF1_HUMAN	1	4	4	3	3	0	1	3	0	1	2	0	1	15.8	15.8	12.6	33.538
sp|P22626|ROA2_HUMAN	sp|P22626|ROA2_HUMAN	1	26	26	23	23	22	26	23	22	26	20	19	23	65.4	65.4	63.2	37.429
sp|P22670|RFX1_HUMAN;sp|P48380|RFX3_HUMAN;sp|P48378|RFX2_HUMAN	sp|P22670|RFX1_HUMAN	3	7	7	7	3	3	3	3	3	3	3	3	3	13.4	13.4	13.4	104.76
sp|P22695|QCR2_HUMAN	sp|P22695|QCR2_HUMAN	1	10	10	10	8	8	6	8	8	6	8	8	6	35.5	35.5	35.5	48.442
sp|P23246|SFPQ_HUMAN	sp|P23246|SFPQ_HUMAN	1	35	35	33	30	31	35	30	31	35	29	30	33	49.9	49.9	48.5	76.149
sp|P23284|PPIB_HUMAN	sp|P23284|PPIB_HUMAN	1	10	10	10	9	10	9	9	10	9	9	10	9	43.1	43.1	43.1	23.742
sp|P23396|RS3_HUMAN	sp|P23396|RS3_HUMAN	1	14	14	14	9	12	12	9	12	12	9	12	12	59.3	59.3	59.3	26.688
sp|P23511|NFYA_HUMAN	sp|P23511|NFYA_HUMAN	1	2	2	2	2	1	2	2	1	2	2	1	2	11.5	11.5	11.5	36.876
sp|P23528|COF1_HUMAN	sp|P23528|COF1_HUMAN	1	4	4	4	2	3	4	2	3	4	2	3	4	34.3	34.3	34.3	18.502
sp|P23769|GATA2_HUMAN;sp|P23771|GATA3_HUMAN;sp|P43694|GATA4_HUMAN;sp|Q9BWX5|GATA5_HUMAN	sp|P23769|GATA2_HUMAN	4	5	5	5	2	1	3	2	1	3	2	1	3	14.6	14.6	14.6	50.499
sp|P24534|EF1B_HUMAN	sp|P24534|EF1B_HUMAN	1	2	2	2	2	2	2	2	2	2	2	2	2	14.7	14.7	14.7	24.763
sp|P24539|AT5F1_HUMAN	sp|P24539|AT5F1_HUMAN	1	3	3	3	3	3	3	3	3	3	3	3	3	13.3	13.3	13.3	28.908
sp|P24752|THIL_HUMAN	sp|P24752|THIL_HUMAN	1	7	7	7	5	3	6	5	3	6	5	3	6	23.4	23.4	23.4	45.199
sp|P24863|CCNC_HUMAN	sp|P24863|CCNC_HUMAN	1	2	2	2	1	1	2	1	1	2	1	1	2	11.3	11.3	11.3	33.242
sp|P24928|RPB1_HUMAN;sp|Q9NY15|STAB1_HUMAN;sp|Q8ND83|SLAI1_HUMAN	sp|P24928|RPB1_HUMAN	3	67	67	66	52	46	48	52	46	48	52	45	48	41.4	41.4	41	217.17
sp|P24941|CDK2_HUMAN;sp|Q00526|CDK3_HUMAN	sp|P24941|CDK2_HUMAN	2	7	6	5	6	6	6	5	5	5	4	4	4	30.5	27.9	24.2	33.929
sp|P25205|MCM3_HUMAN	sp|P25205|MCM3_HUMAN	1	10	10	10	7	8	7	7	8	7	7	8	7	15.1	15.1	15.1	90.98
sp|P25208|NFYB_HUMAN	sp|P25208|NFYB_HUMAN	1	2	2	2	1	2	1	1	2	1	1	2	1	8.2	8.2	8.2	22.831
sp|P25398|RS12_HUMAN	sp|P25398|RS12_HUMAN	1	9	9	9	8	7	9	8	7	9	8	7	9	71.2	71.2	71.2	14.515
sp|P25440|BRD2_HUMAN	sp|P25440|BRD2_HUMAN	1	21	16	15	11	19	11	9	14	9	8	13	9	34.6	30.6	29.5	88.06
sp|P25490|TYY1_HUMAN;sp|O15391|TYY2_HUMAN;sp|Q96MM3|ZFP42_HUMAN	sp|P25490|TYY1_HUMAN;sp|O15391|TYY2_HUMAN;sp|Q96MM3|ZFP42_HUMAN	3	2	2	2	1	2	2	1	2	2	1	2	2	6.8	6.8	6.8	44.712
sp|P25705|ATPA_HUMAN	sp|P25705|ATPA_HUMAN	1	18	18	18	17	16	15	17	16	15	17	16	15	39.8	39.8	39.8	59.75
sp|P25786|PSA1_HUMAN	sp|P25786|PSA1_HUMAN	1	3	3	3	0	1	3	0	1	3	0	1	3	14.4	14.4	14.4	29.555
sp|P25788|PSA3_HUMAN	sp|P25788|PSA3_HUMAN	1	2	2	2	1	1	1	1	1	1	1	1	1	8.6	8.6	8.6	28.433
sp|P25789|PSA4_HUMAN	sp|P25789|PSA4_HUMAN	1	4	4	4	1	4	2	1	4	2	1	4	2	16.1	16.1	16.1	29.483
sp|P26038|MOES_HUMAN	sp|P26038|MOES_HUMAN	1	9	9	5	5	9	4	5	9	4	1	5	1	18.7	18.7	12	67.819
sp|P26358|DNMT1_HUMAN	sp|P26358|DNMT1_HUMAN	1	36	36	36	30	25	34	30	25	34	30	25	34	30.7	30.7	30.7	183.16
sp|P26367|PAX6_HUMAN	sp|P26367|PAX6_HUMAN	1	2	2	2	1	1	2	1	1	2	1	1	2	9.2	9.2	9.2	46.683
sp|P26368|U2AF2_HUMAN	sp|P26368|U2AF2_HUMAN	1	13	13	13	13	12	12	13	12	12	13	12	12	45.5	45.5	45.5	53.5
sp|P26373|RL13_HUMAN	sp|P26373|RL13_HUMAN	1	11	11	11	9	10	10	9	10	10	9	10	10	40.3	40.3	40.3	24.261
sp|P26378|ELAV4_HUMAN	sp|P26378|ELAV4_HUMAN	1	2	1	1	1	1	2	0	0	1	0	0	1	5.3	2.9	2.9	41.769
sp|P26583|HMGB2_HUMAN	sp|P26583|HMGB2_HUMAN	1	4	4	3	1	3	4	1	3	4	0	2	3	24.4	24.4	18.7	24.033
sp|P26599|PTBP1_HUMAN	sp|P26599|PTBP1_HUMAN	1	21	21	20	20	20	20	20	20	20	19	19	19	65.5	65.5	64	57.221
sp|P26640|SYVC_HUMAN	sp|P26640|SYVC_HUMAN	1	1	1	1	0	1	0	0	1	0	0	1	0	1.3	1.3	1.3	140.47
sp|P26641|EF1G_HUMAN	sp|P26641|EF1G_HUMAN	1	11	11	11	7	9	8	7	9	8	7	9	8	28.4	28.4	28.4	50.118
sp|P26885|FKBP2_HUMAN	sp|P26885|FKBP2_HUMAN	1	1	1	1	1	1	1	1	1	1	1	1	1	8.5	8.5	8.5	15.649
sp|P27105|STOM_HUMAN	sp|P27105|STOM_HUMAN	1	4	4	4	3	4	3	3	4	3	3	4	3	17.7	17.7	17.7	31.73
sp|P27449|VATL_HUMAN	sp|P27449|VATL_HUMAN	1	1	1	1	1	1	1	1	1	1	1	1	1	11.6	11.6	11.6	15.736
sp|P27635|RL10_HUMAN;sp|Q96L21|RL10L_HUMAN	sp|P27635|RL10_HUMAN;sp|Q96L21|RL10L_HUMAN	2	8	8	8	4	7	6	4	7	6	4	7	6	40.2	40.2	40.2	24.604
sp|P27694|RFA1_HUMAN	sp|P27694|RFA1_HUMAN	1	5	5	5	5	1	3	5	1	3	5	1	3	8.6	8.6	8.6	68.137
sp|P27797|CALR_HUMAN	sp|P27797|CALR_HUMAN	1	12	12	12	9	12	11	9	12	11	9	12	11	51.3	51.3	51.3	48.141
sp|P27824|CALX_HUMAN;sp|O14967|CLGN_HUMAN	sp|P27824|CALX_HUMAN	2	35	35	35	31	31	32	31	31	32	31	31	32	56.2	56.2	56.2	67.567
sp|P28066|PSA5_HUMAN	sp|P28066|PSA5_HUMAN	1	4	4	4	2	3	4	2	3	4	2	3	4	26.6	26.6	26.6	26.411
sp|P28070|PSB4_HUMAN	sp|P28070|PSB4_HUMAN	1	3	3	3	1	1	3	1	1	3	1	1	3	17.4	17.4	17.4	29.204
sp|P28072|PSB6_HUMAN	sp|P28072|PSB6_HUMAN	1	3	3	3	1	1	2	1	1	2	1	1	2	13	13	13	25.357
sp|P28074|PSB5_HUMAN	sp|P28074|PSB5_HUMAN	1	6	6	6	0	2	5	0	2	5	0	2	5	27	27	27	28.48
sp|P28288|ABCD3_HUMAN	sp|P28288|ABCD3_HUMAN	1	10	10	10	8	6	6	8	6	6	8	6	6	20.3	20.3	20.3	75.475
sp|P28331|NDUS1_HUMAN	sp|P28331|NDUS1_HUMAN	1	6	6	6	5	3	3	5	3	3	5	3	3	9.8	9.8	9.8	79.467
sp|P28347|TEAD1_HUMAN	sp|P28347|TEAD1_HUMAN	1	7	7	4	5	4	5	5	4	5	2	2	4	25.4	25.4	17.6	47.945
sp|P28702|RXRB_HUMAN;sp|P48443|RXRG_HUMAN;sp|P19793|RXRA_HUMAN	sp|P28702|RXRB_HUMAN	3	3	3	3	0	1	3	0	1	3	0	1	3	5.8	5.8	5.8	56.921
sp|P28799|GRN_HUMAN	sp|P28799|GRN_HUMAN	1	4	4	4	0	4	2	0	4	2	0	4	2	13	13	13	63.544
sp|P29324|POLN_HEVBU;sp|P33424|POLN_HEVPA;sp|Q04610|POLN_HEVMY;sp|Q81862|POLN_HEVCH;sp|Q9WC28|POLN_HEVHY;sp|Q9YLR1|POLN_HEVUS;sp|Q03495|POLN_HEVME	sp|P29324|POLN_HEVBU;sp|P33424|POLN_HEVPA;sp|Q04610|POLN_HEVMY;sp|Q81862|POLN_HEVCH;sp|Q9WC28|POLN_HEVHY;sp|Q9YLR1|POLN_HEVUS;sp|Q03495|POLN_HEVME	7	2	1	1	1	2	1	0	1	0	0	1	0	0.8	0.5	0.5	185.19
sp|P29372|3MG_HUMAN	sp|P29372|3MG_HUMAN	1	3	3	3	1	2	3	1	2	3	1	2	3	20.5	20.5	20.5	32.868
sp|P29374|ARI4A_HUMAN	sp|P29374|ARI4A_HUMAN	1	1	1	1	1	0	0	1	0	0	1	0	0	1.2	1.2	1.2	142.75
sp|P29375|KDM5A_HUMAN	sp|P29375|KDM5A_HUMAN	1	3	3	3	2	2	0	2	2	0	2	2	0	3	3	3	192.09
sp|P29558|RBMS1_HUMAN;sp|Q6XE24|RBMS3_HUMAN;sp|Q15434|RBMS2_HUMAN	sp|P29558|RBMS1_HUMAN;sp|Q6XE24|RBMS3_HUMAN;sp|Q15434|RBMS2_HUMAN	3	3	3	3	0	3	0	0	3	0	0	3	0	7.4	7.4	7.4	44.505
sp|P29590|PML_HUMAN	sp|P29590|PML_HUMAN	1	4	4	4	1	4	2	1	4	2	1	4	2	6.3	6.3	6.3	97.55
sp|P29966|MARCS_HUMAN	sp|P29966|MARCS_HUMAN	1	1	1	1	1	1	1	1	1	1	1	1	1	5.4	5.4	5.4	31.554
sp|P30040|ERP29_HUMAN	sp|P30040|ERP29_HUMAN	1	3	3	3	3	3	2	3	3	2	3	3	2	14.2	14.2	14.2	28.993
sp|P30041|PRDX6_HUMAN	sp|P30041|PRDX6_HUMAN	1	3	3	3	1	2	1	1	2	1	1	2	1	14.3	14.3	14.3	25.035
sp|P30042|ES1_HUMAN	sp|P30042|ES1_HUMAN	1	1	1	1	0	0	1	0	0	1	0	0	1	9.3	9.3	9.3	28.17
sp|P30044|PRDX5_HUMAN	sp|P30044|PRDX5_HUMAN	1	3	3	3	1	1	1	1	1	1	1	1	1	9.3	9.3	9.3	22.086
sp|P30048|PRDX3_HUMAN	sp|P30048|PRDX3_HUMAN	1	7	7	7	7	6	7	7	6	7	7	6	7	37.5	37.5	37.5	27.692
sp|P30049|ATPD_HUMAN	sp|P30049|ATPD_HUMAN	1	1	1	1	1	1	1	1	1	1	1	1	1	8.3	8.3	8.3	17.49
sp|P30050|RL12_HUMAN	sp|P30050|RL12_HUMAN	1	7	7	7	6	6	7	6	6	7	6	6	7	58.8	58.8	58.8	17.818
sp|P30084|ECHM_HUMAN	sp|P30084|ECHM_HUMAN	1	10	10	10	7	10	8	7	10	8	7	10	8	44.5	44.5	44.5	31.387
sp|P30101|PDIA3_HUMAN	sp|P30101|PDIA3_HUMAN	1	22	22	21	15	20	17	15	20	17	15	20	16	53.9	53.9	50.9	56.782
sp|P30153|2AAA_HUMAN;sp|P30154|2AAB_HUMAN	sp|P30153|2AAA_HUMAN	2	12	12	12	8	10	8	8	10	8	8	10	8	26.3	26.3	26.3	65.308
sp|P30260|CDC27_HUMAN	sp|P30260|CDC27_HUMAN	1	18	18	18	13	17	13	13	17	13	13	17	13	37	37	37	91.866
sp|P30405|PPIF_HUMAN	sp|P30405|PPIF_HUMAN	1	4	3	3	4	3	4	3	2	3	3	2	3	40.6	37.2	37.2	22.04
sp|P30414|NKTR_HUMAN	sp|P30414|NKTR_HUMAN	1	8	8	8	5	6	5	5	6	5	5	6	5	8.3	8.3	8.3	165.67
sp|P30519|HMOX2_HUMAN	sp|P30519|HMOX2_HUMAN	1	11	11	11	9	8	9	9	8	9	9	8	9	43	43	43	36.032
sp|P30536|TSPOA_HUMAN	sp|P30536|TSPOA_HUMAN	1	1	1	1	1	1	1	1	1	1	1	1	1	13.6	13.6	13.6	18.828
sp|P30876|RPB2_HUMAN	sp|P30876|RPB2_HUMAN	1	42	42	41	34	31	35	34	31	35	33	31	35	44.4	44.4	43.9	133.9
sp|P31040|DHSA_HUMAN	sp|P31040|DHSA_HUMAN	1	13	13	13	7	10	10	7	10	10	7	10	10	29.1	29.1	29.1	72.691
sp|P31276|HXC13_HUMAN	sp|P31276|HXC13_HUMAN	1	2	2	2	1	1	0	1	1	0	1	1	0	7.9	7.9	7.9	35.378
sp|P31327|CPSM_HUMAN;sp|P27708|PYR1_HUMAN;sp|Q9UKU6|TRHDE_HUMAN	sp|P31327|CPSM_HUMAN	3	56	56	56	47	44	49	47	44	49	47	44	49	49.9	49.9	49.9	164.94
sp|P31483|TIA1_HUMAN	sp|P31483|TIA1_HUMAN	1	5	1	1	3	3	5	1	1	1	1	1	1	14	5.2	5.2	42.963
sp|P31689|DNJA1_HUMAN;sp|Q9H672|ASB7_HUMAN	sp|P31689|DNJA1_HUMAN	2	10	10	9	6	5	10	6	5	10	5	4	9	39.5	39.5	38	44.868
sp|P31930|QCR1_HUMAN	sp|P31930|QCR1_HUMAN	1	12	12	11	10	12	11	10	12	11	10	11	11	37.7	37.7	36.2	52.645
sp|P31937|3HIDH_HUMAN	sp|P31937|3HIDH_HUMAN	1	2	2	2	2	1	1	2	1	1	2	1	1	9.8	9.8	9.8	35.329
sp|P31942|HNRH3_HUMAN;sp|Q9H6T0|ESRP2_HUMAN;sp|Q6NXG1|ESRP1_HUMAN	sp|P31942|HNRH3_HUMAN	3	18	17	17	15	14	18	14	13	17	14	13	17	73.1	70.8	70.8	36.926
sp|P31943|HNRH1_HUMAN	sp|P31943|HNRH1_HUMAN	1	23	23	13	18	20	20	18	20	20	9	11	12	61.7	61.7	40.1	49.229
sp|P31946|1433B_HUMAN;sp|P31947|1433S_HUMAN;sp|Q04917|1433F_HUMAN;sp|P27348|1433T_HUMAN	sp|P31946|1433B_HUMAN;sp|P31947|1433S_HUMAN;sp|Q04917|1433F_HUMAN;sp|P27348|1433T_HUMAN	4	4	1	1	4	3	4	1	0	1	1	0	1	16.7	5.7	5.7	28.082
sp|P32004|L1CAM_HUMAN	sp|P32004|L1CAM_HUMAN	1	8	8	8	3	5	5	3	5	5	3	5	5	7.3	7.3	7.3	140
sp|P32119|PRDX2_HUMAN	sp|P32119|PRDX2_HUMAN	1	3	2	2	2	3	2	1	2	1	1	2	1	26.8	21.2	21.2	21.892
sp|P32322|P5CR1_HUMAN	sp|P32322|P5CR1_HUMAN	1	8	8	7	5	7	7	5	7	7	4	6	6	39.5	39.5	35.4	33.36
sp|P32780|TF2H1_HUMAN	sp|P32780|TF2H1_HUMAN	1	6	6	6	4	6	2	4	6	2	4	6	2	19.5	19.5	19.5	62.031
sp|P32969|RL9_HUMAN	sp|P32969|RL9_HUMAN	1	10	10	10	9	8	10	9	8	10	9	8	10	65.6	65.6	65.6	21.863
sp|P33176|KINH_HUMAN	sp|P33176|KINH_HUMAN	1	4	4	3	1	4	3	1	4	3	0	3	2	5	5	3.8	109.68
sp|P33240|CSTF2_HUMAN	sp|P33240|CSTF2_HUMAN	1	18	18	10	16	18	17	16	18	17	9	10	9	51.5	51.5	29.6	60.959
sp|P33897|ABCD1_HUMAN	sp|P33897|ABCD1_HUMAN	1	3	3	3	2	2	1	2	2	1	2	2	1	6.2	6.2	6.2	82.936
sp|P33991|MCM4_HUMAN	sp|P33991|MCM4_HUMAN	1	12	12	12	7	5	7	7	5	7	7	5	7	20.3	20.3	20.3	96.557
sp|P33992|MCM5_HUMAN	sp|P33992|MCM5_HUMAN	1	9	9	9	4	5	5	4	5	5	4	5	5	17.4	17.4	17.4	82.285
sp|P33993|MCM7_HUMAN	sp|P33993|MCM7_HUMAN	1	10	10	10	7	4	7	7	4	7	7	4	7	16	16	16	81.307
sp|P34897|GLYM_HUMAN	sp|P34897|GLYM_HUMAN	1	14	14	14	9	13	9	9	13	9	9	13	9	38.5	38.5	38.5	55.992
sp|P34932|HSP74_HUMAN	sp|P34932|HSP74_HUMAN	1	20	20	19	15	16	17	15	16	17	14	15	16	34.5	34.5	32.9	94.33
sp|P35226|BMI1_HUMAN;sp|P35227|PCGF2_HUMAN	sp|P35226|BMI1_HUMAN	2	6	6	6	6	6	6	6	6	6	6	6	6	23	23	23	36.949
sp|P35232|PHB_HUMAN	sp|P35232|PHB_HUMAN	1	13	13	13	8	11	8	8	11	8	8	11	8	61.4	61.4	61.4	29.804
sp|P35244|RFA3_HUMAN	sp|P35244|RFA3_HUMAN	1	4	4	4	3	3	4	3	3	4	3	3	4	45.5	45.5	45.5	13.569
sp|P35249|RFC4_HUMAN	sp|P35249|RFC4_HUMAN	1	16	16	16	12	15	10	12	15	10	12	15	10	52.1	52.1	52.1	39.681
sp|P35250|RFC2_HUMAN	sp|P35250|RFC2_HUMAN	1	13	13	13	12	11	8	12	11	8	12	11	8	42.1	42.1	42.1	39.157
sp|P35251|RFC1_HUMAN	sp|P35251|RFC1_HUMAN	1	25	25	25	22	23	18	22	23	18	22	23	18	27.5	27.5	27.5	128.25
sp|P35268|RL22_HUMAN	sp|P35268|RL22_HUMAN	1	6	6	6	5	5	4	5	5	4	5	5	4	56.2	56.2	56.2	14.787
sp|P35269|T2FA_HUMAN	sp|P35269|T2FA_HUMAN	1	2	2	2	0	2	1	0	2	1	0	2	1	7	7	7	58.24
sp|P35579|MYH9_HUMAN;sp|P35580|MYH10_HUMAN;sp|P35749|MYH11_HUMAN;sp|Q7Z406|MYH14_HUMAN;sp|Q9UKX3|MYH13_HUMAN;sp|A7E2Y1|MYH7B_HUMAN;sp|Q9UKX2|MYH2_HUMAN;sp|P11055|MYH3_HUMAN;sp|P12882|MYH1_HUMAN;sp|Q9Y623|MYH4_HUMAN;sp|P13535|MYH8_HUMAN;sp|P12883|MYH7_HUMAN	sp|P35579|MYH9_HUMAN	12	52	52	51	33	41	37	33	41	37	32	41	37	34.4	34.4	33.9	226.53
sp|P35606|COPB2_HUMAN	sp|P35606|COPB2_HUMAN	1	3	3	3	1	1	2	1	1	2	1	1	2	4.4	4.4	4.4	102.49
sp|P35610|SOAT1_HUMAN	sp|P35610|SOAT1_HUMAN	1	4	4	4	3	4	4	3	4	4	3	4	4	11.3	11.3	11.3	64.734
sp|P35613|BASI_HUMAN	sp|P35613|BASI_HUMAN	1	9	9	9	9	7	8	9	7	8	9	7	8	34.8	34.8	34.8	42.2
sp|P35637|FUS_HUMAN	sp|P35637|FUS_HUMAN	1	11	11	9	9	6	10	9	6	10	7	4	8	21.5	21.5	19.8	53.425
sp|P35658|NU214_HUMAN	sp|P35658|NU214_HUMAN	1	42	42	42	35	33	29	35	33	29	35	33	29	35.3	35.3	35.3	213.62
sp|P35659|DEK_HUMAN	sp|P35659|DEK_HUMAN	1	19	19	19	18	15	19	18	15	19	18	15	19	41.3	41.3	41.3	42.674
sp|P35908|K22E_HUMAN;CON__P35908;CON__Q7Z794;sp|Q7Z794|K2C1B_HUMAN;CON__Q32MB2;sp|Q86Y46|K2C73_HUMAN;CON__Q7RTS7;sp|Q7RTS7|K2C74_HUMAN;CON__Q9R0H5;CON__REFSEQ:XP_932229;CON__Q3SY84;sp|Q3SY84|K2C71_HUMAN	sp|P35908|K22E_HUMAN;CON__P35908	12	24	21	15	10	24	14	8	21	11	5	15	7	54.3	50.1	40.2	65.432
sp|P35998|PRS7_HUMAN	sp|P35998|PRS7_HUMAN	1	11	11	11	6	9	8	6	9	8	6	9	8	34.9	34.9	34.9	48.633
sp|P36542|ATPG_HUMAN	sp|P36542|ATPG_HUMAN	1	5	5	5	5	5	5	5	5	5	5	5	5	18.5	18.5	18.5	32.996
sp|P36578|RL4_HUMAN	sp|P36578|RL4_HUMAN	1	25	25	25	20	23	23	20	23	23	20	23	23	48.7	48.7	48.7	47.697
sp|P36776|LONM_HUMAN	sp|P36776|LONM_HUMAN	1	16	16	16	13	9	11	13	9	11	13	9	11	27.1	27.1	27.1	106.49
sp|P36873|PP1G_HUMAN	sp|P36873|PP1G_HUMAN	1	16	3	3	16	15	15	3	3	3	3	3	3	51.4	9	9	36.983
sp|P36897|TGFR1_HUMAN	sp|P36897|TGFR1_HUMAN	1	2	2	2	0	0	2	0	0	2	0	0	2	6	6	6	55.959
sp|P36954|RPB9_HUMAN	sp|P36954|RPB9_HUMAN	1	6	6	6	6	5	6	6	5	6	6	5	6	72.8	72.8	72.8	14.523
sp|P36957|ODO2_HUMAN	sp|P36957|ODO2_HUMAN	1	3	3	3	2	0	1	2	0	1	2	0	1	7.7	7.7	7.7	48.755
sp|P37108|SRP14_HUMAN	sp|P37108|SRP14_HUMAN	1	6	6	6	5	6	6	5	6	6	5	6	6	55.9	55.9	55.9	14.57
sp|P37198|NUP62_HUMAN	sp|P37198|NUP62_HUMAN	1	12	12	12	9	11	10	9	11	10	9	11	10	36.4	36.4	36.4	53.254
sp|P37235|HPCL1_HUMAN;sp|P61601|NCALD_HUMAN;sp|P84074|HPCA_HUMAN	sp|P37235|HPCL1_HUMAN;sp|P61601|NCALD_HUMAN;sp|P84074|HPCA_HUMAN	3	1	1	1	1	1	1	1	1	1	1	1	1	4.1	4.1	4.1	22.313
sp|P37268|FDFT_HUMAN	sp|P37268|FDFT_HUMAN	1	6	6	6	2	5	3	2	5	3	2	5	3	19.7	19.7	19.7	48.115
sp|P37275|ZEB1_HUMAN;sp|O60315|ZEB2_HUMAN;sp|P52347|MCP_HHV7J	sp|P37275|ZEB1_HUMAN;sp|O60315|ZEB2_HUMAN	3	3	3	3	2	2	2	2	2	2	2	2	2	2	2	2	124.07
sp|P37802|TAGL2_HUMAN	sp|P37802|TAGL2_HUMAN	1	1	1	1	0	1	0	0	1	0	0	1	0	6	6	6	22.391
sp|P38117|ETFB_HUMAN	sp|P38117|ETFB_HUMAN	1	8	8	8	5	3	3	5	3	3	5	3	3	36.1	36.1	36.1	27.843
sp|P38159|RBMX_HUMAN;sp|O75526|RMXL2_HUMAN;sp|Q8N7X1|RMXL3_HUMAN	sp|P38159|RBMX_HUMAN	3	19	19	6	17	14	18	17	14	18	6	5	5	44.8	44.8	10.5	42.331
sp|P38398|BRCA1_HUMAN	sp|P38398|BRCA1_HUMAN	1	4	4	4	1	1	3	1	1	3	1	1	3	4.2	4.2	4.2	207.72
sp|P38432|COIL_HUMAN	sp|P38432|COIL_HUMAN	1	15	15	15	10	10	10	10	10	10	10	10	10	27.4	27.4	27.4	62.608
sp|P38435|VKGC_HUMAN	sp|P38435|VKGC_HUMAN	1	5	5	5	4	4	3	4	4	3	4	4	3	8.6	8.6	8.6	87.56
sp|P38646|GRP75_HUMAN	sp|P38646|GRP75_HUMAN	1	25	25	25	24	23	24	24	23	24	24	23	24	47.4	47.4	47.4	73.68
sp|P38919|IF4A3_HUMAN	sp|P38919|IF4A3_HUMAN	1	32	32	27	27	27	27	27	27	27	23	23	22	74.9	74.9	68.9	46.871
sp|P39019|RS19_HUMAN	sp|P39019|RS19_HUMAN	1	6	6	6	6	5	3	6	5	3	6	5	3	35.9	35.9	35.9	16.06
sp|P39023|RL3_HUMAN;sp|Q92901|RL3L_HUMAN	sp|P39023|RL3_HUMAN	2	20	20	20	18	16	19	18	16	19	18	16	19	42.2	42.2	42.2	46.108
sp|P39656|OST48_HUMAN	sp|P39656|OST48_HUMAN	1	15	15	15	12	11	13	12	11	13	12	11	13	46.7	46.7	46.7	50.8
sp|P39748|FEN1_HUMAN	sp|P39748|FEN1_HUMAN	1	4	4	4	3	4	3	3	4	3	3	4	3	18.4	18.4	18.4	42.592
sp|P39880|CUX1_HUMAN;sp|O14529|CUX2_HUMAN	sp|P39880|CUX1_HUMAN	2	27	27	16	22	16	22	22	16	22	13	7	13	24.5	24.5	16.3	164.19
sp|P40227|TCPZ_HUMAN;sp|Q92526|TCPW_HUMAN	sp|P40227|TCPZ_HUMAN	2	6	6	6	6	4	4	6	4	4	6	4	4	14.5	14.5	14.5	58.024
sp|P40424|PBX1_HUMAN	sp|P40424|PBX1_HUMAN	1	5	5	3	2	3	3	2	3	3	1	1	2	23	23	14	46.625
sp|P40429|RL13A_HUMAN;sp|Q6NVV1|R13AX_HUMAN	sp|P40429|RL13A_HUMAN	2	12	12	12	10	7	10	10	7	10	10	7	10	46.8	46.8	46.8	23.577
sp|P40926|MDHM_HUMAN	sp|P40926|MDHM_HUMAN	1	12	12	12	10	10	12	10	10	12	10	10	12	49.4	49.4	49.4	35.503
sp|P40937|RFC5_HUMAN	sp|P40937|RFC5_HUMAN	1	13	13	13	11	8	9	11	8	9	11	8	9	46.5	46.5	46.5	38.496
sp|P40938|RFC3_HUMAN	sp|P40938|RFC3_HUMAN	1	17	17	17	12	15	10	12	15	10	12	15	10	50	50	50	40.556
sp|P40939|ECHA_HUMAN	sp|P40939|ECHA_HUMAN	1	12	12	12	9	9	7	9	9	7	9	9	7	24.4	24.4	24.4	82.999
sp|P41091|IF2G_HUMAN;sp|Q2VIR3|IF2GL_HUMAN	sp|P41091|IF2G_HUMAN;sp|Q2VIR3|IF2GL_HUMAN	2	2	2	2	0	1	1	0	1	1	0	1	1	4.9	4.9	4.9	51.109
sp|P41208|CETN2_HUMAN	sp|P41208|CETN2_HUMAN	1	2	2	2	2	1	0	2	1	0	2	1	0	26.7	26.7	26.7	19.738
sp|P41223|BUD31_HUMAN	sp|P41223|BUD31_HUMAN	1	8	8	8	5	6	6	5	6	6	5	6	6	41	41	41	17
sp|P41252|SYIC_HUMAN	sp|P41252|SYIC_HUMAN	1	5	5	5	2	4	4	2	4	4	2	4	4	5	5	5	144.5
sp|P42126|ECI1_HUMAN	sp|P42126|ECI1_HUMAN	1	4	4	4	1	1	4	1	1	4	1	1	4	18.9	18.9	18.9	32.816
sp|P42166|LAP2A_HUMAN	sp|P42166|LAP2A_HUMAN	1	33	33	22	31	31	29	31	31	29	20	21	18	64.1	64.1	44.7	75.491
sp|P42167|LAP2B_HUMAN	sp|P42167|LAP2B_HUMAN	1	22	11	11	21	21	20	10	11	9	10	11	9	61.9	32.2	32.2	50.67
sp|P42285|SK2L2_HUMAN	sp|P42285|SK2L2_HUMAN	1	38	38	37	32	34	30	32	34	30	31	33	30	39.1	39.1	39.1	117.8
sp|P42568|AF9_HUMAN	sp|P42568|AF9_HUMAN	1	4	4	4	3	4	1	3	4	1	3	4	1	8.6	8.6	8.6	63.351
sp|P42677|RS27_HUMAN	sp|P42677|RS27_HUMAN	1	3	3	1	3	3	3	3	3	3	1	1	1	29.8	29.8	13.1	9.461
sp|P42695|CNDD3_HUMAN	sp|P42695|CNDD3_HUMAN	1	14	14	13	8	9	11	8	9	11	7	8	11	12.1	12.1	11.6	168.89
sp|P42696|RBM34_HUMAN	sp|P42696|RBM34_HUMAN	1	21	21	21	19	18	18	19	18	18	19	18	18	43.5	43.5	43.5	48.564
sp|P42702|LIFR_HUMAN	sp|P42702|LIFR_HUMAN	1	3	3	3	2	1	0	2	1	0	2	1	0	7.9	7.9	7.9	123.74
sp|P42704|LPPRC_HUMAN	sp|P42704|LPPRC_HUMAN	1	34	34	34	24	24	27	24	24	27	24	24	27	31.3	31.3	31.3	157.9
sp|P42765|THIM_HUMAN	sp|P42765|THIM_HUMAN	1	4	4	4	3	2	3	3	2	3	3	2	3	19.6	19.6	19.6	41.924
sp|P42766|RL35_HUMAN	sp|P42766|RL35_HUMAN	1	3	3	3	3	2	3	3	2	3	3	2	3	26	26	26	14.551
sp|P42892|ECE1_HUMAN	sp|P42892|ECE1_HUMAN	1	1	1	1	0	1	1	0	1	1	0	1	1	2.3	2.3	2.3	87.163
sp|P43121|MUC18_HUMAN	sp|P43121|MUC18_HUMAN	1	2	2	2	2	2	2	2	2	2	2	2	2	3.7	3.7	3.7	71.607
sp|P43243|MATR3_HUMAN	sp|P43243|MATR3_HUMAN	1	59	59	59	47	49	53	47	49	53	47	49	53	65.2	65.2	65.2	94.622
sp|P43246|MSH2_HUMAN	sp|P43246|MSH2_HUMAN	1	19	19	19	9	12	12	9	12	12	9	12	12	26.8	26.8	26.8	104.74
sp|P43304|GPDM_HUMAN	sp|P43304|GPDM_HUMAN	1	3	3	3	3	3	3	3	3	3	3	3	3	6.9	6.9	6.9	80.852
sp|P43307|SSRA_HUMAN	sp|P43307|SSRA_HUMAN	1	4	4	4	3	4	4	3	4	4	3	4	4	21	21	21	32.235
sp|P43686|PRS6B_HUMAN	sp|P43686|PRS6B_HUMAN	1	5	5	5	0	2	3	0	2	3	0	2	3	16.7	16.7	16.7	47.366
sp|P43897|EFTS_HUMAN	sp|P43897|EFTS_HUMAN	1	4	4	4	2	3	3	2	3	3	2	3	3	20.9	20.9	20.9	35.39
sp|P45880|VDAC2_HUMAN	sp|P45880|VDAC2_HUMAN	1	10	10	10	10	7	7	10	7	7	10	7	7	46.6	46.6	46.6	31.566
sp|P45973|CBX5_HUMAN	sp|P45973|CBX5_HUMAN	1	11	11	10	11	8	8	11	8	8	10	7	7	61.8	61.8	55.5	22.225
sp|P46013|KI67_HUMAN	sp|P46013|KI67_HUMAN	1	140	140	140	127	121	126	127	121	126	127	121	126	55.3	55.3	55.3	358.69
sp|P46060|RAGP1_HUMAN	sp|P46060|RAGP1_HUMAN	1	30	30	30	28	27	28	28	27	28	28	27	28	65.4	65.4	65.4	63.541
sp|P46063|RECQ1_HUMAN	sp|P46063|RECQ1_HUMAN	1	12	11	11	11	11	10	10	10	9	10	10	9	27.7	26.5	26.5	73.457
sp|P46087|NOP2_HUMAN	sp|P46087|NOP2_HUMAN	1	33	33	33	31	30	32	31	30	32	31	30	32	49.9	49.9	49.9	89.301
sp|P46100|ATRX_HUMAN	sp|P46100|ATRX_HUMAN	1	38	38	38	31	33	28	31	33	28	31	33	28	19.9	19.9	19.9	282.58
sp|P46379|BAG6_HUMAN	sp|P46379|BAG6_HUMAN	1	2	2	2	1	1	0	1	1	0	1	1	0	3.6	3.6	3.6	119.41
sp|P46459|NSF_HUMAN	sp|P46459|NSF_HUMAN	1	2	1	1	1	2	1	1	1	1	1	1	1	1.9	0.9	0.9	82.593
sp|P46776|RL27A_HUMAN	sp|P46776|RL27A_HUMAN	1	5	5	5	4	4	5	4	4	5	4	4	5	28.4	28.4	28.4	16.561
sp|P46777|RL5_HUMAN	sp|P46777|RL5_HUMAN	1	13	13	13	10	11	11	10	11	11	10	11	11	54.5	54.5	54.5	34.362
sp|P46778|RL21_HUMAN	sp|P46778|RL21_HUMAN	1	6	6	6	6	5	5	6	5	5	6	5	5	36.9	36.9	36.9	18.565
sp|P46779|RL28_HUMAN	sp|P46779|RL28_HUMAN	1	5	5	5	4	4	4	4	4	4	4	4	4	34.3	34.3	34.3	15.747
sp|P46781|RS9_HUMAN	sp|P46781|RS9_HUMAN	1	13	13	13	10	12	9	10	12	9	10	12	9	39.7	39.7	39.7	22.591
sp|P46782|RS5_HUMAN	sp|P46782|RS5_HUMAN	1	11	11	11	8	10	8	8	10	8	8	10	8	46.6	46.6	46.6	22.876
sp|P46783|RS10_HUMAN;sp|Q9NQ39|RS10L_HUMAN	sp|P46783|RS10_HUMAN;sp|Q9NQ39|RS10L_HUMAN	2	3	3	3	2	3	3	2	3	3	2	3	3	14.5	14.5	14.5	18.898
sp|P46937|YAP1_HUMAN	sp|P46937|YAP1_HUMAN	1	9	9	9	6	6	8	6	6	8	6	6	8	37.9	37.9	37.9	54.461
sp|P46940|IQGA1_HUMAN;sp|Q13576|IQGA2_HUMAN	sp|P46940|IQGA1_HUMAN	2	21	21	21	7	14	14	7	14	14	7	14	14	18.9	18.9	18.9	189.25
sp|P46977|STT3A_HUMAN	sp|P46977|STT3A_HUMAN	1	8	8	7	6	6	8	6	6	8	5	5	7	10.1	10.1	9.2	80.529
sp|P47897|SYQ_HUMAN	sp|P47897|SYQ_HUMAN	1	7	7	7	3	4	6	3	4	6	3	4	6	10.1	10.1	10.1	87.798
sp|P47914|RL29_HUMAN	sp|P47914|RL29_HUMAN	1	2	2	2	2	2	1	2	2	1	2	2	1	14.5	14.5	14.5	17.752
sp|P48047|ATPO_HUMAN	sp|P48047|ATPO_HUMAN	1	6	6	6	4	5	4	4	5	4	4	5	4	35.7	35.7	35.7	23.277
sp|P48382|RFX5_HUMAN	sp|P48382|RFX5_HUMAN	1	1	1	1	1	1	1	1	1	1	1	1	1	2.4	2.4	2.4	65.322
sp|P48449|ERG7_HUMAN	sp|P48449|ERG7_HUMAN	1	3	3	3	2	1	0	2	1	0	2	1	0	4.2	4.2	4.2	83.308
sp|P48556|PSMD8_HUMAN	sp|P48556|PSMD8_HUMAN	1	4	4	4	2	3	2	2	3	2	2	3	2	11.7	11.7	11.7	39.611
sp|P48643|TCPE_HUMAN	sp|P48643|TCPE_HUMAN	1	19	19	18	10	16	12	10	16	12	9	15	11	48.2	48.2	46.4	59.67
sp|P48651|PTSS1_HUMAN	sp|P48651|PTSS1_HUMAN	1	2	2	2	1	2	2	1	2	2	1	2	2	5.3	5.3	5.3	55.527
sp|P48723|HSP13_HUMAN	sp|P48723|HSP13_HUMAN	1	2	2	2	1	2	1	1	2	1	1	2	1	4.7	4.7	4.7	51.927
sp|P48729|KC1A_HUMAN;sp|Q8N752|KC1AL_HUMAN	sp|P48729|KC1A_HUMAN;sp|Q8N752|KC1AL_HUMAN	2	4	4	4	4	3	4	4	3	4	4	3	4	13.9	13.9	13.9	38.914
sp|P48960|CD97_HUMAN	sp|P48960|CD97_HUMAN	1	3	3	3	0	2	1	0	2	1	0	2	1	5.5	5.5	5.5	91.868
sp|P49207|RL34_HUMAN	sp|P49207|RL34_HUMAN	1	3	3	3	3	3	3	3	3	3	3	3	3	13.7	13.7	13.7	13.293
sp|P49257|LMAN1_HUMAN;REV__sp|O15068|MCF2L_HUMAN;sp|Q9Y6Y8|S23IP_HUMAN;REV__sp|Q9NYY3|PLK2_HUMAN	sp|P49257|LMAN1_HUMAN	4	10	10	10	8	10	8	8	10	8	8	10	8	30.8	30.8	30.8	57.548
sp|P49327|FAS_HUMAN	sp|P49327|FAS_HUMAN	1	15	15	15	1	11	9	1	11	9	1	11	9	9.3	9.3	9.3	273.42
sp|Q9BWU1|CDK19_HUMAN;sp|P49336|CDK8_HUMAN	sp|Q9BWU1|CDK19_HUMAN;sp|P49336|CDK8_HUMAN	2	3	3	3	1	3	2	1	3	2	1	3	2	7.4	7.4	7.4	56.802
sp|P49368|TCPG_HUMAN;sp|O55654|E310_ADE06;sp|P15133|E310_ADE02	sp|P49368|TCPG_HUMAN	3	17	17	16	11	13	11	11	13	11	10	13	11	41.5	41.5	40.2	60.533
sp|P49406|RM19_HUMAN	sp|P49406|RM19_HUMAN	1	1	1	1	0	0	1	0	0	1	0	0	1	3.8	3.8	3.8	33.535
sp|P49411|EFTU_HUMAN	sp|P49411|EFTU_HUMAN	1	21	21	21	17	18	17	17	18	17	17	18	17	64.2	64.2	64.2	49.541
sp|P49454|CENPF_HUMAN;sp|B2RTY4|MYO9A_HUMAN;sp|P19320|VCAM1_HUMAN;REV__sp|Q9H4Z3|PCIF1_HUMAN;sp|A8MXV4|NUD19_HUMAN	sp|P49454|CENPF_HUMAN	5	73	73	73	38	56	55	38	56	55	38	56	55	29.4	29.4	29.4	367.76
sp|P49458|SRP09_HUMAN	sp|P49458|SRP09_HUMAN	1	4	4	4	4	4	4	4	4	4	4	4	4	43	43	43	10.112
sp|P49711|CTCF_HUMAN	sp|P49711|CTCF_HUMAN	1	8	8	8	6	3	6	6	3	6	6	3	6	19.7	19.7	19.7	82.785
sp|P49720|PSB3_HUMAN	sp|P49720|PSB3_HUMAN	1	2	2	2	0	0	2	0	0	2	0	0	2	14.1	14.1	14.1	22.949
sp|P49721|PSB2_HUMAN	sp|P49721|PSB2_HUMAN	1	3	3	3	1	3	3	1	3	3	1	3	3	18.9	18.9	18.9	22.836
sp|P49736|MCM2_HUMAN	sp|P49736|MCM2_HUMAN	1	11	11	11	7	7	8	7	7	8	7	7	8	14.4	14.4	14.4	101.89
sp|P49748|ACADV_HUMAN	sp|P49748|ACADV_HUMAN	1	3	3	3	3	2	2	3	2	2	3	2	2	6.9	6.9	6.9	70.389
sp|P49750|YLPM1_HUMAN	sp|P49750|YLPM1_HUMAN	1	34	34	34	27	28	24	27	28	24	27	28	24	29	29	29	219.98
sp|P49755|TMEDA_HUMAN	sp|P49755|TMEDA_HUMAN	1	4	4	4	4	3	4	4	3	4	4	3	4	26.9	26.9	26.9	24.976
sp|P49756|RBM25_HUMAN	sp|P49756|RBM25_HUMAN	1	28	28	27	21	24	24	21	24	24	21	23	24	29.5	29.5	29.5	100.18
sp|P49759|CLK1_HUMAN	sp|P49759|CLK1_HUMAN	1	2	2	1	2	1	1	2	1	1	1	0	0	5	5	2.1	57.29
sp|P49790|NU153_HUMAN	sp|P49790|NU153_HUMAN	1	50	50	50	37	40	43	37	40	43	37	40	43	49.7	49.7	49.7	153.94
sp|P49792|RBP2_HUMAN	sp|P49792|RBP2_HUMAN	1	128	128	89	108	107	108	108	107	108	78	75	77	55.6	55.6	40.6	358.2
sp|P49821|NDUV1_HUMAN	sp|P49821|NDUV1_HUMAN	1	2	2	2	1	0	1	1	0	1	1	0	1	6.7	6.7	6.7	50.817
sp|P49848|TAF6_HUMAN	sp|P49848|TAF6_HUMAN	1	9	9	9	6	7	4	6	7	4	6	7	4	19.9	19.9	19.9	72.668
sp|P49916|DNLI3_HUMAN	sp|P49916|DNLI3_HUMAN	1	27	27	27	25	18	20	25	18	20	25	18	20	33.1	33.1	33.1	112.91
sp|P49959|MRE11_HUMAN	sp|P49959|MRE11_HUMAN	1	15	15	15	12	13	14	12	13	14	12	13	14	24.7	24.7	24.7	80.592
sp|P50213|IDH3A_HUMAN	sp|P50213|IDH3A_HUMAN	1	3	3	3	3	3	2	3	3	2	3	3	2	10.1	10.1	10.1	39.591
sp|P50402|EMD_HUMAN	sp|P50402|EMD_HUMAN	1	19	19	19	16	14	13	16	14	13	16	14	13	73.2	73.2	73.2	28.994
sp|P50416|CPT1A_HUMAN	sp|P50416|CPT1A_HUMAN	1	13	13	13	10	10	9	10	10	9	10	10	9	20.3	20.3	20.3	88.367
sp|P50454|SERPH_HUMAN	sp|P50454|SERPH_HUMAN	1	11	11	11	9	11	8	9	11	8	9	11	8	34.9	34.9	34.9	46.44
sp|P50570|DYN2_HUMAN;sp|Q9UQ16|DYN3_HUMAN;sp|Q05193|DYN1_HUMAN	sp|P50570|DYN2_HUMAN;sp|Q9UQ16|DYN3_HUMAN;sp|Q05193|DYN1_HUMAN	3	5	5	5	4	3	1	4	3	1	4	3	1	5.4	5.4	5.4	98.063
sp|P50613|CDK7_HUMAN	sp|P50613|CDK7_HUMAN	1	5	5	5	2	5	2	2	5	2	2	5	2	19.9	19.9	19.9	39.038
sp|P50750|CDK9_HUMAN	sp|P50750|CDK9_HUMAN	1	7	6	6	6	6	5	5	5	4	5	5	4	20.4	18.3	18.3	42.777
sp|P50914|RL14_HUMAN	sp|P50914|RL14_HUMAN	1	6	6	6	5	4	5	5	4	5	5	4	5	27.9	27.9	27.9	23.432
sp|P50990|TCPQ_HUMAN	sp|P50990|TCPQ_HUMAN	1	19	19	19	9	13	16	9	13	16	9	13	16	34.3	34.3	34.3	59.62
sp|P50991|TCPD_HUMAN	sp|P50991|TCPD_HUMAN	1	19	18	18	11	17	10	10	16	9	10	16	9	41.4	39.5	39.5	57.924
sp|P51114|FXR1_HUMAN	sp|P51114|FXR1_HUMAN	1	2	1	1	0	1	2	0	1	1	0	1	1	4.2	2.9	2.9	69.72
sp|P51116|FXR2_HUMAN;sp|Q06787|FMR1_HUMAN	sp|P51116|FXR2_HUMAN	2	3	3	2	1	2	2	1	2	2	1	2	1	5.2	5.2	4	74.222
sp|P51148|RAB5C_HUMAN;sp|P61020|RAB5B_HUMAN	sp|P51148|RAB5C_HUMAN;sp|P61020|RAB5B_HUMAN	2	6	6	3	6	6	6	6	6	6	3	3	3	33.3	33.3	18.5	23.482
sp|P51149|RAB7A_HUMAN;sp|Q2WGJ9|FR1L6_HUMAN	sp|P51149|RAB7A_HUMAN	2	16	16	15	15	11	13	15	11	13	14	11	13	78.3	78.3	75.4	23.489
sp|P51151|RAB9A_HUMAN;sp|Q9NP90|RAB9B_HUMAN	sp|P51151|RAB9A_HUMAN	2	4	4	4	2	2	3	2	2	3	2	2	3	25.9	25.9	25.9	22.837
sp|P51153|RAB13_HUMAN;REV__sp|Q9Y3S1|WNK2_HUMAN;sp|Q96S07|PRR25_HUMAN	sp|P51153|RAB13_HUMAN	3	3	2	2	3	3	3	2	2	2	2	2	2	13.8	8.4	8.4	22.774
sp|P51160|PDE6C_HUMAN	sp|P51160|PDE6C_HUMAN	1	1	1	1	1	1	0	1	1	0	1	1	0	1	1	1	99.146
sp|P51398|RT29_HUMAN	sp|P51398|RT29_HUMAN	1	3	3	3	2	2	2	2	2	2	2	2	2	11.8	11.8	11.8	45.566
sp|P51531|SMCA2_HUMAN;REV__sp|Q8N5H7|SH2D3_HUMAN	sp|P51531|SMCA2_HUMAN	2	40	19	19	33	40	34	16	19	17	16	19	17	29.9	18.5	18.5	181.28
sp|P51532|SMCA4_HUMAN	sp|P51532|SMCA4_HUMAN	1	52	52	31	44	46	42	44	46	42	27	25	25	33.4	33.4	22.4	184.64
sp|P51553|IDH3G_HUMAN	sp|P51553|IDH3G_HUMAN	1	1	1	1	0	1	0	0	1	0	0	1	0	7.9	7.9	7.9	42.794
sp|P51571|SSRD_HUMAN	sp|P51571|SSRD_HUMAN	1	4	4	4	4	3	4	4	3	4	4	3	4	23.7	23.7	23.7	18.998
sp|P51572|BAP31_HUMAN	sp|P51572|BAP31_HUMAN	1	9	9	9	9	8	8	9	8	8	9	8	8	24	24	24	27.991
sp|P51608|MECP2_HUMAN	sp|P51608|MECP2_HUMAN	1	9	9	9	7	8	6	7	8	6	7	8	6	25.1	25.1	25.1	52.44
sp|P51610|HCFC1_HUMAN	sp|P51610|HCFC1_HUMAN	1	43	43	42	37	31	35	37	31	35	36	30	34	30.7	30.7	30.3	208.73
sp|P51648|AL3A2_HUMAN	sp|P51648|AL3A2_HUMAN	1	8	8	7	8	6	5	8	6	5	7	6	5	20	20	17.5	54.847
sp|P51659|DHB4_HUMAN;sp|Q9UJQ7|CT079_HUMAN	sp|P51659|DHB4_HUMAN	2	11	11	11	9	8	10	9	8	10	9	8	10	22.1	22.1	22.1	79.685
sp|P51665|PSD7_HUMAN	sp|P51665|PSD7_HUMAN	1	3	3	3	0	3	3	0	3	3	0	3	3	15.7	15.7	15.7	37.025
sp|P51798|CLCN7_HUMAN	sp|P51798|CLCN7_HUMAN	1	3	3	3	2	2	2	2	2	2	2	2	2	8	8	8	88.678
sp|P51825|AFF1_HUMAN	sp|P51825|AFF1_HUMAN	1	3	3	3	3	2	0	3	2	0	3	2	0	4.8	4.8	4.8	131.42
sp|P51948|MAT1_HUMAN	sp|P51948|MAT1_HUMAN	1	3	3	3	2	2	1	2	2	1	2	2	1	13.6	13.6	13.6	35.823
sp|P51970|NDUA8_HUMAN	sp|P51970|NDUA8_HUMAN	1	3	3	3	2	2	3	2	2	3	2	2	3	22.7	22.7	22.7	20.105
sp|P51991|ROA3_HUMAN	sp|P51991|ROA3_HUMAN	1	24	23	23	18	17	23	17	16	22	17	16	22	51.6	51.6	51.6	39.594
sp|P52272|HNRPM_HUMAN	sp|P52272|HNRPM_HUMAN	1	50	50	50	45	42	42	45	42	42	45	42	42	73.2	73.2	73.2	77.515
sp|P52292|IMA2_HUMAN;sp|A8MYJ9|IMA2L_HUMAN;sp|A9QM74|IMA8_HUMAN	sp|P52292|IMA2_HUMAN	3	19	19	19	14	15	17	14	15	17	14	15	17	43.5	43.5	43.5	57.861
sp|P52294|IMA1_HUMAN	sp|P52294|IMA1_HUMAN	1	8	3	3	7	7	7	3	3	3	3	3	3	17.3	6.9	6.9	60.221
sp|P52298|NCBP2_HUMAN	sp|P52298|NCBP2_HUMAN	1	4	4	4	4	2	4	4	2	4	4	2	4	31.4	31.4	31.4	18.001
sp|P52434|RPAB3_HUMAN	sp|P52434|RPAB3_HUMAN	1	7	7	7	7	6	7	7	6	7	7	6	7	58.7	58.7	58.7	17.143
sp|P52435|RPB11_HUMAN;sp|Q9GZM3|RPB1B_HUMAN;sp|Q9H1A7|RPB1C_HUMAN	sp|P52435|RPB11_HUMAN;sp|Q9GZM3|RPB1B_HUMAN;sp|Q9H1A7|RPB1C_HUMAN	3	5	5	5	5	3	3	5	3	3	5	3	3	45.3	45.3	45.3	13.293
sp|P52597|HNRPF_HUMAN	sp|P52597|HNRPF_HUMAN	1	20	18	18	17	17	19	15	15	17	15	15	17	69.9	63.4	63.4	45.671
sp|P52655|TF2AA_HUMAN	sp|P52655|TF2AA_HUMAN	1	1	1	1	1	1	1	1	1	1	1	1	1	2.9	2.9	2.9	41.513
sp|P52701|MSH6_HUMAN	sp|P52701|MSH6_HUMAN	1	15	15	15	8	12	12	8	12	12	8	12	12	15.4	15.4	15.4	152.78
sp|P52756|RBM5_HUMAN	sp|P52756|RBM5_HUMAN	1	12	12	12	10	10	7	10	10	7	10	10	7	18.5	18.5	18.5	92.153
sp|P52815|RM12_HUMAN	sp|P52815|RM12_HUMAN	1	2	2	2	0	2	1	0	2	1	0	2	1	11.6	11.6	11.6	21.348
sp|P52907|CAZA1_HUMAN;sp|P47755|CAZA2_HUMAN	sp|P52907|CAZA1_HUMAN	2	4	4	4	0	3	4	0	3	4	0	3	4	20.3	20.3	20.3	32.922
sp|P52948a|NUP98_HUMAN	sp|P52948a|NUP98_HUMAN	1	18	18	18	14	16	14	14	16	14	14	16	14	23	23	23	91.683
sp|P52948b|NUP96_HUMAN	sp|P52948b|NUP96_HUMAN	1	36	36	36	28	28	29	28	28	29	28	28	29	47.8	47.8	47.8	106.04
sp|P53007|TXTP_HUMAN	sp|P53007|TXTP_HUMAN	1	3	3	3	2	3	1	2	3	1	2	3	1	10.3	10.3	10.3	34.012
sp|P53350|PLK1_HUMAN	sp|P53350|PLK1_HUMAN	1	7	7	7	4	5	5	4	5	5	4	5	5	19.6	19.6	19.6	68.254
sp|P53396|ACLY_HUMAN	sp|P53396|ACLY_HUMAN	1	9	9	9	1	4	9	1	4	9	1	4	9	12.6	12.6	12.6	120.84
sp|P53567|CEBPG_HUMAN	sp|P53567|CEBPG_HUMAN	1	1	1	1	1	1	1	1	1	1	1	1	1	20.7	20.7	20.7	16.408
sp|P53582|AMPM1_HUMAN	sp|P53582|AMPM1_HUMAN	1	10	10	10	9	9	7	9	9	7	9	9	7	38.3	38.3	38.3	43.215
sp|P53597|SUCA_HUMAN	sp|P53597|SUCA_HUMAN	1	2	2	2	1	2	0	1	2	0	1	2	0	7.2	7.2	7.2	36.249
sp|P53621|COPA_HUMAN	sp|P53621|COPA_HUMAN	1	10	10	10	5	8	5	5	8	5	5	8	5	12.1	12.1	12.1	138.34
sp|P53701|CCHL_HUMAN	sp|P53701|CCHL_HUMAN	1	6	6	6	3	3	4	3	3	4	3	3	4	35.1	35.1	35.1	30.601
sp|P53985|MOT1_HUMAN	sp|P53985|MOT1_HUMAN	1	3	3	3	1	3	2	1	3	2	1	3	2	6.4	6.4	6.4	53.944
sp|P53999|TCP4_HUMAN	sp|P53999|TCP4_HUMAN	1	3	3	3	1	3	2	1	3	2	1	3	2	27.6	27.6	27.6	14.395
sp|P54132|BLM_HUMAN	sp|P54132|BLM_HUMAN	1	20	20	19	15	16	12	15	16	12	14	15	11	20.5	20.5	20	159
sp|P54136|SYRC_HUMAN	sp|P54136|SYRC_HUMAN	1	4	4	4	1	3	1	1	3	1	1	3	1	8.5	8.5	8.5	75.378
sp|P54198|HIRA_HUMAN	sp|P54198|HIRA_HUMAN	1	17	17	17	14	11	9	14	11	9	14	11	9	26	26	26	111.83
sp|P54274|TERF1_HUMAN	sp|P54274|TERF1_HUMAN	1	1	1	1	1	1	1	1	1	1	1	1	1	4.3	4.3	4.3	50.245
sp|P54709|AT1B3_HUMAN	sp|P54709|AT1B3_HUMAN	1	9	9	9	3	6	7	3	6	7	3	6	7	38	38	38	31.512
sp|P54727|RD23B_HUMAN;sp|P54725|RD23A_HUMAN	sp|P54727|RD23B_HUMAN	2	6	6	6	4	3	3	4	3	3	4	3	3	19.3	19.3	19.3	43.171
sp|P54819|KAD2_HUMAN	sp|P54819|KAD2_HUMAN	1	6	6	6	4	4	4	4	4	4	4	4	4	33.1	33.1	33.1	26.477
sp|P54886|P5CS_HUMAN	sp|P54886|P5CS_HUMAN	1	10	10	10	7	9	6	7	9	6	7	9	6	17.6	17.6	17.6	87.301
sp|P54920|SNAA_HUMAN	sp|P54920|SNAA_HUMAN	1	2	2	2	1	0	1	1	0	1	1	0	1	9.2	9.2	9.2	33.232
sp|P55036|PSMD4_HUMAN	sp|P55036|PSMD4_HUMAN	1	2	2	2	1	1	1	1	1	1	1	1	1	6.9	6.9	6.9	40.736
sp|P55060|XPO2_HUMAN	sp|P55060|XPO2_HUMAN	1	1	1	1	1	1	1	1	1	1	1	1	1	0.8	0.8	0.8	110.42
sp|P55072|TERA_HUMAN;sp|Q8IYT4|KATL2_HUMAN	sp|P55072|TERA_HUMAN	2	31	31	31	22	29	26	22	29	26	22	29	26	50.9	50.9	50.9	89.321
sp|P55081|MFAP1_HUMAN	sp|P55081|MFAP1_HUMAN	1	12	12	12	11	7	8	11	7	8	11	7	8	29.2	29.2	29.2	51.958
sp|P55084|ECHB_HUMAN	sp|P55084|ECHB_HUMAN	1	7	7	7	2	6	4	2	6	4	2	6	4	17.1	17.1	17.1	51.294
sp|P55197|AF10_HUMAN	sp|P55197|AF10_HUMAN	1	1	1	1	0	1	0	0	1	0	0	1	0	1.5	1.5	1.5	109.02
sp|P55198|AF17_HUMAN	sp|P55198|AF17_HUMAN	1	2	2	2	1	1	2	1	1	2	1	1	2	1.9	1.9	1.9	112.07
sp|P55199|ELL_HUMAN	sp|P55199|ELL_HUMAN	1	7	7	7	5	6	6	5	6	6	5	6	6	13.8	13.8	13.8	68.264
sp|P55201|BRPF1_HUMAN	sp|P55201|BRPF1_HUMAN	1	5	4	3	3	4	3	2	4	2	2	3	1	4.6	4	3	137.5
sp|P55209|NP1L1_HUMAN	sp|P55209|NP1L1_HUMAN	1	2	2	2	1	2	1	1	2	1	1	2	1	7.2	7.2	7.2	45.374
sp|P55265|DSRAD_HUMAN	sp|P55265|DSRAD_HUMAN	1	51	51	51	46	46	45	46	46	45	46	46	45	50	50	50	136.06
sp|P55317|FOXA1_HUMAN	sp|P55317|FOXA1_HUMAN	1	1	1	1	1	1	1	1	1	1	1	1	1	3.6	3.6	3.6	49.147
sp|P55735|SEC13_HUMAN	sp|P55735|SEC13_HUMAN	1	14	14	14	11	11	11	11	11	11	11	11	11	60.6	60.6	60.6	35.54
sp|P55769|NH2L1_HUMAN	sp|P55769|NH2L1_HUMAN	1	10	10	10	10	9	10	10	9	10	10	9	10	53.9	53.9	53.9	14.173
sp|P55795|HNRH2_HUMAN;sp|Q9NQA5|TRPV5_HUMAN	sp|P55795|HNRH2_HUMAN	2	17	8	8	16	13	13	8	5	6	8	5	6	49.4	29.8	29.8	49.263
sp|P55809|SCOT1_HUMAN	sp|P55809|SCOT1_HUMAN	1	7	7	7	4	4	4	4	4	4	4	4	4	18.3	18.3	18.3	56.157
sp|P55884|EIF3B_HUMAN	sp|P55884|EIF3B_HUMAN	1	2	2	2	0	1	1	0	1	1	0	1	1	3.6	3.6	3.6	92.48
sp|P56134|ATPK_HUMAN	sp|P56134|ATPK_HUMAN	1	3	3	3	0	3	1	0	3	1	0	3	1	39.4	39.4	39.4	10.918
sp|P56182|RRP1_HUMAN	sp|P56182|RRP1_HUMAN	1	7	7	7	5	7	5	5	7	5	5	7	5	16.9	16.9	16.9	52.839
sp|P56192|SYMC_HUMAN	sp|P56192|SYMC_HUMAN	1	2	2	2	2	2	1	2	2	1	2	2	1	2.7	2.7	2.7	101.11
sp|P56199|ITA1_HUMAN	sp|P56199|ITA1_HUMAN	1	4	4	4	1	2	4	1	2	4	1	2	4	4.4	4.4	4.4	130.85
sp|P56270|MAZ_HUMAN	sp|P56270|MAZ_HUMAN	1	6	6	5	2	3	6	2	3	6	2	2	5	24.1	24.1	22.6	48.607
sp|P56385|ATP5I_HUMAN	sp|P56385|ATP5I_HUMAN	1	1	1	1	1	1	1	1	1	1	1	1	1	14.5	14.5	14.5	7.9331
sp|P56537|IF6_HUMAN	sp|P56537|IF6_HUMAN	1	10	10	10	9	10	9	9	10	9	9	10	9	60	60	60	26.599
sp|P56545|CTBP2_HUMAN;sp|Q13363|CTBP1_HUMAN	sp|P56545|CTBP2_HUMAN	2	4	4	4	3	4	4	3	4	4	3	4	4	13.3	13.3	13.3	48.944
sp|P56556|NDUA6_HUMAN	sp|P56556|NDUA6_HUMAN	1	2	2	2	2	2	1	2	2	1	2	2	1	12.3	12.3	12.3	17.871
sp|P56937|DHB7_HUMAN	sp|P56937|DHB7_HUMAN	1	1	1	1	1	1	1	1	1	1	1	1	1	6.2	6.2	6.2	38.206
sp|P57088|TMM33_HUMAN	sp|P57088|TMM33_HUMAN	1	7	7	7	4	7	5	4	7	5	4	7	5	22.3	22.3	22.3	27.978
sp|P57678|GEMI4_HUMAN	sp|P57678|GEMI4_HUMAN	1	5	5	5	4	2	3	4	2	3	4	2	3	7	7	7	120.04
sp|P57740|NU107_HUMAN	sp|P57740|NU107_HUMAN	1	36	36	36	33	31	32	33	31	32	33	31	32	49.6	49.6	49.6	106.37
sp|P58107|EPIPL_HUMAN	sp|P58107|EPIPL_HUMAN	1	11	7	7	7	8	11	3	4	7	3	4	7	17.5	12	12	555.61
sp|P58317|ZN121_HUMAN;REV__sp|P26543|VE1_HPV58;REV__sp|A6NH57|ARL5C_HUMAN	sp|P58317|ZN121_HUMAN	3	6	6	6	4	1	3	4	1	3	4	1	3	18.5	18.5	18.5	44.694
sp|P60002|ELOF1_HUMAN	sp|P60002|ELOF1_HUMAN	1	1	1	1	1	0	1	1	0	1	1	0	1	21.7	21.7	21.7	9.4618
sp|P60033|CD81_HUMAN	sp|P60033|CD81_HUMAN	1	1	1	1	1	1	1	1	1	1	1	1	1	9.7	9.7	9.7	25.809
sp|P60174|TPIS_HUMAN	sp|P60174|TPIS_HUMAN	1	1	1	1	0	0	1	0	0	1	0	0	1	5.2	5.2	5.2	30.791
sp|P60468|SC61B_HUMAN	sp|P60468|SC61B_HUMAN	1	3	3	3	3	3	3	3	3	3	3	3	3	37.5	37.5	37.5	9.9743
sp|P60602|ROMO1_HUMAN	sp|P60602|ROMO1_HUMAN	1	1	1	1	1	1	1	1	1	1	1	1	1	21.5	21.5	21.5	8.1828
sp|P60604|UB2G2_HUMAN	sp|P60604|UB2G2_HUMAN	1	2	2	2	2	2	2	2	2	2	2	2	2	14.5	14.5	14.5	18.566
sp|P60660|MYL6_HUMAN;sp|P14649|MYL6B_HUMAN	sp|P60660|MYL6_HUMAN;sp|P14649|MYL6B_HUMAN	2	4	4	4	2	3	3	2	3	3	2	3	3	32.5	32.5	32.5	16.93
sp|P60842|IF4A1_HUMAN;sp|Q14240|IF4A2_HUMAN	sp|P60842|IF4A1_HUMAN;sp|Q14240|IF4A2_HUMAN	2	11	6	6	9	10	9	5	6	4	5	6	4	25.6	19.5	19.5	46.153
sp|P60866|RS20_HUMAN	sp|P60866|RS20_HUMAN	1	5	5	5	4	3	5	4	3	5	4	3	5	29.4	29.4	29.4	13.373
sp|P60900|PSA6_HUMAN	sp|P60900|PSA6_HUMAN	1	7	7	7	2	4	7	2	4	7	2	4	7	33.3	33.3	33.3	27.399
sp|P60903|S10AA_HUMAN	sp|P60903|S10AA_HUMAN	1	2	2	2	2	2	2	2	2	2	2	2	2	27.8	27.8	27.8	11.203
sp|P60953|CDC42_HUMAN	sp|P60953|CDC42_HUMAN	1	3	3	3	1	2	2	1	2	2	1	2	2	16.8	16.8	16.8	21.258
sp|P61006|RAB8A_HUMAN;sp|Q92930|RAB8B_HUMAN	sp|P61006|RAB8A_HUMAN;sp|Q92930|RAB8B_HUMAN	2	6	2	2	5	3	4	2	1	1	2	1	1	25.6	8.7	8.7	23.668
sp|P61009|SPCS3_HUMAN	sp|P61009|SPCS3_HUMAN	1	3	3	3	3	3	2	3	3	2	3	3	2	17.8	17.8	17.8	20.313
sp|P61019|RAB2A_HUMAN;sp|Q8WUD1|RAB2B_HUMAN	sp|P61019|RAB2A_HUMAN	2	11	11	11	9	9	9	9	9	9	9	9	9	56.6	56.6	56.6	23.545
sp|P61026|RAB10_HUMAN;sp|P59190|RAB15_HUMAN;sp|Q6IQ22|RAB12_HUMAN;sp|Q9H082|RB33B_HUMAN;sp|Q96E17|RAB3C_HUMAN;sp|Q96AX2|RAB37_HUMAN;sp|P20336|RAB3A_HUMAN;sp|O95716|RAB3D_HUMAN;sp|P20337|RAB3B_HUMAN;sp|Q14964|RB39A_HUMAN;sp|P20338|RAB4A_HUMAN;sp|P61018|RAB4B_HUMAN;sp|Q96DA2|RB39B_HUMAN;sp|Q86YS6|RAB43_HUMAN;sp|Q15771|RAB30_HUMAN;sp|A6NDJ8|RB43L_HUMAN	sp|P61026|RAB10_HUMAN	16	8	6	5	7	6	7	5	4	5	4	4	5	37.5	26.5	23.5	22.541
sp|P61073|CXCR4_HUMAN	sp|P61073|CXCR4_HUMAN	1	1	1	1	1	0	0	1	0	0	1	0	0	5.4	5.4	5.4	39.745
sp|P61106|RAB14_HUMAN	sp|P61106|RAB14_HUMAN	1	9	8	8	7	8	8	6	7	7	6	7	7	62.3	57.2	57.2	23.897
sp|P61158|ARP3_HUMAN	sp|P61158|ARP3_HUMAN	1	1	1	1	0	1	1	0	1	1	0	1	1	3.3	3.3	3.3	47.371
sp|P61204|ARF3_HUMAN;sp|P84077|ARF1_HUMAN	sp|P61204|ARF3_HUMAN;sp|P84077|ARF1_HUMAN	2	2	2	1	0	1	1	0	1	1	0	0	1	13.8	13.8	7.7	20.601
sp|P61218|RPAB2_HUMAN	sp|P61218|RPAB2_HUMAN	1	4	4	4	3	2	0	3	2	0	3	2	0	33.9	33.9	33.9	14.478
sp|P61224|RAP1B_HUMAN;sp|A6NIZ1|RP1BL_HUMAN	sp|P61224|RAP1B_HUMAN;sp|A6NIZ1|RP1BL_HUMAN	2	6	2	2	3	2	4	1	1	1	1	1	1	38.6	14.1	14.1	20.825
sp|P61244|MAX_HUMAN	sp|P61244|MAX_HUMAN	1	4	4	4	4	4	4	4	4	4	4	4	4	31.9	31.9	31.9	18.275
sp|P61247|RS3A_HUMAN	sp|P61247|RS3A_HUMAN	1	15	15	15	12	13	13	12	13	13	12	13	13	48.5	48.5	48.5	29.945
sp|P61254|RL26_HUMAN;sp|Q9UNX3|RL26L_HUMAN	sp|P61254|RL26_HUMAN;sp|Q9UNX3|RL26L_HUMAN	2	9	9	9	5	6	8	5	6	8	5	6	8	44.1	44.1	44.1	17.258
sp|P61289|PSME3_HUMAN	sp|P61289|PSME3_HUMAN	1	2	2	2	1	1	2	1	1	2	1	1	2	9.8	9.8	9.8	29.506
sp|P61313|RL15_HUMAN	sp|P61313|RL15_HUMAN	1	8	8	8	7	8	7	7	8	7	7	8	7	38.7	38.7	38.7	24.146
sp|P61326|MGN_HUMAN	sp|P61326|MGN_HUMAN	1	9	1	1	6	8	7	0	1	1	0	1	1	43.8	5.5	5.5	17.163
sp|P61353|RL27_HUMAN	sp|P61353|RL27_HUMAN	1	5	5	5	5	4	5	5	4	5	5	4	5	38.2	38.2	38.2	15.798
sp|P61421|VA0D1_HUMAN	sp|P61421|VA0D1_HUMAN	1	2	2	2	0	1	2	0	1	2	0	1	2	6.8	6.8	6.8	40.329
sp|P61513|RL37A_HUMAN;sp|A6NKH3|RL37L_HUMAN	sp|P61513|RL37A_HUMAN;sp|A6NKH3|RL37L_HUMAN	2	2	2	2	2	2	2	2	2	2	2	2	2	21.7	21.7	21.7	10.275
sp|P61586|RHOA_HUMAN;sp|P08134|RHOC_HUMAN	sp|P61586|RHOA_HUMAN;sp|P08134|RHOC_HUMAN	2	9	9	7	6	8	6	6	8	6	6	6	4	50.3	50.3	36.8	21.768
sp|P61604|CH10_HUMAN	sp|P61604|CH10_HUMAN	1	8	8	8	7	5	6	7	5	6	7	5	6	61.8	61.8	61.8	10.932
sp|P61619|S61A1_HUMAN;sp|Q9H9S3|S61A2_HUMAN	sp|P61619|S61A1_HUMAN	2	8	8	8	7	7	6	7	7	6	7	7	6	20	20	20	52.264
sp|P61626|LYSC_HUMAN	sp|P61626|LYSC_HUMAN	1	1	1	1	0	1	0	0	1	0	0	1	0	18.9	18.9	18.9	16.537
sp|P61769|B2MG_HUMAN	sp|P61769|B2MG_HUMAN	1	1	1	1	1	1	1	1	1	1	1	1	1	18.5	18.5	18.5	13.714
sp|P61803|DAD1_HUMAN	sp|P61803|DAD1_HUMAN	1	3	3	3	2	3	3	2	3	3	2	3	3	28.3	28.3	28.3	12.497
sp|P61923|COPZ1_HUMAN	sp|P61923|COPZ1_HUMAN	1	1	1	1	1	1	1	1	1	1	1	1	1	13	13	13	20.198
sp|P61956|SUMO2_HUMAN;sp|P55854|SUMO3_HUMAN;sp|Q6EEV6|SUMO4_HUMAN	sp|P61956|SUMO2_HUMAN;sp|P55854|SUMO3_HUMAN;sp|Q6EEV6|SUMO4_HUMAN	3	2	2	2	2	1	2	2	1	2	2	1	2	27.4	27.4	27.4	10.871
sp|P61964|WDR5_HUMAN;sp|Q86VZ2|WDR5B_HUMAN	sp|P61964|WDR5_HUMAN	2	11	11	11	10	8	9	10	8	9	10	8	9	44.9	44.9	44.9	36.588
sp|P61978|HNRPK_HUMAN	sp|P61978|HNRPK_HUMAN	1	31	31	31	28	26	31	28	26	31	28	26	31	61.8	61.8	61.8	50.976
sp|P61981|1433G_HUMAN	sp|P61981|1433G_HUMAN	1	4	2	1	4	4	4	2	2	2	1	1	1	16.6	9.3	5.7	28.302
sp|P62070|RRAS2_HUMAN;sp|P10301|RRAS_HUMAN	sp|P62070|RRAS2_HUMAN;sp|P10301|RRAS_HUMAN	2	2	2	2	0	2	1	0	2	1	0	2	1	13.7	13.7	13.7	23.399
sp|P62081|RS7_HUMAN	sp|P62081|RS7_HUMAN	1	11	11	11	10	8	9	10	8	9	10	8	9	57.7	57.7	57.7	22.127
sp|P62136|PP1A_HUMAN	sp|P62136|PP1A_HUMAN	1	19	19	5	18	17	16	18	17	16	4	4	3	59.1	59.1	14.5	37.512
sp|P62140|PP1B_HUMAN	sp|P62140|PP1B_HUMAN	1	19	7	7	17	17	16	5	6	5	5	6	5	58.1	30	30	37.186
sp|P62158|CALM_HUMAN	sp|P62158|CALM_HUMAN	1	1	1	1	0	1	1	0	1	1	0	1	1	8.7	8.7	8.7	16.837
sp|P62191|PRS4_HUMAN	sp|P62191|PRS4_HUMAN	1	6	6	6	2	2	5	2	2	5	2	2	5	19.1	19.1	19.1	49.184
sp|P62195|PRS8_HUMAN	sp|P62195|PRS8_HUMAN	1	6	6	6	3	4	6	3	4	6	3	4	6	22.7	22.7	22.7	45.626
sp|P62241|RS8_HUMAN	sp|P62241|RS8_HUMAN	1	13	13	13	12	11	10	12	11	10	12	11	10	58.7	58.7	58.7	24.205
sp|P62244|RS15A_HUMAN	sp|P62244|RS15A_HUMAN	1	6	6	6	4	6	5	4	6	5	4	6	5	40.8	40.8	40.8	14.839
sp|P62249|RS16_HUMAN	sp|P62249|RS16_HUMAN	1	8	8	8	6	8	6	6	8	6	6	8	6	46.6	46.6	46.6	16.445
sp|P62258|1433E_HUMAN	sp|P62258|1433E_HUMAN	1	4	2	2	3	4	4	1	2	2	1	2	2	16.1	9	9	29.174
sp|P62263|RS14_HUMAN	sp|P62263|RS14_HUMAN	1	7	7	7	6	6	7	6	6	7	6	6	7	39.7	39.7	39.7	16.273
sp|P62266|RS23_HUMAN	sp|P62266|RS23_HUMAN	1	4	4	4	2	4	2	2	4	2	2	4	2	25.2	25.2	25.2	15.807
sp|P62269|RS18_HUMAN	sp|P62269|RS18_HUMAN	1	9	9	9	7	8	9	7	8	9	7	8	9	43.4	43.4	43.4	17.718
sp|P62273|RS29_HUMAN	sp|P62273|RS29_HUMAN	1	3	3	3	3	3	3	3	3	3	3	3	3	46.4	46.4	46.4	6.6767
sp|P62277|RS13_HUMAN	sp|P62277|RS13_HUMAN	1	7	7	7	7	5	5	7	5	5	7	5	5	37.7	37.7	37.7	17.222
sp|P62280|RS11_HUMAN	sp|P62280|RS11_HUMAN	1	11	11	11	9	9	7	9	9	7	9	9	7	56.3	56.3	56.3	18.431
sp|P62304|RUXE_HUMAN	sp|P62304|RUXE_HUMAN	1	4	4	4	4	3	4	4	3	4	4	3	4	57.6	57.6	57.6	10.803
sp|P62306|RUXF_HUMAN	sp|P62306|RUXF_HUMAN	1	5	5	5	5	5	5	5	5	5	5	5	5	55.8	55.8	55.8	9.7251
sp|P62310|LSM3_HUMAN	sp|P62310|LSM3_HUMAN	1	3	3	3	3	3	3	3	3	3	3	3	3	41.2	41.2	41.2	11.845
sp|P62312|LSM6_HUMAN	sp|P62312|LSM6_HUMAN	1	4	4	4	3	3	4	3	3	4	3	3	4	43.8	43.8	43.8	9.1275
sp|P62314|SMD1_HUMAN	sp|P62314|SMD1_HUMAN	1	4	4	4	4	4	4	4	4	4	4	4	4	54.6	54.6	54.6	13.281
sp|P62316|SMD2_HUMAN	sp|P62316|SMD2_HUMAN	1	13	13	13	11	7	11	11	7	11	11	7	11	74.6	74.6	74.6	13.527
sp|P62318|SMD3_HUMAN	sp|P62318|SMD3_HUMAN	1	5	5	5	4	4	5	4	4	5	4	4	5	49.2	49.2	49.2	13.916
sp|P62330|ARF6_HUMAN	sp|P62330|ARF6_HUMAN	1	2	2	2	0	1	1	0	1	1	0	1	1	14.9	14.9	14.9	20.082
sp|P62333|PRS10_HUMAN	sp|P62333|PRS10_HUMAN	1	7	7	7	1	5	6	1	5	6	1	5	6	27.5	27.5	27.5	44.172
sp|P62424|RL7A_HUMAN	sp|P62424|RL7A_HUMAN	1	16	16	16	16	15	14	16	15	14	16	15	14	42.9	42.9	42.9	29.995
sp|P62487|RPB7_HUMAN	sp|P62487|RPB7_HUMAN	1	5	5	5	2	4	3	2	4	3	2	4	3	41.3	41.3	41.3	19.294
sp|P62701|RS4X_HUMAN;sp|Q8TD47|RS4Y2_HUMAN;sp|P22090|RS4Y1_HUMAN	sp|P62701|RS4X_HUMAN	3	21	21	21	15	20	16	15	20	16	15	20	16	57.8	57.8	57.8	29.597
sp|P62714|PP2AB_HUMAN;sp|P67775|PP2AA_HUMAN	sp|P62714|PP2AB_HUMAN;sp|P67775|PP2AA_HUMAN	2	8	8	8	5	5	7	5	5	7	5	5	7	35.3	35.3	35.3	35.575
sp|P62745|RHOB_HUMAN	sp|P62745|RHOB_HUMAN	1	3	1	1	0	2	3	0	0	1	0	0	1	20.9	7.7	7.7	22.123
sp|P62750|RL23A_HUMAN	sp|P62750|RL23A_HUMAN	1	8	8	8	8	6	8	8	6	8	8	6	8	34.6	34.6	34.6	17.695
sp|P62753|RS6_HUMAN	sp|P62753|RS6_HUMAN	1	6	6	6	5	3	6	5	3	6	5	3	6	24.1	24.1	24.1	28.68
sp|P62805|H4_HUMAN	sp|P62805|H4_HUMAN	1	18	18	18	16	15	17	16	15	17	16	15	17	68.9	68.9	68.9	11.367
sp|P62820|RAB1A_HUMAN	sp|P62820|RAB1A_HUMAN	1	8	2	2	6	5	7	1	1	2	1	1	2	38.5	8.8	8.8	22.677
sp|P62826|RAN_HUMAN	sp|P62826|RAN_HUMAN	1	11	11	11	10	9	8	10	9	8	10	9	8	45.8	45.8	45.8	24.423
sp|P62829|RL23_HUMAN	sp|P62829|RL23_HUMAN	1	10	10	10	8	6	9	8	6	9	8	6	9	53.6	53.6	53.6	14.865
sp|P62834|RAP1A_HUMAN	sp|P62834|RAP1A_HUMAN	1	6	6	2	2	3	5	2	3	5	0	2	2	38.6	38.6	14.1	20.987
sp|P62841|RS15_HUMAN	sp|P62841|RS15_HUMAN	1	2	2	2	1	2	1	1	2	1	1	2	1	21.4	21.4	21.4	17.04
sp|P62847|RS24_HUMAN	sp|P62847|RS24_HUMAN	1	4	4	4	3	3	2	3	3	2	3	3	2	34.6	34.6	34.6	15.423
sp|P62851|RS25_HUMAN	sp|P62851|RS25_HUMAN	1	2	2	2	2	1	2	2	1	2	2	1	2	15.2	15.2	15.2	13.742
sp|P62854|RS26_HUMAN;sp|Q5JNZ5|RS26L_HUMAN	sp|P62854|RS26_HUMAN;sp|Q5JNZ5|RS26L_HUMAN	2	3	3	3	2	3	1	2	3	1	2	3	1	31.3	31.3	31.3	13.015
sp|P62857|RS28_HUMAN	sp|P62857|RS28_HUMAN	1	3	3	3	3	2	3	3	2	3	3	2	3	36.2	36.2	36.2	7.8409
sp|P62861|RS30_HUMAN	sp|P62861|RS30_HUMAN	1	2	2	2	2	1	2	2	1	2	2	1	2	18.6	18.6	18.6	6.6478
sp|P62873|GBB1_HUMAN;sp|P16520|GBB3_HUMAN	sp|P62873|GBB1_HUMAN	2	5	2	2	2	3	5	1	1	2	1	1	2	17.9	9.7	9.7	37.377
sp|P62875|RPAB5_HUMAN	sp|P62875|RPAB5_HUMAN	1	3	3	3	3	2	3	3	2	3	3	2	3	31.3	31.3	31.3	7.645
sp|P62877|RBX1_HUMAN	sp|P62877|RBX1_HUMAN	1	3	3	3	3	2	1	3	2	1	3	2	1	25	25	25	12.274
sp|P62879|GBB2_HUMAN	sp|P62879|GBB2_HUMAN	1	6	6	2	3	5	6	3	5	6	2	2	2	21.2	21.2	9.1	37.331
sp|P62888|RL30_HUMAN	sp|P62888|RL30_HUMAN	1	8	8	8	7	7	6	7	7	6	7	7	6	63.5	63.5	63.5	12.784
sp|P62899|RL31_HUMAN	sp|P62899|RL31_HUMAN	1	4	4	4	3	3	4	3	3	4	3	3	4	32.8	32.8	32.8	14.463
sp|P62906|RL10A_HUMAN	sp|P62906|RL10A_HUMAN	1	10	10	10	10	8	9	10	8	9	10	8	9	41	41	41	24.831
sp|P62910|RL32_HUMAN	sp|P62910|RL32_HUMAN	1	6	6	6	5	5	5	5	5	5	5	5	5	35.6	35.6	35.6	15.86
sp|P62913|RL11_HUMAN	sp|P62913|RL11_HUMAN	1	6	6	6	5	5	5	5	5	5	5	5	5	38.2	38.2	38.2	20.252
sp|P62917|RL8_HUMAN	sp|P62917|RL8_HUMAN	1	8	8	8	8	8	7	8	8	7	8	8	7	31.5	31.5	31.5	28.024
sp|P62937|PPIA_HUMAN;sp|Q9Y536|PAL4A_HUMAN	sp|P62937|PPIA_HUMAN	2	5	5	5	2	3	5	2	3	5	2	3	5	27.9	27.9	27.9	18.012
sp|P62979|RS27A_HUMAN;sp|P0CG48|UBC_HUMAN;sp|P0CG47|UBB_HUMAN;sp|P62987|RL40_HUMAN	sp|P62979|RS27A_HUMAN;sp|P0CG48|UBC_HUMAN;sp|P0CG47|UBB_HUMAN;sp|P62987|RL40_HUMAN	4	8	8	8	7	7	7	7	7	7	7	7	7	55.8	55.8	55.8	17.965
sp|P62995|TRA2B_HUMAN	sp|P62995|TRA2B_HUMAN	1	13	13	12	11	9	10	11	9	10	10	8	9	38.5	38.5	38.5	33.665
sp|P63000|RAC1_HUMAN;sp|P15153|RAC2_HUMAN;sp|P60763|RAC3_HUMAN	sp|P63000|RAC1_HUMAN;sp|P15153|RAC2_HUMAN	3	5	5	5	5	3	5	5	3	5	5	3	5	30.7	30.7	30.7	21.45
sp|P63010|AP2B1_HUMAN;sp|Q10567|AP1B1_HUMAN	sp|P63010|AP2B1_HUMAN;sp|Q10567|AP1B1_HUMAN	2	6	6	6	2	4	3	2	4	3	2	4	3	10.4	10.4	10.4	104.55
sp|P63027|VAMP2_HUMAN;sp|Q15836|VAMP3_HUMAN	sp|P63027|VAMP2_HUMAN;sp|Q15836|VAMP3_HUMAN	2	1	1	1	0	0	1	0	0	1	0	0	1	20.7	20.7	20.7	12.663
sp|Q5JWF2|GNAS1_HUMAN;sp|P63092|GNAS2_HUMAN;sp|P38405|GNAL_HUMAN	sp|Q5JWF2|GNAS1_HUMAN;sp|P63092|GNAS2_HUMAN;sp|P38405|GNAL_HUMAN	3	6	5	5	0	4	4	0	3	3	0	3	3	6.2	5.1	5.1	111.02
sp|P63096|GNAI1_HUMAN	sp|P63096|GNAI1_HUMAN	1	6	1	1	1	6	3	0	1	0	0	1	0	17.8	3.7	3.7	40.361
sp|P63104|1433Z_HUMAN	sp|P63104|1433Z_HUMAN	1	5	5	3	4	5	4	4	5	4	2	3	2	25.3	25.3	18	27.745
sp|P63165|SUMO1_HUMAN	sp|P63165|SUMO1_HUMAN	1	5	5	5	5	5	5	5	5	5	5	5	5	43.6	43.6	43.6	11.557
sp|P63167|DYL1_HUMAN	sp|P63167|DYL1_HUMAN	1	4	4	1	3	4	3	3	4	3	1	1	1	50.6	50.6	24.7	10.366
sp|P63173|RL38_HUMAN	sp|P63173|RL38_HUMAN	1	3	3	3	3	3	3	3	3	3	3	3	3	38.6	38.6	38.6	8.2178
sp|P63208|SKP1_HUMAN	sp|P63208|SKP1_HUMAN	1	10	10	10	6	8	7	6	8	7	6	8	7	61.3	61.3	61.3	18.658
sp|P63220|RS21_HUMAN	sp|P63220|RS21_HUMAN	1	1	1	1	1	1	1	1	1	1	1	1	1	10.8	10.8	10.8	9.1113
sp|P63241|IF5A1_HUMAN;sp|Q6IS14|IF5AL_HUMAN;sp|Q9GZV4|IF5A2_HUMAN	sp|P63241|IF5A1_HUMAN;sp|Q6IS14|IF5AL_HUMAN;sp|Q9GZV4|IF5A2_HUMAN	3	2	2	2	1	2	2	1	2	2	1	2	2	19.5	19.5	19.5	16.832
sp|P63244|GBLP_HUMAN	sp|P63244|GBLP_HUMAN	1	8	8	8	2	8	5	2	8	5	2	8	5	36.6	36.6	36.6	35.076
sp|P63261|ACTG_HUMAN	sp|P63261|ACTG_HUMAN	1	23	23	1	23	21	23	23	21	23	1	0	1	76.8	76.8	4.5	41.792
sp|P63272|SPT4H_HUMAN	sp|P63272|SPT4H_HUMAN	1	3	3	3	2	2	3	2	2	3	2	2	3	19.7	19.7	19.7	13.193
sp|P63279|UBC9_HUMAN	sp|P63279|UBC9_HUMAN	1	11	11	11	10	9	11	10	9	11	10	9	11	77.2	77.2	77.2	18.007
sp|P67809|YBOX1_HUMAN;sp|Q9Y2T7|YBOX2_HUMAN	sp|P67809|YBOX1_HUMAN	2	14	14	8	12	13	10	12	13	10	6	8	6	59	59	46.3	35.924
sp|P67812|SC11A_HUMAN	sp|P67812|SC11A_HUMAN	1	4	4	4	2	3	3	2	3	3	2	3	3	19.6	19.6	19.6	20.625
sp|P67870|CSK2B_HUMAN	sp|P67870|CSK2B_HUMAN	1	5	5	5	5	5	5	5	5	5	5	5	5	34	34	34	24.942
sp|P68032|ACTC_HUMAN;sp|P68133|ACTS_HUMAN;sp|P62736|ACTA_HUMAN;sp|P63267|ACTH_HUMAN	sp|P68032|ACTC_HUMAN;sp|P68133|ACTS_HUMAN;sp|P62736|ACTA_HUMAN;sp|P63267|ACTH_HUMAN	4	13	1	1	13	13	13	1	1	1	1	1	1	33.2	4.2	4.2	42.019
sp|P68104|EF1A1_HUMAN;sp|Q5VTE0|EF1A3_HUMAN;sp|Q05639|EF1A2_HUMAN	sp|P68104|EF1A1_HUMAN;sp|Q5VTE0|EF1A3_HUMAN;sp|Q05639|EF1A2_HUMAN	3	13	13	13	9	12	11	9	12	11	9	12	11	35.3	35.3	35.3	50.14
sp|P68363|TBA1B_HUMAN;CON__ENSEMBL:ENSBTAP00000016242;sp|P68366|TBA4A_HUMAN;sp|A6NHL2|TBAL3_HUMAN;sp|Q9H853|TBA4B_HUMAN	sp|P68363|TBA1B_HUMAN;CON__ENSEMBL:ENSBTAP00000016242;sp|P68366|TBA4A_HUMAN	5	15	15	2	10	14	13	10	14	13	2	2	2	42.1	42.1	3.1	50.151
sp|P68371|TBB4B_HUMAN;sp|P04350|TBB4A_HUMAN;sp|Q3ZCM7|TBB8_HUMAN;sp|A6NNZ2|TBB8B_HUMAN;sp|A6NKZ8|YI016_HUMAN;CON__ENSEMBL:ENSBTAP00000025008;sp|Q9H4B7|TBB1_HUMAN	sp|P68371|TBB4B_HUMAN;sp|P04350|TBB4A_HUMAN	7	19	3	2	13	16	16	1	2	2	1	1	2	60.2	12.8	9.4	49.83
sp|P68400|CSK21_HUMAN	sp|P68400|CSK21_HUMAN	1	10	9	9	6	6	8	5	6	8	5	6	8	30.9	29.4	29.4	45.143
sp|P68431|H31_HUMAN;sp|Q16695|H31T_HUMAN;sp|Q6NXT2|H3C_HUMAN	sp|P68431|H31_HUMAN;sp|Q16695|H31T_HUMAN;sp|Q6NXT2|H3C_HUMAN	3	11	1	1	7	8	11	0	1	1	0	1	1	57.4	23.5	23.5	15.404
sp|P78316|NOP14_HUMAN	sp|P78316|NOP14_HUMAN	1	28	28	28	22	23	19	22	23	19	22	23	19	35.8	35.8	35.8	97.667
sp|P78332|RBM6_HUMAN	sp|P78332|RBM6_HUMAN	1	16	15	15	11	8	14	10	7	13	10	7	13	19.7	19.1	19.1	128.64
sp|P78345|RPP38_HUMAN	sp|P78345|RPP38_HUMAN	1	8	8	8	3	3	4	3	3	4	3	3	4	31.4	31.4	31.4	31.834
sp|P78346|RPP30_HUMAN	sp|P78346|RPP30_HUMAN	1	12	12	12	10	10	7	10	10	7	10	10	7	54.5	54.5	54.5	29.321
sp|P78347|GTF2I_HUMAN;sp|Q8TDM6|DLG5_HUMAN	sp|P78347|GTF2I_HUMAN	2	40	40	40	31	34	34	31	34	34	31	34	34	56.4	56.4	56.4	112.42
sp|P78371|TCPB_HUMAN	sp|P78371|TCPB_HUMAN	1	17	17	17	10	11	13	10	11	13	10	11	13	41.9	41.9	41.9	57.488
sp|P78380|OLR1_HUMAN	sp|P78380|OLR1_HUMAN	1	1	1	1	1	0	0	1	0	0	1	0	0	5.5	5.5	5.5	30.959
sp|P78406|RAE1L_HUMAN	sp|P78406|RAE1L_HUMAN	1	16	16	16	15	16	14	15	16	14	15	16	14	70.1	70.1	70.1	40.968
sp|P78527|PRKDC_HUMAN	sp|P78527|PRKDC_HUMAN	1	193	193	192	162	168	167	162	168	167	161	167	166	46.4	46.4	46.4	469.08
sp|P78549|NTHL1_HUMAN	sp|P78549|NTHL1_HUMAN	1	4	4	4	4	2	3	4	2	3	4	2	3	20.2	20.2	20.2	34.389
sp|P78563|RED1_HUMAN	sp|P78563|RED1_HUMAN	1	11	11	11	10	7	6	10	7	6	10	7	6	21.3	21.3	21.3	80.762
sp|P79522|PRR3_HUMAN	sp|P79522|PRR3_HUMAN	1	3	3	3	2	2	2	2	2	2	2	2	2	28.2	28.2	28.2	20.64
sp|P80723|BASP1_HUMAN	sp|P80723|BASP1_HUMAN	1	8	8	8	8	8	7	8	8	7	8	8	7	54.2	54.2	54.2	22.693
sp|Q9BWW4|SSBP3_HUMAN;sp|Q9BWG4|SSBP4_HUMAN;sp|P81877|SSBP2_HUMAN	sp|Q9BWW4|SSBP3_HUMAN;sp|Q9BWG4|SSBP4_HUMAN;sp|P81877|SSBP2_HUMAN	3	1	1	1	1	1	1	1	1	1	1	1	1	2.6	2.6	2.6	40.421
sp|P82650|RT22_HUMAN	sp|P82650|RT22_HUMAN	1	3	3	3	3	1	0	3	1	0	3	1	0	9.2	9.2	9.2	41.28
sp|P82914|RT15_HUMAN	sp|P82914|RT15_HUMAN	1	1	1	1	1	0	0	1	0	0	1	0	0	3.9	3.9	3.9	29.842
sp|P82930|RT34_HUMAN	sp|P82930|RT34_HUMAN	1	2	2	2	2	2	0	2	2	0	2	2	0	10.1	10.1	10.1	25.65
sp|P82979|SARNP_HUMAN	sp|P82979|SARNP_HUMAN	1	12	12	12	12	10	9	12	10	9	12	10	9	61	61	61	23.671
sp|P83731|RL24_HUMAN	sp|P83731|RL24_HUMAN	1	6	6	6	6	6	6	6	6	6	6	6	6	31.8	31.8	31.8	17.779
sp|P83876|TXN4A_HUMAN	sp|P83876|TXN4A_HUMAN	1	7	7	7	5	7	6	5	7	6	5	7	6	65.5	65.5	65.5	16.786
sp|P83881|RL36A_HUMAN;sp|Q969Q0|RL36L_HUMAN	sp|P83881|RL36A_HUMAN;sp|Q969Q0|RL36L_HUMAN	2	1	1	1	1	1	1	1	1	1	1	1	1	8.5	8.5	8.5	12.441
sp|P83916|CBX1_HUMAN	sp|P83916|CBX1_HUMAN	1	7	6	6	5	5	7	4	4	6	4	4	6	50.8	42.2	42.2	21.418
sp|P84090|ERH_HUMAN	sp|P84090|ERH_HUMAN	1	7	7	7	7	5	5	7	5	5	7	5	5	55.8	55.8	55.8	12.259
sp|P84095|RHOG_HUMAN	sp|P84095|RHOG_HUMAN	1	3	3	3	1	3	2	1	3	2	1	3	2	20.4	20.4	20.4	21.308
sp|P84098|RL19_HUMAN;REV__sp|Q6ZR08|DYH12_HUMAN;sp|O14746|TERT_HUMAN;REV__sp|O95294|RASL1_HUMAN;REV__sp|O43296|ZN264_HUMAN	sp|P84098|RL19_HUMAN	5	6	6	6	5	4	6	5	4	6	5	4	6	25	25	25	23.466
sp|P84103|SRSF3_HUMAN	sp|P84103|SRSF3_HUMAN	1	9	9	8	9	9	8	9	9	8	8	8	7	45.7	45.7	45.7	19.329
sp|P84243|H33_HUMAN	sp|P84243|H33_HUMAN	1	11	11	1	8	8	11	8	8	11	1	1	1	57.4	57.4	23.5	15.328
sp|P85037|FOXK1_HUMAN;sp|P58012|FOXL2_HUMAN	sp|P85037|FOXK1_HUMAN	2	7	7	6	5	5	6	5	5	6	5	4	5	11.9	11.9	10.9	75.456
sp|P98175|RBM10_HUMAN	sp|P98175|RBM10_HUMAN	1	22	22	21	21	18	18	21	18	18	20	17	17	34.2	34.2	33.4	103.53
sp|P98179|RBM3_HUMAN	sp|P98179|RBM3_HUMAN	1	3	3	3	3	1	3	3	1	3	3	1	3	28.7	28.7	28.7	17.17
sp|P99999|CYC_HUMAN;CON__P62894	sp|P99999|CYC_HUMAN	2	6	6	6	5	5	5	5	5	5	5	5	5	55.2	55.2	55.2	11.749
sp|Q00059|TFAM_HUMAN	sp|Q00059|TFAM_HUMAN	1	8	8	8	6	6	6	6	6	6	6	6	6	28.5	28.5	28.5	29.096
sp|Q00325|MPCP_HUMAN	sp|Q00325|MPCP_HUMAN	1	8	8	8	6	8	7	6	8	7	6	8	7	19.1	19.1	19.1	40.094
sp|Q00341|VIGLN_HUMAN;sp|Q9BXX3|AN30A_HUMAN;sp|Q9BXX2|AN30B_HUMAN	sp|Q00341|VIGLN_HUMAN	3	3	2	2	2	3	2	1	2	1	1	2	1	2.1	1.6	1.6	141.45
sp|Q00537|CDK17_HUMAN	sp|Q00537|CDK17_HUMAN	1	2	1	1	2	2	1	1	1	0	1	1	0	3.1	1.5	1.5	59.582
sp|Q00610|CLH1_HUMAN;sp|P53675|CLH2_HUMAN	sp|Q00610|CLH1_HUMAN	2	26	26	26	18	23	19	18	23	19	18	23	19	22	22	22	191.61
sp|Q00653|NFKB2_HUMAN	sp|Q00653|NFKB2_HUMAN	1	6	6	6	2	6	2	2	6	2	2	6	2	10.6	10.6	10.6	96.748
sp|Q00765|REEP5_HUMAN	sp|Q00765|REEP5_HUMAN	1	3	3	3	2	2	2	2	2	2	2	2	2	10.6	10.6	10.6	21.493
sp|Q00839|HNRPU_HUMAN	sp|Q00839|HNRPU_HUMAN	1	43	43	42	38	35	39	38	35	39	37	34	38	46.8	46.8	46.1	90.583
sp|Q01081|U2AF1_HUMAN;sp|Q8WU68|U2AF4_HUMAN	sp|Q01081|U2AF1_HUMAN	2	9	9	9	8	8	9	8	8	9	8	8	9	49.6	49.6	49.6	27.872
sp|Q01082|SPTB2_HUMAN	sp|Q01082|SPTB2_HUMAN	1	55	55	51	35	45	44	35	45	44	32	43	41	32.7	32.7	31.2	274.61
sp|Q01085|TIAR_HUMAN	sp|Q01085|TIAR_HUMAN	1	10	10	6	4	6	9	4	6	9	2	4	5	40.3	40.3	31.2	41.59
sp|Q01105|SET_HUMAN	sp|Q01105|SET_HUMAN	1	6	6	6	3	4	4	3	4	4	3	4	4	25.9	25.9	25.9	33.488
sp|Q01130|SRSF2_HUMAN	sp|Q01130|SRSF2_HUMAN	1	5	5	3	3	3	3	3	3	3	3	2	2	24.9	24.9	18.1	25.476
sp|Q01167|FOXK2_HUMAN	sp|Q01167|FOXK2_HUMAN	1	6	5	5	2	4	5	2	3	4	2	3	4	12.9	11.8	11.8	69.061
sp|Q01469|FABP5_HUMAN	sp|Q01469|FABP5_HUMAN	1	2	2	2	0	2	0	0	2	0	0	2	0	17	17	17	15.164
sp|Q01628|IFM3_HUMAN;sp|P13164|IFM1_HUMAN	sp|Q01628|IFM3_HUMAN	2	3	3	2	2	3	3	2	3	3	1	2	2	48.9	48.9	36.8	14.632
sp|Q01629|IFM2_HUMAN	sp|Q01629|IFM2_HUMAN	1	2	1	1	1	1	2	0	0	1	0	0	1	29.5	17.4	17.4	14.632
sp|Q01650|LAT1_HUMAN;sp|Q92536|YLAT2_HUMAN;sp|Q9UM01|YLAT1_HUMAN	sp|Q01650|LAT1_HUMAN	3	5	5	5	2	4	4	2	4	4	2	4	4	11.2	11.2	11.2	55.01
sp|Q01664|TFAP4_HUMAN	sp|Q01664|TFAP4_HUMAN	1	7	7	7	5	4	7	5	4	7	5	4	7	38.5	38.5	38.5	38.725
sp|Q01780|EXOSX_HUMAN	sp|Q01780|EXOSX_HUMAN	1	40	40	40	34	32	33	34	32	33	34	32	33	56.3	56.3	56.3	100.83
sp|Q01831|XPC_HUMAN	sp|Q01831|XPC_HUMAN	1	14	14	14	10	14	9	10	14	9	10	14	9	22	22	22	105.95
sp|Q01844|EWS_HUMAN	sp|Q01844|EWS_HUMAN	1	7	7	7	4	5	7	4	5	7	4	5	7	14.3	14.3	14.3	68.477
sp|Q02040|AK17A_HUMAN	sp|Q02040|AK17A_HUMAN	1	12	12	12	10	12	8	10	12	8	10	12	8	24.9	24.9	24.9	80.735
sp|Q02086|SP2_HUMAN	sp|Q02086|SP2_HUMAN	1	1	1	1	1	1	1	1	1	1	1	1	1	2.6	2.6	2.6	64.899
sp|Q02218|ODO1_HUMAN;sp|Q9ULD0|OGDHL_HUMAN	sp|Q02218|ODO1_HUMAN;sp|Q9ULD0|OGDHL_HUMAN	2	4	4	4	3	2	3	3	2	3	3	2	3	4.1	4.1	4.1	115.93
sp|Q02241|KIF23_HUMAN	sp|Q02241|KIF23_HUMAN	1	13	13	13	12	8	11	12	8	11	12	8	11	19.6	19.6	19.6	110.06
sp|Q02447|SP3_HUMAN	sp|Q02447|SP3_HUMAN	1	1	1	1	1	1	1	1	1	1	1	1	1	3.6	3.6	3.6	81.924
sp|Q02543|RL18A_HUMAN	sp|Q02543|RL18A_HUMAN	1	13	13	13	11	11	11	11	11	11	11	11	11	50	50	50	20.762
sp|Q02878|RL6_HUMAN;REV__sp|O75323|NIPS2_HUMAN	sp|Q02878|RL6_HUMAN	2	16	16	16	13	12	15	13	12	15	13	12	15	40.3	40.3	40.3	32.728
sp|Q02880|TOP2B_HUMAN	sp|Q02880|TOP2B_HUMAN	1	56	41	41	47	47	48	34	35	33	34	35	33	39.4	32	32	183.26
sp|Q02978|M2OM_HUMAN	sp|Q02978|M2OM_HUMAN	1	4	4	4	3	4	1	3	4	1	3	4	1	17.5	17.5	17.5	34.061
sp|Q03060|CREM_HUMAN	sp|Q03060|CREM_HUMAN	1	1	1	1	1	1	1	1	1	1	1	1	1	8.6	8.6	8.6	38.939
sp|Q03111|ENL_HUMAN	sp|Q03111|ENL_HUMAN	1	3	3	3	1	2	0	1	2	0	1	2	0	5.9	5.9	5.9	62.055
sp|Q03135|CAV1_HUMAN;sp|P56539|CAV3_HUMAN	sp|Q03135|CAV1_HUMAN;sp|P56539|CAV3_HUMAN	2	2	2	2	2	2	2	2	2	2	2	2	2	17.4	17.4	17.4	20.471
sp|Q03164|MLL1_HUMAN	sp|Q03164|MLL1_HUMAN	1	20	20	19	11	16	10	11	16	10	11	15	9	7.8	7.8	7.6	431.76
sp|Q03188|CENPC_HUMAN	sp|Q03188|CENPC_HUMAN	1	11	11	11	5	9	3	5	9	3	5	9	3	15.8	15.8	15.8	106.83
sp|Q03252|LMNB2_HUMAN	sp|Q03252|LMNB2_HUMAN	1	41	38	38	37	35	39	34	32	36	34	32	36	59.8	55.8	55.8	67.688
sp|Q03468|ERCC6_HUMAN	sp|Q03468|ERCC6_HUMAN	1	12	12	12	6	8	11	6	8	11	6	8	11	12.5	12.5	12.5	168.41
sp|Q03518|TAP1_HUMAN	sp|Q03518|TAP1_HUMAN	1	5	5	5	4	5	5	4	5	5	4	5	5	11.6	11.6	11.6	87.217
sp|Q03519|TAP2_HUMAN	sp|Q03519|TAP2_HUMAN	1	7	7	7	7	5	6	7	5	6	7	5	6	16.5	16.5	16.5	75.663
sp|Q03701|CEBPZ_HUMAN	sp|Q03701|CEBPZ_HUMAN	1	40	40	40	37	32	32	37	32	32	37	32	32	45.1	45.1	45.1	120.97
sp|Q04637|IF4G1_HUMAN	sp|Q04637|IF4G1_HUMAN	1	4	4	4	1	2	3	1	2	3	1	2	3	3.8	3.8	3.8	175.49
sp|Q04837|SSBP_HUMAN	sp|Q04837|SSBP_HUMAN	1	1	1	1	1	1	1	1	1	1	1	1	1	10.1	10.1	10.1	17.259
sp|Q04941|PLP2_HUMAN	sp|Q04941|PLP2_HUMAN	1	1	1	1	1	1	1	1	1	1	1	1	1	8.6	8.6	8.6	16.691
sp|Q05048|CSTF1_HUMAN	sp|Q05048|CSTF1_HUMAN	1	13	13	13	11	10	11	11	10	11	11	10	11	45.2	45.2	45.2	48.357
sp|Q05519|SRS11_HUMAN	sp|Q05519|SRS11_HUMAN	1	9	9	9	7	8	7	7	8	7	7	8	7	32.9	32.9	32.9	53.542
sp|Q05BQ5|MBTD1_HUMAN	sp|Q05BQ5|MBTD1_HUMAN	1	3	3	2	2	2	1	2	2	1	1	1	0	6.2	6.2	4.6	70.547
sp|Q05D32|CTSL2_HUMAN	sp|Q05D32|CTSL2_HUMAN	1	13	13	13	10	8	8	10	8	8	10	8	8	35.2	35.2	35.2	52.998
sp|Q06136|KDSR_HUMAN	sp|Q06136|KDSR_HUMAN	1	2	2	2	0	2	2	0	2	2	0	2	2	7.5	7.5	7.5	36.187
sp|Q06265|EXOS9_HUMAN	sp|Q06265|EXOS9_HUMAN	1	8	8	8	6	7	7	6	7	7	6	7	7	23.9	23.9	23.9	48.948
sp|Q06330|SUH_HUMAN	sp|Q06330|SUH_HUMAN	1	7	7	7	3	4	5	3	4	5	3	4	5	18.4	18.4	18.4	55.637
sp|Q06587|RING1_HUMAN	sp|Q06587|RING1_HUMAN	1	12	12	9	12	11	10	12	11	10	9	8	7	49.8	49.8	42.1	42.429
sp|Q06830|PRDX1_HUMAN	sp|Q06830|PRDX1_HUMAN	1	14	14	12	14	10	10	14	10	10	12	8	8	70.4	70.4	60.8	22.11
sp|Q07020|RL18_HUMAN	sp|Q07020|RL18_HUMAN	1	7	7	7	6	6	7	6	6	7	6	6	7	31.9	31.9	31.9	21.634
sp|Q07021|C1QBP_HUMAN	sp|Q07021|C1QBP_HUMAN	1	6	6	6	5	5	6	5	5	6	5	5	6	31.6	31.6	31.6	31.362
sp|Q07065|CKAP4_HUMAN	sp|Q07065|CKAP4_HUMAN	1	25	24	24	20	20	23	19	19	22	19	19	22	54.5	53.5	53.5	66.022
sp|Q07666|KHDR1_HUMAN;sp|Q5VWX1|KHDR2_HUMAN;sp|O75525|KHDR3_HUMAN	sp|Q07666|KHDR1_HUMAN	3	12	12	12	10	10	11	10	10	11	10	10	11	36.1	36.1	36.1	48.227
sp|Q07954|LRP1_HUMAN	sp|Q07954|LRP1_HUMAN	1	1	1	1	1	1	0	1	1	0	1	1	0	0.3	0.3	0.3	504.6
sp|Q07955|SRSF1_HUMAN	sp|Q07955|SRSF1_HUMAN	1	21	21	20	20	14	19	20	14	19	19	13	18	58.9	58.9	56	27.744
sp|Q08170|SRSF4_HUMAN	sp|Q08170|SRSF4_HUMAN	1	8	3	3	8	7	8	3	2	3	3	2	3	14.8	7.7	7.7	56.678
sp|Q08211|DHX9_HUMAN	sp|Q08211|DHX9_HUMAN	1	62	62	62	59	54	58	59	54	58	59	54	58	57.9	57.9	57.9	140.96
sp|Q08380|LG3BP_HUMAN	sp|Q08380|LG3BP_HUMAN	1	4	4	4	2	1	3	2	1	3	2	1	3	10.6	10.6	10.6	65.33
sp|Q08945|SSRP1_HUMAN;REV__sp|Q96C10|DHX58_HUMAN	sp|Q08945|SSRP1_HUMAN	2	28	28	28	25	26	25	25	26	25	25	26	25	49.4	49.4	49.4	81.074
sp|Q08J23|NSUN2_HUMAN	sp|Q08J23|NSUN2_HUMAN	1	7	7	7	1	6	2	1	6	2	1	6	2	13.4	13.4	13.4	86.47
sp|Q09028|RBBP4_HUMAN	sp|Q09028|RBBP4_HUMAN	1	18	17	13	14	16	16	14	16	15	10	12	11	70.6	69.2	60.5	47.655
sp|Q09161|NCBP1_HUMAN	sp|Q09161|NCBP1_HUMAN	1	9	9	9	6	8	7	6	8	7	6	8	7	21.3	21.3	21.3	91.838
sp|Q09472|EP300_HUMAN	sp|Q09472|EP300_HUMAN	1	12	12	8	7	4	10	7	4	10	5	2	6	8.7	8.7	6.8	264.16
sp|Q09666|AHNK_HUMAN	sp|Q09666|AHNK_HUMAN	1	90	90	90	43	67	65	43	67	65	43	67	65	35.8	35.8	35.8	629.09
sp|Q10471|GALT2_HUMAN	sp|Q10471|GALT2_HUMAN	1	8	8	8	5	5	6	5	5	6	5	5	6	16.6	16.6	16.6	64.732
sp|Q10570|CPSF1_HUMAN	sp|Q10570|CPSF1_HUMAN	1	42	42	42	32	33	32	32	33	32	32	33	32	38.5	38.5	38.5	160.88
sp|Q10589|BST2_HUMAN	sp|Q10589|BST2_HUMAN	1	2	2	2	0	1	2	0	1	2	0	1	2	13.9	13.9	13.9	19.769
sp|Q10713|MPPA_HUMAN	sp|Q10713|MPPA_HUMAN	1	2	2	2	2	1	0	2	1	0	2	1	0	7.4	7.4	7.4	58.252
sp|Q12769|NU160_HUMAN	sp|Q12769|NU160_HUMAN	1	36	36	36	29	30	30	29	30	30	29	30	30	37.6	37.6	37.6	162.12
sp|Q12788|TBL3_HUMAN	sp|Q12788|TBL3_HUMAN	1	36	36	36	33	33	35	33	33	35	33	33	35	62	62	62	89.034
sp|Q12789|TF3C1_HUMAN	sp|Q12789|TF3C1_HUMAN	1	51	51	51	37	40	37	37	40	37	37	40	37	31.8	31.8	31.8	238.87
sp|Q12797|ASPH_HUMAN	sp|Q12797|ASPH_HUMAN	1	16	16	16	14	12	12	14	12	12	14	12	12	29.6	29.6	29.6	85.862
sp|Q12800|TFCP2_HUMAN;sp|Q9NZI6|TF2L1_HUMAN	sp|Q12800|TFCP2_HUMAN	2	5	4	4	2	5	3	1	4	2	1	4	2	16.7	13.1	13.1	57.255
sp|Q12824|SNF5_HUMAN	sp|Q12824|SNF5_HUMAN	1	13	13	13	13	10	13	13	10	13	13	10	13	47.8	47.8	47.8	44.141
sp|Q12830|BPTF_HUMAN;sp|Q9NSV4|DIAP3_HUMAN	sp|Q12830|BPTF_HUMAN	2	41	41	41	31	27	22	31	27	22	31	27	22	17.6	17.6	17.6	338.26
sp|Q12840|KIF5A_HUMAN	sp|Q12840|KIF5A_HUMAN	1	2	1	1	1	1	2	0	0	1	0	0	1	1.7	0.7	0.7	117.38
sp|Q12846|STX4_HUMAN	sp|Q12846|STX4_HUMAN	1	1	1	1	1	1	1	1	1	1	1	1	1	6.4	6.4	6.4	34.18
sp|Q12849|GRSF1_HUMAN	sp|Q12849|GRSF1_HUMAN	1	4	4	4	3	3	2	3	3	2	3	3	2	15	15	15	53.126
sp|Q12857|NFIA_HUMAN;sp|Q14938|NFIX_HUMAN	sp|Q12857|NFIA_HUMAN	2	12	11	10	11	12	10	10	11	9	10	10	9	53.4	51.3	46.6	55.944
sp|Q12872|SFSWA_HUMAN	sp|Q12872|SFSWA_HUMAN	1	9	9	9	6	8	6	6	8	6	6	8	6	10.7	10.7	10.7	104.82
sp|Q12873|CHD3_HUMAN	sp|Q12873|CHD3_HUMAN	1	47	31	28	42	36	40	26	23	25	24	20	24	32.6	24.8	23.2	226.59
sp|Q12874|SF3A3_HUMAN	sp|Q12874|SF3A3_HUMAN	1	25	25	25	20	19	21	20	19	21	20	19	21	52.1	52.1	52.1	58.848
sp|Q12888|TP53B_HUMAN	sp|Q12888|TP53B_HUMAN	1	58	58	58	49	47	42	49	47	42	49	47	42	48.6	48.6	48.6	213.57
sp|Q12899|TRI26_HUMAN	sp|Q12899|TRI26_HUMAN	1	4	4	4	0	4	0	0	4	0	0	4	0	10	10	10	62.165
sp|Q12904|AIMP1_HUMAN	sp|Q12904|AIMP1_HUMAN	1	3	3	3	1	2	2	1	2	2	1	2	2	16	16	16	34.352
sp|Q12905|ILF2_HUMAN	sp|Q12905|ILF2_HUMAN	1	23	23	23	21	20	20	21	20	20	21	20	20	74.6	74.6	74.6	43.062
sp|Q12906|ILF3_HUMAN	sp|Q12906|ILF3_HUMAN	1	51	51	46	46	44	49	46	44	49	41	39	44	72	72	68.1	95.337
sp|Q12907|LMAN2_HUMAN	sp|Q12907|LMAN2_HUMAN	1	8	8	8	8	5	5	8	5	5	8	5	5	29.2	29.2	29.2	40.228
sp|Q12926|ELAV2_HUMAN	sp|Q12926|ELAV2_HUMAN	1	2	1	1	1	1	2	0	0	1	0	0	1	5.6	3.1	3.1	39.503
sp|Q12931|TRAP1_HUMAN	sp|Q12931|TRAP1_HUMAN	1	16	15	15	12	9	14	11	8	13	11	8	13	31.7	29.7	29.7	80.109
sp|Q12962|TAF10_HUMAN	sp|Q12962|TAF10_HUMAN	1	2	2	2	1	2	1	1	2	1	1	2	1	17.9	17.9	17.9	21.711
sp|Q12965|MYO1E_HUMAN;sp|O00160|MYO1F_HUMAN	sp|Q12965|MYO1E_HUMAN	2	4	4	4	0	3	2	0	3	2	0	3	2	4.7	4.7	4.7	127.06
sp|Q12972|PP1R8_HUMAN	sp|Q12972|PP1R8_HUMAN	1	7	7	7	5	6	5	5	6	5	5	6	5	40.5	40.5	40.5	38.478
sp|Q12996|CSTF3_HUMAN	sp|Q12996|CSTF3_HUMAN	1	21	21	21	19	18	15	19	18	15	19	18	15	39.5	39.5	39.5	82.921
sp|Q13011|ECH1_HUMAN	sp|Q13011|ECH1_HUMAN	1	3	3	3	2	1	2	2	1	2	2	1	2	10.4	10.4	10.4	35.816
sp|Q13042|CDC16_HUMAN	sp|Q13042|CDC16_HUMAN	1	10	10	10	7	9	6	7	9	6	7	9	6	21.1	21.1	21.1	71.655
sp|Q13188|STK3_HUMAN;sp|Q13043|STK4_HUMAN	sp|Q13188|STK3_HUMAN;sp|Q13043|STK4_HUMAN	2	2	2	2	0	2	0	0	2	0	0	2	0	4.5	4.5	4.5	56.3
sp|Q13111|CAF1A_HUMAN	sp|Q13111|CAF1A_HUMAN	1	26	26	26	18	18	19	18	18	19	18	18	19	46.7	46.7	46.7	106.92
sp|Q13112|CAF1B_HUMAN	sp|Q13112|CAF1B_HUMAN	1	15	15	15	11	12	9	11	12	9	11	12	9	35.6	35.6	35.6	61.492
sp|Q13123|RED_HUMAN	sp|Q13123|RED_HUMAN	1	25	25	24	19	20	23	19	20	23	18	19	22	44.7	44.7	44.7	65.601
sp|Q13129|RLF_HUMAN	sp|Q13129|RLF_HUMAN	1	10	10	10	5	10	2	5	10	2	5	10	2	7.8	7.8	7.8	217.95
sp|Q13148|TADBP_HUMAN	sp|Q13148|TADBP_HUMAN	1	13	13	13	12	12	10	12	12	10	12	12	10	44.7	44.7	44.7	44.739
sp|Q13151|ROA0_HUMAN	sp|Q13151|ROA0_HUMAN	1	10	9	9	8	9	10	7	8	9	7	8	9	44.3	41.6	41.6	30.84
sp|Q13155|AIMP2_HUMAN	sp|Q13155|AIMP2_HUMAN	1	1	1	1	0	1	1	0	1	1	0	1	1	4.1	4.1	4.1	35.348
sp|Q13162|PRDX4_HUMAN	sp|Q13162|PRDX4_HUMAN	1	4	3	3	2	3	4	1	2	3	1	2	3	22.9	19.9	19.9	30.54
sp|Q13185|CBX3_HUMAN	sp|Q13185|CBX3_HUMAN	1	9	8	7	9	9	9	8	8	8	7	7	7	55.7	49.2	40.4	20.811
sp|Q13200|PSMD2_HUMAN	sp|Q13200|PSMD2_HUMAN	1	10	10	10	4	6	10	4	6	10	4	6	10	17.1	17.1	17.1	100.2
sp|Q13206|DDX10_HUMAN	sp|Q13206|DDX10_HUMAN	1	28	28	28	24	21	21	24	21	21	24	21	21	40.9	40.9	40.9	100.89
sp|Q13217|DNJC3_HUMAN	sp|Q13217|DNJC3_HUMAN	1	2	2	2	1	2	1	1	2	1	1	2	1	5.2	5.2	5.2	57.579
sp|Q13242|SRSF9_HUMAN	sp|Q13242|SRSF9_HUMAN	1	16	15	15	15	12	14	14	11	13	14	11	13	58.8	55.7	55.7	25.542
sp|Q13243|SRSF5_HUMAN	sp|Q13243|SRSF5_HUMAN	1	8	7	7	7	7	8	6	6	7	6	6	7	25.4	22.1	22.1	31.263
sp|Q13247|SRSF6_HUMAN	sp|Q13247|SRSF6_HUMAN	1	14	14	9	14	11	14	14	11	14	9	6	9	30.5	30.5	20.3	39.586
sp|Q13263|TIF1B_HUMAN	sp|Q13263|TIF1B_HUMAN	1	28	28	28	26	26	28	26	26	28	26	26	28	65.6	65.6	65.6	88.549
sp|Q13283|G3BP1_HUMAN	sp|Q13283|G3BP1_HUMAN	1	2	2	2	1	1	1	1	1	1	1	1	1	5.4	5.4	5.4	52.164
sp|Q13310|PABP4_HUMAN	sp|Q13310|PABP4_HUMAN	1	8	2	2	5	7	7	1	1	2	1	1	2	15.4	3.6	3.6	70.782
sp|Q13315|ATM_HUMAN	sp|Q13315|ATM_HUMAN	1	2	2	2	0	1	1	0	1	1	0	1	1	0.8	0.8	0.8	350.71
sp|Q13330|MTA1_HUMAN	sp|Q13330|MTA1_HUMAN	1	24	21	19	19	18	22	17	15	19	15	14	17	46.2	41.8	37.9	80.785
sp|Q13356|PPIL2_HUMAN	sp|Q13356|PPIL2_HUMAN	1	6	6	6	2	5	3	2	5	3	2	5	3	13.1	13.1	13.1	58.823
sp|Q13362|2A5G_HUMAN;sp|Q14738|2A5D_HUMAN	sp|Q13362|2A5G_HUMAN	2	3	3	3	2	2	3	2	2	3	2	2	3	6.5	6.5	6.5	61.06
sp|Q13405|RM49_HUMAN	sp|Q13405|RM49_HUMAN	1	1	1	1	1	1	1	1	1	1	1	1	1	8.4	8.4	8.4	19.198
sp|Q13415|ORC1_HUMAN	sp|Q13415|ORC1_HUMAN	1	14	14	14	10	12	9	10	12	9	10	12	9	20.3	20.3	20.3	97.349
sp|Q13416|ORC2_HUMAN	sp|Q13416|ORC2_HUMAN	1	5	5	5	4	4	4	4	4	4	4	4	4	10.6	10.6	10.6	65.971
sp|Q13427|PPIG_HUMAN	sp|Q13427|PPIG_HUMAN	1	8	8	8	8	7	6	8	7	6	8	7	6	11.7	11.7	11.7	88.616
sp|Q13428|TCOF_HUMAN	sp|Q13428|TCOF_HUMAN	1	30	30	30	25	29	22	25	29	22	25	29	22	21.9	21.9	21.9	152.1
sp|Q13435|SF3B2_HUMAN	sp|Q13435|SF3B2_HUMAN	1	50	50	50	40	40	41	40	40	41	40	40	41	56.2	56.2	56.2	100.23
sp|Q13444|ADA15_HUMAN	sp|Q13444|ADA15_HUMAN	1	2	2	2	1	1	1	1	1	1	1	1	1	3.7	3.7	3.7	92.958
sp|Q13445|TMED1_HUMAN	sp|Q13445|TMED1_HUMAN	1	2	2	2	1	1	2	1	1	2	1	1	2	9.7	9.7	9.7	25.206
sp|Q13472|TOP3A_HUMAN	sp|Q13472|TOP3A_HUMAN	1	9	9	9	6	5	7	6	5	7	6	5	7	11.1	11.1	11.1	112.37
sp|Q13501|SQSTM_HUMAN	sp|Q13501|SQSTM_HUMAN	1	7	7	7	0	0	7	0	0	7	0	0	7	37.3	37.3	37.3	47.687
sp|Q13503|MED21_HUMAN	sp|Q13503|MED21_HUMAN	1	2	2	2	1	2	1	1	2	1	1	2	1	22.2	22.2	22.2	15.564
sp|Q13505|MTX1_HUMAN	sp|Q13505|MTX1_HUMAN	1	2	2	2	0	1	2	0	1	2	0	1	2	7.3	7.3	7.3	51.476
sp|Q13523|PRP4B_HUMAN	sp|Q13523|PRP4B_HUMAN	1	25	25	25	21	20	22	21	20	22	21	20	22	25.7	25.7	25.7	116.99
sp|Q13535|ATR_HUMAN	sp|Q13535|ATR_HUMAN	1	2	2	2	1	1	2	1	1	2	1	1	2	0.8	0.8	0.8	301.36
sp|Q13547|HDAC1_HUMAN;sp|Q96G03|PGM2_HUMAN	sp|Q13547|HDAC1_HUMAN	2	21	12	12	16	16	18	10	10	11	10	10	11	54.4	41.9	41.9	55.102
sp|Q13573|SNW1_HUMAN	sp|Q13573|SNW1_HUMAN	1	21	21	21	19	17	18	19	17	18	19	17	18	45.7	45.7	45.7	61.494
sp|Q13586|STIM1_HUMAN	sp|Q13586|STIM1_HUMAN	1	8	8	8	5	4	5	5	4	5	5	4	5	15.5	15.5	15.5	77.422
sp|Q13595|TRA2A_HUMAN	sp|Q13595|TRA2A_HUMAN	1	10	9	9	10	7	9	9	6	8	9	6	8	41.8	38.7	38.7	32.688
sp|Q13601|KRR1_HUMAN	sp|Q13601|KRR1_HUMAN	1	15	15	15	10	12	11	10	12	11	10	12	11	40.7	40.7	40.7	43.664
sp|Q13610|PWP1_HUMAN	sp|Q13610|PWP1_HUMAN	1	15	15	15	11	11	11	11	11	11	11	11	11	43.3	43.3	43.3	55.827
sp|Q13616|CUL1_HUMAN	sp|Q13616|CUL1_HUMAN	1	6	6	6	3	4	4	3	4	4	3	4	4	9.7	9.7	9.7	89.677
sp|Q13617|CUL2_HUMAN	sp|Q13617|CUL2_HUMAN	1	5	4	4	1	3	4	0	2	3	0	2	3	6.3	5.5	5.5	86.982
sp|Q13619|CUL4A_HUMAN;REV__sp|P41250|SYG_HUMAN	sp|Q13619|CUL4A_HUMAN	2	28	28	19	18	21	18	18	21	18	12	13	12	35.7	35.7	25	87.679
sp|Q13620|CUL4B_HUMAN;sp|Q16816|PHKG1_HUMAN	sp|Q13620|CUL4B_HUMAN	2	15	6	6	9	14	9	3	6	3	3	6	3	18.4	9.5	9.5	103.98
sp|Q13637|RAB32_HUMAN;sp|P57729|RAB38_HUMAN	sp|Q13637|RAB32_HUMAN;sp|P57729|RAB38_HUMAN	2	2	2	1	2	2	2	2	2	2	1	1	1	11.1	11.1	6.2	24.997
sp|Q13724|MOGS_HUMAN	sp|Q13724|MOGS_HUMAN	1	7	7	7	6	4	4	6	4	4	6	4	4	10.8	10.8	10.8	91.916
sp|Q13751|LAMB3_HUMAN	sp|Q13751|LAMB3_HUMAN	1	1	1	1	1	1	1	1	1	1	1	1	1	1.3	1.3	1.3	129.57
sp|Q13765|NACA_HUMAN	sp|Q13765|NACA_HUMAN	1	1	1	1	0	1	0	0	1	0	0	1	0	6.5	6.5	6.5	23.384
sp|Q13769|THOC5_HUMAN	sp|Q13769|THOC5_HUMAN	1	23	23	23	16	20	18	16	20	18	16	20	18	40.8	40.8	40.8	78.507
sp|Q13813|SPTA2_HUMAN	sp|Q13813|SPTA2_HUMAN	1	63	63	63	42	51	47	42	51	47	42	51	47	35.7	35.7	35.7	284.54
sp|Q13823|NOG2_HUMAN	sp|Q13823|NOG2_HUMAN	1	26	26	26	23	22	21	23	22	21	23	22	21	37.8	37.8	37.8	83.654
sp|Q13838|DX39B_HUMAN	sp|Q13838|DX39B_HUMAN	1	21	21	9	19	20	19	19	20	19	8	9	7	54.7	54.7	28.7	48.991
sp|Q13868|EXOS2_HUMAN	sp|Q13868|EXOS2_HUMAN	1	11	11	11	6	10	8	6	10	8	6	10	8	54.3	54.3	54.3	32.789
sp|Q13885|TBB2A_HUMAN;sp|Q9BVA1|TBB2B_HUMAN;sp|Q9BUF5|TBB6_HUMAN	sp|Q13885|TBB2A_HUMAN;sp|Q9BVA1|TBB2B_HUMAN	3	15	1	1	10	13	12	0	1	0	0	1	0	41.6	2.7	2.7	49.906
sp|Q13887|KLF5_HUMAN	sp|Q13887|KLF5_HUMAN	1	3	3	3	3	3	2	3	3	2	3	3	2	14.4	14.4	14.4	50.791
sp|Q13888|TF2H2_HUMAN;sp|Q6P1K8|T2H2L_HUMAN	sp|Q13888|TF2H2_HUMAN;sp|Q6P1K8|T2H2L_HUMAN	2	6	6	6	2	3	6	2	3	6	2	3	6	19.2	19.2	19.2	44.419
sp|Q13889|TF2H3_HUMAN	sp|Q13889|TF2H3_HUMAN	1	2	2	2	2	2	2	2	2	2	2	2	2	11	11	11	34.378
sp|Q13895|BYST_HUMAN	sp|Q13895|BYST_HUMAN	1	18	18	18	16	17	13	16	17	13	16	17	13	48.5	48.5	48.5	49.601
sp|Q13948|CASP_HUMAN	sp|Q13948|CASP_HUMAN	1	12	1	1	10	10	10	1	1	1	1	1	1	19.5	1.3	1.3	77.454
sp|Q13952|NFYC_HUMAN	sp|Q13952|NFYC_HUMAN	1	1	1	1	1	0	1	1	0	1	1	0	1	2.6	2.6	2.6	50.302
sp|Q14004|CDK13_HUMAN	sp|Q14004|CDK13_HUMAN	1	9	6	6	6	5	7	4	4	4	4	4	4	10.6	7.3	7.3	164.92
sp|Q14011|CIRBP_HUMAN	sp|Q14011|CIRBP_HUMAN	1	3	3	3	2	2	3	2	2	3	2	2	3	20.9	20.9	20.9	18.648
sp|Q14103|HNRPD_HUMAN	sp|Q14103|HNRPD_HUMAN	1	16	16	13	16	12	15	16	12	15	13	10	12	32.7	32.7	29.9	38.434
sp|Q14119|VEZF1_HUMAN	sp|Q14119|VEZF1_HUMAN	1	5	4	4	3	4	3	3	3	2	3	3	2	15.5	14.2	14.2	56.931
sp|Q14126|DSG2_HUMAN	sp|Q14126|DSG2_HUMAN	1	4	4	4	0	2	3	0	2	3	0	2	3	7.6	7.6	7.6	122.29
sp|Q14137|BOP1_HUMAN;REV__sp|Q6IQ19|CA096_HUMAN	sp|Q14137|BOP1_HUMAN	2	29	29	28	22	25	24	22	25	24	21	24	23	50.8	50.8	50	83.629
sp|Q14146|URB2_HUMAN	sp|Q14146|URB2_HUMAN	1	22	22	22	12	18	10	12	18	10	12	18	10	16	16	16	170.54
sp|Q14149|MORC3_HUMAN	sp|Q14149|MORC3_HUMAN	1	1	1	1	0	1	0	0	1	0	0	1	0	2.2	2.2	2.2	107.11
sp|Q14151|SAFB2_HUMAN	sp|Q14151|SAFB2_HUMAN	1	34	34	23	30	25	25	30	25	25	20	15	14	43	43	28.8	107.47
sp|Q14152|EIF3A_HUMAN	sp|Q14152|EIF3A_HUMAN	1	3	3	3	0	2	3	0	2	3	0	2	3	3	3	3	166.57
sp|Q14157|UBP2L_HUMAN	sp|Q14157|UBP2L_HUMAN	1	1	1	1	0	0	1	0	0	1	0	0	1	0.8	0.8	0.8	114.53
sp|Q14165|MLEC_HUMAN	sp|Q14165|MLEC_HUMAN	1	12	12	12	10	10	8	10	10	8	10	10	8	42.8	42.8	42.8	32.233
sp|Q14202|ZMYM3_HUMAN	sp|Q14202|ZMYM3_HUMAN	1	23	23	23	19	18	18	19	18	18	19	18	18	24.1	24.1	24.1	152.38
sp|Q14207|NPAT_HUMAN	sp|Q14207|NPAT_HUMAN	1	2	2	2	2	0	1	2	0	1	2	0	1	2.2	2.2	2.2	154.29
sp|Q14241|ELOA1_HUMAN	sp|Q14241|ELOA1_HUMAN	1	1	1	1	0	0	1	0	0	1	0	0	1	2.1	2.1	2.1	89.908
sp|Q14257|RCN2_HUMAN	sp|Q14257|RCN2_HUMAN	1	1	1	1	0	1	0	0	1	0	0	1	0	5	5	5	36.876
sp|Q14318|FKBP8_HUMAN	sp|Q14318|FKBP8_HUMAN	1	4	4	4	2	2	3	2	2	3	2	2	3	14.8	14.8	14.8	44.561
sp|Q14320|FA50A_HUMAN	sp|Q14320|FA50A_HUMAN	1	2	2	2	2	0	0	2	0	0	2	0	0	6.8	6.8	6.8	40.241
sp|Q14331|FRG1_HUMAN;sp|Q9BZ01|FRG1B_HUMAN	sp|Q14331|FRG1_HUMAN	2	4	4	4	2	3	1	2	3	1	2	3	1	21.7	21.7	21.7	29.172
sp|Q14444|CAPR1_HUMAN	sp|Q14444|CAPR1_HUMAN	1	3	3	3	2	3	3	2	3	3	2	3	3	4.4	4.4	4.4	78.365
sp|Q14498|RBM39_HUMAN;sp|Q86U06|RBM23_HUMAN	sp|Q14498|RBM39_HUMAN	2	19	19	19	18	15	18	18	15	18	18	15	18	42.3	42.3	42.3	59.379
sp|Q14527|HLTF_HUMAN	sp|Q14527|HLTF_HUMAN	1	8	8	8	6	5	3	6	5	3	6	5	3	13.6	13.6	13.6	113.93
sp|Q14534|ERG1_HUMAN	sp|Q14534|ERG1_HUMAN	1	2	2	2	2	2	2	2	2	2	2	2	2	5.4	5.4	5.4	63.922
sp|Q14562|DHX8_HUMAN	sp|Q14562|DHX8_HUMAN	1	26	25	25	17	22	19	16	21	18	16	21	18	29.5	28.8	28.8	139.31
sp|Q14566|MCM6_HUMAN	sp|Q14566|MCM6_HUMAN	1	9	9	9	4	5	7	4	5	7	4	5	7	11.6	11.6	11.6	92.888
sp|Q14573|ITPR3_HUMAN;REV__sp|Q00978|IRF9_HUMAN	sp|Q14573|ITPR3_HUMAN	2	6	5	5	4	3	5	3	3	5	3	3	5	3.4	3	3	304.1
sp|Q14592|ZN460_HUMAN	sp|Q14592|ZN460_HUMAN	1	1	1	1	0	0	1	0	0	1	0	0	1	2.3	2.3	2.3	63.664
sp|Q14643|ITPR1_HUMAN;sp|Q14571|ITPR2_HUMAN	sp|Q14643|ITPR1_HUMAN	2	8	8	7	7	2	4	7	2	4	6	2	4	4.3	4.3	3.9	313.94
sp|Q14669|TRIPC_HUMAN	sp|Q14669|TRIPC_HUMAN	1	12	12	12	12	8	5	12	8	5	12	8	5	8	8	8	220.43
sp|Q14676|MDC1_HUMAN	sp|Q14676|MDC1_HUMAN	1	43	43	43	37	41	35	37	41	35	37	41	35	36	36	36	226.66
sp|Q14683|SMC1A_HUMAN;sp|Q8NDV3|SMC1B_HUMAN	sp|Q14683|SMC1A_HUMAN	2	69	69	69	56	56	63	56	56	63	56	56	63	53	53	53	143.23
sp|Q14684|RRP1B_HUMAN	sp|Q14684|RRP1B_HUMAN	1	36	36	36	31	31	27	31	31	27	31	31	27	56.1	56.1	56.1	84.427
sp|Q14686|NCOA6_HUMAN	sp|Q14686|NCOA6_HUMAN	1	2	2	2	1	1	2	1	1	2	1	1	2	0.9	0.9	0.9	219.14
sp|Q14689|DIP2A_HUMAN	sp|Q14689|DIP2A_HUMAN	1	1	1	1	0	1	0	0	1	0	0	1	0	1.1	1.1	1.1	170.37
sp|Q14690|RRP5_HUMAN	sp|Q14690|RRP5_HUMAN	1	71	71	71	61	63	60	61	63	60	61	63	60	48.6	48.6	48.6	208.7
sp|Q14692|BMS1_HUMAN;sp|A8MV67|YO021_HUMAN;sp|A8MXU9|YO022_HUMAN	sp|Q14692|BMS1_HUMAN	3	40	40	40	37	32	33	37	32	33	37	32	33	39.5	39.5	39.5	145.81
sp|Q14697|GANAB_HUMAN	sp|Q14697|GANAB_HUMAN	1	22	22	22	10	15	17	10	15	17	10	15	17	34.4	34.4	34.4	106.87
sp|Q14728|MFS10_HUMAN	sp|Q14728|MFS10_HUMAN	1	1	1	1	1	1	1	1	1	1	1	1	1	2.9	2.9	2.9	48.339
sp|Q14739|LBR_HUMAN	sp|Q14739|LBR_HUMAN	1	14	14	14	13	13	12	13	13	12	13	13	12	21.3	21.3	21.3	70.702
sp|Q14781|CBX2_HUMAN	sp|Q14781|CBX2_HUMAN	1	2	2	2	0	1	1	0	1	1	0	1	1	8.1	8.1	8.1	56.08
sp|Q14807|KIF22_HUMAN	sp|Q14807|KIF22_HUMAN	1	20	20	20	13	15	19	13	15	19	13	15	19	47.8	47.8	47.8	73.261
sp|Q14839|CHD4_HUMAN	sp|Q14839|CHD4_HUMAN	1	84	84	61	76	74	70	76	74	70	53	55	49	49.7	49.7	38.1	218
sp|Q14865|ARI5B_HUMAN	sp|Q14865|ARI5B_HUMAN	1	10	10	10	8	6	7	8	6	7	8	6	7	13.2	13.2	13.2	132.37
sp|Q14966|ZN638_HUMAN	sp|Q14966|ZN638_HUMAN	1	51	51	51	47	40	39	47	40	39	47	40	39	33.7	33.7	33.7	220.62
sp|Q14974|IMB1_HUMAN	sp|Q14974|IMB1_HUMAN	1	30	30	30	24	22	28	24	22	28	24	22	28	39.3	39.3	39.3	97.169
sp|Q14978|NOLC1_HUMAN	sp|Q14978|NOLC1_HUMAN	1	14	14	14	11	13	10	11	13	10	11	13	10	17.7	17.7	17.7	73.602
sp|Q14980|NUMA1_HUMAN;sp|Q9NXK6|MPRG_HUMAN	sp|Q14980|NUMA1_HUMAN	2	97	97	97	85	83	88	85	83	88	85	83	88	55.7	55.7	55.7	238.26
sp|Q15004|PAF_HUMAN	sp|Q15004|PAF_HUMAN	1	4	4	4	4	2	2	4	2	2	4	2	2	47.7	47.7	47.7	11.986
sp|Q15005|SPCS2_HUMAN	sp|Q15005|SPCS2_HUMAN	1	8	8	8	8	5	8	8	5	8	8	5	8	36.7	36.7	36.7	25.003
sp|Q15006|TTC35_HUMAN	sp|Q15006|TTC35_HUMAN	1	7	7	7	5	5	4	5	5	4	5	5	4	26.9	26.9	26.9	34.833
sp|Q15007|FL2D_HUMAN	sp|Q15007|FL2D_HUMAN	1	11	11	11	10	9	9	10	9	9	10	9	9	35.6	35.6	35.6	44.243
sp|Q15008|PSMD6_HUMAN	sp|Q15008|PSMD6_HUMAN	1	9	9	9	1	6	7	1	6	7	1	6	7	24.4	24.4	24.4	45.531
sp|Q15020|SART3_HUMAN	sp|Q15020|SART3_HUMAN	1	18	18	18	12	16	15	12	16	15	12	16	15	26	26	26	109.93
sp|Q15021|CND1_HUMAN	sp|Q15021|CND1_HUMAN	1	5	5	5	0	5	2	0	5	2	0	5	2	5	5	5	157.18
sp|Q15022|SUZ12_HUMAN	sp|Q15022|SUZ12_HUMAN	1	23	23	23	18	17	15	18	17	15	18	17	15	47.1	47.1	47.1	83.054
sp|Q15024|EXOS7_HUMAN	sp|Q15024|EXOS7_HUMAN	1	11	11	11	9	10	9	9	10	9	9	10	9	51.2	51.2	51.2	31.821
sp|Q15029|U5S1_HUMAN	sp|Q15029|U5S1_HUMAN	1	52	52	51	47	48	45	47	48	45	46	47	44	71.1	71.1	70.1	109.43
sp|Q15046|SYK_HUMAN	sp|Q15046|SYK_HUMAN	1	7	7	7	4	6	6	4	6	6	4	6	6	12.7	12.7	12.7	68.047
sp|Q15050|RRS1_HUMAN	sp|Q15050|RRS1_HUMAN	1	15	15	15	14	12	13	14	12	13	14	12	13	42.7	42.7	42.7	41.193
sp|Q15059|BRD3_HUMAN	sp|Q15059|BRD3_HUMAN	1	17	11	11	13	17	11	10	11	8	10	11	8	30	22.2	22.2	79.541
sp|Q15061|WDR43_HUMAN	sp|Q15061|WDR43_HUMAN	1	22	22	22	18	19	19	18	19	19	18	19	19	41.5	41.5	41.5	74.89
sp|Q15067|ACOX1_HUMAN	sp|Q15067|ACOX1_HUMAN	1	4	4	4	3	2	2	3	2	2	3	2	2	10.2	10.2	10.2	74.423
sp|Q15072|OZF_HUMAN	sp|Q15072|OZF_HUMAN	1	2	2	2	2	2	2	2	2	2	2	2	2	8.6	8.6	8.6	33.307
sp|Q15084|PDIA6_HUMAN	sp|Q15084|PDIA6_HUMAN	1	8	8	8	7	8	7	7	8	7	7	8	7	26.8	26.8	26.8	48.121
sp|Q15124|PGM5_HUMAN	sp|Q15124|PGM5_HUMAN	1	1	1	1	1	1	1	1	1	1	1	1	1	1.6	1.6	1.6	62.224
sp|Q15125|EBP_HUMAN	sp|Q15125|EBP_HUMAN	1	3	3	3	3	2	2	3	2	2	3	2	2	11.7	11.7	11.7	26.352
sp|Q15149|PLEC_HUMAN	sp|Q15149|PLEC_HUMAN	1	153	153	148	123	117	114	123	117	114	118	113	109	40.4	40.4	39	531.78
sp|Q15155|NOMO1_HUMAN;sp|P69849|NOMO3_HUMAN	sp|Q15155|NOMO1_HUMAN;sp|P69849|NOMO3_HUMAN	2	19	1	1	16	15	16	1	0	0	1	0	0	21.9	1.4	1.4	134.32
sp|Q15165|PON2_HUMAN	sp|Q15165|PON2_HUMAN	1	9	9	9	8	6	9	8	6	9	8	6	9	50	50	50	39.396
sp|Q15185|TEBP_HUMAN	sp|Q15185|TEBP_HUMAN	1	1	1	1	1	1	1	1	1	1	1	1	1	10.6	10.6	10.6	18.697
sp|Q15233|NONO_HUMAN	sp|Q15233|NONO_HUMAN	1	31	29	29	24	27	30	23	26	28	23	26	28	63.1	63.1	63.1	54.231
sp|Q15269|PWP2_HUMAN	sp|Q15269|PWP2_HUMAN	1	34	34	34	25	29	30	25	29	30	25	29	30	43.2	43.2	43.2	102.45
sp|Q15286|RAB35_HUMAN	sp|Q15286|RAB35_HUMAN	1	3	1	1	3	2	2	1	0	0	1	0	0	17.9	7	7	23.025
sp|Q15287|RNPS1_HUMAN	sp|Q15287|RNPS1_HUMAN	1	7	7	7	7	5	6	7	5	6	7	5	6	24.3	24.3	24.3	34.208
sp|Q15291|RBBP5_HUMAN	sp|Q15291|RBBP5_HUMAN	1	14	14	14	9	13	10	9	13	10	9	13	10	28.4	28.4	28.4	59.152
sp|Q15293|RCN1_HUMAN	sp|Q15293|RCN1_HUMAN	1	4	4	4	1	2	2	1	2	2	1	2	2	21.5	21.5	21.5	38.89
sp|Q15326|ZMY11_HUMAN	sp|Q15326|ZMY11_HUMAN	1	6	6	6	6	4	5	6	4	5	6	4	5	16.5	16.5	16.5	66.203
sp|Q15361|TTF1_HUMAN	sp|Q15361|TTF1_HUMAN	1	13	13	13	10	7	8	10	7	8	10	7	8	27	27	27	103.05
sp|Q15363|TMED2_HUMAN	sp|Q15363|TMED2_HUMAN	1	5	5	5	5	5	5	5	5	5	5	5	5	33.8	33.8	33.8	22.761
sp|Q15365|PCBP1_HUMAN	sp|Q15365|PCBP1_HUMAN	1	16	16	12	13	13	12	13	13	12	9	10	9	71.9	71.9	61	37.497
sp|Q15366|PCBP2_HUMAN;sp|P57721|PCBP3_HUMAN;sp|P57723|PCBP4_HUMAN	sp|Q15366|PCBP2_HUMAN	3	12	8	8	8	11	8	4	8	5	4	8	5	44.4	33.7	33.7	38.58
sp|Q15369|ELOC_HUMAN	sp|Q15369|ELOC_HUMAN	1	3	3	3	3	3	3	3	3	3	3	3	3	41.1	41.1	41.1	12.473
sp|Q15370|ELOB_HUMAN	sp|Q15370|ELOB_HUMAN	1	3	3	3	2	1	3	2	1	3	2	1	3	38.1	38.1	38.1	13.133
sp|Q15388|TOM20_HUMAN	sp|Q15388|TOM20_HUMAN	1	1	1	1	0	1	1	0	1	1	0	1	1	9	9	9	16.298
sp|Q15392|DHC24_HUMAN	sp|Q15392|DHC24_HUMAN	1	7	7	7	7	6	5	7	6	5	7	6	5	16.1	16.1	16.1	60.101
sp|Q15393|SF3B3_HUMAN	sp|Q15393|SF3B3_HUMAN	1	43	43	43	39	39	41	39	39	41	39	39	41	49.6	49.6	49.6	135.58
sp|Q15397|K0020_HUMAN	sp|Q15397|K0020_HUMAN	1	32	32	32	26	31	28	26	31	28	26	31	28	49.7	49.7	49.7	73.584
sp|Q15424|SAFB1_HUMAN	sp|Q15424|SAFB1_HUMAN	1	28	17	17	22	22	26	12	12	15	12	12	15	28.9	14	14	102.64
sp|Q15427|SF3B4_HUMAN	sp|Q15427|SF3B4_HUMAN	1	6	6	6	5	6	5	5	6	5	5	6	5	22.4	22.4	22.4	44.385
sp|Q15428|SF3A2_HUMAN	sp|Q15428|SF3A2_HUMAN	1	9	9	9	7	9	8	7	9	8	7	9	8	25.9	25.9	25.9	49.255
sp|Q15459|SF3A1_HUMAN;sp|Q9NZ56|FMN2_HUMAN;sp|Q8TB33|CX024_HUMAN	sp|Q15459|SF3A1_HUMAN	3	36	36	36	30	28	32	30	28	32	30	28	32	50.2	50.2	50.2	88.885
sp|Q15528|MED22_HUMAN	sp|Q15528|MED22_HUMAN	1	2	2	2	1	2	1	1	2	1	1	2	1	12.5	12.5	12.5	22.22
sp|Q15532|SSXT_HUMAN	sp|Q15532|SSXT_HUMAN	1	4	4	4	4	4	4	4	4	4	4	4	4	9.1	9.1	9.1	45.929
sp|Q15542|TAF5_HUMAN	sp|Q15542|TAF5_HUMAN	1	4	4	4	3	3	2	3	3	2	3	3	2	5.5	5.5	5.5	86.829
sp|Q15554|TERF2_HUMAN	sp|Q15554|TERF2_HUMAN	1	8	8	8	7	8	5	7	8	5	7	8	5	29.8	29.8	29.8	55.55
sp|Q15561|TEAD4_HUMAN;sp|Q15562|TEAD2_HUMAN	sp|Q15561|TEAD4_HUMAN;sp|Q15562|TEAD2_HUMAN	2	3	1	1	2	2	2	0	1	1	0	1	1	10.1	5.5	5.5	48.328
sp|Q15572|TAF1C_HUMAN	sp|Q15572|TAF1C_HUMAN	1	3	3	3	2	1	2	2	1	2	2	1	2	5.6	5.6	5.6	95.212
sp|Q15573|TAF1A_HUMAN	sp|Q15573|TAF1A_HUMAN	1	1	1	1	1	1	0	1	1	0	1	1	0	2.4	2.4	2.4	52.675
sp|Q15629|TRAM1_HUMAN	sp|Q15629|TRAM1_HUMAN	1	4	4	4	2	4	2	2	4	2	2	4	2	13.4	13.4	13.4	43.071
sp|Q15637|SF01_HUMAN	sp|Q15637|SF01_HUMAN	1	15	15	15	14	12	12	14	12	12	14	12	12	26	26	26	68.329
sp|Q15648|MED1_HUMAN	sp|Q15648|MED1_HUMAN	1	25	25	25	17	19	17	17	19	17	17	19	17	25.5	25.5	25.5	168.48
sp|Q15651|HMGN3_HUMAN;sp|P05204|HMGN2_HUMAN	sp|Q15651|HMGN3_HUMAN	2	3	3	3	3	1	3	3	1	3	3	1	3	40.4	40.4	40.4	10.666
sp|Q15696|U2AFM_HUMAN;sp|Q15695|U2AFL_HUMAN	sp|Q15696|U2AFM_HUMAN;sp|Q15695|U2AFL_HUMAN	2	2	2	2	1	1	2	1	1	2	1	1	2	3.5	3.5	3.5	58.044
sp|Q15717|ELAV1_HUMAN	sp|Q15717|ELAV1_HUMAN	1	15	15	14	15	14	15	15	14	15	14	13	14	50.6	50.6	47.9	36.091
sp|Q15738|NSDHL_HUMAN	sp|Q15738|NSDHL_HUMAN	1	12	12	12	9	10	9	9	10	9	9	10	9	45	45	45	41.9
sp|Q15758|AAAT_HUMAN	sp|Q15758|AAAT_HUMAN	1	1	1	1	0	1	1	0	1	1	0	1	1	3.7	3.7	3.7	56.598
sp|Q15773|MLF2_HUMAN	sp|Q15773|MLF2_HUMAN	1	3	3	3	2	1	3	2	1	3	2	1	3	23	23	23	28.147
sp|Q15843|NEDD8_HUMAN	sp|Q15843|NEDD8_HUMAN	1	3	3	3	1	3	2	1	3	2	1	3	2	34.6	34.6	34.6	9.0714
sp|Q15853|USF2_HUMAN	sp|Q15853|USF2_HUMAN	1	2	1	1	2	1	1	1	1	1	1	1	1	7.8	4.9	4.9	36.954
sp|Q15904|VAS1_HUMAN	sp|Q15904|VAS1_HUMAN	1	2	2	2	1	2	2	1	2	2	1	2	2	4.5	4.5	4.5	52.025
sp|Q15906|VPS72_HUMAN	sp|Q15906|VPS72_HUMAN	1	4	4	4	4	1	2	4	1	2	4	1	2	11	11	11	40.594
sp|Q15907|RB11B_HUMAN;sp|P62491|RB11A_HUMAN	sp|Q15907|RB11B_HUMAN;sp|P62491|RB11A_HUMAN	2	3	3	3	2	2	3	2	2	3	2	2	3	14.2	14.2	14.2	24.488
sp|Q15910|EZH2_HUMAN;sp|Q92800|EZH1_HUMAN	sp|Q15910|EZH2_HUMAN	2	14	14	14	8	13	10	8	13	10	8	13	10	27.9	27.9	27.9	85.362
sp|Q15911|ZFHX3_HUMAN	sp|Q15911|ZFHX3_HUMAN	1	5	5	5	3	3	3	3	3	3	3	3	3	2.6	2.6	2.6	404.41
sp|Q16186|ADRM1_HUMAN	sp|Q16186|ADRM1_HUMAN	1	4	4	4	0	2	3	0	2	3	0	2	3	13.3	13.3	13.3	42.153
sp|Q16385|SSX2_HUMAN;sp|Q99909|SSX3_HUMAN	sp|Q16385|SSX2_HUMAN;sp|Q99909|SSX3_HUMAN	2	2	2	2	1	2	1	1	2	1	1	2	1	18.1	18.1	18.1	21.62
sp|Q16514|TAF12_HUMAN	sp|Q16514|TAF12_HUMAN	1	1	1	1	1	1	1	1	1	1	1	1	1	6.8	6.8	6.8	17.924
sp|Q16531|DDB1_HUMAN	sp|Q16531|DDB1_HUMAN	1	45	45	45	40	36	41	40	36	41	40	36	41	44.3	44.3	44.3	126.97
sp|Q16576|RBBP7_HUMAN	sp|Q16576|RBBP7_HUMAN	1	18	14	14	15	17	15	11	13	11	11	13	11	74.4	65.6	65.6	47.82
sp|Q16594|TAF9_HUMAN;sp|Q9HBM6|TAF9B_HUMAN	sp|Q16594|TAF9_HUMAN;sp|Q9HBM6|TAF9B_HUMAN	2	6	6	6	3	5	4	3	5	4	3	5	4	28	28	28	28.974
sp|Q16629|SRSF7_HUMAN	sp|Q16629|SRSF7_HUMAN	1	8	7	7	7	7	8	6	6	7	6	6	7	30.7	30.7	30.7	27.366
sp|Q16630|CPSF6_HUMAN	sp|Q16630|CPSF6_HUMAN	1	5	5	5	3	4	4	3	4	4	3	4	4	12.5	12.5	12.5	59.209
sp|Q16637|SMN_HUMAN	sp|Q16637|SMN_HUMAN	1	6	6	6	3	4	5	3	4	5	3	4	5	31	31	31	31.848
sp|Q16643|DREB_HUMAN	sp|Q16643|DREB_HUMAN	1	3	3	3	2	2	1	2	2	1	2	2	1	8.8	8.8	8.8	71.428
sp|Q16649|NFIL3_HUMAN	sp|Q16649|NFIL3_HUMAN	1	2	2	2	1	2	0	1	2	0	1	2	0	5.6	5.6	5.6	51.471
sp|Q16656|NRF1_HUMAN	sp|Q16656|NRF1_HUMAN	1	2	2	2	2	1	2	2	1	2	2	1	2	5.6	5.6	5.6	53.54
sp|Q16666|IF16_HUMAN;sp|Q6K0P9|IFIX_HUMAN	sp|Q16666|IF16_HUMAN	2	24	24	24	22	16	19	22	16	19	22	16	19	37.7	37.7	37.7	88.255
sp|Q16718|NDUA5_HUMAN	sp|Q16718|NDUA5_HUMAN	1	1	1	1	1	1	1	1	1	1	1	1	1	8.6	8.6	8.6	13.459
sp|Q16740|CLPP_HUMAN	sp|Q16740|CLPP_HUMAN	1	1	1	1	0	1	1	0	1	1	0	1	1	5.4	5.4	5.4	30.18
sp|Q16795|NDUA9_HUMAN	sp|Q16795|NDUA9_HUMAN	1	2	2	2	2	1	1	2	1	1	2	1	1	6.6	6.6	6.6	42.509
sp|Q16836|HCDH_HUMAN	sp|Q16836|HCDH_HUMAN	1	2	2	2	2	1	1	2	1	1	2	1	1	11.5	11.5	11.5	34.293
sp|Q16850|CP51A_HUMAN	sp|Q16850|CP51A_HUMAN	1	9	9	9	8	6	8	8	6	8	8	6	8	19.3	19.3	19.3	56.805
sp|Q16891|IMMT_HUMAN	sp|Q16891|IMMT_HUMAN	1	14	14	14	11	7	9	11	7	9	11	7	9	26.3	26.3	26.3	83.677
sp|Q17RY6|LY6K_HUMAN	sp|Q17RY6|LY6K_HUMAN	1	6	6	6	4	2	4	4	2	4	4	2	4	33.9	33.9	33.9	18.673
sp|Q1ED39|CP088_HUMAN	sp|Q1ED39|CP088_HUMAN	1	21	21	21	17	17	12	17	17	12	17	17	12	62.9	62.9	62.9	51.588
sp|Q1KMD3|HNRL2_HUMAN;REV__sp|Q9ULH0|KDIS_HUMAN;REV__sp|Q77PU6|U90_HHV6Z;REV__sp|Q8IXR9|CL056_HUMAN	sp|Q1KMD3|HNRL2_HUMAN	4	30	30	29	27	28	26	27	28	26	26	28	26	43	43	42.2	85.104
sp|Q29RF7|PDS5A_HUMAN;sp|Q9C0D2|K1731_HUMAN	sp|Q29RF7|PDS5A_HUMAN	2	51	51	46	45	41	41	45	41	41	42	37	39	44.8	44.8	41.4	150.83
sp|Q2KHR3|QSER1_HUMAN	sp|Q2KHR3|QSER1_HUMAN	1	2	2	2	0	0	2	0	0	2	0	0	2	1.6	1.6	1.6	189.97
sp|Q2NL82|TSR1_HUMAN	sp|Q2NL82|TSR1_HUMAN	1	13	13	13	10	7	10	10	7	10	10	7	10	21.6	21.6	21.6	91.809
sp|Q2T9F4|IN4L2_HUMAN	sp|Q2T9F4|IN4L2_HUMAN	1	3	1	1	3	1	1	1	0	0	1	0	0	8.4	3.9	3.9	48.883
sp|Q2TAK8|MUM1_HUMAN	sp|Q2TAK8|MUM1_HUMAN	1	2	2	2	2	0	0	2	0	0	2	0	0	7	7	7	78.635
sp|Q2TAY7|SMU1_HUMAN	sp|Q2TAY7|SMU1_HUMAN	1	15	15	15	13	13	14	13	13	14	13	13	14	39.6	39.6	39.6	57.543
sp|Q2TB10|ZN800_HUMAN	sp|Q2TB10|ZN800_HUMAN	1	7	7	7	4	4	3	4	4	3	4	4	3	15.4	15.4	15.4	75.235
sp|Q3B726|RPA43_HUMAN	sp|Q3B726|RPA43_HUMAN	1	11	11	11	7	9	8	7	9	8	7	9	8	45	45	45	37.432
sp|Q3L8U1|CHD9_HUMAN	sp|Q3L8U1|CHD9_HUMAN	1	11	5	5	9	10	8	3	5	3	3	5	3	5.8	3.7	3.7	326.02
sp|Q3SX64|OD3L2_HUMAN	sp|Q3SX64|OD3L2_HUMAN	1	1	1	1	1	0	1	1	0	1	1	0	1	3.5	3.5	3.5	30.781
sp|Q3ZAQ7|VMA21_HUMAN	sp|Q3ZAQ7|VMA21_HUMAN	1	1	1	1	1	1	1	1	1	1	1	1	1	11.9	11.9	11.9	11.354
sp|Q3ZCQ8|TIM50_HUMAN	sp|Q3ZCQ8|TIM50_HUMAN	1	2	2	2	2	2	2	2	2	2	2	2	2	5.9	5.9	5.9	39.646
sp|Q49A26|GLYR1_HUMAN	sp|Q49A26|GLYR1_HUMAN	1	22	22	22	18	20	16	18	20	16	18	20	16	51.5	51.5	51.5	60.556
sp|Q4G0J3|LARP7_HUMAN	sp|Q4G0J3|LARP7_HUMAN	1	9	9	9	9	6	5	9	6	5	9	6	5	19.1	19.1	19.1	66.898
sp|Q4G0P3|HYDIN_HUMAN	sp|Q4G0P3|HYDIN_HUMAN	1	1	1	1	1	1	1	1	1	1	1	1	1	0.1	0.1	0.1	575.89
sp|Q4LE39|ARI4B_HUMAN	sp|Q4LE39|ARI4B_HUMAN	1	12	12	12	11	6	7	11	6	7	11	6	7	12.9	12.9	12.9	147.81
sp|Q4VC05|BCL7A_HUMAN	sp|Q4VC05|BCL7A_HUMAN	1	3	1	1	3	2	2	1	1	1	1	1	1	18.1	12.9	12.9	22.81
sp|Q4VC44|FWCH1_HUMAN;sp|Q96CP2|FWCH2_HUMAN	sp|Q4VC44|FWCH1_HUMAN	2	18	18	18	11	15	11	11	15	11	11	15	11	38.4	38.4	38.4	80.107
sp|Q4W5G0|TIGD2_HUMAN	sp|Q4W5G0|TIGD2_HUMAN	1	3	3	3	1	2	1	1	2	1	1	2	1	7.6	7.6	7.6	59.623
sp|Q52LJ0|FA98B_HUMAN	sp|Q52LJ0|FA98B_HUMAN	1	7	7	6	6	6	7	6	6	7	6	6	6	29.1	29.1	24.8	37.19
sp|Q53F19|CQ085_HUMAN	sp|Q53F19|CQ085_HUMAN	1	8	8	8	5	7	5	5	7	5	5	7	5	13.4	13.4	13.4	70.592
sp|Q53FV1|ORML2_HUMAN;sp|Q9P0S3|ORML1_HUMAN	sp|Q53FV1|ORML2_HUMAN;sp|Q9P0S3|ORML1_HUMAN	2	3	3	2	1	3	1	1	3	1	1	2	1	21.6	21.6	14.4	17.363
sp|Q53GQ0|DHB12_HUMAN	sp|Q53GQ0|DHB12_HUMAN	1	2	2	2	2	1	1	2	1	1	2	1	1	9.3	9.3	9.3	34.324
sp|Q53GS7|GLE1_HUMAN	sp|Q53GS7|GLE1_HUMAN	1	11	11	11	9	9	6	9	9	6	9	9	6	28.5	28.5	28.5	79.835
sp|Q53GS9|SNUT2_HUMAN	sp|Q53GS9|SNUT2_HUMAN	1	16	16	16	13	14	12	13	14	12	13	14	12	40	40	40	65.38
sp|Q53HL2|BOREA_HUMAN	sp|Q53HL2|BOREA_HUMAN	1	10	10	10	5	6	9	5	6	9	5	6	9	45	45	45	31.323
sp|Q53T94|TAF1B_HUMAN	sp|Q53T94|TAF1B_HUMAN	1	3	3	3	2	2	0	2	2	0	2	2	0	6.8	6.8	6.8	68.831
sp|Q562R1|ACTBL_HUMAN	sp|Q562R1|ACTBL_HUMAN	1	6	1	1	6	5	5	1	0	0	1	0	0	17.6	4.8	4.8	42.003
sp|Q56NI9|ESCO2_HUMAN	sp|Q56NI9|ESCO2_HUMAN	1	4	4	4	4	1	2	4	1	2	4	1	2	10.1	10.1	10.1	68.306
sp|Q56P03|EAPP_HUMAN	sp|Q56P03|EAPP_HUMAN	1	1	1	1	1	1	1	1	1	1	1	1	1	4.6	4.6	4.6	32.762
sp|Q5BJD5|TM41B_HUMAN	sp|Q5BJD5|TM41B_HUMAN	1	1	1	1	1	1	0	1	1	0	1	1	0	6.5	6.5	6.5	32.513
sp|Q5BJF2|TMM97_HUMAN	sp|Q5BJF2|TMM97_HUMAN	1	2	2	2	2	2	2	2	2	2	2	2	2	13.1	13.1	13.1	20.848
sp|Q5BJH7|YIF1B_HUMAN	sp|Q5BJH7|YIF1B_HUMAN	1	1	1	1	1	0	0	1	0	0	1	0	0	7.6	7.6	7.6	34.435
sp|Q5BKT4|AG10A_HUMAN;sp|Q5I7T1|AG10B_HUMAN	sp|Q5BKT4|AG10A_HUMAN;sp|Q5I7T1|AG10B_HUMAN	2	1	1	1	1	0	0	1	0	0	1	0	0	3.8	3.8	3.8	55.605
sp|Q5BKZ1|ZN326_HUMAN	sp|Q5BKZ1|ZN326_HUMAN	1	26	26	26	23	24	24	23	24	24	23	24	24	56.2	56.2	56.2	65.653
sp|Q5C9Z4|NOM1_HUMAN	sp|Q5C9Z4|NOM1_HUMAN	1	6	6	6	5	6	6	5	6	6	5	6	6	9.7	9.7	9.7	96.256
sp|Q5H8A4|PIGG_HUMAN	sp|Q5H8A4|PIGG_HUMAN	1	1	1	1	1	0	0	1	0	0	1	0	0	1.1	1.1	1.1	108.17
sp|Q5H9F3|BCORL_HUMAN	sp|Q5H9F3|BCORL_HUMAN	1	4	4	4	2	4	0	2	4	0	2	4	0	3	3	3	182.52
sp|Q5HYI8|RABL3_HUMAN	sp|Q5HYI8|RABL3_HUMAN	1	2	2	2	2	0	0	2	0	0	2	0	0	13.6	13.6	13.6	26.422
sp|Q5HYJ3|FA76B_HUMAN	sp|Q5HYJ3|FA76B_HUMAN	1	2	2	2	0	1	2	0	1	2	0	1	2	6.2	6.2	6.2	38.708
sp|Q5J8M3|TMM85_HUMAN	sp|Q5J8M3|TMM85_HUMAN	1	2	2	2	2	1	1	2	1	1	2	1	1	15.8	15.8	15.8	20.086
sp|Q5JPE7|NOMO2_HUMAN	sp|Q5JPE7|NOMO2_HUMAN	1	19	19	1	15	15	17	15	15	17	0	0	1	21.5	21.5	1.7	139.44
sp|Q5JRA6|MIA3_HUMAN	sp|Q5JRA6|MIA3_HUMAN	1	5	5	5	2	5	2	2	5	2	2	5	2	3.8	3.8	3.8	213.7
sp|Q5JTH9|RRP12_HUMAN	sp|Q5JTH9|RRP12_HUMAN	1	41	40	40	32	34	30	32	33	30	32	33	30	41.5	41.5	41.5	143.7
sp|Q5JTV8|TOIP1_HUMAN	sp|Q5JTV8|TOIP1_HUMAN	1	22	22	21	21	18	18	21	18	18	20	17	17	52.7	52.7	50.9	66.248
sp|Q5JVF3|PCID2_HUMAN	sp|Q5JVF3|PCID2_HUMAN	1	9	9	9	6	7	4	6	7	4	6	7	4	21.3	21.3	21.3	46.029
sp|Q5PSV4|BRM1L_HUMAN	sp|Q5PSV4|BRM1L_HUMAN	1	1	1	1	1	1	1	1	1	1	1	1	1	3.4	3.4	3.4	37.629
sp|Q5QJE6|TDIF2_HUMAN	sp|Q5QJE6|TDIF2_HUMAN	1	25	25	25	24	24	24	24	24	24	24	24	24	46.3	46.3	46.3	84.468
sp|Q5RI15|COX20_HUMAN	sp|Q5RI15|COX20_HUMAN	1	1	1	1	1	1	1	1	1	1	1	1	1	11.9	11.9	11.9	13.291
sp|Q5RKV6|EXOS6_HUMAN	sp|Q5RKV6|EXOS6_HUMAN	1	9	9	9	7	8	7	7	8	7	7	8	7	36	36	36	28.235
sp|Q5SNT2|TM201_HUMAN	sp|Q5SNT2|TM201_HUMAN	1	7	7	7	4	7	5	4	7	5	4	7	5	12.6	12.6	12.6	72.235
sp|Q5SRE5|NU188_HUMAN	sp|Q5SRE5|NU188_HUMAN	1	30	30	30	22	20	24	22	20	24	22	20	24	19.3	19.3	19.3	196.04
sp|Q5SSJ5|HP1B3_HUMAN	sp|Q5SSJ5|HP1B3_HUMAN	1	22	22	22	18	16	20	18	16	20	18	16	20	47	47	47	61.206
sp|Q5SVZ6|ZMYM1_HUMAN	sp|Q5SVZ6|ZMYM1_HUMAN	1	2	2	2	1	0	2	1	0	2	1	0	2	2.3	2.3	2.3	128.72
sp|Q5SWX8|ODR4_HUMAN	sp|Q5SWX8|ODR4_HUMAN	1	4	4	4	4	3	3	4	3	3	4	3	3	13.9	13.9	13.9	51.103
sp|Q5SY16|NOL9_HUMAN	sp|Q5SY16|NOL9_HUMAN	1	17	17	17	10	13	13	10	13	13	10	13	13	33.6	33.6	33.6	79.322
sp|Q5T0B9|ZN362_HUMAN	sp|Q5T0B9|ZN362_HUMAN	1	2	1	1	0	1	2	0	0	1	0	0	1	5.5	3.1	3.1	45.814
sp|Q5T200|ZC3HD_HUMAN	sp|Q5T200|ZC3HD_HUMAN	1	12	12	12	8	9	10	8	9	10	8	9	10	10.3	10.3	10.3	196.63
sp|Q5T280|CI114_HUMAN	sp|Q5T280|CI114_HUMAN	1	10	10	10	9	6	9	9	6	9	9	6	9	29.8	29.8	29.8	42.008
sp|Q5T3I0|GPTC4_HUMAN	sp|Q5T3I0|GPTC4_HUMAN	1	16	16	16	12	12	16	12	12	16	12	12	16	41.5	41.5	41.5	50.381
sp|Q5T3J3|LRIF1_HUMAN	sp|Q5T3J3|LRIF1_HUMAN	1	6	6	6	4	4	3	4	4	3	4	4	3	13.7	13.7	13.7	84.567
sp|Q5T5X7|BEND3_HUMAN	sp|Q5T5X7|BEND3_HUMAN	1	4	4	4	2	2	3	2	2	3	2	2	3	6.4	6.4	6.4	94.474
sp|Q5T653|RM02_HUMAN	sp|Q5T653|RM02_HUMAN	1	2	2	2	2	2	2	2	2	2	2	2	2	10.2	10.2	10.2	33.3
sp|Q5T8P6|RBM26_HUMAN	sp|Q5T8P6|RBM26_HUMAN	1	9	8	8	6	7	6	5	6	5	5	6	5	11.3	10.1	10.1	113.6
sp|Q5T9A4|ATD3B_HUMAN	sp|Q5T9A4|ATD3B_HUMAN	1	5	1	1	4	2	2	1	0	0	1	0	0	7.3	1.5	1.5	72.572
sp|Q5T9L3|WLS_HUMAN	sp|Q5T9L3|WLS_HUMAN	1	8	8	8	7	5	7	7	5	7	7	5	7	16.6	16.6	16.6	62.253
sp|Q5TA45|INT11_HUMAN	sp|Q5TA45|INT11_HUMAN	1	8	8	8	5	7	6	5	7	6	5	7	6	19.8	19.8	19.8	67.662
sp|Q5TGY3|AHDC1_HUMAN	sp|Q5TGY3|AHDC1_HUMAN	1	4	4	4	3	1	1	3	1	1	3	1	1	4.8	4.8	4.8	168.35
sp|Q5TKA1|LIN9_HUMAN	sp|Q5TKA1|LIN9_HUMAN	1	3	3	3	2	1	2	2	1	2	2	1	2	9	9	9	61.945
sp|Q5UCC4|INM02_HUMAN	sp|Q5UCC4|INM02_HUMAN	1	2	2	2	2	0	1	2	0	1	2	0	1	11.1	11.1	11.1	27.347
sp|Q5UIP0|RIF1_HUMAN	sp|Q5UIP0|RIF1_HUMAN	1	60	60	60	49	48	44	49	48	44	49	48	44	35.8	35.8	35.8	274.46
sp|Q5VT52|RPRD2_HUMAN	sp|Q5VT52|RPRD2_HUMAN	1	40	40	40	35	30	27	35	30	27	35	30	27	48.9	48.9	48.9	156.02
sp|Q5VT66|MOSC1_HUMAN;sp|Q969Z3|MOSC2_HUMAN	sp|Q5VT66|MOSC1_HUMAN	2	3	3	3	3	1	2	3	1	2	3	1	2	11	11	11	37.499
sp|Q5VTL8|PR38B_HUMAN	sp|Q5VTL8|PR38B_HUMAN	1	4	4	4	2	2	3	2	2	3	2	2	3	9.2	9.2	9.2	64.467
sp|Q5VTR2|BRE1A_HUMAN	sp|Q5VTR2|BRE1A_HUMAN	1	9	8	8	3	6	5	3	5	5	3	5	5	12.3	10.9	10.9	113.66
sp|Q5VUA4|ZN318_HUMAN	sp|Q5VUA4|ZN318_HUMAN	1	5	5	5	4	5	2	4	5	2	4	5	2	2.8	2.8	2.8	251.11
sp|Q5VV42|CDKAL_HUMAN	sp|Q5VV42|CDKAL_HUMAN	1	1	1	1	1	0	0	1	0	0	1	0	0	4.3	4.3	4.3	65.111
sp|Q5VWN6|F208B_HUMAN	sp|Q5VWN6|F208B_HUMAN	1	5	5	5	3	4	2	3	4	2	3	4	2	4	4	4	268.84
sp|Q5VWQ0|RSBN1_HUMAN	sp|Q5VWQ0|RSBN1_HUMAN	1	9	9	8	6	7	4	6	7	4	5	6	4	15.8	15.8	15	90.071
sp|Q5VYK3|ECM29_HUMAN	sp|Q5VYK3|ECM29_HUMAN	1	1	1	1	0	1	0	0	1	0	0	1	0	0.7	0.7	0.7	204.29
sp|Q5VZL5|ZMYM4_HUMAN	sp|Q5VZL5|ZMYM4_HUMAN	1	23	23	23	17	14	15	17	14	15	17	14	15	23.2	23.2	23.2	172.79
sp|Q659A1|NARG2_HUMAN	sp|Q659A1|NARG2_HUMAN	1	6	6	6	3	5	2	3	5	2	3	5	2	8.2	8.2	8.2	110.01
sp|Q66K89|E4F1_HUMAN	sp|Q66K89|E4F1_HUMAN	1	1	1	1	1	1	1	1	1	1	1	1	1	1.9	1.9	1.9	83.495
sp|Q66PJ3|AR6P4_HUMAN	sp|Q66PJ3|AR6P4_HUMAN	1	2	2	2	1	1	1	1	1	1	1	1	1	6.9	6.9	6.9	38.395
sp|Q687X5|STEA4_HUMAN	sp|Q687X5|STEA4_HUMAN	1	3	3	3	0	3	1	0	3	1	0	3	1	10.7	10.7	10.7	51.981
sp|Q68CJ6|SLIP_HUMAN	sp|Q68CJ6|SLIP_HUMAN	1	1	1	1	1	1	1	1	1	1	1	1	1	1.5	1.5	1.5	91.131
sp|Q68CP9|ARID2_HUMAN	sp|Q68CP9|ARID2_HUMAN	1	28	28	28	21	20	23	21	20	23	21	20	23	26.2	26.2	26.2	197.39
sp|Q68CQ4|DIEXF_HUMAN	sp|Q68CQ4|DIEXF_HUMAN	1	23	23	23	13	18	17	13	18	17	13	18	17	34.9	34.9	34.9	87.054
sp|Q68D10|SPT2_HUMAN	sp|Q68D10|SPT2_HUMAN	1	11	11	11	6	8	6	6	8	6	6	8	6	21.6	21.6	21.6	75.598
sp|Q68D91|MBLC2_HUMAN	sp|Q68D91|MBLC2_HUMAN	1	1	1	1	0	1	1	0	1	1	0	1	1	4.7	4.7	4.7	31.371
sp|Q68DK7|MSL1_HUMAN	sp|Q68DK7|MSL1_HUMAN	1	2	2	2	2	2	2	2	2	2	2	2	2	5.9	5.9	5.9	67.128
sp|Q68E01|INT3_HUMAN	sp|Q68E01|INT3_HUMAN	1	16	16	16	8	15	12	8	15	12	8	15	12	22.8	22.8	22.8	118.07
sp|Q69YH5|CDCA2_HUMAN	sp|Q69YH5|CDCA2_HUMAN	1	17	17	17	6	14	11	6	14	11	6	14	11	30.1	30.1	30.1	112.68
sp|Q69YN4|VIR_HUMAN	sp|Q69YN4|VIR_HUMAN	1	11	11	11	10	10	9	10	10	9	10	10	9	7.9	7.9	7.9	202.02
sp|Q6DD87|ZN787_HUMAN	sp|Q6DD87|ZN787_HUMAN	1	4	4	4	3	1	2	3	1	2	3	1	2	14.9	14.9	14.9	40.428
sp|Q6DD88|ATLA3_HUMAN	sp|Q6DD88|ATLA3_HUMAN	1	13	13	13	9	9	8	9	9	8	9	9	8	32.3	32.3	32.3	60.541
sp|Q6DKI1|RL7L_HUMAN	sp|Q6DKI1|RL7L_HUMAN	1	19	19	19	16	15	18	16	15	18	16	15	18	59.8	59.8	59.8	28.661
sp|Q6I9Y2|THOC7_HUMAN	sp|Q6I9Y2|THOC7_HUMAN	1	12	12	12	9	7	9	9	7	9	9	7	9	71.1	71.1	71.1	23.743
sp|Q6IAN0|DRS7B_HUMAN	sp|Q6IAN0|DRS7B_HUMAN	1	2	2	2	2	0	0	2	0	0	2	0	0	9.5	9.5	9.5	35.119
sp|Q6IBW4|CNDH2_HUMAN	sp|Q6IBW4|CNDH2_HUMAN	1	3	3	3	1	1	3	1	1	3	1	1	3	6.1	6.1	6.1	68.226
sp|Q6IQ32|ADNP2_HUMAN	sp|Q6IQ32|ADNP2_HUMAN	1	2	2	2	1	1	0	1	1	0	1	1	0	3.6	3.6	3.6	122.83
sp|Q6IQ49|CA055_HUMAN	sp|Q6IQ49|CA055_HUMAN	1	3	3	3	3	2	2	3	2	2	3	2	2	10	10	10	49.741
sp|Q6KC79|NIPBL_HUMAN;REV__sp|Q96M96|FGD4_HUMAN	sp|Q6KC79|NIPBL_HUMAN	2	54	54	54	42	44	35	42	44	35	42	44	35	26.1	26.1	26.1	316.05
sp|Q6N043|Z280D_HUMAN;sp|Q86YH2|Z280B_HUMAN	sp|Q6N043|Z280D_HUMAN	2	6	5	5	5	1	2	5	1	1	5	1	1	9.5	8.6	8.6	109.28
sp|Q6N069|NAA16_HUMAN	sp|Q6N069|NAA16_HUMAN	1	3	2	2	2	2	1	1	1	0	1	1	0	3.1	2.4	2.4	101.46
sp|Q6NUK1|SCMC1_HUMAN	sp|Q6NUK1|SCMC1_HUMAN	1	2	2	2	1	1	0	1	1	0	1	1	0	7.1	7.1	7.1	53.354
sp|Q6NUM9|RETST_HUMAN	sp|Q6NUM9|RETST_HUMAN	1	10	10	10	6	5	4	6	5	4	6	5	4	21.3	21.3	21.3	66.819
sp|Q6NUQ4|TM214_HUMAN	sp|Q6NUQ4|TM214_HUMAN	1	17	17	17	11	13	10	11	13	10	11	13	10	29.9	29.9	29.9	77.15
sp|Q6NW34|CC017_HUMAN	sp|Q6NW34|CC017_HUMAN	1	6	6	6	3	3	5	3	3	5	3	3	5	12.3	12.3	12.3	64.551
sp|Q6NWY9|PR40B_HUMAN	sp|Q6NWY9|PR40B_HUMAN	1	3	2	2	1	2	2	0	1	1	0	1	1	6	4.6	4.6	99.357
sp|Q6NZI2|PTRF_HUMAN	sp|Q6NZI2|PTRF_HUMAN	1	6	6	6	3	5	5	3	5	5	3	5	5	23.3	23.3	23.3	43.476
sp|Q6NZY4|ZCHC8_HUMAN	sp|Q6NZY4|ZCHC8_HUMAN	1	18	18	18	12	13	14	12	13	14	12	13	14	38.9	38.9	38.9	78.576
sp|Q6P0N0|M18BP_HUMAN	sp|Q6P0N0|M18BP_HUMAN	1	5	5	5	3	2	4	3	2	4	3	2	4	6	6	6	129.08
sp|Q6P161|RM54_HUMAN	sp|Q6P161|RM54_HUMAN	1	1	1	1	1	0	1	1	0	1	1	0	1	22.5	22.5	22.5	15.819
sp|Q6P1A2|MBOA5_HUMAN	sp|Q6P1A2|MBOA5_HUMAN	1	3	3	3	2	2	2	2	2	2	2	2	2	8.2	8.2	8.2	56.034
sp|Q6P1J9|CDC73_HUMAN	sp|Q6P1J9|CDC73_HUMAN	1	18	18	18	15	15	15	15	15	15	15	15	15	36.2	36.2	36.2	60.576
sp|Q6P1K2|PMF1_HUMAN	sp|Q6P1K2|PMF1_HUMAN	1	1	1	1	1	1	0	1	1	0	1	1	0	7.3	7.3	7.3	23.339
sp|Q6P1L8|RM14_HUMAN	sp|Q6P1L8|RM14_HUMAN	1	2	2	2	0	2	1	0	2	1	0	2	1	13.1	13.1	13.1	15.947
sp|Q6P1M0|S27A4_HUMAN	sp|Q6P1M0|S27A4_HUMAN	1	3	3	3	3	2	2	3	2	2	3	2	2	5.9	5.9	5.9	72.063
sp|Q6P1X5|TAF2_HUMAN	sp|Q6P1X5|TAF2_HUMAN	1	4	4	4	1	4	1	1	4	1	1	4	1	5.1	5.1	5.1	136.97
sp|Q6P2Q9|PRP8_HUMAN	sp|Q6P2Q9|PRP8_HUMAN	1	107	107	107	91	98	88	91	98	88	91	98	88	52.7	52.7	52.7	273.6
sp|Q6P4F7|RHGBA_HUMAN;sp|Q3KRB8|RHGBB_HUMAN	sp|Q6P4F7|RHGBA_HUMAN	2	4	4	4	1	1	4	1	1	4	1	1	4	5.9	5.9	5.9	113.86
sp|Q6P4R8|NFRKB_HUMAN	sp|Q6P4R8|NFRKB_HUMAN	1	4	4	4	3	2	1	3	2	1	3	2	1	5.1	5.1	5.1	139
sp|Q6P5R6|RL22L_HUMAN	sp|Q6P5R6|RL22L_HUMAN	1	2	2	2	1	1	1	1	1	1	1	1	1	19.7	19.7	19.7	14.606
sp|Q6P9B9|INT5_HUMAN	sp|Q6P9B9|INT5_HUMAN	1	8	8	8	5	8	6	5	8	6	5	8	6	12.5	12.5	12.5	107.99
sp|Q6PCB5|RSBNL_HUMAN	sp|Q6PCB5|RSBNL_HUMAN	1	8	7	7	5	5	6	4	4	6	4	4	6	13.5	12.6	12.6	94.868
sp|Q6PD62|CTR9_HUMAN	sp|Q6PD62|CTR9_HUMAN	1	19	19	19	15	16	17	15	16	17	15	16	17	24.6	24.6	24.6	133.5
sp|Q6PI98|IN80C_HUMAN	sp|Q6PI98|IN80C_HUMAN	1	4	4	4	2	1	1	2	1	1	2	1	1	32.3	32.3	32.3	20.642
sp|Q6PIJ6|FBX38_HUMAN	sp|Q6PIJ6|FBX38_HUMAN	1	4	4	4	0	3	2	0	3	2	0	3	2	5	5	5	133.94
sp|Q6PIU2|NCEH1_HUMAN	sp|Q6PIU2|NCEH1_HUMAN	1	7	7	7	5	6	4	5	6	4	5	6	4	18.4	18.4	18.4	45.807
sp|Q6PJG2|CN043_HUMAN	sp|Q6PJG2|CN043_HUMAN	1	9	9	9	5	5	3	5	5	3	5	5	3	12.9	12.9	12.9	114.99
sp|Q6PJT7|ZC3HE_HUMAN	sp|Q6PJT7|ZC3HE_HUMAN	1	28	28	28	24	25	23	24	25	23	24	25	23	54.8	54.8	54.8	82.875
sp|Q6PK04|CC137_HUMAN	sp|Q6PK04|CC137_HUMAN	1	9	9	9	8	9	7	8	9	7	8	9	7	35.6	35.6	35.6	33.231
sp|Q6PKG0|LARP1_HUMAN;sp|Q659C4|LAR1B_HUMAN	sp|Q6PKG0|LARP1_HUMAN;sp|Q659C4|LAR1B_HUMAN	2	2	2	2	1	1	2	1	1	2	1	1	2	1.2	1.2	1.2	123.51
sp|Q6PL18|ATAD2_HUMAN	sp|Q6PL18|ATAD2_HUMAN	1	33	33	29	25	30	25	25	30	25	23	26	22	31.5	31.5	28.8	158.55
sp|Q6RFH5|WDR74_HUMAN	sp|Q6RFH5|WDR74_HUMAN	1	18	18	18	18	17	17	18	17	17	18	17	17	61.3	61.3	61.3	42.441
sp|Q6SJ93|F111B_HUMAN	sp|Q6SJ93|F111B_HUMAN	1	1	1	1	0	1	0	0	1	0	0	1	0	2.3	2.3	2.3	84.673
sp|Q6SPF0|SAMD1_HUMAN	sp|Q6SPF0|SAMD1_HUMAN	1	9	9	9	8	6	7	8	6	7	8	6	7	23.2	23.2	23.2	56.051
sp|Q6STE5|SMRD3_HUMAN	sp|Q6STE5|SMRD3_HUMAN	1	8	1	1	7	7	8	1	1	1	1	1	1	16.6	2.7	2.7	55.015
sp|Q6UB35|C1TM_HUMAN	sp|Q6UB35|C1TM_HUMAN	1	1	1	1	1	0	1	1	0	1	1	0	1	1	1	1	105.79
sp|Q6UB99|ANR11_HUMAN	sp|Q6UB99|ANR11_HUMAN	1	3	3	3	3	1	3	3	1	3	3	1	3	2.5	2.5	2.5	297.91
sp|Q6UN15|FIP1_HUMAN	sp|Q6UN15|FIP1_HUMAN	1	15	15	15	14	11	13	14	11	13	14	11	13	44.4	44.4	44.4	66.526
sp|Q6UVK1|CSPG4_HUMAN	sp|Q6UVK1|CSPG4_HUMAN	1	2	2	2	1	1	0	1	1	0	1	1	0	0.9	0.9	0.9	250.53
sp|Q6UW68|TM205_HUMAN	sp|Q6UW68|TM205_HUMAN	1	4	4	4	4	3	2	4	3	2	4	3	2	21.7	21.7	21.7	21.198
sp|Q6UWP7|LCLT1_HUMAN	sp|Q6UWP7|LCLT1_HUMAN	1	5	5	5	2	2	2	2	2	2	2	2	2	14.5	14.5	14.5	48.92
sp|Q6UX04|CWC27_HUMAN	sp|Q6UX04|CWC27_HUMAN	1	2	2	2	2	1	1	2	1	1	2	1	1	5.9	5.9	5.9	53.846
sp|Q6UXN9|WDR82_HUMAN	sp|Q6UXN9|WDR82_HUMAN	1	9	9	9	8	7	7	8	7	7	8	7	7	38.3	38.3	38.3	35.079
sp|Q6VMQ6|MCAF1_HUMAN	sp|Q6VMQ6|MCAF1_HUMAN	1	2	2	2	1	2	1	1	2	1	1	2	1	1.9	1.9	1.9	136.39
sp|Q6W2J9|BCOR_HUMAN	sp|Q6W2J9|BCOR_HUMAN	1	11	11	11	9	7	7	9	7	7	9	7	7	11.5	11.5	11.5	192.19
sp|Q6YHK3|CD109_HUMAN	sp|Q6YHK3|CD109_HUMAN	1	3	3	3	2	2	2	2	2	2	2	2	2	2.4	2.4	2.4	161.69
sp|Q6YN16|HSDL2_HUMAN	sp|Q6YN16|HSDL2_HUMAN	1	4	4	4	2	2	3	2	2	3	2	2	3	11	11	11	45.394
sp|Q6ZNB6|NFXL1_HUMAN	sp|Q6ZNB6|NFXL1_HUMAN	1	1	1	1	0	0	1	0	0	1	0	0	1	2.6	2.6	2.6	101.34
sp|Q6ZRS2|SRCAP_HUMAN	sp|Q6ZRS2|SRCAP_HUMAN	1	21	21	21	14	12	12	14	12	12	14	12	12	8.3	8.3	8.3	343.55
sp|Q6ZU65|UBN2_HUMAN	sp|Q6ZU65|UBN2_HUMAN	1	4	4	4	2	3	3	2	3	3	2	3	3	4.1	4.1	4.1	146.09
sp|Q6ZW49|PAXI1_HUMAN	sp|Q6ZW49|PAXI1_HUMAN	1	8	8	8	5	6	5	5	6	5	5	6	5	9.3	9.3	9.3	121.34
sp|Q6ZXV5|TMTC3_HUMAN	sp|Q6ZXV5|TMTC3_HUMAN	1	3	3	3	3	0	1	3	0	1	3	0	1	5.5	5.5	5.5	104.01
sp|Q70UQ0|IKIP_HUMAN	sp|Q70UQ0|IKIP_HUMAN	1	3	3	3	3	2	1	3	2	1	3	2	1	9.1	9.1	9.1	39.309
sp|Q71DI3|H32_HUMAN	sp|Q71DI3|H32_HUMAN	1	11	1	1	8	8	11	1	1	1	1	1	1	57.4	23.5	23.5	15.388
sp|Q71F23|CENPU_HUMAN	sp|Q71F23|CENPU_HUMAN	1	3	3	3	3	0	1	3	0	1	3	0	1	7.4	7.4	7.4	47.521
sp|Q71RC2|LARP4_HUMAN	sp|Q71RC2|LARP4_HUMAN	1	1	1	1	1	1	1	1	1	1	1	1	1	2.2	2.2	2.2	80.595
sp|Q71UM5|RS27L_HUMAN	sp|Q71UM5|RS27L_HUMAN	1	3	1	1	2	3	3	0	1	1	0	1	1	29.8	13.1	13.1	9.4771
sp|Q75N03|HAKAI_HUMAN	sp|Q75N03|HAKAI_HUMAN	1	4	4	4	3	2	2	3	2	2	3	2	2	12.2	12.2	12.2	54.519
sp|Q75QN2|INT8_HUMAN	sp|Q75QN2|INT8_HUMAN	1	6	6	6	6	3	3	6	3	3	6	3	3	12.1	12.1	12.1	113.09
sp|Q76FK4|NOL8_HUMAN	sp|Q76FK4|NOL8_HUMAN	1	31	31	31	26	23	23	26	23	23	26	23	23	34.4	34.4	34.4	131.61
sp|Q76L83|ASXL2_HUMAN	sp|Q76L83|ASXL2_HUMAN	1	2	2	2	1	0	2	1	0	2	1	0	2	1.9	1.9	1.9	153.82
sp|Q7KZ85|SPT6H_HUMAN	sp|Q7KZ85|SPT6H_HUMAN	1	50	50	50	41	36	41	41	36	41	41	36	41	40.6	40.6	40.6	199.07
sp|Q7KZF4|SND1_HUMAN	sp|Q7KZF4|SND1_HUMAN	1	17	17	17	9	9	13	9	9	13	9	9	13	25.8	25.8	25.8	102
sp|Q7L014|DDX46_HUMAN	sp|Q7L014|DDX46_HUMAN	1	44	44	44	32	35	37	32	35	37	32	35	37	46.9	46.9	46.9	117.36
sp|Q7L0Y3|MRRP1_HUMAN	sp|Q7L0Y3|MRRP1_HUMAN	1	3	3	3	3	2	3	3	2	3	3	2	3	9.2	9.2	9.2	47.346
sp|Q7L2E3|DHX30_HUMAN	sp|Q7L2E3|DHX30_HUMAN	1	12	12	12	6	4	6	6	4	6	6	4	6	12.1	12.1	12.1	133.94
sp|Q7L2H7|EIF3M_HUMAN	sp|Q7L2H7|EIF3M_HUMAN	1	1	1	1	1	1	1	1	1	1	1	1	1	3.5	3.5	3.5	42.502
sp|Q7L2J0|MEPCE_HUMAN	sp|Q7L2J0|MEPCE_HUMAN	1	12	12	12	9	8	10	9	8	10	9	8	10	34.5	34.5	34.5	74.354
sp|Q7L4I2|RSRC2_HUMAN	sp|Q7L4I2|RSRC2_HUMAN	1	3	3	3	2	1	2	2	1	2	2	1	2	8.8	8.8	8.8	50.559
sp|Q7L590|MCM10_HUMAN	sp|Q7L590|MCM10_HUMAN	1	2	2	2	1	0	1	1	0	1	1	0	1	4.7	4.7	4.7	98.182
sp|Q7L5L3|GDPD3_HUMAN	sp|Q7L5L3|GDPD3_HUMAN	1	1	1	1	1	0	0	1	0	0	1	0	0	4.4	4.4	4.4	36.596
sp|Q7RTP6|MICA3_HUMAN	sp|Q7RTP6|MICA3_HUMAN	1	1	1	1	1	0	0	1	0	0	1	0	0	0.5	0.5	0.5	224.29
sp|Q7RTV0|PHF5A_HUMAN	sp|Q7RTV0|PHF5A_HUMAN	1	5	5	5	5	5	5	5	5	5	5	5	5	54.5	54.5	54.5	12.405
sp|Q7Z2E3|APTX_HUMAN	sp|Q7Z2E3|APTX_HUMAN	1	6	6	6	6	5	5	6	5	5	6	5	5	23.9	23.9	23.9	40.74
sp|Q7Z2K6|ERMP1_HUMAN	sp|Q7Z2K6|ERMP1_HUMAN	1	8	8	8	4	5	5	4	5	5	4	5	5	12.4	12.4	12.4	100.23
sp|Q7Z2T5|TRM1L_HUMAN	sp|Q7Z2T5|TRM1L_HUMAN	1	19	19	19	13	18	15	13	18	15	13	18	15	42.8	42.8	42.8	81.746
sp|Q7Z333|SETX_HUMAN	sp|Q7Z333|SETX_HUMAN	1	6	5	5	3	6	2	2	5	1	2	5	1	2.9	2.7	2.7	302.88
sp|Q7Z3B3|KANL1_HUMAN	sp|Q7Z3B3|KANL1_HUMAN	1	4	4	4	2	1	2	2	1	2	2	1	2	5.1	5.1	5.1	121.02
sp|Q7Z3B4|NUP54_HUMAN;REV__sp|O70902|ENV_HV190	sp|Q7Z3B4|NUP54_HUMAN	2	19	19	19	16	17	15	16	17	15	16	17	15	43.8	43.8	43.8	55.435
sp|Q7Z3K3|POGZ_HUMAN	sp|Q7Z3K3|POGZ_HUMAN	1	32	32	32	29	25	28	29	25	28	29	25	28	33.3	33.3	33.3	155.34
sp|Q7Z4V5|HDGR2_HUMAN	sp|Q7Z4V5|HDGR2_HUMAN	1	6	5	5	3	5	3	2	4	2	2	4	2	10.7	9.5	9.5	74.316
sp|Q7Z589|EMSY_HUMAN	sp|Q7Z589|EMSY_HUMAN	1	10	10	10	8	9	4	8	9	4	8	9	4	9.9	9.9	9.9	141.47
sp|Q7Z5J4|RAI1_HUMAN	sp|Q7Z5J4|RAI1_HUMAN	1	20	20	20	14	11	13	14	11	13	14	11	13	16.5	16.5	16.5	203.35
sp|Q7Z5K2|WAPL_HUMAN	sp|Q7Z5K2|WAPL_HUMAN	1	27	27	27	20	20	20	20	20	20	20	20	20	34	34	34	132.94
sp|Q7Z5L9|I2BP2_HUMAN;sp|Q9H1B7|I2BPL_HUMAN	sp|Q7Z5L9|I2BP2_HUMAN	2	5	5	5	2	2	4	2	2	4	2	2	4	16.2	16.2	16.2	61.024
sp|Q7Z6E9|RBBP6_HUMAN	sp|Q7Z6E9|RBBP6_HUMAN	1	27	27	27	21	21	19	21	21	19	21	21	19	20.8	20.8	20.8	201.56
sp|Q7Z6I8|CE024_HUMAN	sp|Q7Z6I8|CE024_HUMAN	1	4	4	4	4	3	3	4	3	3	4	3	3	41	41	41	20.132
sp|Q7Z6Z7|HUWE1_HUMAN	sp|Q7Z6Z7|HUWE1_HUMAN	1	3	3	3	1	1	2	1	1	2	1	1	2	0.6	0.6	0.6	481.89
sp|Q7Z7A1|CNTRL_HUMAN	sp|Q7Z7A1|CNTRL_HUMAN	1	1	1	1	0	0	1	0	0	1	0	0	1	0.7	0.7	0.7	268.88
sp|Q7Z7C8|TAF8_HUMAN	sp|Q7Z7C8|TAF8_HUMAN	1	2	2	2	2	1	1	2	1	1	2	1	1	10	10	10	34.262
sp|Q7Z7H5|TMED4_HUMAN	sp|Q7Z7H5|TMED4_HUMAN	1	4	3	3	2	2	3	1	1	2	1	1	2	20.3	20.3	20.3	25.943
sp|Q7Z7K6|CENPV_HUMAN	sp|Q7Z7K6|CENPV_HUMAN	1	10	10	10	8	9	8	8	9	8	8	9	8	53.5	53.5	53.5	29.946
sp|Q86T24|KAISO_HUMAN	sp|Q86T24|KAISO_HUMAN	1	1	1	1	0	0	1	0	0	1	0	0	1	1.9	1.9	1.9	74.484
sp|Q86TJ2|TAD2B_HUMAN	sp|Q86TJ2|TAD2B_HUMAN	1	3	3	3	3	0	0	3	0	0	3	0	0	8.8	8.8	8.8	48.47
sp|Q86U38|CN021_HUMAN	sp|Q86U38|CN021_HUMAN	1	13	13	13	9	12	10	9	12	10	9	12	10	31.3	31.3	31.3	69.437
sp|Q86U42|PABP2_HUMAN	sp|Q86U42|PABP2_HUMAN	1	7	7	7	7	7	6	7	7	6	7	7	6	45.4	45.4	45.4	32.749
sp|Q86U70|LDB1_HUMAN	sp|Q86U70|LDB1_HUMAN	1	2	2	1	1	1	0	1	1	0	0	1	0	6.8	6.8	4.4	46.532
sp|Q86U86|PB1_HUMAN	sp|Q86U86|PB1_HUMAN	1	31	31	31	25	25	24	25	25	24	25	25	24	24.9	24.9	24.9	192.95
sp|Q86UE4|LYRIC_HUMAN	sp|Q86UE4|LYRIC_HUMAN	1	12	12	12	9	8	10	9	8	10	9	8	10	29.6	29.6	29.6	63.836
sp|Q86UP2|KTN1_HUMAN	sp|Q86UP2|KTN1_HUMAN	1	31	31	31	30	22	24	30	22	24	30	22	24	30.7	30.7	30.7	156.27
sp|Q86UY6|NAA40_HUMAN	sp|Q86UY6|NAA40_HUMAN	1	3	3	3	1	3	1	1	3	1	1	3	1	14.8	14.8	14.8	27.194
sp|Q86V81|THOC4_HUMAN	sp|Q86V81|THOC4_HUMAN	1	11	11	11	9	9	10	9	9	10	9	9	10	47.1	47.1	47.1	26.888
sp|Q86VM9|ZCH18_HUMAN	sp|Q86VM9|ZCH18_HUMAN	1	12	12	12	9	10	11	9	10	11	9	10	11	17.9	17.9	17.9	106.38
sp|Q86W25|NAL13_HUMAN	sp|Q86W25|NAL13_HUMAN	1	2	1	1	1	2	2	0	1	1	0	1	1	1.2	0.7	0.7	118.88
sp|Q86W42|THOC6_HUMAN	sp|Q86W42|THOC6_HUMAN	1	17	17	17	15	14	14	15	14	14	15	14	14	65.7	65.7	65.7	37.535
sp|Q86WX3|AROS_HUMAN	sp|Q86WX3|AROS_HUMAN	1	6	6	6	5	3	4	5	3	4	5	3	4	31.6	31.6	31.6	15.434
sp|Q86XI2|CNDG2_HUMAN	sp|Q86XI2|CNDG2_HUMAN	1	7	7	7	5	6	7	5	6	7	5	6	7	6.6	6.6	6.6	130.96
sp|Q86XK2|FBX11_HUMAN	sp|Q86XK2|FBX11_HUMAN	1	9	9	9	5	8	5	5	8	5	5	8	5	16.7	16.7	16.7	103.58
sp|Q86XL3|ANKL2_HUMAN	sp|Q86XL3|ANKL2_HUMAN	1	3	3	3	1	2	2	1	2	2	1	2	2	5	5	5	104.11
sp|Q86XP3|DDX42_HUMAN	sp|Q86XP3|DDX42_HUMAN	1	27	27	27	18	21	21	18	21	21	18	21	21	45.6	45.6	45.6	102.97
sp|Q86Y07|VRK2_HUMAN	sp|Q86Y07|VRK2_HUMAN	1	8	8	8	7	4	3	7	4	3	7	4	3	19.1	19.1	19.1	58.14
sp|Q86Y91|KI18B_HUMAN	sp|Q86Y91|KI18B_HUMAN	1	6	6	5	4	3	5	4	3	5	4	2	4	11.3	11.3	10.1	94.222
sp|Q86YN1|DOPP1_HUMAN	sp|Q86YN1|DOPP1_HUMAN	1	1	1	1	1	1	1	1	1	1	1	1	1	5.5	5.5	5.5	27.03
sp|Q86YP4|P66A_HUMAN	sp|Q86YP4|P66A_HUMAN	1	26	26	24	18	25	19	18	25	19	16	23	17	56.7	56.7	53.4	68.062
sp|Q86YQ8|CPNE8_HUMAN	sp|Q86YQ8|CPNE8_HUMAN	1	1	1	1	1	0	1	1	0	1	1	0	1	3.4	3.4	3.4	63.107
sp|Q86YW9|MD12L_HUMAN	sp|Q86YW9|MD12L_HUMAN	1	2	1	1	1	1	2	0	0	1	0	0	1	1.2	0.4	0.4	240.12
sp|Q8IU81|I2BP1_HUMAN	sp|Q8IU81|I2BP1_HUMAN	1	3	3	3	1	0	2	1	0	2	1	0	2	8.4	8.4	8.4	61.687
sp|Q8IUE6|H2A2B_HUMAN	sp|Q8IUE6|H2A2B_HUMAN	1	4	3	1	4	4	4	3	3	3	1	1	1	30.8	23.8	5.4	13.995
sp|Q8IUF8|MINA_HUMAN	sp|Q8IUF8|MINA_HUMAN	1	11	11	11	9	6	9	9	6	9	9	6	9	32	32	32	52.8
sp|Q8IUH3|RBM45_HUMAN	sp|Q8IUH3|RBM45_HUMAN	1	7	7	7	7	4	3	7	4	3	7	4	3	17.2	17.2	17.2	53.502
sp|Q8IV32|CCD71_HUMAN	sp|Q8IV32|CCD71_HUMAN	1	2	2	2	1	1	1	1	1	1	1	1	1	6.2	6.2	6.2	49.648
sp|Q8IVF4|DYH10_HUMAN	sp|Q8IVF4|DYH10_HUMAN	1	2	2	2	1	1	2	1	1	2	1	1	2	0.3	0.3	0.3	514.83
sp|Q8IVT2|CS021_HUMAN	sp|Q8IVT2|CS021_HUMAN	1	7	7	7	3	3	6	3	3	6	3	3	6	17.2	17.2	17.2	75.356
sp|Q8IWA0|WDR75_HUMAN;sp|Q8TE82|S3TC1_HUMAN	sp|Q8IWA0|WDR75_HUMAN	2	32	32	32	28	28	29	28	28	29	28	28	29	46.4	46.4	46.4	94.498
sp|Q8IWB1|IPRI_HUMAN	sp|Q8IWB1|IPRI_HUMAN	1	2	2	2	0	1	1	0	1	1	0	1	1	4.2	4.2	4.2	62.059
sp|Q8IWI9|MGAP_HUMAN;sp|Q9Y2Q0|AT8A1_HUMAN	sp|Q8IWI9|MGAP_HUMAN	2	12	12	12	7	8	9	7	8	9	7	8	9	5.8	5.8	5.8	331.82
sp|Q8IWJ2|GCC2_HUMAN	sp|Q8IWJ2|GCC2_HUMAN	1	2	1	1	1	1	2	0	0	1	0	0	1	0.8	0.4	0.4	195.91
sp|Q8IWS0|PHF6_HUMAN	sp|Q8IWS0|PHF6_HUMAN	1	10	10	10	8	7	8	8	7	8	8	7	8	45.5	45.5	45.5	41.29
sp|Q8IWX8|CHERP_HUMAN	sp|Q8IWX8|CHERP_HUMAN	1	22	22	22	19	19	17	19	19	17	19	19	17	35	35	35	103.7
sp|Q8IWZ8|SUGP1_HUMAN	sp|Q8IWZ8|SUGP1_HUMAN	1	9	9	9	8	6	6	8	6	6	8	6	6	18	18	18	72.47
sp|Q8IX01|SUGP2_HUMAN	sp|Q8IX01|SUGP2_HUMAN	1	31	31	31	23	27	22	23	27	22	23	27	22	36.5	36.5	36.5	120.21
sp|Q8IX12|CCAR1_HUMAN	sp|Q8IX12|CCAR1_HUMAN	1	26	26	26	24	23	23	24	23	23	24	23	23	25	25	25	132.82
sp|Q8IX18|DHX40_HUMAN	sp|Q8IX18|DHX40_HUMAN	1	2	2	2	1	2	1	1	2	1	1	2	1	3.5	3.5	3.5	88.559
sp|Q8IXH7|NELFD_HUMAN	sp|Q8IXH7|NELFD_HUMAN	1	2	2	2	0	0	2	0	0	2	0	0	2	4.6	4.6	4.6	66.246
sp|Q8IXI1|MIRO2_HUMAN	sp|Q8IXI1|MIRO2_HUMAN	1	2	2	2	2	1	1	2	1	1	2	1	1	3.4	3.4	3.4	68.117
sp|Q8IXK0|PHC2_HUMAN	sp|Q8IXK0|PHC2_HUMAN	1	9	8	8	7	9	7	6	8	6	6	8	6	15.2	13.6	13.6	90.712
sp|Q8IXM2|BAP18_HUMAN	sp|Q8IXM2|BAP18_HUMAN	1	3	3	3	3	0	0	3	0	0	3	0	0	27.3	27.3	27.3	17.9
sp|Q8IXM6|NRM_HUMAN	sp|Q8IXM6|NRM_HUMAN	1	4	4	4	3	4	2	3	4	2	3	4	2	14.9	14.9	14.9	29.379
sp|Q8IXQ5|KLHL7_HUMAN	sp|Q8IXQ5|KLHL7_HUMAN	1	6	6	6	3	5	3	3	5	3	3	5	3	12.3	12.3	12.3	65.991
sp|Q8IXT5|RB12B_HUMAN	sp|Q8IXT5|RB12B_HUMAN	1	15	15	15	12	12	10	12	12	10	12	12	10	15.8	15.8	15.8	118.1
sp|Q8IY17|PLPL6_HUMAN	sp|Q8IY17|PLPL6_HUMAN	1	1	1	1	1	0	0	1	0	0	1	0	0	2.7	2.7	2.7	149.99
sp|Q8IY18|SMC5_HUMAN	sp|Q8IY18|SMC5_HUMAN	1	15	15	15	8	10	9	8	10	9	8	10	9	16.4	16.4	16.4	128.81
sp|Q8IY37|DHX37_HUMAN	sp|Q8IY37|DHX37_HUMAN	1	19	19	19	17	16	15	17	16	15	17	16	15	19.9	19.9	19.9	129.54
sp|Q8IY67|RAVR1_HUMAN	sp|Q8IY67|RAVR1_HUMAN	1	13	13	13	7	7	12	7	7	12	7	7	12	38	38	38	63.876
sp|Q8IY81|RRMJ3_HUMAN;REV__sp|A6NK02|TRI75_HUMAN	sp|Q8IY81|RRMJ3_HUMAN	2	35	35	35	30	27	30	30	27	30	30	27	30	48.9	48.9	48.9	96.557
sp|Q8IYB3|SRRM1_HUMAN	sp|Q8IYB3|SRRM1_HUMAN	1	11	11	11	10	8	6	10	8	6	10	8	6	15.7	15.7	15.7	102.33
sp|Q8IYH5|ZZZ3_HUMAN	sp|Q8IYH5|ZZZ3_HUMAN	1	8	8	8	5	4	6	5	4	6	5	4	6	16.6	16.6	16.6	102.02
sp|Q8IZ81|ELMD2_HUMAN	sp|Q8IZ81|ELMD2_HUMAN	1	1	1	1	1	1	0	1	1	0	1	1	0	3.4	3.4	3.4	34.96
sp|Q8IZL8|PELP1_HUMAN	sp|Q8IZL8|PELP1_HUMAN	1	26	26	26	21	22	23	21	22	23	21	22	23	43.5	43.5	43.5	119.7
sp|Q8IZT6|ASPM_HUMAN	sp|Q8IZT6|ASPM_HUMAN	1	11	11	11	4	7	7	4	7	7	4	7	7	4.1	4.1	4.1	409.8
sp|Q8N0U8|VKORL_HUMAN	sp|Q8N0U8|VKORL_HUMAN	1	4	4	4	3	1	3	3	1	3	3	1	3	15.9	15.9	15.9	19.835
sp|Q8N108|MIER1_HUMAN	sp|Q8N108|MIER1_HUMAN	1	11	11	11	9	6	7	9	6	7	9	6	7	36.1	36.1	36.1	57.983
sp|Q8N122|RPTOR_HUMAN	sp|Q8N122|RPTOR_HUMAN	1	1	1	1	0	0	1	0	0	1	0	0	1	1	1	1	149.04
sp|Q8N138|ORML3_HUMAN	sp|Q8N138|ORML3_HUMAN	1	2	1	1	1	2	1	1	1	1	1	1	1	17	9.8	9.8	17.494
sp|Q8N163|K1967_HUMAN	sp|Q8N163|K1967_HUMAN	1	27	27	27	22	20	23	22	20	23	22	20	23	47.1	47.1	47.1	102.9
sp|Q8N1F7|NUP93_HUMAN	sp|Q8N1F7|NUP93_HUMAN	1	41	41	41	35	38	35	35	38	35	35	38	35	55.9	55.9	55.9	93.487
sp|Q8N1G0|ZN687_HUMAN	sp|Q8N1G0|ZN687_HUMAN	1	19	19	19	14	13	13	14	13	13	14	13	13	24.7	24.7	24.7	129.53
sp|Q8N1G2|MTR1_HUMAN	sp|Q8N1G2|MTR1_HUMAN	1	2	2	2	2	0	1	2	0	1	2	0	1	2	2	2	95.32
sp|Q8N201|INT1_HUMAN	sp|Q8N201|INT1_HUMAN	1	20	20	20	15	13	13	15	13	13	15	13	13	10.4	10.4	10.4	244.29
sp|Q8N2K0|ABD12_HUMAN	sp|Q8N2K0|ABD12_HUMAN	1	2	2	2	1	1	1	1	1	1	1	1	1	8.8	8.8	8.8	45.096
sp|Q8N2M8|CLASR_HUMAN	sp|Q8N2M8|CLASR_HUMAN	1	1	1	1	0	0	1	0	0	1	0	0	1	1.9	1.9	1.9	77.16
sp|Q8N2Z9|CENPS_HUMAN	sp|Q8N2Z9|CENPS_HUMAN	1	1	1	1	1	0	0	1	0	0	1	0	0	8.7	8.7	8.7	15.893
sp|Q8N328|PGBD3_HUMAN	sp|Q8N328|PGBD3_HUMAN	1	3	3	3	2	2	1	2	2	1	2	2	1	7.6	7.6	7.6	67.594
sp|Q8N3U4|STAG2_HUMAN;sp|Q9UJ98|STAG3_HUMAN;REV__sp|Q8IXS6|PALM2_HUMAN	sp|Q8N3U4|STAG2_HUMAN	3	34	34	29	25	25	29	25	25	29	22	21	25	35	35	31.6	141.32
sp|Q8N3X1|FNBP4_HUMAN	sp|Q8N3X1|FNBP4_HUMAN	1	11	11	11	9	9	10	9	9	10	9	9	10	18.8	18.8	18.8	110.26
sp|Q8N3Z6|ZCHC7_HUMAN	sp|Q8N3Z6|ZCHC7_HUMAN	1	3	3	3	3	2	0	3	2	0	3	2	0	10.3	10.3	10.3	63.052
sp|Q8N488|RYBP_HUMAN	sp|Q8N488|RYBP_HUMAN	1	2	2	2	1	1	0	1	1	0	1	1	0	22.8	22.8	22.8	24.821
sp|Q8N4V1|MMGT1_HUMAN	sp|Q8N4V1|MMGT1_HUMAN	1	2	2	2	1	1	2	1	1	2	1	1	2	26.7	26.7	26.7	14.686
sp|Q8N531|FBXL6_HUMAN	sp|Q8N531|FBXL6_HUMAN	1	4	4	4	1	4	1	1	4	1	1	4	1	11.1	11.1	11.1	58.587
sp|Q8N567|ZCHC9_HUMAN	sp|Q8N567|ZCHC9_HUMAN	1	2	2	2	2	2	2	2	2	2	2	2	2	11.8	11.8	11.8	30.477
sp|Q8N5A5|ZGPAT_HUMAN	sp|Q8N5A5|ZGPAT_HUMAN	1	2	2	2	1	2	2	1	2	2	1	2	2	4.7	4.7	4.7	57.358
sp|Q8N5C6|SRBD1_HUMAN	sp|Q8N5C6|SRBD1_HUMAN	1	11	11	11	8	5	6	8	5	6	8	5	6	11.5	11.5	11.5	111.77
sp|Q8N5F7|NKAP_HUMAN;sp|Q5M9Q1|NKAPL_HUMAN	sp|Q8N5F7|NKAP_HUMAN	2	3	3	3	2	2	3	2	2	3	2	2	3	13	13	13	47.138
sp|Q8N5G2|MACOI_HUMAN	sp|Q8N5G2|MACOI_HUMAN	1	1	1	1	0	0	1	0	0	1	0	0	1	2.3	2.3	2.3	76.177
sp|Q8N5K1|CISD2_HUMAN	sp|Q8N5K1|CISD2_HUMAN	1	5	5	5	5	5	4	5	5	4	5	5	4	42.2	42.2	42.2	15.278
sp|Q8N5M9|JAGN1_HUMAN	sp|Q8N5M9|JAGN1_HUMAN	1	2	2	2	1	1	2	1	1	2	1	1	2	7.1	7.1	7.1	21.125
sp|Q8N5P1|ZC3H8_HUMAN	sp|Q8N5P1|ZC3H8_HUMAN	1	3	3	3	3	1	2	3	1	2	3	1	2	11.7	11.7	11.7	33.575
sp|Q8N655|CJ012_HUMAN	sp|Q8N655|CJ012_HUMAN	1	4	4	4	2	3	0	2	3	0	2	3	0	4.8	4.8	4.8	137.22
sp|Q8N680|ZBTB2_HUMAN	sp|Q8N680|ZBTB2_HUMAN	1	1	1	1	0	1	0	0	1	0	0	1	0	4.5	4.5	4.5	57.336
sp|Q8N684|CPSF7_HUMAN	sp|Q8N684|CPSF7_HUMAN	1	9	9	9	7	7	9	7	7	9	7	7	9	25.9	25.9	25.9	52.049
sp|Q8N6S5|AR6P6_HUMAN	sp|Q8N6S5|AR6P6_HUMAN	1	3	3	3	1	2	2	1	2	2	1	2	2	21.2	21.2	21.2	24.676
sp|Q8N726|CD2A2_HUMAN	sp|Q8N726|CD2A2_HUMAN	1	2	2	2	2	2	2	2	2	2	2	2	2	18.9	18.9	18.9	13.903
sp|Q8N766|K0090_HUMAN	sp|Q8N766|K0090_HUMAN	1	13	13	13	10	8	6	10	8	6	10	8	6	19.5	19.5	19.5	111.76
sp|Q8N7H5|PAF1_HUMAN	sp|Q8N7H5|PAF1_HUMAN	1	15	15	15	13	12	14	13	12	14	13	12	14	38.6	38.6	38.6	59.975
sp|Q8N884|M21D1_HUMAN	sp|Q8N884|M21D1_HUMAN	1	12	12	12	10	8	8	10	8	8	10	8	8	32.2	32.2	32.2	58.814
sp|Q8N8A6|DDX51_HUMAN	sp|Q8N8A6|DDX51_HUMAN	1	22	22	22	18	17	19	18	17	19	18	17	19	42.8	42.8	42.8	72.456
sp|Q8N8D1|PDCD7_HUMAN	sp|Q8N8D1|PDCD7_HUMAN	1	2	2	2	2	1	0	2	1	0	2	1	0	5.2	5.2	5.2	54.699
sp|Q8N8U2|CDYL2_HUMAN	sp|Q8N8U2|CDYL2_HUMAN	1	2	2	2	2	2	1	2	2	1	2	2	1	7.5	7.5	7.5	56.5
sp|Q8N988|ZN557_HUMAN	sp|Q8N988|ZN557_HUMAN	1	1	1	1	0	1	0	0	1	0	0	1	0	2.4	2.4	2.4	48.626
sp|Q8N9M1|CS047_HUMAN	sp|Q8N9M1|CS047_HUMAN	1	2	2	2	1	2	1	1	2	1	1	2	1	6.9	6.9	6.9	44.746
sp|Q8N9N5|BANP_HUMAN;sp|Q9H8C5|BANPL_HUMAN	sp|Q8N9N5|BANP_HUMAN;sp|Q9H8C5|BANPL_HUMAN	2	4	4	4	3	3	3	3	3	3	3	3	3	9.8	9.8	9.8	56.494
sp|Q8N9T8|KRI1_HUMAN	sp|Q8N9T8|KRI1_HUMAN	1	20	20	20	18	13	14	18	13	14	18	13	14	35	35	35	83.251
sp|Q8NAF0|ZN579_HUMAN	sp|Q8NAF0|ZN579_HUMAN	1	6	6	6	6	3	4	6	3	4	6	3	4	14.6	14.6	14.6	60.509
sp|Q8NAV1|PR38A_HUMAN	sp|Q8NAV1|PR38A_HUMAN	1	10	10	10	7	10	6	7	10	6	7	10	6	29.8	29.8	29.8	37.476
sp|Q8NB78|KDM1B_HUMAN	sp|Q8NB78|KDM1B_HUMAN	1	3	3	3	1	3	1	1	3	1	1	3	1	5.5	5.5	5.5	92.097
sp|Q8NBI5|S43A3_HUMAN	sp|Q8NBI5|S43A3_HUMAN	1	2	2	2	1	2	2	1	2	2	1	2	2	3.3	3.3	3.3	54.528
sp|Q8NBJ5|GT251_HUMAN	sp|Q8NBJ5|GT251_HUMAN	1	6	6	6	2	3	2	2	3	2	2	3	2	8.5	8.5	8.5	71.635
sp|Q8NBM4|UBAC2_HUMAN	sp|Q8NBM4|UBAC2_HUMAN	1	5	5	5	3	3	2	3	3	2	3	3	2	19.2	19.2	19.2	38.963
sp|Q8NBQ5|DHB11_HUMAN	sp|Q8NBQ5|DHB11_HUMAN	1	7	7	7	5	3	5	5	3	5	5	3	5	27.3	27.3	27.3	32.935
sp|Q8NBS9|TXND5_HUMAN	sp|Q8NBS9|TXND5_HUMAN	1	1	1	1	1	1	1	1	1	1	1	1	1	3.7	3.7	3.7	47.628
sp|Q8NBU5|ATAD1_HUMAN	sp|Q8NBU5|ATAD1_HUMAN	1	2	2	2	2	1	1	2	1	1	2	1	1	5.5	5.5	5.5	40.744
sp|Q8NBZ0|IN80E_HUMAN	sp|Q8NBZ0|IN80E_HUMAN	1	3	3	3	3	2	2	3	2	2	3	2	2	12.7	12.7	12.7	26.478
sp|Q8NC42|RN149_HUMAN	sp|Q8NC42|RN149_HUMAN	1	1	1	1	0	1	0	0	1	0	0	1	0	2	2	2	43.164
sp|Q8NC51|PAIRB_HUMAN	sp|Q8NC51|PAIRB_HUMAN	1	4	4	4	1	3	4	1	3	4	1	3	4	11.5	11.5	11.5	44.965
sp|Q8NC56|LEMD2_HUMAN	sp|Q8NC56|LEMD2_HUMAN	1	12	12	12	10	11	11	10	11	11	10	11	11	33.8	33.8	33.8	56.974
sp|Q8NCA5|FA98A_HUMAN	sp|Q8NCA5|FA98A_HUMAN	1	3	2	2	1	0	2	1	0	1	1	0	1	9.2	6.6	6.6	55.4
sp|Q8NCN4|RN169_HUMAN	sp|Q8NCN4|RN169_HUMAN	1	7	7	7	6	6	6	6	6	6	6	6	6	17.8	17.8	17.8	77.193
sp|Q8ND82|Z280C_HUMAN	sp|Q8ND82|Z280C_HUMAN	1	12	12	11	4	10	10	4	10	10	4	10	9	18.6	18.6	17.4	83.095
sp|Q8NDD1|CA131_HUMAN;REV__sp|Q7L590|MCM10_HUMAN;REV__sp|P56975|NRG3_HUMAN;sp|Q8TC92|ENOX1_HUMAN	sp|Q8NDD1|CA131_HUMAN	4	10	10	9	8	6	7	8	6	7	7	6	7	40.8	40.8	38.4	32.766
sp|Q8NDF8|PAPD5_HUMAN	sp|Q8NDF8|PAPD5_HUMAN	1	5	5	5	2	3	4	2	3	4	2	3	4	16.8	16.8	16.8	63.266
sp|Q8NDT2|RB15B_HUMAN	sp|Q8NDT2|RB15B_HUMAN	1	8	6	6	6	3	4	4	3	3	4	3	3	9.9	8	8	97.204
sp|Q8NDX5|PHC3_HUMAN	sp|Q8NDX5|PHC3_HUMAN	1	11	11	10	11	10	9	11	10	9	10	9	8	19.9	19.9	18.6	106.16
sp|Q8NDX6|ZN740_HUMAN	sp|Q8NDX6|ZN740_HUMAN	1	2	2	2	2	2	0	2	2	0	2	2	0	10.9	10.9	10.9	21.857
sp|Q8NE86|MCU_HUMAN	sp|Q8NE86|MCU_HUMAN	1	2	2	2	1	1	2	1	1	2	1	1	2	8	8	8	39.866
sp|Q8NEF9|SRFB1_HUMAN	sp|Q8NEF9|SRFB1_HUMAN	1	11	11	11	8	9	9	8	9	9	8	9	9	33.3	33.3	33.3	48.633
sp|Q8NEJ9|NGDN_HUMAN	sp|Q8NEJ9|NGDN_HUMAN	1	13	13	13	11	12	7	11	12	7	11	12	7	55.2	55.2	55.2	35.894
sp|Q8NEL0|CCD54_HUMAN	sp|Q8NEL0|CCD54_HUMAN	1	1	1	1	1	1	0	1	1	0	1	1	0	2.4	2.4	2.4	37.885
sp|Q8NEW0|ZNT7_HUMAN	sp|Q8NEW0|ZNT7_HUMAN	1	2	2	2	1	2	1	1	2	1	1	2	1	6.9	6.9	6.9	41.625
sp|Q8NEY8|PPHLN_HUMAN	sp|Q8NEY8|PPHLN_HUMAN	1	9	9	9	8	7	9	8	7	9	8	7	9	17	17	17	52.736
sp|Q8NF37|PCAT1_HUMAN	sp|Q8NF37|PCAT1_HUMAN	1	5	5	5	5	5	5	5	5	5	5	5	5	12.7	12.7	12.7	59.151
sp|Q8NF91|SYNE1_HUMAN	sp|Q8NF91|SYNE1_HUMAN	1	1	1	1	1	1	1	1	1	1	1	1	1	0.1	0.1	0.1	1011
sp|Q8NFC6|BOD1L_HUMAN;sp|Q96IK1|BOD1_HUMAN	sp|Q8NFC6|BOD1L_HUMAN	2	32	32	32	20	27	21	20	27	21	20	27	21	16.6	16.6	16.6	330.46
sp|Q8NFD5|ARI1B_HUMAN	sp|Q8NFD5|ARI1B_HUMAN	1	14	13	13	9	6	7	8	5	6	8	5	6	10.4	9.5	9.5	236.12
sp|Q8NFH3|NUP43_HUMAN	sp|Q8NFH3|NUP43_HUMAN	1	8	8	8	7	8	7	7	8	7	7	8	7	35.5	35.5	35.5	42.15
sp|Q8NFH4|NUP37_HUMAN	sp|Q8NFH4|NUP37_HUMAN	1	10	10	10	10	9	8	10	9	8	10	9	8	34	34	34	36.707
sp|Q8NFH5|NUP53_HUMAN	sp|Q8NFH5|NUP53_HUMAN	1	9	9	9	9	8	8	9	8	8	9	8	8	50.3	50.3	50.3	34.773
sp|Q8NFJ5|RAI3_HUMAN	sp|Q8NFJ5|RAI3_HUMAN	1	2	2	2	1	2	1	1	2	1	1	2	1	13.4	13.4	13.4	40.251
sp|Q8NFQ8|TOIP2_HUMAN	sp|Q8NFQ8|TOIP2_HUMAN	1	12	11	11	11	8	8	10	7	7	10	7	7	41.5	39.4	39.4	51.263
sp|Q8NFW8|NEUA_HUMAN	sp|Q8NFW8|NEUA_HUMAN	1	9	9	9	6	8	7	6	8	7	6	8	7	30	30	30	48.379
sp|Q8NG31|CASC5_HUMAN	sp|Q8NG31|CASC5_HUMAN	1	2	2	2	0	1	1	0	1	1	0	1	1	1.4	1.4	1.4	265.39
sp|Q8NHM5|KDM2B_HUMAN	sp|Q8NHM5|KDM2B_HUMAN	1	2	2	2	1	2	1	1	2	1	1	2	1	1.9	1.9	1.9	152.61
sp|Q8NHQ9|DDX55_HUMAN	sp|Q8NHQ9|DDX55_HUMAN	1	10	10	10	6	8	5	6	8	5	6	8	5	21	21	21	68.546
sp|Q8NHV4|NEDD1_HUMAN	sp|Q8NHV4|NEDD1_HUMAN	1	2	2	2	2	2	2	2	2	2	2	2	2	3.9	3.9	3.9	71.965
sp|Q8NHZ8|CDC26_HUMAN	sp|Q8NHZ8|CDC26_HUMAN	1	1	1	1	1	1	1	1	1	1	1	1	1	14.1	14.1	14.1	9.7769
sp|Q8NI22|MCFD2_HUMAN	sp|Q8NI22|MCFD2_HUMAN	1	2	2	2	1	2	2	1	2	2	1	2	2	25.3	25.3	25.3	16.39
sp|Q8NI27|THOC2_HUMAN	sp|Q8NI27|THOC2_HUMAN	1	40	40	40	32	34	32	32	34	32	32	34	32	27.4	27.4	27.4	182.77
sp|Q8NI36|WDR36_HUMAN;REV__sp|Q5MQD1|HEMA_CVHN1	sp|Q8NI36|WDR36_HUMAN	2	39	39	39	37	37	33	37	37	33	37	37	33	46.7	46.7	46.7	105.32
sp|Q8NI77|KI18A_HUMAN	sp|Q8NI77|KI18A_HUMAN	1	3	1	1	1	3	2	0	1	0	0	1	0	3.5	1.4	1.4	102.28
sp|Q8TAD8|SNIP1_HUMAN	sp|Q8TAD8|SNIP1_HUMAN	1	7	7	7	5	7	5	5	7	5	5	7	5	30.3	30.3	30.3	45.777
sp|Q8TAQ2|SMRC2_HUMAN	sp|Q8TAQ2|SMRC2_HUMAN	1	33	24	24	29	30	28	21	21	19	21	21	19	32.7	26.4	26.4	132.88
sp|Q8TB61|S35B2_HUMAN	sp|Q8TB61|S35B2_HUMAN	1	1	1	1	0	1	1	0	1	1	0	1	1	2.5	2.5	2.5	47.514
sp|Q8TBF4|ZCRB1_HUMAN	sp|Q8TBF4|ZCRB1_HUMAN	1	4	4	4	1	2	3	1	2	3	1	2	3	19.4	19.4	19.4	24.591
sp|Q8TBK6|ZCH10_HUMAN	sp|Q8TBK6|ZCH10_HUMAN	1	1	1	1	1	1	0	1	1	0	1	1	0	7.3	7.3	7.3	20.966
sp|Q8TBQ9|KISHA_HUMAN	sp|Q8TBQ9|KISHA_HUMAN	1	1	1	1	0	1	1	0	1	1	0	1	1	12.5	12.5	12.5	8.0598
sp|Q8TC12|RDH11_HUMAN	sp|Q8TC12|RDH11_HUMAN	1	6	6	6	6	4	5	6	4	5	6	4	5	25.8	25.8	25.8	35.386
sp|Q8TCJ2|STT3B_HUMAN	sp|Q8TCJ2|STT3B_HUMAN	1	6	5	5	6	5	5	5	4	4	5	4	4	8	7.3	7.3	93.673
sp|Q8TCS8|PNPT1_HUMAN	sp|Q8TCS8|PNPT1_HUMAN	1	5	5	5	4	2	1	4	2	1	4	2	1	7.3	7.3	7.3	85.95
sp|Q8TCT9|HM13_HUMAN	sp|Q8TCT9|HM13_HUMAN	1	5	5	5	5	3	3	5	3	3	5	3	3	14.1	14.1	14.1	41.488
sp|Q8TDD1|DDX54_HUMAN	sp|Q8TDD1|DDX54_HUMAN	1	40	40	39	33	33	34	33	33	34	32	32	33	52.1	52.1	51.2	98.594
sp|Q8TDN6|BRX1_HUMAN	sp|Q8TDN6|BRX1_HUMAN	1	24	24	24	20	22	20	20	22	20	20	22	20	59.8	59.8	59.8	41.401
sp|Q8TDW7|FAT3_HUMAN	sp|Q8TDW7|FAT3_HUMAN	1	2	1	1	1	2	1	0	1	0	0	1	0	0.5	0.4	0.4	505.52
sp|Q8TED0|UTP15_HUMAN	sp|Q8TED0|UTP15_HUMAN	1	23	23	23	17	20	17	17	20	17	17	20	17	52.1	52.1	52.1	58.414
sp|Q8TED1|GPX8_HUMAN	sp|Q8TED1|GPX8_HUMAN	1	6	6	6	5	4	5	5	4	5	5	4	5	37.8	37.8	37.8	23.881
sp|Q8TEK3|DOT1L_HUMAN	sp|Q8TEK3|DOT1L_HUMAN	1	2	2	2	0	1	2	0	1	2	0	1	2	1.4	1.4	1.4	184.85
sp|Q8TEM1|PO210_HUMAN	sp|Q8TEM1|PO210_HUMAN	1	44	44	44	40	39	37	40	39	37	40	39	37	34.1	34.1	34.1	205.11
sp|Q8TEY7|UBP33_HUMAN	sp|Q8TEY7|UBP33_HUMAN	1	3	3	3	2	1	2	2	1	2	2	1	2	5.5	5.5	5.5	106.73
sp|Q8TF68|ZN384_HUMAN	sp|Q8TF68|ZN384_HUMAN	1	11	11	10	5	8	10	5	8	10	5	7	9	23.2	23.2	21.5	63.218
sp|Q8TF76|HASP_HUMAN	sp|Q8TF76|HASP_HUMAN	1	4	4	4	3	3	4	3	3	4	3	3	4	8	8	8	88.494
sp|Q8WTT2|NOC3L_HUMAN	sp|Q8WTT2|NOC3L_HUMAN	1	22	22	22	15	21	16	15	21	16	15	21	16	32.8	32.8	32.8	92.547
sp|Q8WTV0|SCRB1_HUMAN	sp|Q8WTV0|SCRB1_HUMAN	1	3	3	3	2	3	3	2	3	3	2	3	3	5.1	5.1	5.1	60.877
sp|Q8WUA4|TF3C2_HUMAN	sp|Q8WUA4|TF3C2_HUMAN	1	18	18	17	11	15	16	11	15	16	10	14	15	30.6	30.6	30.6	100.68
sp|Q8WUB8|PHF10_HUMAN	sp|Q8WUB8|PHF10_HUMAN	1	6	6	6	4	4	5	4	4	5	4	4	5	17.1	17.1	17.1	56.05
sp|Q8WUD4|CCD12_HUMAN	sp|Q8WUD4|CCD12_HUMAN	1	4	4	4	1	2	3	1	2	3	1	2	3	38.6	38.6	38.6	19.181
sp|Q8WUM0|NU133_HUMAN	sp|Q8WUM0|NU133_HUMAN	1	38	38	38	34	32	30	34	32	30	34	32	30	46.5	46.5	46.5	128.98
sp|Q8WUQ7|CS029_HUMAN	sp|Q8WUQ7|CS029_HUMAN	1	5	5	5	2	2	5	2	2	5	2	2	5	10.7	10.7	10.7	88.701
sp|Q8WUU5|GATD1_HUMAN	sp|Q8WUU5|GATD1_HUMAN	1	2	2	2	0	0	2	0	0	2	0	0	2	11.2	11.2	11.2	28.69
sp|Q8WUY1|CH055_HUMAN	sp|Q8WUY1|CH055_HUMAN	1	5	5	5	4	4	5	4	4	5	4	4	5	30.8	30.8	30.8	23.865
sp|Q8WUZ0|BCL7C_HUMAN	sp|Q8WUZ0|BCL7C_HUMAN	1	6	6	5	6	5	5	6	5	5	5	5	5	33.6	33.6	33.6	23.468
sp|Q8WV22|NSE1_HUMAN	sp|Q8WV22|NSE1_HUMAN	1	1	1	1	1	1	1	1	1	1	1	1	1	5.6	5.6	5.6	30.855
sp|Q8WVB6|CTF18_HUMAN	sp|Q8WVB6|CTF18_HUMAN	1	2	2	2	1	0	1	1	0	1	1	0	1	2.2	2.2	2.2	107.38
sp|Q8WVC0|LEO1_HUMAN	sp|Q8WVC0|LEO1_HUMAN	1	9	9	9	7	7	6	7	7	6	7	7	6	20.7	20.7	20.7	75.403
sp|Q8WVK2|SNR27_HUMAN	sp|Q8WVK2|SNR27_HUMAN	1	2	2	2	1	2	1	1	2	1	1	2	1	14.2	14.2	14.2	18.86
sp|Q8WVM7|STAG1_HUMAN	sp|Q8WVM7|STAG1_HUMAN	1	21	16	16	15	16	14	12	12	10	12	12	10	23	19.6	19.6	144.43
sp|Q8WVM8|SCFD1_HUMAN	sp|Q8WVM8|SCFD1_HUMAN	1	3	3	3	2	1	1	2	1	1	2	1	1	8.4	8.4	8.4	72.379
sp|Q8WVV9|HNRLL_HUMAN	sp|Q8WVV9|HNRLL_HUMAN	1	11	10	10	4	4	9	3	3	8	3	3	8	30.8	29.5	29.5	60.082
sp|Q8WVX3|CD003_HUMAN	sp|Q8WVX3|CD003_HUMAN	1	2	2	2	0	2	0	0	2	0	0	2	0	40.9	40.9	40.9	7.6035
sp|Q8WWI1|LMO7_HUMAN	sp|Q8WWI1|LMO7_HUMAN	1	16	16	16	10	7	10	10	7	10	10	7	10	13.9	13.9	13.9	192.69
sp|Q8WWI5|CTL1_HUMAN	sp|Q8WWI5|CTL1_HUMAN	1	1	1	1	0	0	1	0	0	1	0	0	1	2.1	2.1	2.1	73.301
sp|Q8WWQ0|PHIP_HUMAN	sp|Q8WWQ0|PHIP_HUMAN	1	40	40	38	34	30	34	34	30	34	34	29	32	32.6	32.6	32	206.69
sp|Q8WWY3|PRP31_HUMAN	sp|Q8WWY3|PRP31_HUMAN	1	14	14	14	11	12	9	11	12	9	11	12	9	41.1	41.1	41.1	55.455
sp|Q8WX92|NELFB_HUMAN	sp|Q8WX92|NELFB_HUMAN	1	4	4	4	1	1	3	1	1	3	1	1	3	11.6	11.6	11.6	65.697
sp|Q8WXA9|SREK1_HUMAN	sp|Q8WXA9|SREK1_HUMAN	1	6	6	6	6	4	6	6	4	6	6	4	6	20.7	20.7	20.7	59.38
sp|Q8WXF1|PSPC1_HUMAN	sp|Q8WXF1|PSPC1_HUMAN	1	14	14	14	8	11	12	8	11	12	8	11	12	41.7	41.7	41.7	58.743
sp|Q8WXH0|SYNE2_HUMAN	sp|Q8WXH0|SYNE2_HUMAN	1	72	72	72	46	49	32	46	49	32	46	49	32	13.9	13.9	13.9	796.43
sp|Q8WXI9|P66B_HUMAN	sp|Q8WXI9|P66B_HUMAN	1	23	21	21	21	18	19	19	16	17	19	16	17	56	52.4	52.4	65.26
sp|Q8WXX5|DNJC9_HUMAN	sp|Q8WXX5|DNJC9_HUMAN	1	4	4	4	4	3	3	4	3	3	4	3	3	23.5	23.5	23.5	29.909
sp|Q8WY22|BRI3B_HUMAN;REV__sp|Q96PE2|ARHGH_HUMAN	sp|Q8WY22|BRI3B_HUMAN	2	3	3	3	1	3	2	1	3	2	1	3	2	17.1	17.1	17.1	27.835
sp|Q8WY36|BBX_HUMAN	sp|Q8WY36|BBX_HUMAN	1	8	8	8	5	5	6	5	5	6	5	5	6	13.6	13.6	13.6	105.13
sp|Q8WYA6|CTBL1_HUMAN	sp|Q8WYA6|CTBL1_HUMAN	1	17	17	17	12	14	11	12	14	11	12	14	11	28.2	28.2	28.2	65.173
sp|Q8WYB5|KAT6B_HUMAN	sp|Q8WYB5|KAT6B_HUMAN	1	2	1	1	1	2	1	0	1	0	0	1	0	1.4	0.8	0.8	231.38
sp|Q8WYH8|ING5_HUMAN;sp|Q9UNL4|ING4_HUMAN	sp|Q8WYH8|ING5_HUMAN;sp|Q9UNL4|ING4_HUMAN	2	4	4	4	3	2	3	3	2	3	3	2	3	20.4	20.4	20.4	27.75
sp|Q8WYP5|ELYS_HUMAN	sp|Q8WYP5|ELYS_HUMAN	1	67	67	67	57	58	52	57	58	52	57	58	52	42.6	42.6	42.6	252.5
sp|Q8WYQ5|DGCR8_HUMAN	sp|Q8WYQ5|DGCR8_HUMAN	1	3	3	3	2	1	2	2	1	2	2	1	2	13.2	13.2	13.2	86.044
sp|Q8WZ42|TITIN_HUMAN	sp|Q8WZ42|TITIN_HUMAN	1	6	6	6	2	3	3	2	3	3	2	3	3	0.2	0.2	0.2	3816
sp|Q92466|DDB2_HUMAN	sp|Q92466|DDB2_HUMAN	1	6	6	6	4	5	4	4	5	4	4	5	4	18.3	18.3	18.3	47.863
sp|Q92499|DDX1_HUMAN	sp|Q92499|DDX1_HUMAN	1	19	19	19	14	14	13	14	14	13	14	14	13	35	35	35	82.431
sp|Q92522|H1X_HUMAN	sp|Q92522|H1X_HUMAN	1	5	5	5	5	4	4	5	4	4	5	4	4	31.5	31.5	31.5	22.487
sp|Q92542|NICA_HUMAN	sp|Q92542|NICA_HUMAN	1	3	3	3	1	2	2	1	2	2	1	2	2	8.9	8.9	8.9	78.41
sp|Q92547|TOPB1_HUMAN	sp|Q92547|TOPB1_HUMAN	1	11	11	11	5	6	7	5	6	7	5	6	7	10.1	10.1	10.1	170.68
sp|Q92552|RT27_HUMAN	sp|Q92552|RT27_HUMAN	1	2	2	2	1	2	0	1	2	0	1	2	0	8.5	8.5	8.5	47.611
sp|Q92560|BAP1_HUMAN	sp|Q92560|BAP1_HUMAN	1	4	4	4	3	3	0	3	3	0	3	3	0	9.6	9.6	9.6	80.361
sp|Q92575|UBXN4_HUMAN	sp|Q92575|UBXN4_HUMAN	1	3	3	3	3	2	2	3	2	2	3	2	2	13.4	13.4	13.4	56.777
sp|Q92576|PHF3_HUMAN	sp|Q92576|PHF3_HUMAN	1	41	40	40	34	30	27	33	29	26	33	29	26	29.4	29	29	229.48
sp|Q92598|HS105_HUMAN	sp|Q92598|HS105_HUMAN	1	9	8	8	5	6	9	4	5	8	4	5	8	12.6	11	11	96.864
sp|Q92604|LGAT1_HUMAN	sp|Q92604|LGAT1_HUMAN	1	1	1	1	1	1	1	1	1	1	1	1	1	3	3	3	43.089
sp|Q92610|ZN592_HUMAN	sp|Q92610|ZN592_HUMAN	1	11	11	11	10	8	7	10	8	7	10	8	7	12.6	12.6	12.6	137.53
sp|Q92614|MY18A_HUMAN	sp|Q92614|MY18A_HUMAN	1	2	2	2	1	0	1	1	0	1	1	0	1	0.9	0.9	0.9	233.11
sp|Q92620|PRP16_HUMAN	sp|Q92620|PRP16_HUMAN	1	12	12	12	6	7	6	6	7	6	6	7	6	13	13	13	140.5
sp|Q92621|NU205_HUMAN	sp|Q92621|NU205_HUMAN	1	46	46	46	34	44	31	34	44	31	34	44	31	29.3	29.3	29.3	227.92
sp|Q92643|GPI8_HUMAN	sp|Q92643|GPI8_HUMAN	1	6	6	6	4	2	2	4	2	2	4	2	2	22.8	22.8	22.8	45.251
sp|Q92674|CENPI_HUMAN	sp|Q92674|CENPI_HUMAN	1	1	1	1	1	1	1	1	1	1	1	1	1	1.5	1.5	1.5	86.719
sp|Q92685|ALG3_HUMAN	sp|Q92685|ALG3_HUMAN	1	3	3	3	3	3	2	3	3	2	3	3	2	5.5	5.5	5.5	50.126
sp|Q92733|PRCC_HUMAN	sp|Q92733|PRCC_HUMAN	1	5	5	5	4	4	4	4	4	4	4	4	4	15.3	15.3	15.3	52.417
sp|Q92754|AP2C_HUMAN;sp|Q7Z6R9|AP2D_HUMAN	sp|Q92754|AP2C_HUMAN	2	7	3	3	5	6	4	1	3	1	1	3	1	21.1	11.3	11.3	49.176
sp|Q92759|TF2H4_HUMAN	sp|Q92759|TF2H4_HUMAN	1	1	1	1	1	1	1	1	1	1	1	1	1	2.8	2.8	2.8	52.186
sp|Q92766|RREB1_HUMAN	sp|Q92766|RREB1_HUMAN	1	19	19	19	11	10	15	11	10	15	11	10	15	20.3	20.3	20.3	181.42
sp|Q92769|HDAC2_HUMAN	sp|Q92769|HDAC2_HUMAN	1	22	22	13	18	16	18	18	16	18	12	10	11	52.9	52.9	40.6	55.364
sp|Q92785|REQU_HUMAN	sp|Q92785|REQU_HUMAN	1	10	10	10	10	8	9	10	8	9	10	8	9	37.6	37.6	37.6	44.155
sp|Q92793|CBP_HUMAN	sp|Q92793|CBP_HUMAN	1	11	7	7	7	4	10	5	2	6	5	2	6	7.3	5.4	5.4	265.35
sp|Q92797|SYMPK_HUMAN	sp|Q92797|SYMPK_HUMAN	1	36	36	36	24	30	18	24	30	18	24	30	18	38.9	38.9	38.9	141.15
sp|Q92804|RBP56_HUMAN	sp|Q92804|RBP56_HUMAN	1	9	7	7	7	7	8	5	5	6	5	5	6	20.8	16.9	16.9	61.829
sp|Q92830|KAT2A_HUMAN;sp|Q92831|KAT2B_HUMAN	sp|Q92830|KAT2A_HUMAN	2	5	5	5	3	5	2	3	5	2	3	5	2	6.5	6.5	6.5	93.924
sp|Q92833|JARD2_HUMAN	sp|Q92833|JARD2_HUMAN	1	2	2	2	0	2	0	0	2	0	0	2	0	1.7	1.7	1.7	138.73
sp|Q92841|DDX17_HUMAN	sp|Q92841|DDX17_HUMAN	1	39	30	30	35	35	38	28	28	29	28	28	29	57.1	45.3	45.3	80.272
sp|Q92878|RAD50_HUMAN	sp|Q92878|RAD50_HUMAN	1	43	43	43	33	36	38	33	36	38	33	36	38	36.3	36.3	36.3	153.89
sp|Q92879|CELF1_HUMAN;sp|O95319|CELF2_HUMAN	sp|Q92879|CELF1_HUMAN	2	11	11	11	11	9	10	11	9	10	11	9	10	30.5	30.5	30.5	52.063
sp|Q92889|XPF_HUMAN	sp|Q92889|XPF_HUMAN	1	1	1	1	0	1	0	0	1	0	0	1	0	2.2	2.2	2.2	104.48
sp|Q92896|GSLG1_HUMAN	sp|Q92896|GSLG1_HUMAN	1	2	2	2	2	2	2	2	2	2	2	2	2	1.8	1.8	1.8	134.55
sp|Q92905|CSN5_HUMAN	sp|Q92905|CSN5_HUMAN	1	1	1	1	0	1	1	0	1	1	0	1	1	4.5	4.5	4.5	37.578
sp|Q92917|GPKOW_HUMAN	sp|Q92917|GPKOW_HUMAN	1	4	4	4	2	1	2	2	1	2	2	1	2	13.4	13.4	13.4	52.228
sp|Q92922|SMRC1_HUMAN	sp|Q92922|SMRC1_HUMAN	1	41	41	32	32	30	37	32	30	37	24	21	28	48.4	48.4	41.4	122.87
sp|Q92925|SMRD2_HUMAN	sp|Q92925|SMRD2_HUMAN	1	23	19	18	19	20	19	15	17	15	14	16	14	47.8	41.6	39.4	58.92
sp|Q92945|FUBP2_HUMAN	sp|Q92945|FUBP2_HUMAN	1	21	21	20	16	13	17	16	13	17	15	12	17	36.4	36.4	34.5	73.114
sp|Q92973|TNPO1_HUMAN;sp|O14787|TNPO2_HUMAN	sp|Q92973|TNPO1_HUMAN	2	7	7	7	1	6	3	1	6	3	1	6	3	9.8	9.8	9.8	102.35
sp|Q92979|NEP1_HUMAN	sp|Q92979|NEP1_HUMAN	1	14	14	14	13	13	13	13	13	13	13	13	13	75	75	75	26.72
sp|Q92989|CLP1_HUMAN	sp|Q92989|CLP1_HUMAN	1	4	4	4	2	2	4	2	2	4	2	2	4	8.5	8.5	8.5	47.645
sp|Q92993|KAT5_HUMAN	sp|Q92993|KAT5_HUMAN	1	5	5	5	2	4	2	2	4	2	2	4	2	11.1	11.1	11.1	58.581
sp|Q93009|UBP7_HUMAN;REV__sp|Q86YS3|RFIP4_HUMAN	sp|Q93009|UBP7_HUMAN	2	48	48	48	40	36	39	40	36	39	40	36	39	53.1	53.1	53.1	128.3
sp|Q93074|MED12_HUMAN	sp|Q93074|MED12_HUMAN	1	18	18	17	12	8	13	12	8	13	11	7	12	11.7	11.7	10.9	243.08
sp|Q969F1|TF3C6_HUMAN	sp|Q969F1|TF3C6_HUMAN	1	1	1	1	1	1	1	1	1	1	1	1	1	14.1	14.1	14.1	24.048
sp|Q969G3|SMCE1_HUMAN	sp|Q969G3|SMCE1_HUMAN	1	19	19	18	16	17	15	16	17	15	16	16	15	61.6	61.6	59.9	46.649
sp|Q969H6|POP5_HUMAN	sp|Q969H6|POP5_HUMAN	1	1	1	1	1	1	1	1	1	1	1	1	1	7.4	7.4	7.4	18.819
sp|Q969H8|CS010_HUMAN	sp|Q969H8|CS010_HUMAN	1	1	1	1	0	1	1	0	1	1	0	1	1	5.2	5.2	5.2	18.795
sp|Q969M3|YIPF5_HUMAN	sp|Q969M3|YIPF5_HUMAN	1	1	1	1	1	0	1	1	0	1	1	0	1	4.7	4.7	4.7	27.989
sp|Q969N2|PIGT_HUMAN	sp|Q969N2|PIGT_HUMAN	1	7	7	7	4	5	4	4	5	4	4	5	4	13.7	13.7	13.7	65.699
sp|Q969R5|LMBL2_HUMAN	sp|Q969R5|LMBL2_HUMAN	1	2	1	1	1	2	2	0	1	1	0	1	1	3	1.6	1.6	79.109
sp|Q969V3|NCLN_HUMAN	sp|Q969V3|NCLN_HUMAN	1	11	11	11	9	9	9	9	9	9	9	9	9	25	25	25	62.974
sp|Q969X5|ERGI1_HUMAN	sp|Q969X5|ERGI1_HUMAN	1	6	6	6	5	6	5	5	6	5	5	6	5	31.7	31.7	31.7	32.592
sp|Q969X6|CIR1A_HUMAN	sp|Q969X6|CIR1A_HUMAN	1	21	21	21	19	18	17	19	18	17	19	18	17	45.8	45.8	45.8	76.889
sp|Q96A26|F162A_HUMAN	sp|Q96A26|F162A_HUMAN	1	2	2	2	1	0	2	1	0	2	1	0	2	17.5	17.5	17.5	17.342
sp|Q96A33|CCD47_HUMAN	sp|Q96A33|CCD47_HUMAN	1	15	15	15	11	10	14	11	10	14	11	10	14	37.1	37.1	37.1	55.873
sp|Q96A35|RM24_HUMAN	sp|Q96A35|RM24_HUMAN	1	2	2	2	2	1	1	2	1	1	2	1	1	12.5	12.5	12.5	24.915
sp|Q96A72|MGN2_HUMAN	sp|Q96A72|MGN2_HUMAN	1	9	9	1	7	8	7	7	8	7	1	1	1	43.9	43.9	6.1	17.276
sp|Q96AE4|FUBP1_HUMAN	sp|Q96AE4|FUBP1_HUMAN	1	12	9	9	9	8	9	6	5	7	6	5	7	22.8	19.1	19.1	67.56
sp|Q96AG4|LRC59_HUMAN	sp|Q96AG4|LRC59_HUMAN	1	11	11	11	9	8	10	9	8	10	9	8	10	32.2	32.2	32.2	34.93
sp|Q96AQ6|PBIP1_HUMAN	sp|Q96AQ6|PBIP1_HUMAN	1	2	2	2	1	2	1	1	2	1	1	2	1	3.4	3.4	3.4	80.642
sp|Q96B26|EXOS8_HUMAN	sp|Q96B26|EXOS8_HUMAN	1	8	8	8	8	8	8	8	8	8	8	8	8	44.6	44.6	44.6	30.039
sp|Q96B49|TOM6_HUMAN	sp|Q96B49|TOM6_HUMAN	1	1	1	1	1	0	1	1	0	1	1	0	1	18.9	18.9	18.9	8.0019
sp|Q96BD5|PF21A_HUMAN	sp|Q96BD5|PF21A_HUMAN	1	4	4	4	1	3	2	1	3	2	1	3	2	11.2	11.2	11.2	74.853
sp|Q96BI1|S22AI_HUMAN	sp|Q96BI1|S22AI_HUMAN	1	2	2	2	0	2	1	0	2	1	0	2	1	5.7	5.7	5.7	44.845
sp|Q96BK5|PINX1_HUMAN	sp|Q96BK5|PINX1_HUMAN	1	8	8	8	5	7	5	5	7	5	5	7	5	28	28	28	37.034
sp|Q96BM9|ARL8A_HUMAN;sp|Q9NVJ2|ARL8B_HUMAN	sp|Q96BM9|ARL8A_HUMAN;sp|Q9NVJ2|ARL8B_HUMAN	2	2	2	2	0	2	0	0	2	0	0	2	0	17.7	17.7	17.7	21.416
sp|Q96BP3|PPWD1_HUMAN;sp|Q9NXL9|MCM9_HUMAN	sp|Q96BP3|PPWD1_HUMAN	2	13	13	13	7	11	9	7	11	9	7	11	9	21.4	21.4	21.4	73.574
sp|Q96BT3|CENPT_HUMAN	sp|Q96BT3|CENPT_HUMAN	1	2	2	2	2	2	2	2	2	2	2	2	2	5	5	5	60.422
sp|Q96BY6|DOC10_HUMAN;REV__sp|Q4AC99|1A1L2_HUMAN;sp|P02748|CO9_HUMAN	sp|Q96BY6|DOC10_HUMAN;REV__sp|Q4AC99|1A1L2_HUMAN;sp|P02748|CO9_HUMAN	3	2	2	2	1	0	1	1	0	1	1	0	1	0.7	0.7	0.7	249.53
sp|Q96C36|P5CR2_HUMAN	sp|Q96C36|P5CR2_HUMAN	1	4	3	3	3	3	3	2	2	2	2	2	2	15.9	11.9	11.9	33.637
sp|Q96C57|CL043_HUMAN	sp|Q96C57|CL043_HUMAN	1	9	9	9	7	5	8	7	5	8	7	5	8	50.8	50.8	50.8	28.17
sp|Q96CB8|INT12_HUMAN	sp|Q96CB8|INT12_HUMAN	1	7	7	7	5	3	5	5	3	5	5	3	5	28.6	28.6	28.6	48.807
sp|Q96CS3|FAF2_HUMAN	sp|Q96CS3|FAF2_HUMAN	1	11	11	11	9	6	9	9	6	9	9	6	9	37.1	37.1	37.1	52.623
sp|Q96CW1|AP2M1_HUMAN	sp|Q96CW1|AP2M1_HUMAN	1	5	5	5	2	5	4	2	5	4	2	5	4	13.6	13.6	13.6	49.654
sp|Q96DE5|APC16_HUMAN	sp|Q96DE5|APC16_HUMAN	1	2	2	2	2	1	1	2	1	1	2	1	1	23.6	23.6	23.6	11.667
sp|Q96DF8|DGC14_HUMAN	sp|Q96DF8|DGC14_HUMAN	1	2	2	2	2	0	0	2	0	0	2	0	0	5.5	5.5	5.5	52.567
sp|Q96DH6|MSI2H_HUMAN	sp|Q96DH6|MSI2H_HUMAN	1	3	3	3	2	3	2	2	3	2	2	3	2	16.2	16.2	16.2	35.196
sp|Q96DI7|SNR40_HUMAN	sp|Q96DI7|SNR40_HUMAN	1	21	21	20	20	20	21	20	20	21	19	19	20	75.9	75.9	74.2	39.31
sp|Q96E14|RMI2_HUMAN	sp|Q96E14|RMI2_HUMAN	1	1	1	1	1	0	0	1	0	0	1	0	0	10.2	10.2	10.2	15.865
sp|Q96E39|RMXL1_HUMAN	sp|Q96E39|RMXL1_HUMAN	1	16	3	3	13	12	15	2	3	2	2	3	2	41.3	6.9	6.9	42.141
sp|Q96EE3|SEH1_HUMAN	sp|Q96EE3|SEH1_HUMAN	1	15	15	15	12	10	14	12	10	14	12	10	14	53.9	53.9	53.9	39.648
sp|Q96EK4|THA11_HUMAN	sp|Q96EK4|THA11_HUMAN	1	4	4	4	2	4	3	2	4	3	2	4	3	15.9	15.9	15.9	34.455
sp|Q96EP5|DAZP1_HUMAN	sp|Q96EP5|DAZP1_HUMAN	1	7	7	7	5	5	7	5	5	7	5	5	7	22.9	22.9	22.9	43.383
sp|Q96ER9|CCD51_HUMAN	sp|Q96ER9|CCD51_HUMAN	1	4	4	4	4	2	3	4	2	3	4	2	3	13.4	13.4	13.4	45.811
sp|Q96ES7|SGF29_HUMAN	sp|Q96ES7|SGF29_HUMAN	1	2	2	2	2	1	1	2	1	1	2	1	1	8.9	8.9	8.9	33.238
sp|Q96EU6|RRP36_HUMAN	sp|Q96EU6|RRP36_HUMAN	1	6	6	5	5	5	4	5	5	4	4	4	3	26.3	26.3	23.6	29.823
sp|Q96EY4|CD043_HUMAN	sp|Q96EY4|CD043_HUMAN	1	2	2	2	1	1	1	1	1	1	1	1	1	10.8	10.8	10.8	23.864
sp|Q96EY7|PTCD3_HUMAN	sp|Q96EY7|PTCD3_HUMAN	1	2	2	2	1	2	1	1	2	1	1	2	1	3.6	3.6	3.6	78.549
sp|Q96EZ8|MCRS1_HUMAN	sp|Q96EZ8|MCRS1_HUMAN	1	4	4	4	2	1	3	2	1	3	2	1	3	12.6	12.6	12.6	51.803
sp|Q96F25|ALG14_HUMAN	sp|Q96F25|ALG14_HUMAN	1	2	2	2	2	2	1	2	2	1	2	2	1	9.3	9.3	9.3	24.15
sp|Q96FF9|CDCA5_HUMAN	sp|Q96FF9|CDCA5_HUMAN	1	4	4	4	1	3	3	1	3	3	1	3	3	23.8	23.8	23.8	27.6
sp|Q96FJ2|DYL2_HUMAN	sp|Q96FJ2|DYL2_HUMAN	1	4	1	1	3	4	3	1	1	1	1	1	1	50.6	24.7	24.7	10.35
sp|Q96FK6|WDR89_HUMAN	sp|Q96FK6|WDR89_HUMAN	1	7	7	7	7	6	5	7	6	5	7	6	5	26.4	26.4	26.4	43.214
sp|Q96FV9|THOC1_HUMAN	sp|Q96FV9|THOC1_HUMAN	1	29	29	29	25	23	27	25	23	27	25	23	27	50.5	50.5	50.5	75.665
sp|Q96G21|IMP4_HUMAN	sp|Q96G21|IMP4_HUMAN	1	13	13	13	8	10	6	8	10	6	8	10	6	48.1	48.1	48.1	33.756
sp|Q96G23|CERS2_HUMAN	sp|Q96G23|CERS2_HUMAN	1	4	4	4	3	3	4	3	3	4	3	3	4	11.1	11.1	11.1	44.876
sp|Q96G25|MED8_HUMAN	sp|Q96G25|MED8_HUMAN	1	2	2	2	2	2	2	2	2	2	2	2	2	12.3	12.3	12.3	29.08
sp|Q96GC5|RM48_HUMAN	sp|Q96GC5|RM48_HUMAN	1	1	1	1	1	1	1	1	1	1	1	1	1	5.7	5.7	5.7	23.934
sp|Q96GC9|VMP1_HUMAN	sp|Q96GC9|VMP1_HUMAN	1	3	3	3	2	3	2	2	3	2	2	3	2	13.1	13.1	13.1	46.237
sp|Q96GD4|AURKB_HUMAN;sp|Q9UQB9|AURKC_HUMAN	sp|Q96GD4|AURKB_HUMAN	2	13	13	12	11	11	13	11	11	13	10	10	12	46.8	46.8	44.5	39.31
sp|Q96GM5|SMRD1_HUMAN	sp|Q96GM5|SMRD1_HUMAN	1	23	23	17	18	20	18	18	20	18	13	15	12	51.3	51.3	40.6	58.232
sp|Q96GM8|TOE1_HUMAN	sp|Q96GM8|TOE1_HUMAN	1	12	12	12	8	8	9	8	8	9	8	8	9	35.5	35.5	35.5	56.547
sp|Q96GN5|CDA7L_HUMAN	sp|Q96GN5|CDA7L_HUMAN	1	6	6	6	5	6	4	5	6	4	5	6	4	13.2	13.2	13.2	52.206
sp|Q96GQ7|DDX27_HUMAN	sp|Q96GQ7|DDX27_HUMAN	1	27	27	27	23	26	25	23	26	25	23	26	25	36.9	36.9	36.9	89.834
sp|Q96H22|CENPN_HUMAN	sp|Q96H22|CENPN_HUMAN	1	2	2	2	2	2	1	2	2	1	2	2	1	7.4	7.4	7.4	39.554
sp|Q96HA1|P121A_HUMAN	sp|Q96HA1|P121A_HUMAN	1	13	2	2	10	8	8	1	1	1	1	1	1	19.7	2.7	2.7	127.72
sp|Q96HA7|TONSL_HUMAN	sp|Q96HA7|TONSL_HUMAN	1	1	1	1	1	0	0	1	0	0	1	0	0	1.1	1.1	1.1	150.93
sp|Q96HR8|NAF1_HUMAN	sp|Q96HR8|NAF1_HUMAN	1	1	1	1	0	0	1	0	0	1	0	0	1	3	3	3	53.716
sp|Q96HR9|REEP6_HUMAN	sp|Q96HR9|REEP6_HUMAN	1	1	1	1	0	1	0	0	1	0	0	1	0	7.1	7.1	7.1	20.733
sp|Q96HS1|PGAM5_HUMAN	sp|Q96HS1|PGAM5_HUMAN	1	5	5	5	3	4	3	3	4	3	3	4	3	20.1	20.1	20.1	32.004
sp|Q96HW7|INT4_HUMAN;sp|Q96LV5|IN4L1_HUMAN	sp|Q96HW7|INT4_HUMAN	2	12	12	10	7	10	7	7	10	7	5	9	6	16.1	16.1	14	108.17
sp|Q96HY6|DDRGK_HUMAN	sp|Q96HY6|DDRGK_HUMAN	1	3	3	3	3	2	3	3	2	3	3	2	3	21	21	21	35.61
sp|Q96I24|FUBP3_HUMAN	sp|Q96I24|FUBP3_HUMAN	1	24	24	22	19	19	18	19	19	18	17	17	16	59.3	59.3	56.3	61.64
sp|Q96I25|SPF45_HUMAN	sp|Q96I25|SPF45_HUMAN	1	18	18	17	14	15	15	14	15	15	14	14	14	52.9	52.9	51.1	44.961
sp|Q96IR7|HPDL_HUMAN	sp|Q96IR7|HPDL_HUMAN	1	3	3	3	3	1	2	3	1	2	3	1	2	11.6	11.6	11.6	39.385
sp|Q96IX5|USMG5_HUMAN	sp|Q96IX5|USMG5_HUMAN	1	2	2	2	1	2	2	1	2	2	1	2	2	43.1	43.1	43.1	6.4575
sp|Q96IZ7|RSRC1_HUMAN	sp|Q96IZ7|RSRC1_HUMAN	1	5	5	5	5	2	4	5	2	4	5	2	4	23.1	23.1	23.1	38.677
sp|Q96J01|THOC3_HUMAN	sp|Q96J01|THOC3_HUMAN	1	10	10	10	10	7	9	10	7	9	10	7	9	38.7	38.7	38.7	38.771
sp|Q96J42|TXD15_HUMAN	sp|Q96J42|TXD15_HUMAN	1	1	1	1	1	1	1	1	1	1	1	1	1	5.3	5.3	5.3	39.885
sp|Q96JB5|CK5P3_HUMAN	sp|Q96JB5|CK5P3_HUMAN	1	5	5	5	3	3	5	3	3	5	3	3	5	11.9	11.9	11.9	56.92
sp|Q96JJ7|TMX3_HUMAN	sp|Q96JJ7|TMX3_HUMAN	1	4	4	4	2	1	1	2	1	1	2	1	1	10.8	10.8	10.8	51.871
sp|Q96JM3|CHAP1_HUMAN	sp|Q96JM3|CHAP1_HUMAN	1	21	21	21	17	15	12	17	15	12	17	15	12	31.3	31.3	31.3	89.098
sp|Q96JP5|ZFP91_HUMAN	sp|Q96JP5|ZFP91_HUMAN	1	4	4	4	4	3	4	4	3	4	4	3	4	12.8	12.8	12.8	63.444
sp|Q96K37|S35E1_HUMAN	sp|Q96K37|S35E1_HUMAN	1	1	1	1	0	0	1	0	0	1	0	0	1	5.9	5.9	5.9	44.772
sp|Q96K58|ZN668_HUMAN	sp|Q96K58|ZN668_HUMAN	1	3	3	3	2	3	1	2	3	1	2	3	1	7.8	7.8	7.8	67.889
sp|Q96KA5|CLP1L_HUMAN	sp|Q96KA5|CLP1L_HUMAN	1	9	9	9	9	9	8	9	9	8	9	9	8	19.3	19.3	19.3	62.228
sp|Q96KM6|Z512B_HUMAN	sp|Q96KM6|Z512B_HUMAN	1	8	8	8	4	5	5	4	5	5	4	5	5	17.2	17.2	17.2	97.263
sp|Q96KQ7|EHMT2_HUMAN	sp|Q96KQ7|EHMT2_HUMAN	1	17	17	17	13	12	12	13	12	12	13	12	12	20.2	20.2	20.2	132.37
sp|Q96KR1|ZFR_HUMAN	sp|Q96KR1|ZFR_HUMAN	1	46	46	46	41	38	41	41	38	41	41	38	41	52.7	52.7	52.7	117.01
sp|Q96L73|NSD1_HUMAN	sp|Q96L73|NSD1_HUMAN	1	2	2	2	0	1	1	0	1	1	0	1	1	0.6	0.6	0.6	296.65
sp|Q96L91|EP400_HUMAN;sp|Q6ZTU2|E400N_HUMAN	sp|Q96L91|EP400_HUMAN	2	39	39	39	25	25	28	25	25	28	25	25	28	22.6	22.6	22.6	343.48
sp|Q96LT9|RBM40_HUMAN	sp|Q96LT9|RBM40_HUMAN	1	8	8	8	4	4	4	4	4	4	4	4	4	21.1	21.1	21.1	58.574
sp|Q96M83|CCDC7_HUMAN	sp|Q96M83|CCDC7_HUMAN	1	2	1	1	1	1	1	0	1	1	0	1	1	3.3	1.9	1.9	55.779
sp|Q96ME7|ZN512_HUMAN	sp|Q96ME7|ZN512_HUMAN	1	17	17	17	13	16	13	13	16	13	13	16	13	36.7	36.7	36.7	64.681
sp|Q96MF7|NSE2_HUMAN	sp|Q96MF7|NSE2_HUMAN	1	4	4	4	3	2	4	3	2	4	3	2	4	15.4	15.4	15.4	27.932
sp|Q96MG7|MAGG1_HUMAN	sp|Q96MG7|MAGG1_HUMAN	1	2	2	2	0	1	2	0	1	2	0	1	2	8.2	8.2	8.2	34.308
sp|Q96MU7|YTDC1_HUMAN	sp|Q96MU7|YTDC1_HUMAN	1	10	10	10	8	6	6	8	6	6	8	6	6	18.3	18.3	18.3	84.699
sp|Q96N64|PWP2A_HUMAN	sp|Q96N64|PWP2A_HUMAN	1	3	3	3	3	0	2	3	0	2	3	0	2	4.6	4.6	4.6	81.959
sp|Q96N66|MBOA7_HUMAN	sp|Q96N66|MBOA7_HUMAN	1	6	6	6	5	6	5	5	6	5	5	6	5	19.3	19.3	19.3	52.764
sp|Q96NB3|ZN830_HUMAN	sp|Q96NB3|ZN830_HUMAN	1	7	7	7	6	4	4	6	4	4	6	4	4	32.5	32.5	32.5	41.998
sp|Q96NC0|ZMAT2_HUMAN	sp|Q96NC0|ZMAT2_HUMAN	1	5	5	5	4	4	3	4	4	3	4	4	3	23.6	23.6	23.6	23.612
sp|Q96NY9|MUS81_HUMAN	sp|Q96NY9|MUS81_HUMAN	1	1	1	1	1	1	1	1	1	1	1	1	1	2.9	2.9	2.9	61.172
sp|Q96P11|NSUN5_HUMAN;sp|Q63ZY6|NSN5C_HUMAN;sp|Q3KNT7|NSN5B_HUMAN	sp|Q96P11|NSUN5_HUMAN	3	9	9	9	5	6	6	5	6	6	5	6	6	23.5	23.5	23.5	46.691
sp|Q96P16|RPR1A_HUMAN;sp|Q96R72|OR4K3_HUMAN	sp|Q96P16|RPR1A_HUMAN	2	4	2	2	1	3	3	1	2	1	1	2	1	18.6	5.8	5.8	35.719
sp|Q9UPN3|MACF1_HUMAN;sp|Q96PK2|MACF4_HUMAN	sp|Q9UPN3|MACF1_HUMAN;sp|Q96PK2|MACF4_HUMAN	2	2	1	1	1	1	2	0	1	1	0	1	1	0.2	0.1	0.1	838.3
sp|Q96PK6|RBM14_HUMAN	sp|Q96PK6|RBM14_HUMAN	1	31	31	31	31	29	30	31	29	30	31	29	30	51	51	51	69.491
sp|Q96PM9|Z385A_HUMAN	sp|Q96PM9|Z385A_HUMAN	1	2	2	2	2	1	1	2	1	1	2	1	1	6.8	6.8	6.8	38.342
sp|Q96PU4|UHRF2_HUMAN	sp|Q96PU4|UHRF2_HUMAN	1	10	7	7	5	10	7	4	7	5	4	7	5	15	12.2	12.2	89.984
sp|Q96PU8|QKI_HUMAN	sp|Q96PU8|QKI_HUMAN	1	3	3	3	3	3	2	3	3	2	3	3	2	12	12	12	37.67
sp|Q96PV6|LENG8_HUMAN	sp|Q96PV6|LENG8_HUMAN	1	8	8	8	6	4	5	6	4	5	6	4	5	15.9	15.9	15.9	86.128
sp|Q96QC0|PP1RA_HUMAN	sp|Q96QC0|PP1RA_HUMAN	1	20	20	20	15	17	11	15	17	11	15	17	11	29.4	29.4	29.4	99.057
sp|Q96QD8|S38A2_HUMAN	sp|Q96QD8|S38A2_HUMAN	1	1	1	1	1	1	1	1	1	1	1	1	1	4.2	4.2	4.2	56.025
sp|Q96QD9|UIF_HUMAN	sp|Q96QD9|UIF_HUMAN	1	2	2	2	2	1	0	2	1	0	2	1	0	7.5	7.5	7.5	35.818
sp|Q96QE3|ATAD5_HUMAN	sp|Q96QE3|ATAD5_HUMAN	1	8	8	8	3	5	5	3	5	5	3	5	5	5.4	5.4	5.4	207.57
sp|Q96QT6|PHF12_HUMAN	sp|Q96QT6|PHF12_HUMAN	1	2	2	2	2	0	0	2	0	0	2	0	0	2.9	2.9	2.9	109.7
sp|Q96RK0|CIC_HUMAN	sp|Q96RK0|CIC_HUMAN	1	1	1	1	0	1	1	0	1	1	0	1	1	0.6	0.6	0.6	163.82
sp|Q96RL1|UIMC1_HUMAN	sp|Q96RL1|UIMC1_HUMAN	1	2	2	2	1	1	1	1	1	1	1	1	1	3.2	3.2	3.2	79.727
sp|Q96RN5|MED15_HUMAN	sp|Q96RN5|MED15_HUMAN	1	9	9	9	7	6	7	7	6	7	7	6	7	14	14	14	86.753
sp|Q96RT6|CTGE2_HUMAN;sp|O15320|CTGE5_HUMAN	sp|Q96RT6|CTGE2_HUMAN;sp|O15320|CTGE5_HUMAN	2	3	3	3	2	2	1	2	2	1	2	2	1	4.8	4.8	4.8	85.28
sp|Q96S52|PIGS_HUMAN	sp|Q96S52|PIGS_HUMAN	1	8	7	7	7	6	6	6	5	6	6	5	6	20.7	19.5	19.5	61.655
sp|Q96S59|RANB9_HUMAN	sp|Q96S59|RANB9_HUMAN	1	1	1	1	1	1	0	1	1	0	1	1	0	1.9	1.9	1.9	77.846
sp|Q96S66|CLCC1_HUMAN	sp|Q96S66|CLCC1_HUMAN	1	4	4	4	3	3	4	3	3	4	3	3	4	12.7	12.7	12.7	62.022
sp|Q96S97|MYADM_HUMAN	sp|Q96S97|MYADM_HUMAN	1	1	1	1	0	0	1	0	0	1	0	0	1	7.1	7.1	7.1	35.273
sp|Q96SB4|SRPK1_HUMAN;sp|P78362|SRPK2_HUMAN	sp|Q96SB4|SRPK1_HUMAN	2	5	5	4	5	3	4	5	3	4	4	2	3	11.5	11.5	9.6	74.324
sp|Q96SB8|SMC6_HUMAN	sp|Q96SB8|SMC6_HUMAN	1	13	13	13	10	10	9	10	10	9	10	10	9	16.6	16.6	16.6	126.32
sp|Q96SI9|STRBP_HUMAN	sp|Q96SI9|STRBP_HUMAN	1	30	25	25	26	25	23	21	20	18	21	20	18	50.9	44.3	44.3	73.652
sp|Q96SK2|TM209_HUMAN	sp|Q96SK2|TM209_HUMAN	1	11	11	11	11	10	8	11	10	8	11	10	8	39.4	39.4	39.4	62.921
sp|Q96ST2|IWS1_HUMAN	sp|Q96ST2|IWS1_HUMAN	1	6	6	6	5	5	4	5	5	4	5	5	4	7.9	7.9	7.9	91.954
sp|Q96ST3|SIN3A_HUMAN;REV__sp|Q9UKY1|ZHX1_HUMAN	sp|Q96ST3|SIN3A_HUMAN	2	37	37	37	28	29	27	28	29	27	28	29	27	30.1	30.1	30.1	145.17
sp|Q96SY0|CO044_HUMAN	sp|Q96SY0|CO044_HUMAN	1	6	6	6	5	5	5	5	5	5	5	5	5	19.7	19.7	19.7	57.47
sp|Q96T23|RSF1_HUMAN	sp|Q96T23|RSF1_HUMAN	1	32	32	32	24	20	21	24	20	21	24	20	21	31.3	31.3	31.3	163.82
sp|Q96T37|RBM15_HUMAN	sp|Q96T37|RBM15_HUMAN	1	20	20	18	17	12	16	17	12	16	15	12	15	27	27	25.3	107.19
sp|Q96T58|MINT_HUMAN	sp|Q96T58|MINT_HUMAN	1	43	43	43	27	36	32	27	36	32	27	36	32	19.1	19.1	19.1	402.24
sp|Q96T60|PNKP_HUMAN	sp|Q96T60|PNKP_HUMAN	1	6	6	6	6	3	3	6	3	3	6	3	3	13.8	13.8	13.8	57.076
sp|Q96T88|UHRF1_HUMAN	sp|Q96T88|UHRF1_HUMAN	1	36	36	33	32	33	34	32	33	34	31	30	32	54.2	54.2	51.5	89.813
sp|Q99417|MYCBP_HUMAN	sp|Q99417|MYCBP_HUMAN	1	6	6	6	6	4	4	6	4	4	6	4	4	67	67	67	11.967
sp|Q99436|PSB7_HUMAN	sp|Q99436|PSB7_HUMAN	1	5	5	5	1	2	4	1	2	4	1	2	4	33.6	33.6	33.6	29.965
sp|Q99459|CDC5L_HUMAN;REV__sp|Q9BXJ9|NAA15_HUMAN;sp|Q9Y646|PGCP_HUMAN	sp|Q99459|CDC5L_HUMAN	3	39	39	39	28	34	31	28	34	31	28	34	31	63.3	63.3	63.3	92.25
sp|Q99460|PSMD1_HUMAN	sp|Q99460|PSMD1_HUMAN	1	10	10	10	4	8	8	4	8	8	4	8	8	16.9	16.9	16.9	105.84
sp|Q99496|RING2_HUMAN	sp|Q99496|RING2_HUMAN	1	11	8	8	9	11	11	6	8	8	6	8	8	37.2	28	28	37.655
sp|Q99547|MPH6_HUMAN	sp|Q99547|MPH6_HUMAN	1	7	7	7	7	5	7	7	5	7	7	5	7	38.8	38.8	38.8	19.024
sp|Q99549|MPP8_HUMAN	sp|Q99549|MPP8_HUMAN	1	14	14	14	11	12	10	11	12	10	11	12	10	22.9	22.9	22.9	97.181
sp|Q99567|NUP88_HUMAN	sp|Q99567|NUP88_HUMAN	1	22	22	22	18	18	17	18	18	17	18	18	17	38.9	38.9	38.9	83.541
sp|Q99575|POP1_HUMAN	sp|Q99575|POP1_HUMAN	1	34	34	34	30	29	27	30	29	27	30	29	27	46.7	46.7	46.7	114.71
sp|Q99590|SCAFB_HUMAN	sp|Q99590|SCAFB_HUMAN	1	30	30	30	26	25	24	26	25	24	26	25	24	33.9	33.9	33.9	164.65
sp|Q99594|TEAD3_HUMAN	sp|Q99594|TEAD3_HUMAN	1	4	1	1	3	3	1	0	1	0	0	1	0	13.1	5.5	5.5	48.676
sp|Q99595|TI17A_HUMAN	sp|Q99595|TI17A_HUMAN	1	1	1	1	0	1	1	0	1	1	0	1	1	12.9	12.9	12.9	18.023
sp|Q99613|EIF3C_HUMAN	sp|Q99613|EIF3C_HUMAN	1	2	2	2	0	2	1	0	2	1	0	2	1	3.5	3.5	3.5	105.34
sp|Q99623|PHB2_HUMAN	sp|Q99623|PHB2_HUMAN	1	14	14	14	11	12	13	11	12	13	11	12	13	55.5	55.5	55.5	33.296
sp|Q99640|PMYT1_HUMAN	sp|Q99640|PMYT1_HUMAN	1	2	2	2	1	1	2	1	1	2	1	1	2	7.6	7.6	7.6	54.521
sp|Q99661|KIF2C_HUMAN	sp|Q99661|KIF2C_HUMAN	1	4	4	4	1	1	4	1	1	4	1	1	4	7.2	7.2	7.2	81.312
sp|Q99714|HCD2_HUMAN	sp|Q99714|HCD2_HUMAN	1	9	9	9	7	4	7	7	4	7	7	4	7	57.5	57.5	57.5	26.923
sp|Q99720|SGMR1_HUMAN	sp|Q99720|SGMR1_HUMAN	1	4	4	4	4	3	4	4	3	4	4	3	4	27.4	27.4	27.4	25.127
sp|Q99728|BARD1_HUMAN	sp|Q99728|BARD1_HUMAN	1	3	3	3	1	1	3	1	1	3	1	1	3	4.6	4.6	4.6	86.647
sp|Q99729|ROAA_HUMAN	sp|Q99729|ROAA_HUMAN	1	10	9	9	9	9	10	8	8	9	8	8	9	24.1	21.1	21.1	36.224
sp|Q99735|MGST2_HUMAN	sp|Q99735|MGST2_HUMAN	1	1	1	1	1	1	1	1	1	1	1	1	1	9.5	9.5	9.5	16.62
sp|Q99757|THIOM_HUMAN	sp|Q99757|THIOM_HUMAN	1	1	1	1	1	0	0	1	0	0	1	0	0	12.7	12.7	12.7	18.383
sp|Q99798|ACON_HUMAN	sp|Q99798|ACON_HUMAN	1	4	4	4	2	2	2	2	2	2	2	2	2	6	6	6	85.424
sp|Q99805|TM9S2_HUMAN	sp|Q99805|TM9S2_HUMAN	1	2	2	2	2	1	0	2	1	0	2	1	0	3.2	3.2	3.2	75.775
sp|Q99808|S29A1_HUMAN	sp|Q99808|S29A1_HUMAN	1	4	4	4	3	4	3	3	4	3	3	4	3	10.3	10.3	10.3	50.219
sp|Q99832|TCPH_HUMAN	sp|Q99832|TCPH_HUMAN	1	10	10	10	6	7	9	6	7	9	6	7	9	23	23	23	59.366
sp|Q99848|EBP2_HUMAN	sp|Q99848|EBP2_HUMAN	1	21	21	21	19	20	18	19	20	18	19	20	18	49.3	49.3	49.3	34.852
sp|Q99865|SPI2A_HUMAN;sp|Q9BPZ2|SPI2B_HUMAN	sp|Q99865|SPI2A_HUMAN;sp|Q9BPZ2|SPI2B_HUMAN	2	2	1	1	2	2	1	1	1	1	1	1	1	9.7	7	7	29.188
sp|Q99873|ANM1_HUMAN;sp|Q9NR22|ANM8_HUMAN	sp|Q99873|ANM1_HUMAN	2	12	12	12	10	11	8	10	11	8	10	11	8	38.8	38.8	38.8	41.515
sp|Q99933|BAG1_HUMAN	sp|Q99933|BAG1_HUMAN	1	8	8	8	6	4	8	6	4	8	6	4	8	27	27	27	38.778
sp|Q99942|RNF5_HUMAN	sp|Q99942|RNF5_HUMAN	1	1	1	1	1	1	0	1	1	0	1	1	0	8.3	8.3	8.3	19.881
sp|Q99943|PLCA_HUMAN	sp|Q99943|PLCA_HUMAN	1	3	3	3	2	1	1	2	1	1	2	1	1	18	18	18	31.716
sp|Q99959|PKP2_HUMAN	sp|Q99959|PKP2_HUMAN	1	2	2	2	0	2	0	0	2	0	0	2	0	4.9	4.9	4.9	97.414
sp|Q99986|VRK1_HUMAN	sp|Q99986|VRK1_HUMAN	1	5	5	5	4	4	3	4	4	3	4	4	3	11.6	11.6	11.6	45.476
sp|Q9BPW8|NIPS1_HUMAN	sp|Q9BPW8|NIPS1_HUMAN	1	4	4	4	1	2	3	1	2	3	1	2	3	21.5	21.5	21.5	33.31
sp|Q9BPX3|CND3_HUMAN	sp|Q9BPX3|CND3_HUMAN	1	3	3	3	0	3	0	0	3	0	0	3	0	3.5	3.5	3.5	114.33
sp|Q9BQ04|RBM4B_HUMAN	sp|Q9BQ04|RBM4B_HUMAN	1	17	4	4	14	15	17	2	3	4	2	3	4	58.2	24.5	24.5	40.149
sp|Q9BQ15|SOSB1_HUMAN;sp|Q96AH0|SOSB2_HUMAN	sp|Q9BQ15|SOSB1_HUMAN	2	3	3	3	2	3	3	2	3	3	2	3	3	28.4	28.4	28.4	22.338
sp|Q9BQ39|DDX50_HUMAN	sp|Q9BQ39|DDX50_HUMAN	1	29	26	26	25	25	23	22	22	20	22	22	20	48.3	43.7	43.7	82.564
sp|Q9BQ52|RNZ2_HUMAN	sp|Q9BQ52|RNZ2_HUMAN	1	1	1	1	0	1	1	0	1	1	0	1	1	2.5	2.5	2.5	92.218
sp|Q9BQ61|CS043_HUMAN	sp|Q9BQ61|CS043_HUMAN	1	1	1	1	1	1	1	1	1	1	1	1	1	14.8	14.8	14.8	18.419
sp|Q9BQ67|GRWD1_HUMAN	sp|Q9BQ67|GRWD1_HUMAN	1	11	11	11	9	9	9	9	9	9	9	9	9	47.8	47.8	47.8	49.419
sp|Q9BQ75|CC026_HUMAN	sp|Q9BQ75|CC026_HUMAN	1	4	4	4	4	3	4	4	3	4	4	3	4	16.8	16.8	16.8	31.884
sp|Q9BQ87|TBL1Y_HUMAN	sp|Q9BQ87|TBL1Y_HUMAN	1	3	1	1	2	3	2	0	1	0	0	1	0	10.2	5.2	5.2	56.688
sp|Q9BQA1|MEP50_HUMAN	sp|Q9BQA1|MEP50_HUMAN	1	2	2	2	1	2	1	1	2	1	1	2	1	6.4	6.4	6.4	36.724
sp|Q9BQB6|VKOR1_HUMAN	sp|Q9BQB6|VKOR1_HUMAN	1	1	1	1	1	1	1	1	1	1	1	1	1	8	8	8	18.234
sp|Q9BQE3|TBA1C_HUMAN	sp|Q9BQE3|TBA1C_HUMAN	1	13	2	1	8	11	11	0	1	2	0	0	1	37	6.9	3.8	49.895
sp|Q9BQE5|APOL2_HUMAN	sp|Q9BQE5|APOL2_HUMAN	1	5	5	5	3	4	4	3	4	4	3	4	4	15.4	15.4	15.4	37.092
sp|Q9BQE9|BCL7B_HUMAN	sp|Q9BQE9|BCL7B_HUMAN	1	4	3	2	4	2	3	3	2	3	2	1	2	29.7	29.7	24.3	22.195
sp|Q9BQG0|MBB1A_HUMAN	sp|Q9BQG0|MBB1A_HUMAN	1	63	63	63	55	57	54	55	57	54	55	57	54	52	52	52	148.85
sp|Q9BRD0|BUD13_HUMAN	sp|Q9BRD0|BUD13_HUMAN	1	8	8	8	4	4	3	4	4	3	4	4	3	16.3	16.3	16.3	70.52
sp|Q9BRJ6|CG050_HUMAN	sp|Q9BRJ6|CG050_HUMAN	1	5	5	5	4	2	3	4	2	3	4	2	3	35.6	35.6	35.6	22.083
sp|Q9BRJ7|SDOS_HUMAN;sp|Q96DE0|NUD16_HUMAN	sp|Q9BRJ7|SDOS_HUMAN	2	3	3	3	2	2	1	2	2	1	2	2	1	18.5	18.5	18.5	23.338
sp|Q9BRL6|SRSF8_HUMAN	sp|Q9BRL6|SRSF8_HUMAN	1	3	1	1	1	2	2	1	1	1	1	1	1	11.3	6	6	32.287
sp|Q9BRR6|ADPGK_HUMAN	sp|Q9BRR6|ADPGK_HUMAN	1	6	6	6	5	4	4	5	4	4	5	4	4	20.5	20.5	20.5	54.088
sp|Q9BRT6|LLPH_HUMAN	sp|Q9BRT6|LLPH_HUMAN	1	4	4	4	4	4	4	4	4	4	4	4	4	29.5	29.5	29.5	15.225
sp|Q9BRU9|UTP23_HUMAN	sp|Q9BRU9|UTP23_HUMAN	1	5	5	5	5	5	5	5	5	5	5	5	5	30.1	30.1	30.1	28.402
sp|Q9BS26|ERP44_HUMAN	sp|Q9BS26|ERP44_HUMAN	1	1	1	1	1	1	1	1	1	1	1	1	1	5.7	5.7	5.7	46.971
sp|Q9BSC4|NOL10_HUMAN;sp|Q9H4E7|DEFI6_HUMAN	sp|Q9BSC4|NOL10_HUMAN	2	29	29	29	22	27	24	22	27	24	22	27	24	55.8	55.8	55.8	80.301
sp|Q9BSJ8|ESYT1_HUMAN	sp|Q9BSJ8|ESYT1_HUMAN	1	18	18	18	16	16	14	16	16	14	16	16	14	22.1	22.1	22.1	122.85
sp|Q9BSM1|PCGF1_HUMAN	sp|Q9BSM1|PCGF1_HUMAN	1	5	5	5	3	4	2	3	4	2	3	4	2	31.3	31.3	31.3	30.346
sp|Q9BTA9|WAC_HUMAN	sp|Q9BTA9|WAC_HUMAN	1	8	8	8	3	1	6	3	1	6	3	1	6	18.9	18.9	18.9	70.723
sp|Q9BTC0|DIDO1_HUMAN	sp|Q9BTC0|DIDO1_HUMAN	1	56	56	55	45	45	46	45	45	46	44	44	45	37.8	37.8	37.5	243.87
sp|Q9BTC8|MTA3_HUMAN	sp|Q9BTC8|MTA3_HUMAN	1	18	10	10	13	17	16	6	10	8	6	10	8	36.5	24.4	24.4	67.503
sp|Q9BTD8|RBM42_HUMAN	sp|Q9BTD8|RBM42_HUMAN	1	7	7	7	4	4	5	4	4	5	4	4	5	21	21	21	50.413
sp|Q9BTT4|MED10_HUMAN	sp|Q9BTT4|MED10_HUMAN	1	4	4	4	3	3	4	3	3	4	3	3	4	28.1	28.1	28.1	15.688
sp|Q9BTV4|TMM43_HUMAN	sp|Q9BTV4|TMM43_HUMAN	1	14	14	14	11	13	12	11	13	12	11	13	12	43.5	43.5	43.5	44.875
sp|Q9BTX1|NDC1_HUMAN	sp|Q9BTX1|NDC1_HUMAN	1	14	14	14	13	13	13	13	13	13	13	13	13	31.5	31.5	31.5	76.304
sp|Q9BU23|LMF2_HUMAN	sp|Q9BU23|LMF2_HUMAN	1	2	2	2	1	1	2	1	1	2	1	1	2	4.7	4.7	4.7	79.697
sp|Q9BU76|MMTA2_HUMAN	sp|Q9BU76|MMTA2_HUMAN	1	3	3	3	2	1	2	2	1	2	2	1	2	15.2	15.2	15.2	29.411
sp|Q9BUI4|RPC3_HUMAN	sp|Q9BUI4|RPC3_HUMAN	1	2	2	2	1	0	1	1	0	1	1	0	1	4.5	4.5	4.5	60.611
sp|Q9BUJ2|HNRL1_HUMAN	sp|Q9BUJ2|HNRL1_HUMAN	1	23	22	22	23	21	23	22	20	22	22	20	22	32.8	32.1	32.1	95.737
sp|Q9BUL5|PHF23_HUMAN	sp|Q9BUL5|PHF23_HUMAN	1	5	5	5	2	3	3	2	3	3	2	3	3	20.1	20.1	20.1	43.818
sp|Q9BUL9|RPP25_HUMAN	sp|Q9BUL9|RPP25_HUMAN	1	3	3	3	1	1	3	1	1	3	1	1	3	21.1	21.1	21.1	20.632
sp|Q9BUM1|G6PC3_HUMAN	sp|Q9BUM1|G6PC3_HUMAN	1	1	1	1	1	1	1	1	1	1	1	1	1	6.1	6.1	6.1	38.734
sp|Q9BUN8|DERL1_HUMAN	sp|Q9BUN8|DERL1_HUMAN	1	3	3	3	3	2	2	3	2	2	3	2	2	10.8	10.8	10.8	28.8
sp|Q9BUP3|HTAI2_HUMAN	sp|Q9BUP3|HTAI2_HUMAN	1	2	2	2	1	1	2	1	1	2	1	1	2	13.2	13.2	13.2	27.049
sp|Q9BUQ8|DDX23_HUMAN	sp|Q9BUQ8|DDX23_HUMAN	1	32	32	32	28	30	27	28	30	27	28	30	27	42.4	42.4	42.4	95.581
sp|Q9BUR4|WAP53_HUMAN	sp|Q9BUR4|WAP53_HUMAN	1	4	4	4	1	4	2	1	4	2	1	4	2	19.5	19.5	19.5	59.309
sp|Q9BUR5|APOO_HUMAN	sp|Q9BUR5|APOO_HUMAN	1	1	1	1	1	0	0	1	0	0	1	0	0	5.6	5.6	5.6	22.284
sp|Q9BV38|WDR18_HUMAN	sp|Q9BV38|WDR18_HUMAN	1	14	14	14	13	10	13	13	10	13	13	10	13	37	37	37	47.405
sp|Q9BV81|TMM93_HUMAN	sp|Q9BV81|TMM93_HUMAN	1	2	2	2	0	1	1	0	1	1	0	1	1	20.9	20.9	20.9	12.017
sp|Q9BVC5|ASHWN_HUMAN	sp|Q9BVC5|ASHWN_HUMAN	1	4	4	4	3	3	2	3	3	2	3	3	2	24.1	24.1	24.1	25.858
sp|Q9BVC6|TM109_HUMAN	sp|Q9BVC6|TM109_HUMAN	1	2	2	2	2	2	1	2	2	1	2	2	1	5.3	5.3	5.3	26.21
sp|Q9BVG9|PTSS2_HUMAN	sp|Q9BVG9|PTSS2_HUMAN	1	2	2	2	0	1	1	0	1	1	0	1	1	3.9	3.9	3.9	56.252
sp|Q9BVI0|PHF20_HUMAN	sp|Q9BVI0|PHF20_HUMAN	1	2	2	2	0	2	0	0	2	0	0	2	0	3.4	3.4	3.4	115.38
sp|Q9BVI4|NOC4L_HUMAN	sp|Q9BVI4|NOC4L_HUMAN	1	23	23	23	20	20	18	20	20	18	20	20	18	55.8	55.8	55.8	58.467
sp|Q9BVJ6|UT14A_HUMAN;sp|Q5TAP6|UT14C_HUMAN	sp|Q9BVJ6|UT14A_HUMAN	2	34	34	34	28	31	29	28	31	29	28	31	29	51.9	51.9	51.9	87.977
sp|Q9BVK6|TMED9_HUMAN	sp|Q9BVK6|TMED9_HUMAN	1	7	7	6	6	6	6	6	6	6	5	5	5	30.2	30.2	23	27.277
sp|Q9BVL2|NUPL1_HUMAN	sp|Q9BVL2|NUPL1_HUMAN	1	7	7	7	3	7	4	3	7	4	3	7	4	12.7	12.7	12.7	60.896
sp|Q9BVP2|GNL3_HUMAN	sp|Q9BVP2|GNL3_HUMAN	1	23	23	23	20	19	22	20	19	22	20	19	22	47.2	47.2	47.2	61.992
sp|Q9BVT8|TMUB1_HUMAN	sp|Q9BVT8|TMUB1_HUMAN	1	1	1	1	1	1	1	1	1	1	1	1	1	4.1	4.1	4.1	26.261
sp|Q9BVW5|TIPIN_HUMAN	sp|Q9BVW5|TIPIN_HUMAN	1	1	1	1	1	0	0	1	0	0	1	0	0	3.7	3.7	3.7	34.555
sp|Q9BW19|KIFC1_HUMAN	sp|Q9BW19|KIFC1_HUMAN	1	11	11	11	8	4	8	8	4	8	8	4	8	24.8	24.8	24.8	73.747
sp|Q9BW27|NUP85_HUMAN	sp|Q9BW27|NUP85_HUMAN	1	24	24	24	17	18	18	17	18	18	17	18	18	39.3	39.3	39.3	75.019
sp|Q9BW60|ELOV1_HUMAN	sp|Q9BW60|ELOV1_HUMAN	1	3	3	3	2	3	3	2	3	3	2	3	3	14	14	14	32.662
sp|Q9BW71|HIRP3_HUMAN	sp|Q9BW71|HIRP3_HUMAN	1	1	1	1	1	1	1	1	1	1	1	1	1	3.2	3.2	3.2	61.956
sp|Q9BWF3|RBM4_HUMAN	sp|Q9BWF3|RBM4_HUMAN	1	19	19	6	18	18	19	18	18	19	6	6	6	76.9	76.9	43.7	40.313
sp|Q9BWJ5|SF3B5_HUMAN	sp|Q9BWJ5|SF3B5_HUMAN	1	5	5	5	5	4	5	5	4	5	5	4	5	59.3	59.3	59.3	10.135
sp|Q9BWT1|CDCA7_HUMAN	sp|Q9BWT1|CDCA7_HUMAN	1	3	3	3	2	0	3	2	0	3	2	0	3	11.6	11.6	11.6	42.573
sp|Q9BWU0|NADAP_HUMAN	sp|Q9BWU0|NADAP_HUMAN	1	6	6	6	4	3	4	4	3	4	4	3	4	13.7	13.7	13.7	88.813
sp|Q9BXK1|KLF16_HUMAN	sp|Q9BXK1|KLF16_HUMAN	1	1	1	1	1	1	1	1	1	1	1	1	1	10.3	10.3	10.3	25.43
sp|Q9BXP5|SRRT_HUMAN;sp|Q58EX7|PKHG4_HUMAN;REV__sp|O43304|S14L5_HUMAN;REV__sp|Q8IWL3|HSC20_HUMAN;REV__sp|P59596|VME1_CVHSA	sp|Q9BXP5|SRRT_HUMAN	5	32	32	32	25	28	27	25	28	27	25	28	27	37.6	37.6	37.6	100.67
sp|Q9BXS6|NUSAP_HUMAN	sp|Q9BXS6|NUSAP_HUMAN	1	12	12	12	7	7	11	7	7	11	7	7	11	41.5	41.5	41.5	49.451
sp|Q9BXW9|FACD2_HUMAN	sp|Q9BXW9|FACD2_HUMAN	1	1	1	1	1	0	0	1	0	0	1	0	0	1.2	1.2	1.2	166.46
sp|Q9BXY0|MAK16_HUMAN	sp|Q9BXY0|MAK16_HUMAN	1	12	12	12	10	8	12	10	8	12	10	8	12	42	42	42	35.368
sp|Q9BY77|PDIP3_HUMAN	sp|Q9BY77|PDIP3_HUMAN	1	16	16	16	15	14	16	15	14	16	15	14	16	46.3	46.3	46.3	46.089
sp|Q9BYD3|RM04_HUMAN	sp|Q9BYD3|RM04_HUMAN	1	2	2	2	2	1	1	2	1	1	2	1	1	9	9	9	34.919
sp|Q9BYE7|PCGF6_HUMAN	sp|Q9BYE7|PCGF6_HUMAN	1	4	4	4	3	3	2	3	3	2	3	3	2	15.1	15.1	15.1	39.047
sp|Q9BYG3|MK67I_HUMAN	sp|Q9BYG3|MK67I_HUMAN	1	18	18	18	16	16	18	16	16	18	16	16	18	66.2	66.2	66.2	34.222
sp|Q9BYW2|SETD2_HUMAN	sp|Q9BYW2|SETD2_HUMAN	1	16	16	16	10	7	13	10	7	13	10	7	13	9.2	9.2	9.2	287.59
sp|Q9BZ95|NSD3_HUMAN	sp|Q9BZ95|NSD3_HUMAN	1	8	8	8	5	7	4	5	7	4	5	7	4	9.7	9.7	9.7	161.61
sp|Q9BZE1|RM37_HUMAN	sp|Q9BZE1|RM37_HUMAN	1	1	1	1	1	1	0	1	1	0	1	1	0	4.3	4.3	4.3	48.117
sp|Q9BZE4|NOG1_HUMAN	sp|Q9BZE4|NOG1_HUMAN	1	28	28	28	22	27	24	22	27	24	22	27	24	46.5	46.5	46.5	73.964
sp|Q9BZF1|OSBL8_HUMAN	sp|Q9BZF1|OSBL8_HUMAN	1	1	1	1	0	1	0	0	1	0	0	1	0	1.6	1.6	1.6	101.19
sp|Q9BZG1|RAB34_HUMAN	sp|Q9BZG1|RAB34_HUMAN	1	2	2	2	0	1	1	0	1	1	0	1	1	7.3	7.3	7.3	29.044
sp|Q9BZJ0|CRNL1_HUMAN	sp|Q9BZJ0|CRNL1_HUMAN	1	21	21	21	13	18	16	13	18	16	13	18	16	24.3	24.3	24.3	100.45
sp|Q9BZK7|TBL1R_HUMAN	sp|Q9BZK7|TBL1R_HUMAN	1	11	11	8	9	8	9	9	8	9	6	5	6	33.5	33.5	25.3	55.594
sp|Q9BZL1|UBL5_HUMAN	sp|Q9BZL1|UBL5_HUMAN	1	3	3	3	1	3	3	1	3	3	1	3	3	24.7	24.7	24.7	8.5468
sp|Q9BZZ5|API5_HUMAN	sp|Q9BZZ5|API5_HUMAN	1	8	8	8	6	7	7	6	7	7	6	7	7	20.8	20.8	20.8	59.004
sp|Q9C005|DPY30_HUMAN	sp|Q9C005|DPY30_HUMAN	1	4	4	4	3	4	4	3	4	4	3	4	4	76.8	76.8	76.8	11.25
sp|Q9C086|IN80B_HUMAN	sp|Q9C086|IN80B_HUMAN	1	3	3	3	2	1	2	2	1	2	2	1	2	10.7	10.7	10.7	38.637
sp|Q9C0D9|EPT1_HUMAN	sp|Q9C0D9|EPT1_HUMAN	1	2	2	2	2	2	2	2	2	2	2	2	2	7.6	7.6	7.6	45.246
sp|Q9C0J8|WDR33_HUMAN	sp|Q9C0J8|WDR33_HUMAN	1	25	25	24	18	19	15	18	19	15	17	18	14	33.7	33.7	33.2	145.89
sp|Q9GZL7|WDR12_HUMAN	sp|Q9GZL7|WDR12_HUMAN	1	17	17	17	16	14	15	16	14	15	16	14	15	53.7	53.7	53.7	47.707
sp|Q9GZN1|ARP6_HUMAN	sp|Q9GZN1|ARP6_HUMAN	1	5	5	5	2	5	3	2	5	3	2	5	3	15.9	15.9	15.9	45.81
sp|Q9GZP9|DERL2_HUMAN	sp|Q9GZP9|DERL2_HUMAN	1	1	1	1	1	1	1	1	1	1	1	1	1	12.6	12.6	12.6	27.567
sp|Q9GZR2|REXO4_HUMAN	sp|Q9GZR2|REXO4_HUMAN	1	18	18	18	13	14	12	13	14	12	13	14	12	50.7	50.7	50.7	46.671
sp|Q9GZR7|DDX24_HUMAN	sp|Q9GZR7|DDX24_HUMAN	1	37	37	37	31	31	31	31	31	31	31	31	31	57.7	57.7	57.7	96.331
sp|Q9GZS1|RPA49_HUMAN	sp|Q9GZS1|RPA49_HUMAN	1	13	13	13	12	12	11	12	12	11	12	12	11	30.8	30.8	30.8	53.961
sp|Q9GZS3|WDR61_HUMAN	sp|Q9GZS3|WDR61_HUMAN	1	12	12	12	9	10	9	9	10	9	9	10	9	53.8	53.8	53.8	33.58
sp|Q9GZT3|SLIRP_HUMAN	sp|Q9GZT3|SLIRP_HUMAN	1	5	5	5	2	4	1	2	4	1	2	4	1	55	55	55	12.349
sp|Q9GZY8|MFF_HUMAN	sp|Q9GZY8|MFF_HUMAN	1	1	1	1	0	1	1	0	1	1	0	1	1	8.2	8.2	8.2	38.464
sp|Q9H078|CLPB_HUMAN	sp|Q9H078|CLPB_HUMAN	1	2	2	2	1	2	2	1	2	2	1	2	2	4.5	4.5	4.5	78.728
sp|Q9H081|MIS12_HUMAN	sp|Q9H081|MIS12_HUMAN	1	1	1	1	1	1	1	1	1	1	1	1	1	6.8	6.8	6.8	24.14
sp|Q9H089|LSG1_HUMAN	sp|Q9H089|LSG1_HUMAN	1	3	3	3	2	1	2	2	1	2	2	1	2	4	4	4	75.225
[truncated: 449 more rows]

## Sheet: Nuclei TSA 12h
Protein IDs	Majority Protein IDs	Proteins	Peptides	Razor + unique Peptides	Unique Peptides	Peptides Nuclei_12h_TSA1	Peptides Nuclei_12h_TSA2	Peptides Nuclei_12h_TSA3	Razor + unique Peptides Nuclei_12h_TSA1	Razor + unique Peptides Nuclei_12h_TSA2	Razor + unique Peptides Nuclei_12h_TSA3	Unique Peptides Nuclei_12h_TSA1	Unique Peptides Nuclei_12h_TSA2	Unique Peptides Nuclei_12h_TSA3	Sequence Coverage [%]	Unique + Razor Sequence Coverage [%]	Unique Sequence Coverage [%]	Mol. Weight [kDa]
sp|A0AV96|RBM47_HUMAN;sp|Q8TBY0|RBM46_HUMAN	sp|A0AV96|RBM47_HUMAN	2	8	8	8	5	6	6	5	6	6	5	6	6	23.4	23.4	23.4	64.098
sp|A0FGR8|ESYT2_HUMAN	sp|A0FGR8|ESYT2_HUMAN	1	5	5	5	2	0	4	2	0	4	2	0	4	8.6	8.6	8.6	102.36
sp|A0JLT2|MED19_HUMAN	sp|A0JLT2|MED19_HUMAN	1	3	3	3	3	2	2	3	2	2	3	2	2	20.1	20.1	20.1	26.273
sp|A1L0T0|ILVBL_HUMAN	sp|A1L0T0|ILVBL_HUMAN	1	8	8	8	6	5	6	6	5	6	6	5	6	23.3	23.3	23.3	67.867
sp|A2AJT9|CX023_HUMAN	sp|A2AJT9|CX023_HUMAN	1	3	3	3	0	2	2	0	2	2	0	2	2	4.6	4.6	4.6	83.87
sp|A4D1E9|GTPBA_HUMAN	sp|A4D1E9|GTPBA_HUMAN	1	1	1	1	1	0	1	1	0	1	1	0	1	2.3	2.3	2.3	42.932
sp|A5PLL7|TM189_HUMAN	sp|A5PLL7|TM189_HUMAN	1	1	1	1	1	1	0	1	1	0	1	1	0	5.6	5.6	5.6	31.135
sp|A6NHR9|SMHD1_HUMAN	sp|A6NHR9|SMHD1_HUMAN	1	60	60	60	45	47	46	45	47	46	45	47	46	35.6	35.6	35.6	226.37
sp|B7ZAQ6|GPHRA_HUMAN;sp|P0CG08|GPHRB_HUMAN;sp|A6NKF9|GPHRC_HUMAN	sp|B7ZAQ6|GPHRA_HUMAN;sp|P0CG08|GPHRB_HUMAN;sp|A6NKF9|GPHRC_HUMAN	3	2	2	2	1	2	0	1	2	0	1	2	0	5.9	5.9	5.9	52.916
sp|A6NL28|TPM3L_HUMAN;sp|P09493|TPM1_HUMAN	sp|A6NL28|TPM3L_HUMAN;sp|P09493|TPM1_HUMAN	2	2	1	1	2	1	2	1	1	1	1	1	1	10.3	6.3	6.3	26.269
sp|A8CG34|P121C_HUMAN;sp|A6NF01|P121B_HUMAN;sp|Q6PJE2|POZP3_HUMAN	sp|A8CG34|P121C_HUMAN	3	16	16	4	10	12	11	10	12	11	3	4	2	24	24	7.7	125.06
sp|A8MT69|CENPX_HUMAN	sp|A8MT69|CENPX_HUMAN	1	2	2	2	2	1	2	2	1	2	2	1	2	25.9	25.9	25.9	8.9593
sp|A8MWD9|RUXGL_HUMAN;sp|P62308|RUXG_HUMAN	sp|A8MWD9|RUXGL_HUMAN;sp|P62308|RUXG_HUMAN	2	2	2	2	2	0	2	2	0	2	2	0	2	28.9	28.9	28.9	8.544
sp|Q6B0I6|KDM4D_HUMAN;sp|B2RXH2|KD4DL_HUMAN	sp|Q6B0I6|KDM4D_HUMAN;sp|B2RXH2|KD4DL_HUMAN	2	1	1	1	0	1	0	0	1	0	0	1	0	1.9	1.9	1.9	58.602
sp|B3SRX5|VP4_ROTWI;sp|P11195|VP4_ROTHP;sp|P13842|VP4_ROTHK;sp|Q9WAK4|VP4_ROTHO;sp|Q9WAK5|VP4_ROTYO	sp|B3SRX5|VP4_ROTWI;sp|P11195|VP4_ROTHP;sp|P13842|VP4_ROTHK;sp|Q9WAK4|VP4_ROTHO;sp|Q9WAK5|VP4_ROTYO	5	1	1	1	1	1	1	1	1	1	1	1	1	1.7	1.7	1.7	87.375
sp|O00116|ADAS_HUMAN	sp|O00116|ADAS_HUMAN	1	7	7	7	5	4	7	5	4	7	5	4	7	16.9	16.9	16.9	72.911
sp|O00139|KIF2A_HUMAN	sp|O00139|KIF2A_HUMAN	1	7	7	6	5	2	4	5	2	4	5	2	3	10.6	10.6	8.5	79.954
sp|O00148|DX39A_HUMAN	sp|O00148|DX39A_HUMAN	1	19	9	9	17	18	16	9	8	7	9	8	7	49.6	25.5	25.5	49.129
sp|O00159|MYO1C_HUMAN	sp|O00159|MYO1C_HUMAN	1	16	16	16	8	3	12	8	3	12	8	3	12	20.5	20.5	20.5	121.68
sp|O00217|NDUS8_HUMAN	sp|O00217|NDUS8_HUMAN	1	1	1	1	1	1	1	1	1	1	1	1	1	5.7	5.7	5.7	23.705
sp|O00231|PSD11_HUMAN	sp|O00231|PSD11_HUMAN	1	18	18	18	14	16	14	14	16	14	14	16	14	46.9	46.9	46.9	47.463
sp|O00232|PSD12_HUMAN	sp|O00232|PSD12_HUMAN	1	9	9	9	7	8	8	7	8	8	7	8	8	24.1	24.1	24.1	52.904
sp|O00255|MEN1_HUMAN	sp|O00255|MEN1_HUMAN	1	5	5	5	3	4	4	3	4	4	3	4	4	15.6	15.6	15.6	68.023
sp|O00257|CBX4_HUMAN	sp|O00257|CBX4_HUMAN	1	13	13	13	11	9	11	11	9	11	11	9	11	28.8	28.8	28.8	61.367
sp|O00264|PGRC1_HUMAN	sp|O00264|PGRC1_HUMAN	1	7	6	6	7	7	6	6	6	5	6	6	5	50.3	45.6	45.6	21.671
sp|O00267|SPT5H_HUMAN	sp|O00267|SPT5H_HUMAN	1	27	27	27	23	23	22	23	23	22	23	23	22	34.7	34.7	34.7	121
sp|O00268|TAF4_HUMAN	sp|O00268|TAF4_HUMAN	1	8	8	8	5	6	5	5	6	5	5	6	5	12.7	12.7	12.7	110.11
sp|O00287|RFXAP_HUMAN	sp|O00287|RFXAP_HUMAN	1	2	2	2	0	2	0	0	2	0	0	2	0	9.6	9.6	9.6	28.232
sp|O00339|MATN2_HUMAN	sp|O00339|MATN2_HUMAN	1	1	1	1	1	1	0	1	1	0	1	1	0	0.9	0.9	0.9	106.84
sp|O00400|ACATN_HUMAN	sp|O00400|ACATN_HUMAN	1	3	3	3	1	2	2	1	2	2	1	2	2	5.8	5.8	5.8	60.908
sp|O00410|IPO5_HUMAN	sp|O00410|IPO5_HUMAN	1	1	1	1	1	1	1	1	1	1	1	1	1	1	1	1	123.63
sp|O00422|SAP18_HUMAN	sp|O00422|SAP18_HUMAN	1	6	6	6	5	5	5	5	5	5	5	5	5	43.8	43.8	43.8	17.561
sp|O00425|IF2B3_HUMAN	sp|O00425|IF2B3_HUMAN	1	3	3	3	1	0	2	1	0	2	1	0	2	7.3	7.3	7.3	63.704
sp|O00472|ELL2_HUMAN	sp|O00472|ELL2_HUMAN	1	2	2	2	1	1	2	1	1	2	1	1	2	3.3	3.3	3.3	72.324
sp|O00483|NDUA4_HUMAN	sp|O00483|NDUA4_HUMAN	1	4	4	4	2	3	4	2	3	4	2	3	4	46.9	46.9	46.9	9.3697
sp|O00487|PSDE_HUMAN	sp|O00487|PSDE_HUMAN	1	8	8	8	7	7	8	7	7	8	7	7	8	40.3	40.3	40.3	34.577
sp|O00488|ZN593_HUMAN	sp|O00488|ZN593_HUMAN	1	2	2	2	0	1	2	0	1	2	0	1	2	24.6	24.6	24.6	15.199
sp|O00505|IMA3_HUMAN	sp|O00505|IMA3_HUMAN	1	9	7	7	6	8	4	5	6	3	5	6	3	28.2	22.6	22.6	57.81
sp|O00541|PESC_HUMAN	sp|O00541|PESC_HUMAN	1	21	21	21	20	20	18	20	20	18	20	20	18	38.3	38.3	38.3	68.002
sp|O00560|SDCB1_HUMAN	sp|O00560|SDCB1_HUMAN	1	2	2	2	0	0	2	0	0	2	0	0	2	17.4	17.4	17.4	32.444
sp|O00566|MPP10_HUMAN	sp|O00566|MPP10_HUMAN	1	15	15	15	13	13	14	13	13	14	13	13	14	30.2	30.2	30.2	78.863
sp|O00567|NOP56_HUMAN	sp|O00567|NOP56_HUMAN	1	33	33	33	29	30	26	29	30	26	29	30	26	58.2	58.2	58.2	66.049
sp|O00571|DDX3X_HUMAN;sp|O15523|DDX3Y_HUMAN;sp|Q9NQI0|DDX4_HUMAN	sp|O00571|DDX3X_HUMAN;sp|O15523|DDX3Y_HUMAN	3	17	16	16	16	6	12	15	5	11	15	5	11	35.5	33.8	33.8	73.243
sp|O00592|PODXL_HUMAN	sp|O00592|PODXL_HUMAN	1	5	5	5	0	1	5	0	1	5	0	1	5	13.1	13.1	13.1	58.635
sp|O00622|CYR61_HUMAN	sp|O00622|CYR61_HUMAN	1	4	4	4	2	0	4	2	0	4	2	0	4	16.3	16.3	16.3	42.026
sp|O00629|IMA4_HUMAN	sp|O00629|IMA4_HUMAN	1	11	11	9	9	9	7	9	9	7	8	7	6	40.3	40.3	34.7	57.886
sp|O00712|NFIB_HUMAN	sp|O00712|NFIB_HUMAN	1	5	4	4	3	4	4	2	3	3	2	3	3	21.9	19.3	19.3	47.441
sp|O00767|ACOD_HUMAN	sp|O00767|ACOD_HUMAN	1	4	4	4	2	4	3	2	4	3	2	4	3	19.5	19.5	19.5	41.522
sp|O14497|ARI1A_HUMAN	sp|O14497|ARI1A_HUMAN	1	26	26	25	15	22	21	15	22	21	14	21	20	20.3	20.3	19.4	242.04
sp|O14519|CDKA1_HUMAN	sp|O14519|CDKA1_HUMAN	1	2	2	2	2	2	2	2	2	2	2	2	2	53	53	53	12.365
sp|O14524|T194A_HUMAN;sp|Q67726|NS1AB_HASV1;sp|Q9IFX2|NS1AB_HASV8;sp|Q4TWH8|NS1AB_HASV5;sp|Q3ZN06|NS1AB_HASV4;sp|P0C6K4|NS1A_HASV1;sp|Q9IFX3|NS1A_HASV8;sp|Q3ZN07|NS1A_HASV4;sp|Q4TWH9|NS1A_HASV5	sp|O14524|T194A_HUMAN	9	4	4	4	4	2	3	4	2	3	4	2	3	7.4	7.4	7.4	50.639
sp|O14548|COX7R_HUMAN	sp|O14548|COX7R_HUMAN	1	1	1	1	0	0	1	0	0	1	0	0	1	28.9	28.9	28.9	12.615
sp|O14561|ACPM_HUMAN	sp|O14561|ACPM_HUMAN	1	2	2	2	2	2	2	2	2	2	2	2	2	15.4	15.4	15.4	17.417
sp|O14569|C56D2_HUMAN	sp|O14569|C56D2_HUMAN	1	1	1	1	1	0	0	1	0	0	1	0	0	5.4	5.4	5.4	23.973
sp|O14579|COPE_HUMAN	sp|O14579|COPE_HUMAN	1	3	3	3	1	2	2	1	2	2	1	2	2	15.6	15.6	15.6	34.482
sp|O14593|RFXK_HUMAN	sp|O14593|RFXK_HUMAN	1	1	1	1	1	1	0	1	1	0	1	1	0	5.4	5.4	5.4	28.102
sp|O14617|AP3D1_HUMAN	sp|O14617|AP3D1_HUMAN	1	1	1	1	0	0	1	0	0	1	0	0	1	1	1	1	130.16
sp|O14646|CHD1_HUMAN	sp|O14646|CHD1_HUMAN	1	33	32	28	29	29	24	28	28	23	24	24	19	24.7	24.2	22.2	196.69
sp|O14647|CHD2_HUMAN	sp|O14647|CHD2_HUMAN	1	13	8	8	12	12	10	7	7	5	7	7	5	9.6	7.2	7.2	211.34
sp|O14656|TOR1A_HUMAN	sp|O14656|TOR1A_HUMAN	1	2	2	2	0	0	2	0	0	2	0	0	2	6.3	6.3	6.3	37.808
sp|O14672|ADA10_HUMAN	sp|O14672|ADA10_HUMAN	1	9	9	9	5	4	6	5	4	6	5	4	6	18.7	18.7	18.7	84.141
sp|O14686|MLL2_HUMAN	sp|O14686|MLL2_HUMAN	1	9	9	9	4	6	3	4	6	3	4	6	3	3.1	3.1	3.1	593.38
sp|O14715|RGPD8_HUMAN;sp|Q99666|RGPD5_HUMAN	sp|O14715|RGPD8_HUMAN;sp|Q99666|RGPD5_HUMAN	2	29	2	1	18	21	20	0	1	1	0	0	1	17.9	1.5	0.8	198.99
sp|O14735|CDIPT_HUMAN	sp|O14735|CDIPT_HUMAN	1	1	1	1	1	0	1	1	0	1	1	0	1	5.2	5.2	5.2	23.539
sp|O14744|ANM5_HUMAN	sp|O14744|ANM5_HUMAN	1	5	5	5	1	3	3	1	3	3	1	3	3	13.2	13.2	13.2	72.683
sp|O14776|TCRG1_HUMAN;sp|Q5VWI1|TCRGL_HUMAN	sp|O14776|TCRG1_HUMAN	2	35	35	35	22	23	32	22	23	32	22	23	32	31.2	31.2	31.2	123.9
sp|O14818|PSA7_HUMAN;sp|Q8TAA3|PSA7L_HUMAN	sp|O14818|PSA7_HUMAN;sp|Q8TAA3|PSA7L_HUMAN	2	6	6	6	6	5	6	6	5	6	6	5	6	34.3	34.3	34.3	27.887
sp|O14828|SCAM3_HUMAN	sp|O14828|SCAM3_HUMAN	1	5	5	5	2	1	4	2	1	4	2	1	4	27.1	27.1	27.1	38.287
sp|O14874|BCKD_HUMAN	sp|O14874|BCKD_HUMAN	1	2	2	2	1	0	2	1	0	2	1	0	2	4.9	4.9	4.9	46.36
sp|O14880|MGST3_HUMAN	sp|O14880|MGST3_HUMAN	1	2	2	2	2	2	2	2	2	2	2	2	2	15.8	15.8	15.8	16.516
sp|Q5SRD1|TI23B_HUMAN;sp|O14925|TIM23_HUMAN	sp|Q5SRD1|TI23B_HUMAN;sp|O14925|TIM23_HUMAN	2	2	2	2	2	0	1	2	0	1	2	0	1	14.4	14.4	14.4	28.048
sp|O14949|QCR8_HUMAN	sp|O14949|QCR8_HUMAN	1	2	2	2	2	2	2	2	2	2	2	2	2	25.6	25.6	25.6	9.9062
sp|O14950|ML12B_HUMAN;sp|P19105|ML12A_HUMAN;sp|P24844|MYL9_HUMAN	sp|O14950|ML12B_HUMAN;sp|P19105|ML12A_HUMAN;sp|P24844|MYL9_HUMAN	3	5	5	5	5	3	3	5	3	3	5	3	3	34.3	34.3	34.3	19.779
sp|O14966|RAB7L_HUMAN;sp|P57729|RAB38_HUMAN	sp|O14966|RAB7L_HUMAN;sp|P57729|RAB38_HUMAN	2	2	1	1	1	0	2	1	0	1	1	0	1	10.8	5.4	5.4	23.155
sp|O14974|MYPT1_HUMAN	sp|O14974|MYPT1_HUMAN	1	3	3	3	0	0	3	0	0	3	0	0	3	3.8	3.8	3.8	115.28
sp|O14975|S27A2_HUMAN	sp|O14975|S27A2_HUMAN	1	6	6	6	4	4	4	4	4	4	4	4	4	11.6	11.6	11.6	70.311
sp|O14979|HNRDL_HUMAN	sp|O14979|HNRDL_HUMAN	1	15	12	12	13	14	14	11	11	11	11	11	11	36.7	31.9	31.9	46.437
sp|O14980|XPO1_HUMAN	sp|O14980|XPO1_HUMAN	1	17	17	17	14	14	14	14	14	14	14	14	14	21.5	21.5	21.5	123.38
sp|O14981|BTAF1_HUMAN	sp|O14981|BTAF1_HUMAN	1	21	21	21	19	19	18	19	19	18	19	19	18	16.1	16.1	16.1	206.89
sp|O14983|AT2A1_HUMAN	sp|O14983|AT2A1_HUMAN	1	9	1	1	8	9	8	1	1	0	1	1	0	12.9	1.6	1.6	110.25
sp|O15014|ZN609_HUMAN	sp|O15014|ZN609_HUMAN	1	6	6	6	2	2	4	2	2	4	2	2	4	5.6	5.6	5.6	151.19
sp|O15015|ZN646_HUMAN	sp|O15015|ZN646_HUMAN	1	2	2	2	2	0	1	2	0	1	2	0	1	2.2	2.2	2.2	200.76
sp|O15031|PLXB2_HUMAN	sp|O15031|PLXB2_HUMAN	1	1	1	1	0	0	1	0	0	1	0	0	1	0.8	0.8	0.8	205.12
sp|O15042|SR140_HUMAN	sp|O15042|SR140_HUMAN	1	31	31	31	27	27	25	27	27	25	27	27	25	42	42	42	118.29
sp|O15047|SET1A_HUMAN;sp|Q9UPS6|SET1B_HUMAN	sp|O15047|SET1A_HUMAN	2	10	10	10	5	8	7	5	8	7	5	8	7	8.7	8.7	8.7	186.03
sp|O15119|TBX3_HUMAN	sp|O15119|TBX3_HUMAN	1	1	1	1	0	1	0	0	1	0	0	1	0	1.6	1.6	1.6	79.388
sp|O15121|DEGS1_HUMAN	sp|O15121|DEGS1_HUMAN	1	4	4	4	3	4	2	3	4	2	3	4	2	15.8	15.8	15.8	37.866
sp|O15126|SCAM1_HUMAN	sp|O15126|SCAM1_HUMAN	1	1	1	1	1	1	1	1	1	1	1	1	1	6.8	6.8	6.8	37.92
sp|O15143|ARC1B_HUMAN	sp|O15143|ARC1B_HUMAN	1	1	1	1	0	1	1	0	1	1	0	1	1	4.6	4.6	4.6	40.949
sp|O15145|ARPC3_HUMAN	sp|O15145|ARPC3_HUMAN	1	1	1	1	0	0	1	0	0	1	0	0	1	6.2	6.2	6.2	20.546
sp|O15155|BET1_HUMAN	sp|O15155|BET1_HUMAN	1	1	1	1	1	1	1	1	1	1	1	1	1	9.3	9.3	9.3	13.289
sp|O15156|ZBT7B_HUMAN	sp|O15156|ZBT7B_HUMAN	1	3	3	3	2	1	3	2	1	3	2	1	3	9.1	9.1	9.1	58.026
sp|O15160|RPAC1_HUMAN	sp|O15160|RPAC1_HUMAN	1	11	11	11	10	10	8	10	10	8	10	10	8	47.1	47.1	47.1	39.249
sp|O15164|TIF1A_HUMAN	sp|O15164|TIF1A_HUMAN	1	30	30	28	24	24	28	24	24	28	22	22	26	47.5	47.5	45.6	116.83
sp|O15173|PGRC2_HUMAN	sp|O15173|PGRC2_HUMAN	1	8	8	7	8	6	7	8	6	7	7	5	6	44.4	44.4	40.4	23.818
sp|O15213|WDR46_HUMAN	sp|O15213|WDR46_HUMAN	1	19	19	19	13	17	12	13	17	12	13	17	12	46.6	46.6	46.6	68.07
sp|O15226|NKRF_HUMAN	sp|O15226|NKRF_HUMAN	1	34	34	34	31	31	29	31	31	29	31	31	29	57.8	57.8	57.8	77.672
sp|O15258|RER1_HUMAN	sp|O15258|RER1_HUMAN	1	1	1	1	1	1	1	1	1	1	1	1	1	9.2	9.2	9.2	22.958
sp|O15260|SURF4_HUMAN	sp|O15260|SURF4_HUMAN	1	4	4	4	3	3	3	3	3	3	3	3	3	17.8	17.8	17.8	30.394
sp|O15269|SPTC1_HUMAN	sp|O15269|SPTC1_HUMAN	1	5	5	5	4	3	4	4	3	4	4	3	4	15.2	15.2	15.2	52.743
sp|O15270|SPTC2_HUMAN	sp|O15270|SPTC2_HUMAN	1	2	2	2	1	2	2	1	2	2	1	2	2	5.5	5.5	5.5	62.924
sp|O15294|OGT1_HUMAN	sp|O15294|OGT1_HUMAN	1	18	18	18	15	14	13	15	14	13	15	14	13	23.8	23.8	23.8	116.92
sp|O15297|PPM1D_HUMAN	sp|O15297|PPM1D_HUMAN	1	1	1	1	1	1	1	1	1	1	1	1	1	4.3	4.3	4.3	66.674
sp|O15320|CTGE5_HUMAN;sp|Q96RT6|CTGE2_HUMAN;sp|A4FU28|CTGE9_HUMAN;sp|P0CG41|CTGE8_HUMAN;sp|Q86UF2|CTGE6_HUMAN;sp|Q8IX94|CTGE4_HUMAN;sp|Q8IX95|CTGE3_HUMAN	sp|O15320|CTGE5_HUMAN;sp|Q96RT6|CTGE2_HUMAN;sp|A4FU28|CTGE9_HUMAN	7	6	6	6	2	2	4	2	2	4	2	2	4	9.6	9.6	9.6	90.995
sp|O15347|HMGB3_HUMAN	sp|O15347|HMGB3_HUMAN	1	1	1	1	0	1	1	0	1	1	0	1	1	6.5	6.5	6.5	22.98
sp|O15379|HDAC3_HUMAN	sp|O15379|HDAC3_HUMAN	1	7	6	6	5	4	6	4	3	5	4	3	5	22.2	20.3	20.3	48.847
sp|O15381|NVL_HUMAN	sp|O15381|NVL_HUMAN	1	26	26	26	25	24	21	25	24	21	25	24	21	42.8	42.8	42.8	95.05
sp|O15392|BIRC5_HUMAN	sp|O15392|BIRC5_HUMAN	1	4	4	4	4	2	2	4	2	2	4	2	2	45.8	45.8	45.8	16.389
sp|O15427|MOT4_HUMAN	sp|O15427|MOT4_HUMAN	1	5	5	5	3	3	4	3	3	4	3	3	4	11.6	11.6	11.6	49.469
sp|O15446|RPA34_HUMAN	sp|O15446|RPA34_HUMAN	1	18	18	18	16	15	17	16	15	17	16	15	17	59	59	59	54.985
sp|O15504|NUPL2_HUMAN	sp|O15504|NUPL2_HUMAN	1	6	6	6	5	3	2	5	3	2	5	3	2	26	26	26	44.871
sp|O15514|RPB4_HUMAN	sp|O15514|RPB4_HUMAN	1	5	5	5	4	4	5	4	4	5	4	4	5	47.2	47.2	47.2	16.311
sp|O15525|MAFG_HUMAN	sp|O15525|MAFG_HUMAN	1	5	5	3	2	4	5	2	4	5	1	2	3	27.8	27.8	21	17.849
sp|O15533|TPSN_HUMAN	sp|O15533|TPSN_HUMAN	1	5	5	5	4	5	3	4	5	3	4	5	3	14.7	14.7	14.7	47.625
sp|O15541|R113A_HUMAN	sp|O15541|R113A_HUMAN	1	1	1	1	1	1	1	1	1	1	1	1	1	3.2	3.2	3.2	38.787
sp|O15550|KDM6A_HUMAN	sp|O15550|KDM6A_HUMAN	1	1	1	1	1	0	1	1	0	1	1	0	1	1.2	1.2	1.2	154.17
sp|O41798|POL_HV19N;sp|P0C1K7|GAG_HV19N	sp|O41798|POL_HV19N;sp|P0C1K7|GAG_HV19N	2	1	1	1	0	1	0	0	1	0	0	1	0	1	1	1	161.21
sp|O43143|DHX15_HUMAN	sp|O43143|DHX15_HUMAN	1	41	41	40	38	38	37	38	38	37	37	37	36	50.8	50.8	49.7	90.932
sp|O43148|MCES_HUMAN	sp|O43148|MCES_HUMAN	1	3	3	3	2	0	3	2	0	3	2	0	3	6.3	6.3	6.3	54.843
sp|O43159|RRP8_HUMAN	sp|O43159|RRP8_HUMAN	1	17	17	17	14	16	15	14	16	15	14	16	15	50.2	50.2	50.2	50.714
sp|O43169|CYB5B_HUMAN	sp|O43169|CYB5B_HUMAN	1	4	4	4	4	4	3	4	4	3	4	4	3	50.7	50.7	50.7	16.332
sp|O43172|PRP4_HUMAN	sp|O43172|PRP4_HUMAN	1	23	23	23	20	21	21	20	21	21	20	21	21	56.3	56.3	56.3	58.449
sp|O43175|SERA_HUMAN	sp|O43175|SERA_HUMAN	1	5	5	5	2	4	5	2	4	5	2	4	5	11.1	11.1	11.1	56.65
sp|O43181|NDUS4_HUMAN	sp|O43181|NDUS4_HUMAN	1	2	2	2	2	0	2	2	0	2	2	0	2	14.3	14.3	14.3	20.108
sp|O43189|PHF1_HUMAN	sp|O43189|PHF1_HUMAN	1	3	3	3	2	1	2	2	1	2	2	1	2	9	9	9	62.105
sp|O43242|PSMD3_HUMAN	sp|O43242|PSMD3_HUMAN	1	18	18	18	14	12	12	14	12	12	14	12	12	40.6	40.6	40.6	60.977
sp|O43248|HXC11_HUMAN	sp|O43248|HXC11_HUMAN	1	1	1	1	1	0	0	1	0	0	1	0	0	8.9	8.9	8.9	33.747
sp|O43251|RFOX2_HUMAN;sp|Q9NWB1|RFOX1_HUMAN;sp|A6NFN3|RFOX3_HUMAN	sp|O43251|RFOX2_HUMAN;sp|Q9NWB1|RFOX1_HUMAN	3	4	4	4	2	3	3	2	3	3	2	3	3	19.7	19.7	19.7	41.373
sp|O43257|ZNHI1_HUMAN	sp|O43257|ZNHI1_HUMAN	1	1	1	1	1	1	1	1	1	1	1	1	1	14.9	14.9	14.9	17.536
sp|P15291|B4GT1_HUMAN;sp|O43286|B4GT5_HUMAN	sp|P15291|B4GT1_HUMAN;sp|O43286|B4GT5_HUMAN	2	1	1	1	1	1	1	1	1	1	1	1	1	2	2	2	43.92
sp|O43290|SNUT1_HUMAN	sp|O43290|SNUT1_HUMAN	1	29	29	29	28	26	24	28	26	24	28	26	24	47.2	47.2	47.2	90.254
sp|O43292|GPAA1_HUMAN	sp|O43292|GPAA1_HUMAN	1	4	4	4	4	4	3	4	4	3	4	4	3	7.7	7.7	7.7	67.622
sp|O43324|MCA3_HUMAN	sp|O43324|MCA3_HUMAN	1	3	3	3	3	2	1	3	2	1	3	2	1	12.6	12.6	12.6	19.81
sp|O43390|HNRPR_HUMAN	sp|O43390|HNRPR_HUMAN	1	27	27	21	25	25	26	25	25	26	20	20	20	48	48	38.5	70.942
sp|O43395|PRPF3_HUMAN	sp|O43395|PRPF3_HUMAN	1	22	22	22	18	19	18	18	19	18	18	19	18	46.3	46.3	46.3	77.528
sp|O43396|TXNL1_HUMAN	sp|O43396|TXNL1_HUMAN	1	6	6	6	1	4	5	1	4	5	1	4	5	28	28	28	32.251
sp|O43399|TPD54_HUMAN	sp|O43399|TPD54_HUMAN	1	3	3	3	1	0	2	1	0	2	1	0	2	20.9	20.9	20.9	22.237
sp|O43402|CX4NB_HUMAN	sp|O43402|CX4NB_HUMAN	1	4	4	4	1	2	3	1	2	3	1	2	3	25.7	25.7	25.7	23.773
sp|O43447|PPIH_HUMAN	sp|O43447|PPIH_HUMAN	1	9	9	9	8	8	9	8	8	9	8	8	9	70.1	70.1	70.1	19.208
sp|O43474|KLF4_HUMAN	sp|O43474|KLF4_HUMAN	1	3	3	3	3	2	3	3	2	3	3	2	3	11.7	11.7	11.7	54.67
sp|O43513|MED7_HUMAN	sp|O43513|MED7_HUMAN	1	2	2	2	0	0	2	0	0	2	0	0	2	19.7	19.7	19.7	27.245
sp|O43615|TIM44_HUMAN	sp|O43615|TIM44_HUMAN	1	8	8	8	6	3	5	6	3	5	6	3	5	23.5	23.5	23.5	51.355
sp|O43660|PLRG1_HUMAN	sp|O43660|PLRG1_HUMAN	1	24	24	24	20	18	17	20	18	17	20	18	17	63	63	63	57.193
sp|O43663|PRC1_HUMAN	sp|O43663|PRC1_HUMAN	1	2	1	1	1	2	1	0	1	0	0	1	0	6	4.8	4.8	71.606
sp|O43670|ZN207_HUMAN	sp|O43670|ZN207_HUMAN	1	8	8	8	8	8	8	8	8	8	8	8	8	18.2	18.2	18.2	50.75
sp|O43674|NDUB5_HUMAN	sp|O43674|NDUB5_HUMAN	1	1	1	1	0	1	1	0	1	1	0	1	1	6.9	6.9	6.9	21.75
sp|O43676|NDUB3_HUMAN	sp|O43676|NDUB3_HUMAN	1	1	1	1	1	1	1	1	1	1	1	1	1	11.2	11.2	11.2	11.402
sp|O43678|NDUA2_HUMAN	sp|O43678|NDUA2_HUMAN	1	3	3	3	2	1	3	2	1	3	2	1	3	40.4	40.4	40.4	10.921
sp|O43684|BUB3_HUMAN	sp|O43684|BUB3_HUMAN	1	13	13	13	9	13	8	9	13	8	9	13	8	55.5	55.5	55.5	37.154
sp|O43707|ACTN4_HUMAN;sp|P35609|ACTN2_HUMAN	sp|O43707|ACTN4_HUMAN	2	23	23	12	14	12	17	14	12	17	7	4	9	32.7	32.7	19.5	104.85
sp|O43709|WBS22_HUMAN	sp|O43709|WBS22_HUMAN	1	1	1	1	0	1	0	0	1	0	0	1	0	7.8	7.8	7.8	31.88
sp|O43719|HTSF1_HUMAN;sp|Q8TEA7|TBCK_HUMAN	sp|O43719|HTSF1_HUMAN	2	26	26	26	22	22	19	22	22	19	22	22	19	38.9	38.9	38.9	85.852
sp|O43760|SNG2_HUMAN	sp|O43760|SNG2_HUMAN	1	2	2	2	1	2	2	1	2	2	1	2	2	8	8	8	24.81
sp|O43791|SPOP_HUMAN	sp|O43791|SPOP_HUMAN	1	1	1	1	1	0	0	1	0	0	1	0	0	4.5	4.5	4.5	42.132
sp|O43795|MYO1B_HUMAN	sp|O43795|MYO1B_HUMAN	1	3	3	3	1	1	3	1	1	3	1	1	3	3.2	3.2	3.2	131.98
sp|O43809|CPSF5_HUMAN	sp|O43809|CPSF5_HUMAN	1	7	7	7	7	6	5	7	6	5	7	6	5	34.8	34.8	34.8	26.227
sp|O43818|U3IP2_HUMAN	sp|O43818|U3IP2_HUMAN	1	16	16	16	14	15	13	14	15	13	14	15	13	43.4	43.4	43.4	51.84
sp|O43823|AKAP8_HUMAN	sp|O43823|AKAP8_HUMAN	1	15	15	15	10	13	11	10	13	11	10	13	11	32.7	32.7	32.7	76.107
sp|O43837|IDH3B_HUMAN	sp|O43837|IDH3B_HUMAN	1	2	2	2	2	1	1	2	1	1	2	1	1	10.4	10.4	10.4	42.183
sp|O43852|CALU_HUMAN	sp|O43852|CALU_HUMAN	1	6	6	6	5	3	5	5	3	5	5	3	5	27.9	27.9	27.9	37.106
sp|O43913|ORC5_HUMAN	sp|O43913|ORC5_HUMAN	1	8	8	8	6	7	4	6	7	4	6	7	4	18.9	18.9	18.9	50.282
sp|O43920|NDUS5_HUMAN	sp|O43920|NDUS5_HUMAN	1	1	1	1	0	0	1	0	0	1	0	0	1	11.3	11.3	11.3	12.517
sp|O43929|ORC4_HUMAN;CON__Q2YDI2;sp|Q96NJ5|KLH32_HUMAN	sp|O43929|ORC4_HUMAN	3	13	13	13	10	10	9	10	10	9	10	10	9	39.9	39.9	39.9	50.377
sp|O60216|RAD21_HUMAN;sp|Q9H4I0|RD21L_HUMAN	sp|O60216|RAD21_HUMAN	2	31	31	31	27	28	28	27	28	28	27	28	28	58	58	58	71.689
sp|O60220|TIM8A_HUMAN	sp|O60220|TIM8A_HUMAN	1	1	1	1	1	1	1	1	1	1	1	1	1	11.3	11.3	11.3	10.998
sp|O60231|DHX16_HUMAN	sp|O60231|DHX16_HUMAN	1	13	12	12	10	8	11	9	7	10	9	7	10	17.7	16.8	16.8	119.26
sp|O60244|MED14_HUMAN	sp|O60244|MED14_HUMAN	1	20	20	20	14	16	12	14	16	12	14	16	12	21.9	21.9	21.9	160.6
sp|O60264|SMCA5_HUMAN;sp|P28370|SMCA1_HUMAN;REV__sp|Q00610|CLH1_HUMAN	sp|O60264|SMCA5_HUMAN	3	50	50	50	42	44	45	42	44	45	42	44	45	51	51	51	121.9
sp|O60282|KIF5C_HUMAN;sp|Q12840|KIF5A_HUMAN	sp|O60282|KIF5C_HUMAN;sp|Q12840|KIF5A_HUMAN	2	2	1	1	1	1	2	0	0	1	0	0	1	1.9	0.7	0.7	109.49
sp|O60287|NPA1P_HUMAN;REV__sp|Q5T5N4|CF118_HUMAN	sp|O60287|NPA1P_HUMAN	2	33	33	33	29	28	23	29	28	23	29	28	23	19.2	19.2	19.2	254.39
sp|O60293|ZC3H1_HUMAN	sp|O60293|ZC3H1_HUMAN	1	21	21	21	14	16	14	14	16	14	14	16	14	16.2	16.2	16.2	226.35
sp|O60306|AQR_HUMAN	sp|O60306|AQR_HUMAN	1	41	41	41	31	36	28	31	36	28	31	36	28	34.8	34.8	34.8	171.29
sp|O60313|OPA1_HUMAN	sp|O60313|OPA1_HUMAN	1	3	3	3	1	0	2	1	0	2	1	0	2	4.4	4.4	4.4	111.63
sp|O60318|MCM3A_HUMAN	sp|O60318|MCM3A_HUMAN	1	18	18	18	10	7	14	10	7	14	10	7	14	13.7	13.7	13.7	218.4
sp|O60337|MARH6_HUMAN	sp|O60337|MARH6_HUMAN	1	2	2	2	2	0	1	2	0	1	2	0	1	2.3	2.3	2.3	102.54
sp|O60341|KDM1A_HUMAN	sp|O60341|KDM1A_HUMAN	1	28	28	28	25	23	20	25	23	20	25	23	20	50.6	50.6	50.6	92.902
sp|O60479|DLX3_HUMAN	sp|O60479|DLX3_HUMAN	1	1	1	1	0	0	1	0	0	1	0	0	1	4.5	4.5	4.5	31.738
sp|O60488|ACSL4_HUMAN	sp|O60488|ACSL4_HUMAN	1	6	5	5	3	5	6	2	4	5	2	4	5	14.2	11.7	11.7	79.187
sp|O60506|HNRPQ_HUMAN	sp|O60506|HNRPQ_HUMAN	1	22	16	16	20	20	19	15	15	13	15	15	13	52	42.4	42.4	69.602
sp|O60508|PRP17_HUMAN	sp|O60508|PRP17_HUMAN	1	15	15	15	12	10	11	12	10	11	12	10	11	35.8	35.8	35.8	65.521
sp|O60563|CCNT1_HUMAN	sp|O60563|CCNT1_HUMAN	1	11	11	11	5	10	7	5	10	7	5	10	7	27.7	27.7	27.7	80.684
sp|O60568|PLOD3_HUMAN	sp|O60568|PLOD3_HUMAN	1	2	2	2	0	0	2	0	0	2	0	0	2	4.6	4.6	4.6	84.784
sp|O60664|PLIN3_HUMAN	sp|O60664|PLIN3_HUMAN	1	2	2	2	1	1	2	1	1	2	1	1	2	6.9	6.9	6.9	47.074
sp|O60675|MAFK_HUMAN	sp|O60675|MAFK_HUMAN	1	4	2	2	2	3	4	1	1	2	1	1	2	26.9	19.9	19.9	17.523
sp|O60684|IMA7_HUMAN;sp|O15131|IMA5_HUMAN	sp|O60684|IMA7_HUMAN;sp|O15131|IMA5_HUMAN	2	11	11	4	8	10	8	8	10	8	2	3	4	27.1	27.1	11.9	60.029
sp|O60716|CTND1_HUMAN	sp|O60716|CTND1_HUMAN	1	1	1	1	0	0	1	0	0	1	0	0	1	1.5	1.5	1.5	108.17
sp|O60762|DPM1_HUMAN	sp|O60762|DPM1_HUMAN	1	9	9	8	7	8	8	7	8	8	7	8	7	37.7	37.7	35.4	29.634
sp|O60828|PQBP1_HUMAN	sp|O60828|PQBP1_HUMAN	1	8	8	8	7	7	8	7	7	8	7	7	8	48.7	48.7	48.7	30.472
sp|O60830|TI17B_HUMAN	sp|O60830|TI17B_HUMAN	1	1	1	1	0	0	1	0	0	1	0	0	1	12.8	12.8	12.8	18.273
sp|O60832|DKC1_HUMAN	sp|O60832|DKC1_HUMAN	1	25	25	25	21	25	23	21	25	23	21	25	23	48.1	48.1	48.1	57.673
sp|O60841|IF2P_HUMAN	sp|O60841|IF2P_HUMAN	1	2	2	2	1	0	1	1	0	1	1	0	1	2.5	2.5	2.5	138.83
sp|O60870|KIN17_HUMAN	sp|O60870|KIN17_HUMAN	1	6	6	6	4	5	3	4	5	3	4	5	3	18.1	18.1	18.1	45.373
sp|O60884|DNJA2_HUMAN	sp|O60884|DNJA2_HUMAN	1	4	4	4	2	2	2	2	2	2	2	2	2	14.6	14.6	14.6	45.745
sp|O60885|BRD4_HUMAN;sp|Q58F21|BRDT_HUMAN	sp|O60885|BRD4_HUMAN	2	29	24	20	19	26	22	16	22	18	12	19	15	27.7	26.1	23.3	152.22
sp|O60907|TBL1X_HUMAN	sp|O60907|TBL1X_HUMAN	1	7	3	3	5	5	5	1	2	2	1	2	2	20.3	11.4	11.4	62.495
sp|O60934|NBN_HUMAN	sp|O60934|NBN_HUMAN	1	19	19	19	16	16	18	16	16	18	16	16	18	35.8	35.8	35.8	84.958
sp|O75150|BRE1B_HUMAN	sp|O75150|BRE1B_HUMAN	1	17	16	14	9	11	13	8	11	13	7	9	12	22.9	22.3	19.3	113.65
sp|O75151|PHF2_HUMAN	sp|O75151|PHF2_HUMAN	1	6	6	6	4	4	4	4	4	4	4	4	4	7.8	7.8	7.8	120.77
sp|O75152|ZC11A_HUMAN	sp|O75152|ZC11A_HUMAN	1	25	25	25	19	22	21	19	22	21	19	22	21	38	38	38	89.13
sp|O75164|KDM4A_HUMAN	sp|O75164|KDM4A_HUMAN	1	5	5	5	2	3	4	2	3	4	2	3	4	6.9	6.9	6.9	120.66
sp|O75182|SIN3B_HUMAN	sp|O75182|SIN3B_HUMAN	1	4	4	4	3	4	2	3	4	2	3	4	2	3.9	3.9	3.9	133.06
sp|O75190|DNJB6_HUMAN	sp|O75190|DNJB6_HUMAN	1	3	3	3	2	3	2	2	3	2	2	3	2	13.2	13.2	13.2	36.087
sp|O75306|NDUS2_HUMAN	sp|O75306|NDUS2_HUMAN	1	3	3	3	2	3	1	2	3	1	2	3	1	7.3	7.3	7.3	52.545
sp|O75319|DUS11_HUMAN	sp|O75319|DUS11_HUMAN	1	4	4	4	3	2	3	3	2	3	3	2	3	16.4	16.4	16.4	38.938
sp|O75340|PDCD6_HUMAN	sp|O75340|PDCD6_HUMAN	1	13	13	13	12	12	10	12	12	10	12	12	10	72.3	72.3	72.3	21.868
sp|O75352|MPU1_HUMAN	sp|O75352|MPU1_HUMAN	1	3	3	3	3	2	3	3	2	3	3	2	3	8.1	8.1	8.1	26.638
sp|O75362|ZN217_HUMAN	sp|O75362|ZN217_HUMAN	1	10	10	10	6	8	9	6	8	9	6	8	9	15.6	15.6	15.6	115.27
sp|O75367|H2AY_HUMAN;sp|Q9P0M6|H2AW_HUMAN	sp|O75367|H2AY_HUMAN	2	20	20	20	18	20	19	18	20	19	18	20	19	58.1	58.1	58.1	39.617
sp|O75369|FLNB_HUMAN	sp|O75369|FLNB_HUMAN	1	17	16	15	6	1	14	6	1	13	5	1	13	9.1	8.8	8.1	278.16
sp|O75376|NCOR1_HUMAN	sp|O75376|NCOR1_HUMAN	1	8	8	7	3	7	2	3	7	2	3	6	1	5.3	5.3	4.8	270.21
sp|O75380|NDUS6_HUMAN	sp|O75380|NDUS6_HUMAN	1	1	1	1	1	0	1	1	0	1	1	0	1	12.1	12.1	12.1	13.711
sp|O75390|CISY_HUMAN	sp|O75390|CISY_HUMAN	1	9	9	9	7	7	8	7	7	8	7	7	8	26.4	26.4	26.4	51.712
sp|O75396|SC22B_HUMAN	sp|O75396|SC22B_HUMAN	1	9	9	9	9	8	8	9	8	8	9	8	8	47.9	47.9	47.9	24.593
sp|O75400|PR40A_HUMAN;sp|Q6NWY9|PR40B_HUMAN	sp|O75400|PR40A_HUMAN	2	25	25	25	22	21	20	22	21	20	22	21	20	26.9	26.9	26.9	108.8
sp|O75431|MTX2_HUMAN	sp|O75431|MTX2_HUMAN	1	1	1	1	0	0	1	0	0	1	0	0	1	8.4	8.4	8.4	29.763
sp|O75436|VP26A_HUMAN	sp|O75436|VP26A_HUMAN	1	1	1	1	0	0	1	0	0	1	0	0	1	4	4	4	38.169
sp|O75439|MPPB_HUMAN	sp|O75439|MPPB_HUMAN	1	3	3	3	1	0	3	1	0	3	1	0	3	7	7	7	54.366
sp|O75446|SAP30_HUMAN	sp|O75446|SAP30_HUMAN	1	4	4	4	3	2	3	3	2	3	3	2	3	39.1	39.1	39.1	23.306
sp|O75448|MED24_HUMAN	sp|O75448|MED24_HUMAN	1	11	11	11	9	7	8	9	7	8	9	7	8	16	16	16	110.3
sp|O75459|GAGB1_HUMAN	sp|O75459|GAGB1_HUMAN	1	1	1	1	0	0	1	0	0	1	0	0	1	13	13	13	16.15
sp|O75467|Z324A_HUMAN;sp|Q6AW86|Z324B_HUMAN	sp|O75467|Z324A_HUMAN;sp|Q6AW86|Z324B_HUMAN	2	2	2	2	2	1	2	2	1	2	2	1	2	6.3	6.3	6.3	61.103
sp|O75475|PSIP1_HUMAN	sp|O75475|PSIP1_HUMAN	1	18	18	17	16	16	13	16	16	13	15	15	12	44.9	44.9	43.4	60.103
sp|O75477|ERLN1_HUMAN	sp|O75477|ERLN1_HUMAN	1	6	3	3	3	4	5	1	1	2	1	1	2	18.2	9.2	9.2	38.925
sp|O75486|SUPT3_HUMAN	sp|O75486|SUPT3_HUMAN	1	2	2	2	1	2	1	1	2	1	1	2	1	5.8	5.8	5.8	44.361
sp|O75489|NDUS3_HUMAN	sp|O75489|NDUS3_HUMAN	1	3	3	3	2	1	3	2	1	3	2	1	3	14.8	14.8	14.8	30.241
sp|O75494|SRS10_HUMAN;sp|Q8WXF0|SRS12_HUMAN	sp|O75494|SRS10_HUMAN	2	10	10	10	7	9	8	7	9	8	7	9	8	28.6	28.6	28.6	31.3
sp|O75521|ECI2_HUMAN	sp|O75521|ECI2_HUMAN	1	8	8	8	6	4	8	6	4	8	6	4	8	35.8	35.8	35.8	43.585
sp|O75528|TADA3_HUMAN	sp|O75528|TADA3_HUMAN	1	4	4	4	3	1	2	3	1	2	3	1	2	11.8	11.8	11.8	48.902
sp|O75529|TAF5L_HUMAN	sp|O75529|TAF5L_HUMAN	1	3	3	3	1	2	3	1	2	3	1	2	3	8.1	8.1	8.1	66.155
sp|O75530|EED_HUMAN	sp|O75530|EED_HUMAN	1	16	16	16	13	14	10	13	14	10	13	14	10	41.3	41.3	41.3	50.197
sp|O75531|BAF_HUMAN	sp|O75531|BAF_HUMAN	1	11	11	11	10	11	6	10	11	6	10	11	6	62.9	62.9	62.9	10.058
sp|O75533|SF3B1_HUMAN	sp|O75533|SF3B1_HUMAN	1	51	51	51	45	45	39	45	45	39	45	45	39	49.7	49.7	49.7	145.83
sp|O75554|WBP4_HUMAN	sp|O75554|WBP4_HUMAN	1	2	2	2	2	1	1	2	1	1	2	1	1	7.4	7.4	7.4	42.506
sp|O75586|MED6_HUMAN	sp|O75586|MED6_HUMAN	1	4	4	4	3	3	2	3	3	2	3	3	2	25.2	25.2	25.2	28.424
sp|O75607|NPM3_HUMAN	sp|O75607|NPM3_HUMAN	1	5	5	5	4	5	5	4	5	5	4	5	5	47.2	47.2	47.2	19.343
sp|O75616|ERAL1_HUMAN	sp|O75616|ERAL1_HUMAN	1	1	1	1	0	0	1	0	0	1	0	0	1	3.9	3.9	3.9	48.349
sp|O75643|U520_HUMAN	sp|O75643|U520_HUMAN	1	101	101	101	82	94	79	82	94	79	82	94	79	52.7	52.7	52.7	244.5
sp|O75683|SURF6_HUMAN;REV__sp|Q68CR1|SE1L3_HUMAN	sp|O75683|SURF6_HUMAN	2	12	12	12	10	9	10	10	9	10	10	9	10	34.9	34.9	34.9	41.45
sp|O75691|UTP20_HUMAN	sp|O75691|UTP20_HUMAN	1	66	66	66	51	58	52	51	58	52	51	58	52	28.9	28.9	28.9	318.38
sp|O75694|NU155_HUMAN	sp|O75694|NU155_HUMAN	1	44	44	44	37	39	31	37	39	31	37	39	31	44	44	44	155.2
sp|O75695|XRP2_HUMAN	sp|O75695|XRP2_HUMAN	1	1	1	1	0	1	1	0	1	1	0	1	1	2.9	2.9	2.9	39.641
sp|O75717|WDHD1_HUMAN	sp|O75717|WDHD1_HUMAN	1	3	3	3	1	1	2	1	1	2	1	1	2	3.5	3.5	3.5	125.97
sp|O75718|CRTAP_HUMAN	sp|O75718|CRTAP_HUMAN	1	2	2	2	1	2	1	1	2	1	1	2	1	4	4	4	46.561
sp|O75746|CMC1_HUMAN	sp|O75746|CMC1_HUMAN	1	5	1	1	2	3	4	0	0	1	0	0	1	8.4	1.8	1.8	74.761
sp|O75787|RENR_HUMAN	sp|O75787|RENR_HUMAN	1	3	3	3	3	2	2	3	2	2	3	2	2	10	10	10	39.008
sp|O75818|RPP40_HUMAN	sp|O75818|RPP40_HUMAN	1	6	6	6	2	5	4	2	5	4	2	5	4	16.5	16.5	16.5	41.833
sp|O75840|KLF7_HUMAN	sp|O75840|KLF7_HUMAN	1	1	1	1	1	1	1	1	1	1	1	1	1	6	6	6	33.361
sp|O75844|FACE1_HUMAN	sp|O75844|FACE1_HUMAN	1	10	10	10	8	9	6	8	9	6	8	9	6	22.3	22.3	22.3	54.812
sp|O75909|CCNK_HUMAN	sp|O75909|CCNK_HUMAN	1	6	6	6	4	5	4	4	5	4	4	5	4	23.6	23.6	23.6	64.239
sp|O75915|PRAF3_HUMAN	sp|O75915|PRAF3_HUMAN	1	4	4	4	4	4	4	4	4	4	4	4	4	25	25	25	21.614
sp|O75925|PIAS1_HUMAN;sp|O75928|PIAS2_HUMAN	sp|O75925|PIAS1_HUMAN;sp|O75928|PIAS2_HUMAN	2	2	2	2	1	1	1	1	1	1	1	1	1	4.3	4.3	4.3	71.835
sp|O75934|SPF27_HUMAN	sp|O75934|SPF27_HUMAN	1	13	13	13	12	13	12	12	13	12	12	13	12	78.2	78.2	78.2	26.131
sp|O75937|DNJC8_HUMAN	sp|O75937|DNJC8_HUMAN	1	4	4	4	3	4	2	3	4	2	3	4	2	21.7	21.7	21.7	29.841
sp|O75940|SPF30_HUMAN	sp|O75940|SPF30_HUMAN	1	6	6	6	5	5	5	5	5	5	5	5	5	37.4	37.4	37.4	26.711
sp|O75947|ATP5H_HUMAN	sp|O75947|ATP5H_HUMAN	1	6	6	6	6	5	6	6	5	6	6	5	6	41.6	41.6	41.6	18.491
sp|O75955|FLOT1_HUMAN	sp|O75955|FLOT1_HUMAN	1	4	4	4	2	2	3	2	2	3	2	2	3	13.1	13.1	13.1	47.355
sp|O75964|ATP5L_HUMAN	sp|O75964|ATP5L_HUMAN	1	3	3	3	2	2	3	2	2	3	2	2	3	36.9	36.9	36.9	11.428
sp|O76021|RL1D1_HUMAN	sp|O76021|RL1D1_HUMAN	1	23	23	23	21	20	20	21	20	20	21	20	20	47.1	47.1	47.1	54.972
sp|O76024|WFS1_HUMAN	sp|O76024|WFS1_HUMAN	1	1	1	1	0	0	1	0	0	1	0	0	1	0.9	0.9	0.9	100.29
sp|O76039|CDKL5_HUMAN	sp|O76039|CDKL5_HUMAN	1	1	1	1	0	0	1	0	0	1	0	0	1	1.1	1.1	1.1	115.54
sp|O76094|SRP72_HUMAN	sp|O76094|SRP72_HUMAN	1	6	6	6	6	2	3	6	2	3	6	2	3	14	14	14	74.605
sp|O94762|RECQ5_HUMAN	sp|O94762|RECQ5_HUMAN	1	6	6	6	6	6	5	6	6	5	6	6	5	8.5	8.5	8.5	108.86
sp|O94776|MTA2_HUMAN	sp|O94776|MTA2_HUMAN	1	39	39	33	32	34	35	32	34	35	27	28	30	69.2	69.2	62.6	75.022
sp|O94782|UBP1_HUMAN	sp|O94782|UBP1_HUMAN	1	1	1	1	0	0	1	0	0	1	0	0	1	1.3	1.3	1.3	88.206
sp|O94818|NOL4_HUMAN;sp|Q96MY1|CT112_HUMAN	sp|O94818|NOL4_HUMAN;sp|Q96MY1|CT112_HUMAN	2	1	1	1	0	0	1	0	0	1	0	0	1	2	2	2	71.356
sp|O94826|TOM70_HUMAN	sp|O94826|TOM70_HUMAN	1	11	11	11	6	8	7	6	8	7	6	8	7	25	25	25	67.454
sp|O94842|TOX4_HUMAN;sp|O15405|TOX3_HUMAN;sp|O94900|TOX_HUMAN;sp|Q96NM4|TOX2_HUMAN	sp|O94842|TOX4_HUMAN	4	9	9	9	9	9	9	9	9	9	9	9	9	22.9	22.9	22.9	66.194
sp|O94864|ST65G_HUMAN	sp|O94864|ST65G_HUMAN	1	1	1	1	1	0	0	1	0	0	1	0	0	4.3	4.3	4.3	46.192
sp|O94874|UFL1_HUMAN	sp|O94874|UFL1_HUMAN	1	5	5	5	3	2	4	3	2	4	3	2	4	7.8	7.8	7.8	89.594
sp|O94880|PHF14_HUMAN	sp|O94880|PHF14_HUMAN	1	10	10	10	8	7	9	8	7	9	8	7	9	14.3	14.3	14.3	100.05
sp|O94901|SUN1_HUMAN	sp|O94901|SUN1_HUMAN	1	19	19	19	14	15	19	14	15	19	14	15	19	35.3	35.3	35.3	90.063
sp|O94905|ERLN2_HUMAN	sp|O94905|ERLN2_HUMAN	1	9	9	6	6	6	7	6	6	7	4	3	4	30.7	30.7	21.5	37.839
sp|O94906|PRP6_HUMAN	sp|O94906|PRP6_HUMAN	1	40	40	40	35	34	33	35	34	33	35	34	33	51.3	51.3	51.3	106.92
sp|O94913|PCF11_HUMAN	sp|O94913|PCF11_HUMAN	1	20	20	20	11	15	14	11	15	14	11	15	14	18.2	18.2	18.2	173.05
sp|O94916|NFAT5_HUMAN	sp|O94916|NFAT5_HUMAN	1	10	10	10	3	7	7	3	7	7	3	7	7	12.3	12.3	12.3	165.76
sp|O94925|GLSK_HUMAN	sp|O94925|GLSK_HUMAN	1	6	6	6	3	3	6	3	3	6	3	3	6	12.6	12.6	12.6	73.46
sp|O94986|CE152_HUMAN	sp|O94986|CE152_HUMAN	1	1	1	1	1	0	0	1	0	0	1	0	0	0.6	0.6	0.6	189.07
sp|O94992|HEXI1_HUMAN	sp|O94992|HEXI1_HUMAN	1	6	6	6	3	5	6	3	5	6	3	5	6	39	39	39	40.623
sp|O95059|RPP14_HUMAN	sp|O95059|RPP14_HUMAN	1	2	2	2	0	0	2	0	0	2	0	0	2	20.2	20.2	20.2	13.693
sp|O95070|YIF1A_HUMAN	sp|O95070|YIF1A_HUMAN	1	1	1	1	1	1	1	1	1	1	1	1	1	5.1	5.1	5.1	32.011
sp|O95071|UBR5_HUMAN	sp|O95071|UBR5_HUMAN	1	21	21	21	10	14	16	10	14	16	10	14	16	10.8	10.8	10.8	309.35
sp|O95104|SFR15_HUMAN	sp|O95104|SFR15_HUMAN	1	8	8	5	7	6	7	7	6	7	4	4	5	11.3	11.3	9.1	125.87
sp|O95169|NDUB8_HUMAN	sp|O95169|NDUB8_HUMAN	1	2	2	2	1	0	2	1	0	2	1	0	2	13.4	13.4	13.4	21.766
sp|O95182|NDUA7_HUMAN	sp|O95182|NDUA7_HUMAN	1	1	1	1	0	0	1	0	0	1	0	0	1	9.7	9.7	9.7	12.551
sp|O95197|RTN3_HUMAN;sp|Q16799|RTN1_HUMAN	sp|O95197|RTN3_HUMAN;sp|Q16799|RTN1_HUMAN	2	2	2	2	0	0	2	0	0	2	0	0	2	4.6	4.6	4.6	112.61
sp|O95202|LETM1_HUMAN	sp|O95202|LETM1_HUMAN	1	8	8	8	6	6	7	6	6	7	6	6	7	15.7	15.7	15.7	83.353
sp|O95218|ZRAB2_HUMAN	sp|O95218|ZRAB2_HUMAN	1	7	7	7	2	3	5	2	3	5	2	3	5	24.2	24.2	24.2	37.404
sp|O95232|LC7L3_HUMAN	sp|O95232|LC7L3_HUMAN	1	9	9	9	8	7	7	8	7	7	8	7	7	30.1	30.1	30.1	51.466
sp|O95235|KI20A_HUMAN	sp|O95235|KI20A_HUMAN	1	29	29	29	20	18	16	20	18	16	20	18	16	50.4	50.4	50.4	100.28
sp|O95238|SPDEF_HUMAN	sp|O95238|SPDEF_HUMAN	1	1	1	1	0	0	1	0	0	1	0	0	1	2.4	2.4	2.4	37.517
sp|O95239|KIF4A_HUMAN;sp|Q2VIQ3|KIF4B_HUMAN;sp|Q96L93|KI16B_HUMAN;sp|Q6ZMV9|KIF6_HUMAN;sp|Q9Y496|KIF3A_HUMAN	sp|O95239|KIF4A_HUMAN	5	33	33	33	32	25	28	32	25	28	32	25	28	39.1	39.1	39.1	139.88
sp|O95243|MBD4_HUMAN	sp|O95243|MBD4_HUMAN	1	7	7	7	5	5	6	5	5	6	5	5	6	15.7	15.7	15.7	66.05
sp|O95251|KAT7_HUMAN;sp|Q8WYB5|KAT6B_HUMAN	sp|O95251|KAT7_HUMAN	2	11	11	10	7	10	9	7	10	9	6	9	8	25.5	25.5	23.7	70.642
sp|O95292|VAPB_HUMAN	sp|O95292|VAPB_HUMAN	1	6	5	5	4	4	6	3	3	5	3	3	5	29.2	29.2	29.2	27.228
sp|O95297|MPZL1_HUMAN	sp|O95297|MPZL1_HUMAN	1	2	2	2	1	0	1	1	0	1	1	0	1	10.4	10.4	10.4	29.082
sp|O95299|NDUAA_HUMAN	sp|O95299|NDUAA_HUMAN	1	5	5	5	1	2	4	1	2	4	1	2	4	12.7	12.7	12.7	40.75
sp|O95347|SMC2_HUMAN	sp|O95347|SMC2_HUMAN	1	31	31	31	26	19	19	26	19	19	26	19	19	31.7	31.7	31.7	135.65
sp|O95365|ZBT7A_HUMAN	sp|O95365|ZBT7A_HUMAN	1	6	6	6	4	5	5	4	5	5	4	5	5	18	18	18	61.438
sp|O95373|IPO7_HUMAN	sp|O95373|IPO7_HUMAN	1	3	3	3	1	1	2	1	1	2	1	1	2	4.8	4.8	4.8	119.52
sp|O95391|SLU7_HUMAN	sp|O95391|SLU7_HUMAN	1	8	8	8	4	6	6	4	6	6	4	6	6	17.6	17.6	17.6	68.386
sp|O95400|CD2B2_HUMAN	sp|O95400|CD2B2_HUMAN	1	9	9	9	7	8	7	7	8	7	7	8	7	44.9	44.9	44.9	37.646
sp|O95402|MED26_HUMAN	sp|O95402|MED26_HUMAN	1	7	7	7	7	3	1	7	3	1	7	3	1	24	24	24	65.446
sp|O95453|PARN_HUMAN	sp|O95453|PARN_HUMAN	1	19	19	19	18	13	14	18	13	14	18	13	14	31.6	31.6	31.6	73.45
sp|O95477|ABCA1_HUMAN	sp|O95477|ABCA1_HUMAN	1	1	1	1	1	0	0	1	0	0	1	0	0	0.4	0.4	0.4	254.3
sp|O95478|NSA2_HUMAN	sp|O95478|NSA2_HUMAN	1	12	12	12	12	9	8	12	9	8	12	9	8	46.9	46.9	46.9	30.065
sp|O95503|CBX6_HUMAN	sp|O95503|CBX6_HUMAN	1	2	1	1	2	1	2	1	0	1	1	0	1	7.5	5.3	5.3	43.898
sp|O95571|ETHE1_HUMAN	sp|O95571|ETHE1_HUMAN	1	2	2	2	0	0	2	0	0	2	0	0	2	9.4	9.4	9.4	27.873
sp|O95573|ACSL3_HUMAN	sp|O95573|ACSL3_HUMAN	1	23	23	22	21	19	19	21	19	19	20	18	18	44.7	44.7	42.2	80.419
sp|O95602|RPA1_HUMAN;REV__sp|Q5I0X7|TTC32_HUMAN	sp|O95602|RPA1_HUMAN	2	54	54	54	47	46	42	47	46	42	47	46	42	42.2	42.2	42.2	194.81
sp|O95619|YETS4_HUMAN	sp|O95619|YETS4_HUMAN	1	6	6	6	5	4	6	5	4	6	5	4	6	22	22	22	26.499
sp|O95625|ZBT11_HUMAN	sp|O95625|ZBT11_HUMAN	1	3	3	3	1	2	1	1	2	1	1	2	1	3.9	3.9	3.9	119.38
sp|O95639|CPSF4_HUMAN	sp|O95639|CPSF4_HUMAN	1	8	8	8	5	6	7	5	6	7	5	6	7	42.8	42.8	42.8	30.255
sp|O95672|ECEL1_HUMAN	sp|O95672|ECEL1_HUMAN	1	5	5	5	4	4	2	4	4	2	4	4	2	11.5	11.5	11.5	87.79
sp|O95674|CDS2_HUMAN	sp|O95674|CDS2_HUMAN	1	1	1	1	1	0	1	1	0	1	1	0	1	4.3	4.3	4.3	51.417
sp|O95696|BRD1_HUMAN	sp|O95696|BRD1_HUMAN	1	5	5	4	2	4	3	2	4	3	2	3	3	4.5	4.5	3.9	119.52
sp|O95707|RPP29_HUMAN	sp|O95707|RPP29_HUMAN	1	3	3	3	0	2	2	0	2	2	0	2	2	14.5	14.5	14.5	25.424
sp|O95757|HS74L_HUMAN	sp|O95757|HS74L_HUMAN	1	4	2	2	1	3	2	0	1	1	0	1	1	6.7	3.1	3.1	94.511
sp|O95758|PTBP3_HUMAN	sp|O95758|PTBP3_HUMAN	1	9	6	6	7	6	7	5	4	6	5	4	6	25.5	21.7	21.7	59.689
sp|O95777|NAA38_HUMAN	sp|O95777|NAA38_HUMAN	1	5	5	5	5	4	5	5	4	5	5	4	5	54.2	54.2	54.2	10.403
sp|O95782|AP2A1_HUMAN;sp|O94973|AP2A2_HUMAN	sp|O95782|AP2A1_HUMAN	2	9	9	9	2	4	6	2	4	6	2	4	6	14.2	14.2	14.2	107.54
sp|O95785|WIZ_HUMAN	sp|O95785|WIZ_HUMAN	1	13	13	13	11	10	12	11	10	12	11	10	12	12.6	12.6	12.6	178.67
sp|O95816|BAG2_HUMAN	sp|O95816|BAG2_HUMAN	1	7	7	7	6	5	7	6	5	7	6	5	7	46	46	46	23.772
sp|O95817|BAG3_HUMAN	sp|O95817|BAG3_HUMAN	1	4	4	4	2	2	2	2	2	2	2	2	2	12.2	12.2	12.2	61.594
sp|O95831|AIFM1_HUMAN	sp|O95831|AIFM1_HUMAN	1	12	12	12	10	10	12	10	10	12	10	10	12	24.5	24.5	24.5	66.9
sp|O95926|SYF2_HUMAN	sp|O95926|SYF2_HUMAN	1	5	5	5	3	3	3	3	3	3	3	3	3	38.3	38.3	38.3	28.722
sp|O95983|MBD3_HUMAN	sp|O95983|MBD3_HUMAN	1	10	8	8	9	9	9	7	7	7	7	7	7	49.8	45.4	45.4	32.844
sp|O96000|NDUBA_HUMAN	sp|O96000|NDUBA_HUMAN	1	4	4	4	3	2	2	3	2	2	3	2	2	30.2	30.2	30.2	20.776
sp|O96005|CLPT1_HUMAN	sp|O96005|CLPT1_HUMAN	1	9	9	9	8	8	9	8	8	9	8	8	9	24.1	24.1	24.1	76.096
sp|O96008|TOM40_HUMAN	sp|O96008|TOM40_HUMAN	1	7	7	7	6	5	5	6	5	5	6	5	5	38.5	38.5	38.5	37.893
sp|O96019|ACL6A_HUMAN;sp|O94805|ACL6B_HUMAN	sp|O96019|ACL6A_HUMAN	2	16	16	16	16	15	14	16	15	14	16	15	14	54.3	54.3	54.3	47.46
sp|O96028|NSD2_HUMAN	sp|O96028|NSD2_HUMAN	1	15	15	15	11	13	13	11	13	13	11	13	13	16.8	16.8	16.8	152.26
sp|P00338|LDHA_HUMAN;sp|P07864|LDHC_HUMAN;sp|Q6ZMR3|LDH6A_HUMAN	sp|P00338|LDHA_HUMAN	3	6	5	5	4	2	6	4	2	5	4	2	5	17.8	14.2	14.2	36.688
sp|P00367|DHE3_HUMAN;sp|P49448|DHE4_HUMAN	sp|P00367|DHE3_HUMAN;sp|P49448|DHE4_HUMAN	2	13	13	13	9	8	13	9	8	13	9	8	13	32.3	32.3	32.3	61.397
sp|P00387|NB5R3_HUMAN	sp|P00387|NB5R3_HUMAN	1	14	14	14	13	13	13	13	13	13	13	13	13	68.4	68.4	68.4	34.234
sp|P00395|COX1_HUMAN	sp|P00395|COX1_HUMAN	1	1	1	1	1	1	1	1	1	1	1	1	1	6	6	6	57.041
sp|P00403|COX2_HUMAN	sp|P00403|COX2_HUMAN	1	6	6	6	4	6	4	4	6	4	4	6	4	44.9	44.9	44.9	25.565
sp|P00505|AATM_HUMAN	sp|P00505|AATM_HUMAN	1	7	7	7	5	0	4	5	0	4	5	0	4	20.5	20.5	20.5	47.517
sp|P00533|EGFR_HUMAN;sp|Q15303|ERBB4_HUMAN;sp|P04626|ERBB2_HUMAN	sp|P00533|EGFR_HUMAN	3	4	4	4	3	1	2	3	1	2	3	1	2	4.1	4.1	4.1	134.28
sp|P00558|PGK1_HUMAN;sp|P07205|PGK2_HUMAN	sp|P00558|PGK1_HUMAN	2	5	5	5	0	0	5	0	0	5	0	0	5	17.3	17.3	17.3	44.614
sp|P00846|ATP6_HUMAN	sp|P00846|ATP6_HUMAN	1	1	1	1	1	1	1	1	1	1	1	1	1	4.4	4.4	4.4	24.817
sp|P00966|ASSY_HUMAN	sp|P00966|ASSY_HUMAN	1	1	1	1	0	0	1	0	0	1	0	0	1	3.4	3.4	3.4	46.53
sp|P01891|1A68_HUMAN;sp|P16190|1A33_HUMAN;sp|P16189|1A31_HUMAN;sp|P30459|1A74_HUMAN;sp|P10314|1A32_HUMAN;sp|P30512|1A29_HUMAN	sp|P01891|1A68_HUMAN;sp|P16190|1A33_HUMAN;sp|P16189|1A31_HUMAN;sp|P30459|1A74_HUMAN	6	10	10	1	7	6	8	7	6	8	0	0	1	39.5	39.5	3.6	40.908
sp|P02042|HBD_HUMAN;sp|P68871|HBB_HUMAN	sp|P02042|HBD_HUMAN;sp|P68871|HBB_HUMAN	2	2	2	1	0	0	2	0	0	2	0	0	1	12.2	12.2	5.4	16.055
sp|P02545|LMNA_HUMAN	sp|P02545|LMNA_HUMAN	1	49	49	47	45	43	45	45	43	45	44	42	43	66.3	66.3	64.9	74.139
sp|P02786|TFR1_HUMAN	sp|P02786|TFR1_HUMAN	1	19	19	19	17	17	14	17	17	14	17	17	14	32.1	32.1	32.1	84.87
sp|P02794|FRIH_HUMAN	sp|P02794|FRIH_HUMAN	1	1	1	1	1	0	1	1	0	1	1	0	1	3.8	3.8	3.8	21.225
sp|P03905|NU4M_HUMAN	sp|P03905|NU4M_HUMAN	1	2	2	2	2	1	1	2	1	1	2	1	1	4.8	4.8	4.8	51.58
sp|P03915|NU5M_HUMAN	sp|P03915|NU5M_HUMAN	1	2	2	2	1	1	2	1	1	2	1	1	2	6.1	6.1	6.1	67.026
sp|P04003|C4BPA_HUMAN;CON__Q28065	sp|P04003|C4BPA_HUMAN	2	8	8	8	5	2	5	5	2	5	5	2	5	21.6	21.6	21.6	67.033
sp|P04040|CATA_HUMAN	sp|P04040|CATA_HUMAN	1	6	6	6	3	4	5	3	4	5	3	4	5	19.2	19.2	19.2	59.755
sp|P04075|ALDOA_HUMAN;sp|P09972|ALDOC_HUMAN	sp|P04075|ALDOA_HUMAN	2	6	6	6	3	0	5	3	0	5	3	0	5	27.5	27.5	27.5	39.42
sp|P04083|ANXA1_HUMAN	sp|P04083|ANXA1_HUMAN	1	5	5	5	0	0	5	0	0	5	0	0	5	13.9	13.9	13.9	38.714
sp|P04181|OAT_HUMAN	sp|P04181|OAT_HUMAN	1	2	2	2	2	0	2	2	0	2	2	0	2	5.7	5.7	5.7	48.534
sp|P04259|K2C6B_HUMAN;CON__P02538;CON__P04259;CON__P48668;sp|P02538|K2C6A_HUMAN;sp|P48668|K2C6C_HUMAN	sp|P04259|K2C6B_HUMAN;CON__P02538;CON__P04259;CON__P48668;sp|P02538|K2C6A_HUMAN;sp|P48668|K2C6C_HUMAN	6	12	4	2	8	6	10	3	0	3	2	0	2	20	8.5	5.1	60.066
sp|P04264|K2C1_HUMAN;CON__P04264	sp|P04264|K2C1_HUMAN;CON__P04264	2	29	26	19	28	18	24	25	15	21	18	8	14	46.1	43	31.8	66.038
sp|P04406|G3P_HUMAN;CON__P10096;sp|O14556|G3PT_HUMAN	sp|P04406|G3P_HUMAN	3	13	13	13	10	9	12	10	9	12	10	9	12	47.5	47.5	47.5	36.053
sp|P04632|CPNS1_HUMAN	sp|P04632|CPNS1_HUMAN	1	1	1	1	0	1	0	0	1	0	0	1	0	22.4	22.4	22.4	28.315
sp|P04792|HSPB1_HUMAN	sp|P04792|HSPB1_HUMAN	1	3	3	3	2	3	2	2	3	2	2	3	2	21	21	21	22.782
sp|P04843|RPN1_HUMAN	sp|P04843|RPN1_HUMAN	1	27	27	27	25	26	24	25	26	24	25	26	24	56.7	56.7	56.7	68.569
sp|P04844|RPN2_HUMAN	sp|P04844|RPN2_HUMAN	1	15	15	15	12	13	13	12	13	13	12	13	13	38.8	38.8	38.8	69.283
sp|P04899|GNAI2_HUMAN	sp|P04899|GNAI2_HUMAN	1	8	8	4	8	6	6	8	6	6	4	3	2	28.7	28.7	16.3	40.45
sp|P04908|H2A1B_HUMAN;sp|Q7L7L0|H2A3_HUMAN;sp|Q93077|H2A1C_HUMAN	sp|P04908|H2A1B_HUMAN;sp|Q7L7L0|H2A3_HUMAN;sp|Q93077|H2A1C_HUMAN	3	7	2	2	5	7	7	0	2	2	0	2	2	36.2	18.5	18.5	14.135
sp|P05023|AT1A1_HUMAN;sp|P13637|AT1A3_HUMAN;sp|P50993|AT1A2_HUMAN;sp|Q13733|AT1A4_HUMAN;sp|P54707|AT12A_HUMAN;sp|P20648|ATP4A_HUMAN	sp|P05023|AT1A1_HUMAN	6	26	26	26	17	16	22	17	16	22	17	16	22	28.7	28.7	28.7	112.89
sp|P05026|AT1B1_HUMAN	sp|P05026|AT1B1_HUMAN	1	6	6	6	5	4	5	5	4	5	5	4	5	28.4	28.4	28.4	35.061
sp|P05067|A4_HUMAN	sp|P05067|A4_HUMAN	1	3	3	3	1	3	1	1	3	1	1	3	1	4.9	4.9	4.9	86.942
sp|P05114|HMGN1_HUMAN	sp|P05114|HMGN1_HUMAN	1	4	4	4	4	4	4	4	4	4	4	4	4	34	34	34	10.659
sp|P05141|ADT2_HUMAN;sp|Q9H0C2|ADT4_HUMAN	sp|P05141|ADT2_HUMAN	2	14	7	7	14	10	12	7	5	7	7	5	7	36.2	19.8	19.8	32.852
sp|P05187|PPB1_HUMAN;sp|P09923|PPBI_HUMAN	sp|P05187|PPB1_HUMAN;sp|P09923|PPBI_HUMAN	2	1	1	1	1	1	1	1	1	1	1	1	1	3	3	3	57.953
sp|P05198|IF2A_HUMAN	sp|P05198|IF2A_HUMAN	1	3	3	3	2	0	3	2	0	3	2	0	3	10.8	10.8	10.8	36.112
sp|P05362|ICAM1_HUMAN	sp|P05362|ICAM1_HUMAN	1	4	4	4	3	1	2	3	1	2	3	1	2	9.6	9.6	9.6	57.825
sp|P05386|RLA1_HUMAN	sp|P05386|RLA1_HUMAN	1	4	3	3	3	3	4	3	3	3	3	3	3	89.5	74.6	74.6	11.514
sp|P05387|RLA2_HUMAN	sp|P05387|RLA2_HUMAN	1	8	8	7	6	6	6	6	6	6	6	6	5	93.9	93.9	79.1	11.665
sp|P05388|RLA0_HUMAN;sp|Q8NHW5|RLA0L_HUMAN	sp|P05388|RLA0_HUMAN;sp|Q8NHW5|RLA0L_HUMAN	2	10	10	10	10	8	8	10	8	8	10	8	8	45.1	45.1	45.1	34.273
sp|P05412|JUN_HUMAN	sp|P05412|JUN_HUMAN	1	2	2	2	2	1	1	2	1	1	2	1	1	10.3	10.3	10.3	35.675
sp|P05455|LA_HUMAN	sp|P05455|LA_HUMAN	1	15	15	15	10	10	12	10	10	12	10	10	12	40	40	40	46.836
sp|P05549|AP2A_HUMAN;sp|Q92481|AP2B_HUMAN;sp|Q6VUC0|AP2E_HUMAN	sp|P05549|AP2A_HUMAN;sp|Q92481|AP2B_HUMAN;sp|Q6VUC0|AP2E_HUMAN	3	8	5	5	6	3	7	3	2	5	3	2	5	23.6	15.6	15.6	48.062
sp|P05556|ITB1_HUMAN;sp|P18564|ITB6_HUMAN	sp|P05556|ITB1_HUMAN	2	22	22	22	17	17	18	17	17	18	17	17	18	34.5	34.5	34.5	88.414
sp|P05783|K1C18_HUMAN;CON__H-INV:HIT000015463;CON__Q497I4;sp|Q92764|KRT35_HUMAN;CON__Q92764	sp|P05783|K1C18_HUMAN	5	32	32	22	27	29	29	27	29	29	20	20	21	72.3	72.3	56.7	48.057
sp|P06454|PTMA_HUMAN	sp|P06454|PTMA_HUMAN	1	1	1	1	0	0	1	0	0	1	0	0	1	12.6	12.6	12.6	12.203
sp|P06493|CDK1_HUMAN;sp|Q00526|CDK3_HUMAN	sp|P06493|CDK1_HUMAN	2	6	5	4	4	4	6	3	3	5	2	2	4	21.5	18.9	15.2	34.095
sp|P06576|ATPB_HUMAN	sp|P06576|ATPB_HUMAN	1	23	23	23	21	23	20	21	23	20	21	23	20	61.8	61.8	61.8	56.559
sp|P06733|ENOA_HUMAN;sp|P13929|ENOB_HUMAN;sp|P09104|ENOG_HUMAN	sp|P06733|ENOA_HUMAN	3	6	6	6	2	1	5	2	1	5	2	1	5	24.7	24.7	24.7	47.168
sp|P06748|NPM_HUMAN	sp|P06748|NPM_HUMAN	1	15	15	15	12	12	12	12	12	12	12	12	12	67.3	67.3	67.3	32.575
sp|P06753|TPM3_HUMAN	sp|P06753|TPM3_HUMAN	1	3	3	1	1	0	3	1	0	3	0	0	1	10.9	10.9	4.6	32.818
sp|P06756|ITAV_HUMAN	sp|P06756|ITAV_HUMAN	1	5	5	5	3	2	5	3	2	5	3	2	5	6.7	6.7	6.7	116.04
sp|P07099|HYEP_HUMAN	sp|P07099|HYEP_HUMAN	1	12	12	12	10	10	10	10	10	10	10	10	10	29.7	29.7	29.7	52.948
sp|P07195|LDHB_HUMAN	sp|P07195|LDHB_HUMAN	1	8	8	7	5	3	7	5	3	7	5	3	6	22.8	22.8	19.2	36.638
sp|P07199|CENPB_HUMAN	sp|P07199|CENPB_HUMAN	1	6	6	6	4	6	3	4	6	3	4	6	3	14.7	14.7	14.7	65.171
sp|P07237|PDIA1_HUMAN	sp|P07237|PDIA1_HUMAN	1	20	20	20	17	15	19	17	15	19	17	15	19	46.7	46.7	46.7	57.116
sp|P07305|H10_HUMAN	sp|P07305|H10_HUMAN	1	6	6	6	6	5	3	6	5	3	6	5	3	23.7	23.7	23.7	20.863
sp|P07339|CATD_HUMAN	sp|P07339|CATD_HUMAN	1	1	1	1	0	0	1	0	0	1	0	0	1	4.4	4.4	4.4	44.552
sp|P07355|ANXA2_HUMAN;sp|A6NMY6|AXA2L_HUMAN	sp|P07355|ANXA2_HUMAN;sp|A6NMY6|AXA2L_HUMAN	2	19	19	19	18	18	17	18	18	17	18	18	17	54.6	54.6	54.6	38.604
sp|P07437|TBB5_HUMAN;sp|Q13885|TBB2A_HUMAN;sp|Q9BVA1|TBB2B_HUMAN	sp|P07437|TBB5_HUMAN;sp|Q13885|TBB2A_HUMAN;sp|Q9BVA1|TBB2B_HUMAN	3	19	19	3	16	17	18	16	17	18	3	3	3	64.4	64.4	12.2	49.67
sp|P07737|PROF1_HUMAN;CON__P02584	sp|P07737|PROF1_HUMAN	2	5	5	5	1	0	5	1	0	5	1	0	5	45.7	45.7	45.7	15.054
sp|P07814|SYEP_HUMAN	sp|P07814|SYEP_HUMAN	1	14	14	14	7	4	10	7	4	10	7	4	10	12.9	12.9	12.9	170.59
sp|P07900|HS90A_HUMAN;sp|Q14568|HS902_HUMAN;sp|Q9NQH7|XPP3_HUMAN	sp|P07900|HS90A_HUMAN	3	16	9	9	13	10	14	8	5	7	8	5	7	29.1	17.9	17.9	84.659
sp|P07910|HNRPC_HUMAN;sp|O60812|HNRCL_HUMAN	sp|P07910|HNRPC_HUMAN	2	20	20	20	20	19	18	20	19	18	20	19	18	57.5	57.5	57.5	33.67
sp|P07919|QCR6_HUMAN	sp|P07919|QCR6_HUMAN	1	2	2	2	2	2	2	2	2	2	2	2	2	27.5	27.5	27.5	10.739
sp|P07954|FUMH_HUMAN	sp|P07954|FUMH_HUMAN	1	12	12	12	10	9	10	10	9	10	10	9	10	41.4	41.4	41.4	54.636
sp|P07992|ERCC1_HUMAN	sp|P07992|ERCC1_HUMAN	1	1	1	1	1	1	1	1	1	1	1	1	1	3.7	3.7	3.7	32.562
sp|P08047|SP1_HUMAN	sp|P08047|SP1_HUMAN	1	4	4	4	3	4	3	3	4	3	3	4	3	10.6	10.6	10.6	80.692
sp|P08107|HSP71_HUMAN;sp|P48741|HSP77_HUMAN	sp|P08107|HSP71_HUMAN	2	33	32	19	29	27	32	28	26	31	16	15	18	65.8	64.1	38.4	70.051
sp|P08134|RHOC_HUMAN	sp|P08134|RHOC_HUMAN	1	9	1	1	7	6	9	0	0	1	0	0	1	40.9	6.2	6.2	22.006
sp|P08174|DAF_HUMAN	sp|P08174|DAF_HUMAN	1	7	7	7	5	3	5	5	3	5	5	3	5	28.6	28.6	28.6	41.4
sp|P08195|4F2_HUMAN	sp|P08195|4F2_HUMAN	1	24	24	24	22	22	22	22	22	22	22	22	22	47.1	47.1	47.1	67.993
sp|P08238|HS90B_HUMAN;sp|Q58FF7|H90B3_HUMAN;sp|Q58FF8|H90B2_HUMAN;sp|Q58FF6|H90B4_HUMAN;sp|Q58FG1|HS904_HUMAN;sp|Q58FG0|HS905_HUMAN	sp|P08238|HS90B_HUMAN	6	25	24	17	18	19	22	17	18	21	12	13	14	46.4	44.8	33.4	83.263
sp|P08240|SRPR_HUMAN	sp|P08240|SRPR_HUMAN	1	9	9	9	8	7	6	8	7	6	8	7	6	17.7	17.7	17.7	69.81
sp|P08559|ODPA_HUMAN	sp|P08559|ODPA_HUMAN	1	14	14	12	8	6	13	8	6	13	7	5	12	45.4	45.4	39	43.295
sp|P08574|CY1_HUMAN	sp|P08574|CY1_HUMAN	1	5	5	5	4	4	4	4	4	4	4	4	4	29.5	29.5	29.5	35.422
sp|P08579|RU2B_HUMAN	sp|P08579|RU2B_HUMAN	1	7	4	4	6	6	6	3	4	4	3	4	4	32	24.4	24.4	25.486
sp|P08621|RU17_HUMAN	sp|P08621|RU17_HUMAN	1	19	19	19	16	16	16	16	16	16	16	16	16	49.7	49.7	49.7	51.556
sp|P08651|NFIC_HUMAN	sp|P08651|NFIC_HUMAN	1	11	11	10	9	11	9	9	11	9	8	10	8	29.3	29.3	27.2	55.674
sp|P08670|VIME_HUMAN;sp|P41219|PERI_HUMAN;sp|P17661|DESM_HUMAN;sp|P07197|NFM_HUMAN;sp|P07196|NFL_HUMAN;sp|Q16352|AINX_HUMAN	sp|P08670|VIME_HUMAN	6	36	35	34	31	31	35	30	30	34	29	29	33	64.4	62.7	60.7	53.651
sp|P08708|RS17_HUMAN;sp|P0CW22|RS17L_HUMAN	sp|P08708|RS17_HUMAN;sp|P0CW22|RS17L_HUMAN	2	6	6	6	4	5	6	4	5	6	4	5	6	49.6	49.6	49.6	15.55
sp|P08754|GNAI3_HUMAN;sp|P09471|GNAO_HUMAN;sp|A8MTJ3|GNAT3_HUMAN;sp|P19087|GNAT2_HUMAN;sp|P11488|GNAT1_HUMAN;sp|Q03113|GNA12_HUMAN;sp|Q14344|GNA13_HUMAN	sp|P08754|GNAI3_HUMAN	7	7	3	3	6	5	7	2	2	3	2	2	3	23.2	10.7	10.7	40.532
sp|P08865|RSSA_HUMAN	sp|P08865|RSSA_HUMAN	1	9	9	9	6	9	6	6	9	6	6	9	6	45.8	45.8	45.8	32.854
sp|P09001|RM03_HUMAN	sp|P09001|RM03_HUMAN	1	2	2	2	0	2	2	0	2	2	0	2	2	9.5	9.5	9.5	38.632
sp|P09012|SNRPA_HUMAN	sp|P09012|SNRPA_HUMAN	1	9	9	6	9	8	8	9	8	8	6	6	6	36.9	36.9	30.9	31.279
sp|P09234|RU1C_HUMAN	sp|P09234|RU1C_HUMAN	1	3	3	3	3	2	2	3	2	2	3	2	2	29.6	29.6	29.6	17.394
sp|P09382|LEG1_HUMAN	sp|P09382|LEG1_HUMAN	1	1	1	1	0	0	1	0	0	1	0	0	1	13.3	13.3	13.3	14.716
sp|P09429|HMGB1_HUMAN;sp|B2RPK0|HGB1A_HUMAN;sp|P23497|SP100_HUMAN	sp|P09429|HMGB1_HUMAN;sp|B2RPK0|HGB1A_HUMAN	3	4	3	3	3	2	2	2	1	1	2	1	1	24.7	19.1	19.1	24.893
sp|P09543|CN37_HUMAN;sp|Q08209|PP2BA_HUMAN;sp|P48454|PP2BC_HUMAN	sp|P09543|CN37_HUMAN	3	3	3	3	1	1	3	1	1	3	1	1	3	6.7	6.7	6.7	47.578
sp|P09601|HMOX1_HUMAN	sp|P09601|HMOX1_HUMAN	1	8	8	8	3	5	8	3	5	8	3	5	8	41	41	41	32.818
sp|P09622|DLDH_HUMAN	sp|P09622|DLDH_HUMAN	1	7	7	7	5	2	5	5	2	5	5	2	5	19.4	19.4	19.4	54.177
sp|P09651|ROA1_HUMAN;sp|Q32P51|RA1L2_HUMAN	sp|P09651|ROA1_HUMAN;sp|Q32P51|RA1L2_HUMAN	2	23	19	18	21	20	21	18	17	18	18	17	17	57.8	55.6	55.6	38.746
sp|P09661|RU2A_HUMAN	sp|P09661|RU2A_HUMAN	1	18	18	18	15	17	16	15	17	16	15	17	16	74.9	74.9	74.9	28.415
sp|P09874|PARP1_HUMAN	sp|P09874|PARP1_HUMAN	1	56	56	56	50	53	51	50	53	51	50	53	51	59.2	59.2	59.2	113.08
sp|P09884|DPOLA_HUMAN	sp|P09884|DPOLA_HUMAN	1	1	1	1	0	0	1	0	0	1	0	0	1	1	1	1	165.91
sp|P0C0S5|H2AZ_HUMAN;sp|Q71UI9|H2AV_HUMAN	sp|P0C0S5|H2AZ_HUMAN;sp|Q71UI9|H2AV_HUMAN	2	6	4	4	5	6	5	3	4	3	3	4	3	53.9	46.9	46.9	13.553
sp|P0C0S8|H2A1_HUMAN;sp|P20671|H2A1D_HUMAN;sp|Q6FI13|H2A2A_HUMAN;sp|Q16777|H2A2C_HUMAN;sp|Q9BTM1|H2AJ_HUMAN;sp|Q96KK5|H2A1H_HUMAN;sp|Q99878|H2A1J_HUMAN	sp|P0C0S8|H2A1_HUMAN;sp|P20671|H2A1D_HUMAN;sp|Q6FI13|H2A2A_HUMAN;sp|Q16777|H2A2C_HUMAN;sp|Q9BTM1|H2AJ_HUMAN;sp|Q96KK5|H2A1H_HUMAN;sp|Q99878|H2A1J_HUMAN	7	7	7	2	7	7	7	7	7	7	2	2	2	36.2	36.2	18.5	14.091
sp|P0C7T5|ATX1L_HUMAN	sp|P0C7T5|ATX1L_HUMAN	1	1	1	1	1	1	0	1	1	0	1	1	0	1.9	1.9	1.9	73.305
sp|P0CW18|PRS56_HUMAN	sp|P0CW18|PRS56_HUMAN	1	2	2	2	2	0	1	2	0	1	2	0	1	8.6	8.6	8.6	64.596
sp|P10073|ZSC22_HUMAN	sp|P10073|ZSC22_HUMAN	1	1	1	1	0	0	1	0	0	1	0	0	1	2.6	2.6	2.6	54.56
sp|P10155|RO60_HUMAN	sp|P10155|RO60_HUMAN	1	2	2	2	2	0	0	2	0	0	2	0	0	4.1	4.1	4.1	60.67
sp|P10301|RRAS_HUMAN	sp|P10301|RRAS_HUMAN	1	2	1	1	1	2	1	0	1	0	0	1	0	15.6	8.3	8.3	23.48
sp|P10412|H14_HUMAN	sp|P10412|H14_HUMAN	1	11	11	3	8	10	8	8	10	8	1	3	1	31.5	31.5	9.6	21.865
sp|P10415|BCL2_HUMAN	sp|P10415|BCL2_HUMAN	1	1	1	1	0	0	1	0	0	1	0	0	1	12.6	12.6	12.6	26.266
sp|P10515|ODP2_HUMAN	sp|P10515|ODP2_HUMAN	1	4	4	4	3	3	4	3	3	4	3	3	4	8.2	8.2	8.2	68.996
sp|P10586|PTPRF_HUMAN	sp|P10586|PTPRF_HUMAN	1	2	2	2	0	0	2	0	0	2	0	0	2	2.2	2.2	2.2	212.88
sp|P10599|THIO_HUMAN	sp|P10599|THIO_HUMAN	1	2	2	2	1	1	2	1	1	2	1	1	2	22.9	22.9	22.9	11.737
sp|P10606|COX5B_HUMAN	sp|P10606|COX5B_HUMAN	1	5	5	5	3	1	5	3	1	5	3	1	5	29.5	29.5	29.5	13.696
sp|P10620|MGST1_HUMAN	sp|P10620|MGST1_HUMAN	1	5	5	5	5	5	5	5	5	5	5	5	5	30.3	30.3	30.3	17.598
sp|P10767|FGF6_HUMAN	sp|P10767|FGF6_HUMAN	1	1	1	1	0	0	1	0	0	1	0	0	1	4.3	4.3	4.3	22.904
sp|P10809|CH60_HUMAN	sp|P10809|CH60_HUMAN	1	39	39	39	37	36	35	37	36	35	37	36	35	72.3	72.3	72.3	61.054
sp|P10914|IRF1_HUMAN	sp|P10914|IRF1_HUMAN	1	2	1	1	0	1	1	0	0	1	0	0	1	6.8	2.8	2.8	36.502
sp|P11021|GRP78_HUMAN;sp|O95399|UTS2_HUMAN	sp|P11021|GRP78_HUMAN	2	36	36	34	33	34	34	33	34	34	31	32	32	51.4	51.4	51.4	72.332
sp|P11142|HSP7C_HUMAN	sp|P11142|HSP7C_HUMAN	1	30	27	21	28	28	29	25	25	26	20	19	21	59.1	52.9	44.6	70.897
sp|P11166|GTR1_HUMAN	sp|P11166|GTR1_HUMAN	1	5	5	4	2	1	5	2	1	5	2	1	4	11.6	11.6	10.4	54.083
sp|Q8TDB8|GTR14_HUMAN;sp|P11169|GTR3_HUMAN	sp|Q8TDB8|GTR14_HUMAN;sp|P11169|GTR3_HUMAN	2	3	2	2	2	2	3	2	2	2	2	2	2	6.7	5.6	5.6	56.319
sp|P11177|ODPB_HUMAN	sp|P11177|ODPB_HUMAN	1	10	10	10	7	8	9	7	8	9	7	8	9	34.5	34.5	34.5	39.233
sp|P11217|PYGM_HUMAN	sp|P11217|PYGM_HUMAN	1	3	3	3	1	1	1	1	1	1	1	1	1	4.2	4.2	4.2	97.091
sp|P11233|RALA_HUMAN;sp|P11234|RALB_HUMAN	sp|P11233|RALA_HUMAN;sp|P11234|RALB_HUMAN	2	3	3	3	1	1	3	1	1	3	1	1	3	16	16	16	23.567
sp|P11277|SPTB1_HUMAN	sp|P11277|SPTB1_HUMAN	1	4	1	1	1	2	3	1	1	1	1	1	1	1.9	0.5	0.5	246.47
sp|P11279|LAMP1_HUMAN	sp|P11279|LAMP1_HUMAN	1	2	2	2	0	0	2	0	0	2	0	0	2	6	6	6	44.882
sp|P11310|ACADM_HUMAN	sp|P11310|ACADM_HUMAN	1	8	8	8	6	4	7	6	4	7	6	4	7	31.1	31.1	31.1	46.588
sp|P11387|TOP1_HUMAN;sp|Q969P6|TOP1M_HUMAN	sp|P11387|TOP1_HUMAN	2	37	37	37	30	31	33	30	31	33	30	31	33	44.1	44.1	44.1	90.725
sp|P11388|TOP2A_HUMAN	sp|P11388|TOP2A_HUMAN	1	65	65	51	62	59	53	62	59	53	48	46	41	45.2	45.2	37	174.38
sp|P11474|ERR1_HUMAN	sp|P11474|ERR1_HUMAN	1	2	2	2	1	1	2	1	1	2	1	1	2	10.4	10.4	10.4	45.509
sp|P11498|PYC_HUMAN	sp|P11498|PYC_HUMAN	1	14	14	14	6	8	13	6	8	13	6	8	13	17.5	17.5	17.5	129.63
sp|P11532|DMD_HUMAN	sp|P11532|DMD_HUMAN	1	1	1	1	0	1	1	0	1	1	0	1	1	0.3	0.3	0.3	426.74
sp|P11586|C1TC_HUMAN	sp|P11586|C1TC_HUMAN	1	7	7	7	1	2	7	1	2	7	1	2	7	10.2	10.2	10.2	101.56
sp|P11717|MPRI_HUMAN	sp|P11717|MPRI_HUMAN	1	7	7	7	0	0	7	0	0	7	0	0	7	4.5	4.5	4.5	274.37
sp|P11940|PABP1_HUMAN;sp|Q9H361|PABP3_HUMAN;sp|Q4VXU2|PAP1L_HUMAN;sp|Q96DU9|PABP5_HUMAN	sp|P11940|PABP1_HUMAN;sp|Q9H361|PABP3_HUMAN	4	19	19	11	15	15	15	15	15	15	9	8	9	33.5	33.5	19.7	70.67
sp|P12004|PCNA_HUMAN	sp|P12004|PCNA_HUMAN	1	9	9	9	9	8	8	9	8	8	9	8	8	43.3	43.3	43.3	28.768
sp|P12235|ADT1_HUMAN	sp|P12235|ADT1_HUMAN	1	10	2	2	9	8	7	1	1	0	1	1	0	38.6	7.4	7.4	33.064
sp|P12236|ADT3_HUMAN	sp|P12236|ADT3_HUMAN	1	14	14	4	13	12	11	13	12	11	3	4	3	46.6	46.6	9.7	32.866
sp|P12270|TPR_HUMAN;sp|Q15154|PCM1_HUMAN;REV__sp|Q5EBN2|TRI61_HUMAN	sp|P12270|TPR_HUMAN	3	92	92	92	83	83	81	83	83	81	83	83	81	46.4	46.4	46.4	267.29
sp|P12532|KCRU_HUMAN	sp|P12532|KCRU_HUMAN	1	2	1	1	1	1	0	1	0	0	1	0	0	3.8	2.4	2.4	47.036
sp|P12755|SKI_HUMAN	sp|P12755|SKI_HUMAN	1	3	3	3	1	0	3	1	0	3	1	0	3	7	7	7	80.004
sp|P12814|ACTN1_HUMAN	sp|P12814|ACTN1_HUMAN	1	11	1	1	6	7	8	0	0	1	0	0	1	13.6	1.3	1.3	103.06
sp|P12956|XRCC6_HUMAN;sp|P51449|RORG_HUMAN	sp|P12956|XRCC6_HUMAN	2	35	35	34	32	32	30	32	32	30	31	31	29	60.3	60.3	60.3	69.842
sp|P13010|XRCC5_HUMAN	sp|P13010|XRCC5_HUMAN	1	39	39	38	34	38	31	34	38	31	33	37	30	60.2	60.2	59.4	82.704
sp|P13056|NR2C1_HUMAN	sp|P13056|NR2C1_HUMAN	1	2	2	2	1	0	1	1	0	1	1	0	1	6.3	6.3	6.3	67.314
sp|P13073|COX41_HUMAN	sp|P13073|COX41_HUMAN	1	7	7	7	7	7	6	7	7	6	7	7	6	39.1	39.1	39.1	19.576
sp|P13473|LAMP2_HUMAN	sp|P13473|LAMP2_HUMAN	1	1	1	1	1	0	1	1	0	1	1	0	1	2	2	2	44.96
sp|P13639|EF2_HUMAN	sp|P13639|EF2_HUMAN	1	18	17	17	11	9	14	11	8	13	11	8	13	27.6	26.5	26.5	95.337
sp|P13667|PDIA4_HUMAN	sp|P13667|PDIA4_HUMAN	1	17	17	17	10	10	14	10	10	14	10	10	14	33.8	33.8	33.8	72.932
sp|P13693|TCTP_HUMAN	sp|P13693|TCTP_HUMAN	1	1	1	1	0	0	1	0	0	1	0	0	1	8.1	8.1	8.1	19.595
sp|P13804|ETFA_HUMAN	sp|P13804|ETFA_HUMAN	1	9	9	9	8	6	8	8	6	8	8	6	8	38.4	38.4	38.4	35.079
sp|P13861|KAP2_HUMAN	sp|P13861|KAP2_HUMAN	1	1	1	1	0	0	1	0	0	1	0	0	1	5	5	5	45.518
sp|P13984|T2FB_HUMAN	sp|P13984|T2FB_HUMAN	1	4	4	4	2	2	4	2	2	4	2	2	4	25.3	25.3	25.3	28.38
sp|P13987|CD59_HUMAN	sp|P13987|CD59_HUMAN	1	3	3	3	3	3	3	3	3	3	3	3	3	25	25	25	14.177
sp|P13995|MTDC_HUMAN	sp|P13995|MTDC_HUMAN	1	3	3	3	3	2	2	3	2	2	3	2	2	10.9	10.9	10.9	37.895
sp|P14174|MIF_HUMAN	sp|P14174|MIF_HUMAN	1	2	2	2	2	1	2	2	1	2	2	1	2	18.3	18.3	18.3	12.476
sp|P14314|GLU2B_HUMAN	sp|P14314|GLU2B_HUMAN	1	8	8	8	6	6	7	6	6	7	6	6	7	22.7	22.7	22.7	59.425
sp|P14316|IRF2_HUMAN	sp|P14316|IRF2_HUMAN	1	2	2	1	0	2	0	0	2	0	0	1	0	6.9	6.9	3.2	39.354
sp|P14373|TRI27_HUMAN;sp|Q9HCM9|TRI39_HUMAN	sp|P14373|TRI27_HUMAN	2	9	9	9	8	9	8	8	9	8	8	9	8	24	24	24	58.489
sp|P14406|CX7A2_HUMAN	sp|P14406|CX7A2_HUMAN	1	2	2	2	1	2	1	1	2	1	1	2	1	27.7	27.7	27.7	9.3959
sp|P14618|KPYM_HUMAN	sp|P14618|KPYM_HUMAN	1	10	10	10	6	5	9	6	5	9	6	5	9	28.4	28.4	28.4	57.936
sp|P14625|ENPL_HUMAN;sp|Q58FF3|ENPLL_HUMAN	sp|P14625|ENPL_HUMAN	2	29	29	28	25	22	25	25	22	25	24	21	24	38.6	38.6	37.1	92.468
sp|P14678|RSMB_HUMAN;sp|P63162|RSMN_HUMAN	sp|P14678|RSMB_HUMAN;sp|P63162|RSMN_HUMAN	2	7	7	7	6	6	7	6	6	7	6	6	7	22.1	22.1	22.1	24.61
sp|P14854|CX6B1_HUMAN	sp|P14854|CX6B1_HUMAN	1	5	5	5	2	3	5	2	3	5	2	3	5	58.1	58.1	58.1	10.192
sp|P14859|PO2F1_HUMAN;sp|P09086|PO2F2_HUMAN;sp|Q9UKI9|PO2F3_HUMAN	sp|P14859|PO2F1_HUMAN;sp|P09086|PO2F2_HUMAN;sp|Q9UKI9|PO2F3_HUMAN	3	5	5	5	1	3	2	1	3	2	1	3	2	10.1	10.1	10.1	76.471
sp|P14866|HNRPL_HUMAN	sp|P14866|HNRPL_HUMAN	1	22	22	21	20	22	20	20	22	20	19	21	19	59.8	59.8	58.6	64.132
sp|P14868|SYDC_HUMAN	sp|P14868|SYDC_HUMAN	1	5	5	5	3	3	4	3	3	4	3	3	4	10.8	10.8	10.8	57.136
sp|P14923|PLAK_HUMAN;sp|P35222|CTNB1_HUMAN	sp|P14923|PLAK_HUMAN	2	9	9	9	5	4	8	5	4	8	5	4	8	19.5	19.5	19.5	81.744
sp|P14927|QCR7_HUMAN	sp|P14927|QCR7_HUMAN	1	3	3	3	2	1	3	2	1	3	2	1	3	28.8	28.8	28.8	13.53
sp|P15121|ALDR_HUMAN;sp|C9JRZ8|AK1BF_HUMAN;sp|P14550|AK1A1_HUMAN	sp|P15121|ALDR_HUMAN	3	3	3	3	1	0	3	1	0	3	1	0	3	8.2	8.2	8.2	35.853
sp|P15311|EZRI_HUMAN;sp|P35241|RADI_HUMAN	sp|P15311|EZRI_HUMAN;sp|P35241|RADI_HUMAN	2	6	2	2	6	3	4	2	1	2	2	1	2	11.1	4.4	4.4	69.412
sp|P15313|VATB1_HUMAN;sp|P21281|VATB2_HUMAN	sp|P15313|VATB1_HUMAN;sp|P21281|VATB2_HUMAN	2	1	1	1	0	0	1	0	0	1	0	0	1	3.9	3.9	3.9	56.832
sp|P15328|FOLR1_HUMAN	sp|P15328|FOLR1_HUMAN	1	4	4	4	2	4	4	2	4	4	2	4	4	19.8	19.8	19.8	29.819
sp|P15336|ATF2_HUMAN	sp|P15336|ATF2_HUMAN	1	2	2	2	2	1	1	2	1	1	2	1	1	8.3	8.3	8.3	54.537
sp|P15407|FOSL1_HUMAN	sp|P15407|FOSL1_HUMAN	1	1	1	1	0	1	0	0	1	0	0	1	0	6.3	6.3	6.3	29.413
sp|P15408|FOSL2_HUMAN	sp|P15408|FOSL2_HUMAN	1	3	3	3	2	2	2	2	2	2	2	2	2	17.2	17.2	17.2	35.193
sp|P15529|MCP_HUMAN	sp|P15529|MCP_HUMAN	1	2	2	2	2	2	2	2	2	2	2	2	2	5.9	5.9	5.9	43.747
sp|P15531|NDKA_HUMAN;sp|P22392|NDKB_HUMAN;sp|O60361|NDK8_HUMAN	sp|P15531|NDKA_HUMAN;sp|P22392|NDKB_HUMAN	3	3	3	3	1	1	2	1	1	2	1	1	2	28.3	28.3	28.3	17.149
sp|P15880|RS2_HUMAN	sp|P15880|RS2_HUMAN	1	7	7	7	5	6	5	5	6	5	5	6	5	22.5	22.5	22.5	31.324
sp|P15924|DESP_HUMAN	sp|P15924|DESP_HUMAN	1	33	33	33	14	10	32	14	10	32	14	10	32	13.1	13.1	13.1	331.77
sp|P15927|RFA2_HUMAN	sp|P15927|RFA2_HUMAN	1	1	1	1	1	0	1	1	0	1	1	0	1	5.2	5.2	5.2	29.247
sp|P16070|CD44_HUMAN	sp|P16070|CD44_HUMAN	1	7	7	7	6	7	5	6	7	5	6	7	5	9	9	9	81.537
sp|P16220|CREB1_HUMAN	sp|P16220|CREB1_HUMAN	1	3	3	2	3	3	3	3	3	3	2	2	2	14.7	14.7	12.6	36.688
sp|P16401|H15_HUMAN	sp|P16401|H15_HUMAN	1	11	10	10	8	9	9	8	9	8	8	9	8	30.1	24.8	24.8	22.58
sp|P16403|H12_HUMAN;sp|P16402|H13_HUMAN;sp|Q02539|H11_HUMAN;sp|P22492|H1T_HUMAN	sp|P16403|H12_HUMAN;sp|P16402|H13_HUMAN	4	10	2	2	8	9	8	1	2	1	1	2	1	31.9	9.4	9.4	21.364
sp|P16435|NCPR_HUMAN	sp|P16435|NCPR_HUMAN	1	34	34	34	23	29	23	23	29	23	23	29	23	54.9	54.9	54.9	76.689
sp|P16520|GBB3_HUMAN	sp|P16520|GBB3_HUMAN	1	4	2	2	0	2	3	0	2	1	0	2	1	9.7	4.7	4.7	37.221
sp|P16615|AT2A2_HUMAN;sp|Q93084|AT2A3_HUMAN	sp|P16615|AT2A2_HUMAN	2	27	27	19	22	24	25	22	24	25	15	16	17	31.2	31.2	20.3	114.76
sp|P16989|DBPA_HUMAN	sp|P16989|DBPA_HUMAN	1	6	2	2	4	3	4	1	0	1	1	0	1	29.6	18.8	18.8	40.089
sp|P17029|ZKSC1_HUMAN	sp|P17029|ZKSC1_HUMAN	1	5	5	5	2	1	2	2	1	2	2	1	2	12.3	12.3	12.3	63.629
sp|P17096|HMGA1_HUMAN	sp|P17096|HMGA1_HUMAN	1	7	7	7	7	7	7	7	7	7	7	7	7	41.1	41.1	41.1	11.676
sp|P17275|JUNB_HUMAN	sp|P17275|JUNB_HUMAN	1	6	6	6	5	6	5	5	6	5	5	6	5	30.5	30.5	30.5	35.879
sp|P17480|UBF1_HUMAN	sp|P17480|UBF1_HUMAN	1	23	23	23	21	18	21	21	18	21	21	18	21	34.9	34.9	34.9	89.405
sp|P17535|JUND_HUMAN	sp|P17535|JUND_HUMAN	1	3	3	3	2	2	1	2	2	1	2	2	1	13	13	13	35.173
sp|P17544|ATF7_HUMAN	sp|P17544|ATF7_HUMAN	1	6	6	6	5	5	2	5	5	2	5	5	2	21.5	21.5	21.5	52.967
sp|P17568|NDUB7_HUMAN	sp|P17568|NDUB7_HUMAN	1	1	1	1	0	0	1	0	0	1	0	0	1	7.3	7.3	7.3	16.402
sp|P17676|CEBPB_HUMAN	sp|P17676|CEBPB_HUMAN	1	6	6	6	6	6	4	6	6	4	6	6	4	27.5	27.5	27.5	36.105
sp|P17844|DDX5_HUMAN	sp|P17844|DDX5_HUMAN	1	35	35	28	31	32	34	31	32	34	24	25	27	55.2	55.2	42.8	69.147
sp|P17980|PRS6A_HUMAN	sp|P17980|PRS6A_HUMAN	1	12	12	12	8	9	10	8	9	10	8	9	10	35.8	35.8	35.8	49.203
sp|P17987|TCPA_HUMAN	sp|P17987|TCPA_HUMAN	1	23	23	23	13	16	21	13	16	21	13	16	21	47.7	47.7	47.7	60.343
sp|P18031|PTN1_HUMAN;REV__sp|Q9NPQ8|RIC8A_HUMAN;REV__sp|Q8IX04|UEVLD_HUMAN;REV__sp|Q9Y3U8|RL36_HUMAN	sp|P18031|PTN1_HUMAN	4	15	15	15	13	14	12	13	14	12	13	14	12	40	40	40	49.966
sp|P18074|ERCC2_HUMAN	sp|P18074|ERCC2_HUMAN	1	15	15	15	8	11	13	8	11	13	8	11	13	25.1	25.1	25.1	86.908
sp|P18077|RL35A_HUMAN	sp|P18077|RL35A_HUMAN	1	6	6	6	5	4	5	5	4	5	5	4	5	29.1	29.1	29.1	12.538
sp|P18124|RL7_HUMAN	sp|P18124|RL7_HUMAN	1	18	18	18	16	17	13	16	17	13	16	17	13	52.8	52.8	52.8	29.225
sp|P18583|SON_HUMAN	sp|P18583|SON_HUMAN	1	42	42	42	36	40	37	36	40	37	36	40	37	26.4	26.4	26.4	263.83
sp|P18615|NELFE_HUMAN	sp|P18615|NELFE_HUMAN	1	11	11	11	4	8	9	4	8	9	4	8	9	37.4	37.4	37.4	43.239
sp|P18621|RL17_HUMAN	sp|P18621|RL17_HUMAN	1	8	8	8	7	7	7	7	7	7	7	7	7	41.3	41.3	41.3	21.397
sp|P18754|RCC1_HUMAN	sp|P18754|RCC1_HUMAN	1	22	22	22	20	22	21	20	22	21	20	22	21	70.8	70.8	70.8	44.969
sp|P18846|ATF1_HUMAN	sp|P18846|ATF1_HUMAN	1	2	1	1	2	2	2	1	1	1	1	1	1	12.2	9.6	9.6	29.232
sp|P18859|ATP5J_HUMAN	sp|P18859|ATP5J_HUMAN	1	5	5	5	5	2	4	5	2	4	5	2	4	51.9	51.9	51.9	12.587
sp|P18887|XRCC1_HUMAN	sp|P18887|XRCC1_HUMAN	1	11	11	11	8	10	8	8	10	8	8	10	8	24.8	24.8	24.8	69.476
sp|P19338|NUCL_HUMAN	sp|P19338|NUCL_HUMAN	1	23	23	23	19	21	20	19	21	20	19	21	20	34.5	34.5	34.5	76.613
sp|P19387|RPB3_HUMAN	sp|P19387|RPB3_HUMAN	1	6	6	6	6	4	3	6	4	3	6	4	3	28.7	28.7	28.7	31.441
sp|P19388|RPAB1_HUMAN	sp|P19388|RPAB1_HUMAN	1	9	9	9	5	8	9	5	8	9	5	8	9	44.3	44.3	44.3	24.551
sp|P19404|NDUV2_HUMAN	sp|P19404|NDUV2_HUMAN	1	2	2	2	2	2	2	2	2	2	2	2	2	9.6	9.6	9.6	27.391
sp|P19447|ERCC3_HUMAN	sp|P19447|ERCC3_HUMAN	1	15	15	15	11	11	11	11	11	11	11	11	11	30.1	30.1	30.1	89.277
sp|P19634|SL9A1_HUMAN	sp|P19634|SL9A1_HUMAN	1	1	1	1	1	0	1	1	0	1	1	0	1	2	2	2	90.762
sp|P19784|CSK22_HUMAN;sp|P17540|KCRS_HUMAN	sp|P19784|CSK22_HUMAN	2	13	13	11	9	13	7	9	13	7	9	11	7	49.4	49.4	45.4	41.213
sp|P20020|AT2B1_HUMAN;sp|Q16720|AT2B3_HUMAN;sp|Q01814|AT2B2_HUMAN	sp|P20020|AT2B1_HUMAN;sp|Q16720|AT2B3_HUMAN	3	9	9	3	4	5	5	4	5	5	1	1	2	9.3	9.3	2.5	138.75
sp|P20042|IF2B_HUMAN	sp|P20042|IF2B_HUMAN	1	4	4	4	3	0	3	3	0	3	3	0	3	12.3	12.3	12.3	38.388
sp|Q6SJ96|TBPL2_HUMAN;sp|P20226|TBP_HUMAN	sp|Q6SJ96|TBPL2_HUMAN;sp|P20226|TBP_HUMAN	2	1	1	1	1	1	1	1	1	1	1	1	1	2.7	2.7	2.7	41.524
sp|P20339|RAB5A_HUMAN	sp|P20339|RAB5A_HUMAN	1	4	1	1	4	4	4	1	1	1	1	1	1	21.4	6.5	6.5	23.658
sp|P20340|RAB6A_HUMAN;sp|Q9NRW1|RAB6B_HUMAN;sp|Q9H0N0|RAB6C_HUMAN	sp|P20340|RAB6A_HUMAN;sp|Q9NRW1|RAB6B_HUMAN	3	4	3	3	4	4	4	3	3	3	3	3	3	16.8	11.5	11.5	23.593
sp|P20585|MSH3_HUMAN	sp|P20585|MSH3_HUMAN	1	4	4	4	0	3	2	0	3	2	0	3	2	6.1	6.1	6.1	127.41
sp|P20618|PSB1_HUMAN	sp|P20618|PSB1_HUMAN	1	8	8	8	7	5	6	7	5	6	7	5	6	43.2	43.2	43.2	26.489
sp|P20645|MPRD_HUMAN	sp|P20645|MPRD_HUMAN	1	2	2	2	1	1	2	1	1	2	1	1	2	12.6	12.6	12.6	30.993
sp|P20674|COX5A_HUMAN	sp|P20674|COX5A_HUMAN	1	6	6	6	6	5	4	6	5	4	6	5	4	42.7	42.7	42.7	16.762
sp|P20700|LMNB1_HUMAN	sp|P20700|LMNB1_HUMAN	1	45	43	41	40	42	38	39	41	36	37	39	34	65	63.7	60.9	66.408
sp|P21127|CD11B_HUMAN;sp|Q9UQ88|CD11A_HUMAN;sp|Q13882|PTK6_HUMAN	sp|P21127|CD11B_HUMAN;sp|Q9UQ88|CD11A_HUMAN	3	7	7	7	4	7	5	4	7	5	4	7	5	10.7	10.7	10.7	92.706
sp|P21333|FLNA_HUMAN;REV__sp|P09252|DPOL_VZVD;REV__sp|Q4JQU7|DPOL_VZVO	sp|P21333|FLNA_HUMAN	3	36	36	33	12	11	32	12	11	32	11	11	29	23.2	23.2	21.5	280.74
sp|P21675|TAF1_HUMAN;sp|Q8IZX4|TAF1L_HUMAN	sp|P21675|TAF1_HUMAN;sp|Q8IZX4|TAF1L_HUMAN	2	2	2	2	0	1	1	0	1	1	0	1	1	1.2	1.2	1.2	212.67
sp|P21796|VDAC1_HUMAN	sp|P21796|VDAC1_HUMAN	1	14	14	13	12	12	14	12	12	14	11	11	13	64.3	64.3	60.8	30.772
sp|P21912|DHSB_HUMAN	sp|P21912|DHSB_HUMAN	1	4	4	4	3	4	3	3	4	3	3	4	3	18.9	18.9	18.9	31.629
sp|P21926|CD9_HUMAN	sp|P21926|CD9_HUMAN	1	3	3	3	3	1	2	3	1	2	3	1	2	15.4	15.4	15.4	25.416
sp|P21964|COMT_HUMAN	sp|P21964|COMT_HUMAN	1	9	9	9	8	7	5	8	7	5	8	7	5	49.1	49.1	49.1	30.037
sp|P22033|MUTA_HUMAN	sp|P22033|MUTA_HUMAN	1	2	2	2	0	0	2	0	0	2	0	0	2	2.5	2.5	2.5	83.134
sp|P22087|FBRL_HUMAN;sp|A6NHQ2|FBLL1_HUMAN	sp|P22087|FBRL_HUMAN	2	20	20	20	19	18	14	19	18	14	19	18	14	60.1	60.1	60.1	33.784
sp|P22307|NLTP_HUMAN	sp|P22307|NLTP_HUMAN	1	5	5	5	4	4	4	4	4	4	4	4	4	9.5	9.5	9.5	58.993
sp|P22415|USF1_HUMAN	sp|P22415|USF1_HUMAN	1	2	2	2	1	1	2	1	1	2	1	1	2	9	9	9	33.538
sp|P22607|FGFR3_HUMAN	sp|P22607|FGFR3_HUMAN	1	2	1	1	1	2	1	0	1	0	0	1	0	2.2	1.2	1.2	87.709
sp|P22626|ROA2_HUMAN	sp|P22626|ROA2_HUMAN	1	24	24	20	23	22	20	23	22	20	20	19	17	64	64	61.8	37.429
sp|P22670|RFX1_HUMAN;sp|P48380|RFX3_HUMAN;sp|P48378|RFX2_HUMAN	sp|P22670|RFX1_HUMAN	3	4	4	4	2	2	2	2	2	2	2	2	2	8.8	8.8	8.8	104.76
sp|P22695|QCR2_HUMAN	sp|P22695|QCR2_HUMAN	1	12	12	12	8	6	10	8	6	10	8	6	10	39.5	39.5	39.5	48.442
sp|P23193|TCEA1_HUMAN;sp|Q15560|TCEA2_HUMAN	sp|P23193|TCEA1_HUMAN;sp|Q15560|TCEA2_HUMAN	2	2	2	2	0	0	2	0	0	2	0	0	2	8.3	8.3	8.3	33.969
sp|P23246|SFPQ_HUMAN	sp|P23246|SFPQ_HUMAN	1	32	32	31	32	30	27	32	30	27	31	29	26	48.9	48.9	47.8	76.149
sp|P23284|PPIB_HUMAN	sp|P23284|PPIB_HUMAN	1	9	9	9	9	9	9	9	9	9	9	9	9	39.8	39.8	39.8	23.742
sp|P23396|RS3_HUMAN	sp|P23396|RS3_HUMAN	1	12	12	12	12	11	10	12	11	10	12	11	10	56.4	56.4	56.4	26.688
sp|P23458|JAK1_HUMAN	sp|P23458|JAK1_HUMAN	1	3	3	3	1	0	3	1	0	3	1	0	3	3.2	3.2	3.2	133.28
sp|P23511|NFYA_HUMAN	sp|P23511|NFYA_HUMAN	1	2	2	2	2	1	2	2	1	2	2	1	2	11.5	11.5	11.5	36.876
sp|P23527|H2B1O_HUMAN;sp|P33778|H2B1B_HUMAN;sp|Q16778|H2B2E_HUMAN;sp|Q8N257|H2B3B_HUMAN;sp|P06899|H2B1J_HUMAN;sp|Q6DN03|H2B2C_HUMAN;sp|Q6DRA6|H2B2D_HUMAN	sp|P23527|H2B1O_HUMAN;sp|P33778|H2B1B_HUMAN;sp|Q16778|H2B2E_HUMAN;sp|Q8N257|H2B3B_HUMAN;sp|P06899|H2B1J_HUMAN	7	10	2	2	5	8	9	2	2	2	2	2	2	67.5	7.9	7.9	13.906
sp|P23528|COF1_HUMAN	sp|P23528|COF1_HUMAN	1	4	4	4	1	2	4	1	2	4	1	2	4	34.3	34.3	34.3	18.502
sp|P23634|AT2B4_HUMAN	sp|P23634|AT2B4_HUMAN	1	7	1	1	4	5	4	1	1	1	1	1	1	8.2	1.3	1.3	137.92
sp|P23786|CPT2_HUMAN	sp|P23786|CPT2_HUMAN	1	1	1	1	0	0	1	0	0	1	0	0	1	1.5	1.5	1.5	73.776
sp|P24534|EF1B_HUMAN	sp|P24534|EF1B_HUMAN	1	4	3	3	2	2	4	2	2	3	2	2	3	25.3	20.4	20.4	24.763
sp|P24539|AT5F1_HUMAN	sp|P24539|AT5F1_HUMAN	1	4	4	4	4	3	4	4	3	4	4	3	4	18	18	18	28.908
sp|P24752|THIL_HUMAN	sp|P24752|THIL_HUMAN	1	11	11	11	7	5	11	7	5	11	7	5	11	37.2	37.2	37.2	45.199
sp|P24863|CCNC_HUMAN	sp|P24863|CCNC_HUMAN	1	2	2	2	2	2	1	2	2	1	2	2	1	7.4	7.4	7.4	33.242
sp|P24928|RPB1_HUMAN;sp|Q9NY15|STAB1_HUMAN;sp|Q8ND83|SLAI1_HUMAN	sp|P24928|RPB1_HUMAN	3	51	51	51	41	45	39	41	45	39	41	45	39	34.1	34.1	34.1	217.17
sp|P24941|CDK2_HUMAN	sp|P24941|CDK2_HUMAN	1	6	4	4	4	4	5	2	2	3	2	2	3	27.5	21.1	21.1	33.929
sp|P25205|MCM3_HUMAN	sp|P25205|MCM3_HUMAN	1	8	8	8	6	6	7	6	6	7	6	6	7	12.3	12.3	12.3	90.98
sp|P25208|NFYB_HUMAN	sp|P25208|NFYB_HUMAN	1	2	2	2	2	2	2	2	2	2	2	2	2	8.2	8.2	8.2	22.831
sp|P25398|RS12_HUMAN	sp|P25398|RS12_HUMAN	1	9	9	9	7	6	7	7	6	7	7	6	7	71.2	71.2	71.2	14.515
sp|P25440|BRD2_HUMAN	sp|P25440|BRD2_HUMAN	1	33	33	26	27	29	28	27	29	28	22	23	23	44.6	44.6	39.3	88.06
sp|P25490|TYY1_HUMAN;sp|O15391|TYY2_HUMAN;sp|Q96MM3|ZFP42_HUMAN	sp|P25490|TYY1_HUMAN;sp|O15391|TYY2_HUMAN	3	3	3	3	2	3	3	2	3	3	2	3	3	9.4	9.4	9.4	44.712
sp|P25685|DNJB1_HUMAN;sp|Q9UDY4|DNJB4_HUMAN	sp|P25685|DNJB1_HUMAN;sp|Q9UDY4|DNJB4_HUMAN	2	2	2	2	0	0	2	0	0	2	0	0	2	5.6	5.6	5.6	38.044
sp|P25705|ATPA_HUMAN	sp|P25705|ATPA_HUMAN	1	17	17	17	15	15	13	15	15	13	15	15	13	37.1	37.1	37.1	59.75
sp|P25786|PSA1_HUMAN	sp|P25786|PSA1_HUMAN	1	6	6	6	5	4	4	5	4	4	5	4	4	27	27	27	29.555
sp|P25787|PSA2_HUMAN	sp|P25787|PSA2_HUMAN	1	2	2	2	1	1	2	1	1	2	1	1	2	10.7	10.7	10.7	25.898
sp|P25788|PSA3_HUMAN	sp|P25788|PSA3_HUMAN	1	6	6	6	3	3	6	3	3	6	3	3	6	25.9	25.9	25.9	28.433
sp|P25789|PSA4_HUMAN	sp|P25789|PSA4_HUMAN	1	7	7	7	3	4	5	3	4	5	3	4	5	41	41	41	29.483
sp|P25815|S100P_HUMAN	sp|P25815|S100P_HUMAN	1	1	1	1	0	0	1	0	0	1	0	0	1	13.7	13.7	13.7	10.4
sp|P26038|MOES_HUMAN	sp|P26038|MOES_HUMAN	1	7	7	3	6	4	4	6	4	4	2	2	2	16.3	16.3	9.5	67.819
sp|P26196|DDX6_HUMAN	sp|P26196|DDX6_HUMAN	1	1	1	1	1	0	1	1	0	1	1	0	1	5	5	5	54.416
sp|P26358|DNMT1_HUMAN	sp|P26358|DNMT1_HUMAN	1	39	39	39	34	31	35	34	31	35	34	31	35	33	33	33	183.16
sp|P26367|PAX6_HUMAN	sp|P26367|PAX6_HUMAN	1	2	2	2	2	2	1	2	2	1	2	2	1	5.7	5.7	5.7	46.683
sp|P26368|U2AF2_HUMAN	sp|P26368|U2AF2_HUMAN	1	13	13	13	11	13	11	11	13	11	11	13	11	46.7	46.7	46.7	53.5
sp|P26373|RL13_HUMAN	sp|P26373|RL13_HUMAN	1	10	10	10	10	8	7	10	8	7	10	8	7	38.4	38.4	38.4	24.261
sp|P26447|S10A4_HUMAN	sp|P26447|S10A4_HUMAN	1	1	1	1	0	1	1	0	1	1	0	1	1	10.9	10.9	10.9	11.728
sp|P26583|HMGB2_HUMAN	sp|P26583|HMGB2_HUMAN	1	4	4	3	2	3	3	2	3	3	1	2	2	24.4	24.4	18.7	24.033
sp|P26599|PTBP1_HUMAN	sp|P26599|PTBP1_HUMAN	1	21	21	18	19	20	16	19	20	16	17	18	15	64.4	64.4	60.5	57.221
sp|P26641|EF1G_HUMAN	sp|P26641|EF1G_HUMAN	1	11	11	11	6	8	10	6	8	10	6	8	10	28.4	28.4	28.4	50.118
sp|P26885|FKBP2_HUMAN	sp|P26885|FKBP2_HUMAN	1	1	1	1	1	1	1	1	1	1	1	1	1	8.5	8.5	8.5	15.649
sp|P27105|STOM_HUMAN	sp|P27105|STOM_HUMAN	1	4	4	4	3	3	4	3	3	4	3	3	4	19.1	19.1	19.1	31.73
sp|P27449|VATL_HUMAN	sp|P27449|VATL_HUMAN	1	1	1	1	1	1	1	1	1	1	1	1	1	11.6	11.6	11.6	15.736
sp|P27635|RL10_HUMAN;sp|Q96L21|RL10L_HUMAN	sp|P27635|RL10_HUMAN	2	7	7	7	6	6	6	6	6	6	6	6	6	37.9	37.9	37.9	24.604
sp|P27694|RFA1_HUMAN	sp|P27694|RFA1_HUMAN	1	3	3	3	2	2	2	2	2	2	2	2	2	5.4	5.4	5.4	68.137
sp|P27695|APEX1_HUMAN	sp|P27695|APEX1_HUMAN	1	5	5	5	3	1	5	3	1	5	3	1	5	26.7	26.7	26.7	35.554
sp|P27797|CALR_HUMAN	sp|P27797|CALR_HUMAN	1	13	13	13	12	11	11	12	11	11	12	11	11	56.1	56.1	56.1	48.141
sp|P27824|CALX_HUMAN;sp|O14967|CLGN_HUMAN	sp|P27824|CALX_HUMAN	2	32	32	32	27	30	29	27	30	29	27	30	29	52.4	52.4	52.4	67.567
sp|P28066|PSA5_HUMAN	sp|P28066|PSA5_HUMAN	1	6	6	6	5	6	6	5	6	6	5	6	6	33.6	33.6	33.6	26.411
sp|P28070|PSB4_HUMAN	sp|P28070|PSB4_HUMAN	1	4	4	4	3	3	4	3	3	4	3	3	4	26.5	26.5	26.5	29.204
sp|P28072|PSB6_HUMAN	sp|P28072|PSB6_HUMAN	1	3	3	3	3	3	3	3	3	3	3	3	3	13	13	13	25.357
sp|P28074|PSB5_HUMAN	sp|P28074|PSB5_HUMAN	1	8	8	8	4	5	8	4	5	8	4	5	8	33.8	33.8	33.8	28.48
sp|P28288|ABCD3_HUMAN	sp|P28288|ABCD3_HUMAN	1	10	10	10	8	7	7	8	7	7	8	7	7	19.7	19.7	19.7	75.475
sp|P28331|NDUS1_HUMAN	sp|P28331|NDUS1_HUMAN	1	8	8	8	5	5	5	5	5	5	5	5	5	15.3	15.3	15.3	79.467
sp|P28347|TEAD1_HUMAN	sp|P28347|TEAD1_HUMAN	1	6	6	3	5	6	4	5	6	4	2	3	2	20.7	20.7	13.1	47.945
sp|P28702|RXRB_HUMAN;sp|P48443|RXRG_HUMAN;sp|P19793|RXRA_HUMAN	sp|P28702|RXRB_HUMAN	3	3	3	3	1	2	2	1	2	2	1	2	2	6.2	6.2	6.2	56.921
sp|P28799|GRN_HUMAN	sp|P28799|GRN_HUMAN	1	6	6	6	2	4	4	2	4	4	2	4	4	22.3	22.3	22.3	63.544
sp|P29372|3MG_HUMAN	sp|P29372|3MG_HUMAN	1	10	10	10	6	10	8	6	10	8	6	10	8	47.3	47.3	47.3	32.868
sp|P29374|ARI4A_HUMAN	sp|P29374|ARI4A_HUMAN	1	2	1	1	1	1	1	1	1	0	1	1	0	2	1.2	1.2	142.75
sp|P29375|KDM5A_HUMAN	sp|P29375|KDM5A_HUMAN	1	5	5	5	3	2	2	3	2	2	3	2	2	4.7	4.7	4.7	192.09
sp|P29401|TKT_HUMAN	sp|P29401|TKT_HUMAN	1	3	3	3	0	0	3	0	0	3	0	0	3	7.9	7.9	7.9	67.877
sp|Q15434|RBMS2_HUMAN;sp|P29558|RBMS1_HUMAN	sp|Q15434|RBMS2_HUMAN;sp|P29558|RBMS1_HUMAN	2	1	1	1	0	0	1	0	0	1	0	0	1	2.2	2.2	2.2	43.958
sp|P29590|PML_HUMAN	sp|P29590|PML_HUMAN	1	11	11	11	4	7	9	4	7	9	4	7	9	15.4	15.4	15.4	97.55
sp|P29692|EF1D_HUMAN	sp|P29692|EF1D_HUMAN	1	5	5	4	1	0	4	1	0	4	1	0	3	26.3	26.3	22.4	31.121
sp|P29803|ODPAT_HUMAN	sp|P29803|ODPAT_HUMAN	1	3	1	1	1	2	1	0	1	0	0	1	0	8.5	2.1	2.1	42.933
sp|P29966|MARCS_HUMAN	sp|P29966|MARCS_HUMAN	1	3	3	3	2	1	2	2	1	2	2	1	2	24.7	24.7	24.7	31.554
sp|P30040|ERP29_HUMAN	sp|P30040|ERP29_HUMAN	1	4	4	4	4	3	3	4	3	3	4	3	3	23.4	23.4	23.4	28.993
sp|P30041|PRDX6_HUMAN	sp|P30041|PRDX6_HUMAN	1	3	3	3	0	1	3	0	1	3	0	1	3	11.6	11.6	11.6	25.035
sp|P30042|ES1_HUMAN	sp|P30042|ES1_HUMAN	1	2	2	2	2	1	1	2	1	1	2	1	1	13.1	13.1	13.1	28.17
sp|P30044|PRDX5_HUMAN	sp|P30044|PRDX5_HUMAN	1	4	4	4	3	2	4	3	2	4	3	2	4	25.2	25.2	25.2	22.086
sp|P30048|PRDX3_HUMAN	sp|P30048|PRDX3_HUMAN	1	9	9	9	7	6	8	7	6	8	7	6	8	40.6	40.6	40.6	27.692
sp|P30049|ATPD_HUMAN	sp|P30049|ATPD_HUMAN	1	1	1	1	1	1	1	1	1	1	1	1	1	8.3	8.3	8.3	17.49
sp|P30050|RL12_HUMAN	sp|P30050|RL12_HUMAN	1	7	7	7	7	6	6	7	6	6	7	6	6	58.8	58.8	58.8	17.818
sp|P30084|ECHM_HUMAN	sp|P30084|ECHM_HUMAN	1	10	10	10	10	8	9	10	8	9	10	8	9	49	49	49	31.387
sp|P30101|PDIA3_HUMAN	sp|P30101|PDIA3_HUMAN	1	24	24	24	19	17	21	19	17	21	19	17	21	53.3	53.3	53.3	56.782
sp|P30153|2AAA_HUMAN	sp|P30153|2AAA_HUMAN	1	12	12	12	9	10	10	9	10	10	9	10	10	27.5	27.5	27.5	65.308
sp|P30260|CDC27_HUMAN	sp|P30260|CDC27_HUMAN	1	17	17	17	15	14	13	15	14	13	15	14	13	37.3	37.3	37.3	91.866
sp|P30405|PPIF_HUMAN	sp|P30405|PPIF_HUMAN	1	4	3	3	4	4	3	3	3	2	3	3	2	40.6	37.2	37.2	22.04
sp|P30414|NKTR_HUMAN	sp|P30414|NKTR_HUMAN	1	8	8	8	7	6	6	7	6	6	7	6	6	7.7	7.7	7.7	165.67
sp|P30508|1C12_HUMAN;sp|Q29963|1C06_HUMAN;sp|P30510|1C14_HUMAN;sp|Q29960|1C16_HUMAN;sp|P30505|1C08_HUMAN;sp|Q29865|1C18_HUMAN;sp|Q07000|1C15_HUMAN;sp|Q9TNN7|1C05_HUMAN;sp|P10321|1C07_HUMAN;sp|P30499|1C01_HUMAN;sp|P30501|1C02_HUMAN;sp|P30504|1C04_HUMAN;sp|Q95604|1C17_HUMAN;sp|P01893|HLAH_HUMAN	sp|P30508|1C12_HUMAN;sp|Q29963|1C06_HUMAN;sp|P30510|1C14_HUMAN;sp|Q29960|1C16_HUMAN;sp|P30505|1C08_HUMAN;sp|Q29865|1C18_HUMAN;sp|Q07000|1C15_HUMAN;sp|Q9TNN7|1C05_HUMAN;sp|P10321|1C07_HUMAN;sp|P30499|1C01_HUMAN;sp|P30501|1C02_HUMAN;sp|P30504|1C04_HUMAN	14	8	6	1	4	6	4	2	4	2	0	1	0	29.5	19.7	2.7	40.885
sp|P30519|HMOX2_HUMAN	sp|P30519|HMOX2_HUMAN	1	9	9	9	8	9	8	8	9	8	8	9	8	40.5	40.5	40.5	36.032
sp|P30536|TSPOA_HUMAN	sp|P30536|TSPOA_HUMAN	1	1	1	1	1	1	1	1	1	1	1	1	1	13.6	13.6	13.6	18.828
sp|P30876|RPB2_HUMAN	sp|P30876|RPB2_HUMAN	1	37	37	36	31	30	32	31	30	32	31	29	31	35.9	35.9	35.3	133.9
sp|P31040|DHSA_HUMAN	sp|P31040|DHSA_HUMAN	1	16	16	16	14	10	12	14	10	12	14	10	12	37.7	37.7	37.7	72.691
sp|P31276|HXC13_HUMAN	sp|P31276|HXC13_HUMAN	1	2	2	2	2	1	1	2	1	1	2	1	1	7.9	7.9	7.9	35.378
sp|P31327|CPSM_HUMAN;sp|P27708|PYR1_HUMAN	sp|P31327|CPSM_HUMAN	2	55	55	55	48	47	50	48	47	50	48	47	50	47.9	47.9	47.9	164.94
sp|P31483|TIA1_HUMAN	sp|P31483|TIA1_HUMAN	1	5	2	2	3	4	4	2	2	1	2	2	1	16.3	10.9	10.9	42.963
sp|P31689|DNJA1_HUMAN;sp|Q9H672|ASB7_HUMAN	sp|P31689|DNJA1_HUMAN	2	11	11	10	8	9	8	8	9	8	7	8	7	36.3	36.3	34.8	44.868
sp|P31930|QCR1_HUMAN	sp|P31930|QCR1_HUMAN	1	12	12	12	10	11	12	10	11	12	10	11	12	42.3	42.3	42.3	52.645
sp|P31937|3HIDH_HUMAN	sp|P31937|3HIDH_HUMAN	1	4	4	4	3	2	4	3	2	4	3	2	4	18.8	18.8	18.8	35.329
sp|P31942|HNRH3_HUMAN;sp|Q9H6T0|ESRP2_HUMAN;sp|Q6NXG1|ESRP1_HUMAN	sp|P31942|HNRH3_HUMAN	3	16	14	14	14	14	15	12	13	13	12	13	13	67.1	64.2	64.2	36.926
sp|P31943|HNRH1_HUMAN	sp|P31943|HNRH1_HUMAN	1	21	21	10	20	19	20	20	19	20	9	10	10	57.2	57.2	32.1	49.229
sp|P31946|1433B_HUMAN	sp|P31946|1433B_HUMAN	1	4	1	1	3	2	3	0	1	1	0	1	1	16.7	5.7	5.7	28.082
sp|P31948|STIP1_HUMAN	sp|P31948|STIP1_HUMAN	1	8	8	8	1	0	7	1	0	7	1	0	7	15.1	15.1	15.1	62.639
sp|P32004|L1CAM_HUMAN	sp|P32004|L1CAM_HUMAN	1	1	1	1	0	0	1	0	0	1	0	0	1	1.2	1.2	1.2	140
sp|P32119|PRDX2_HUMAN	sp|P32119|PRDX2_HUMAN	1	2	1	1	2	2	2	1	1	1	1	1	1	9.6	4	4	21.892
sp|P32322|P5CR1_HUMAN	sp|P32322|P5CR1_HUMAN	1	10	10	9	7	8	10	7	8	10	6	7	9	44.5	44.5	40.4	33.36
sp|P32780|TF2H1_HUMAN	sp|P32780|TF2H1_HUMAN	1	8	8	8	6	6	7	6	6	7	6	6	7	24.1	24.1	24.1	62.031
sp|P32969|RL9_HUMAN;REV__sp|O75648|MTU1_HUMAN	sp|P32969|RL9_HUMAN	2	9	9	9	7	8	8	7	8	8	7	8	8	64.6	64.6	64.6	21.863
sp|P33176|KINH_HUMAN	sp|P33176|KINH_HUMAN	1	4	4	3	2	1	3	2	1	3	1	0	2	4.4	4.4	3.2	109.68
sp|P33240|CSTF2_HUMAN	sp|P33240|CSTF2_HUMAN	1	18	10	10	16	18	16	9	10	8	9	10	8	51.5	29.6	29.6	60.959
sp|P33316|DUT_HUMAN	sp|P33316|DUT_HUMAN	1	2	2	2	0	0	2	0	0	2	0	0	2	10.3	10.3	10.3	26.563
sp|P33527|MRP1_HUMAN	sp|P33527|MRP1_HUMAN	1	1	1	1	0	0	1	0	0	1	0	0	1	0.8	0.8	0.8	171.59
sp|P33897|ABCD1_HUMAN	sp|P33897|ABCD1_HUMAN	1	4	4	4	2	1	4	2	1	4	2	1	4	8.3	8.3	8.3	82.936
sp|P33991|MCM4_HUMAN	sp|P33991|MCM4_HUMAN	1	9	9	9	2	8	8	2	8	8	2	8	8	15.9	15.9	15.9	96.557
sp|P33992|MCM5_HUMAN	sp|P33992|MCM5_HUMAN	1	7	7	7	4	6	7	4	6	7	4	6	7	13.8	13.8	13.8	82.285
sp|P33993|MCM7_HUMAN	sp|P33993|MCM7_HUMAN	1	11	11	11	5	5	8	5	5	8	5	5	8	18.6	18.6	18.6	81.307
sp|P34896|GLYC_HUMAN	sp|P34896|GLYC_HUMAN	1	1	1	1	1	1	1	1	1	1	1	1	1	1.9	1.9	1.9	53.082
sp|P34897|GLYM_HUMAN	sp|P34897|GLYM_HUMAN	1	15	15	15	11	11	13	11	11	13	11	11	13	40.1	40.1	40.1	55.992
sp|P34932|HSP74_HUMAN	sp|P34932|HSP74_HUMAN	1	31	31	29	22	23	26	22	23	26	21	21	25	52.7	52.7	49.2	94.33
sp|P35221|CTNA1_HUMAN	sp|P35221|CTNA1_HUMAN	1	2	2	2	0	0	2	0	0	2	0	0	2	3.9	3.9	3.9	100.07
sp|P35226|BMI1_HUMAN;sp|P35227|PCGF2_HUMAN	sp|P35226|BMI1_HUMAN	2	8	8	8	7	6	6	7	6	6	7	6	6	27.6	27.6	27.6	36.949
sp|P35232|PHB_HUMAN	sp|P35232|PHB_HUMAN	1	12	12	12	10	9	11	10	9	11	10	9	11	58.8	58.8	58.8	29.804
sp|P35244|RFA3_HUMAN	sp|P35244|RFA3_HUMAN	1	3	3	3	2	3	3	2	3	3	2	3	3	31.4	31.4	31.4	13.569
sp|P35249|RFC4_HUMAN	sp|P35249|RFC4_HUMAN	1	14	14	14	13	12	12	13	12	12	13	12	12	48.5	48.5	48.5	39.681
sp|P35250|RFC2_HUMAN	sp|P35250|RFC2_HUMAN	1	15	15	15	12	10	11	12	10	11	12	10	11	46.6	46.6	46.6	39.157
sp|P35251|RFC1_HUMAN	sp|P35251|RFC1_HUMAN	1	29	29	29	26	24	23	26	24	23	26	24	23	32.7	32.7	32.7	128.25
sp|P35268|RL22_HUMAN	sp|P35268|RL22_HUMAN	1	5	5	5	5	5	5	5	5	5	5	5	5	51.6	51.6	51.6	14.787
sp|P35269|T2FA_HUMAN	sp|P35269|T2FA_HUMAN	1	4	4	4	3	2	4	3	2	4	3	2	4	11.4	11.4	11.4	58.24
sp|P35579|MYH9_HUMAN;sp|P35580|MYH10_HUMAN;sp|Q7Z406|MYH14_HUMAN;sp|P35749|MYH11_HUMAN;sp|Q9UKX3|MYH13_HUMAN;sp|A7E2Y1|MYH7B_HUMAN;sp|P11055|MYH3_HUMAN;sp|P12882|MYH1_HUMAN;sp|P13533|MYH6_HUMAN;sp|P13535|MYH8_HUMAN;sp|P12883|MYH7_HUMAN;REV__sp|Q9UKV3|ACINU_HUMAN	sp|P35579|MYH9_HUMAN	12	50	50	49	28	26	46	28	26	46	27	26	45	33	33	32.5	226.53
sp|P35606|COPB2_HUMAN	sp|P35606|COPB2_HUMAN	1	3	3	3	0	1	2	0	1	2	0	1	2	4.6	4.6	4.6	102.49
sp|P35610|SOAT1_HUMAN	sp|P35610|SOAT1_HUMAN	1	4	4	4	4	4	4	4	4	4	4	4	4	11.3	11.3	11.3	64.734
sp|P35613|BASI_HUMAN	sp|P35613|BASI_HUMAN	1	9	9	9	9	8	8	9	8	8	9	8	8	34.8	34.8	34.8	42.2
sp|P35637|FUS_HUMAN	sp|P35637|FUS_HUMAN	1	10	10	8	9	8	8	9	8	8	7	6	6	21.1	21.1	16.7	53.425
sp|P35658|NU214_HUMAN	sp|P35658|NU214_HUMAN	1	37	37	37	33	33	27	33	33	27	33	33	27	31.4	31.4	31.4	213.62
sp|P35659|DEK_HUMAN	sp|P35659|DEK_HUMAN	1	17	17	17	15	15	15	15	15	15	15	15	15	38.7	38.7	38.7	42.674
sp|P35998|PRS7_HUMAN	sp|P35998|PRS7_HUMAN	1	19	19	19	11	12	15	11	12	15	11	12	15	54.7	54.7	54.7	48.633
sp|P36542|ATPG_HUMAN	sp|P36542|ATPG_HUMAN	1	5	5	5	5	5	5	5	5	5	5	5	5	18.5	18.5	18.5	32.996
sp|P36578|RL4_HUMAN	sp|P36578|RL4_HUMAN	1	21	21	21	21	21	21	21	21	21	21	21	21	44.3	44.3	44.3	47.697
sp|P36776|LONM_HUMAN	sp|P36776|LONM_HUMAN	1	18	18	18	13	14	17	13	14	17	13	14	17	28.7	28.7	28.7	106.49
sp|P36873|PP1G_HUMAN	sp|P36873|PP1G_HUMAN	1	15	2	2	14	14	14	1	2	1	1	2	1	48.6	6.2	6.2	36.983
sp|P36954|RPB9_HUMAN	sp|P36954|RPB9_HUMAN	1	6	6	6	5	6	5	5	6	5	5	6	5	72.8	72.8	72.8	14.523
sp|P36957|ODO2_HUMAN	sp|P36957|ODO2_HUMAN	1	3	3	3	2	0	3	2	0	3	2	0	3	7.7	7.7	7.7	48.755
sp|P37108|SRP14_HUMAN	sp|P37108|SRP14_HUMAN	1	6	6	6	6	6	6	6	6	6	6	6	6	55.9	55.9	55.9	14.57
sp|P37198|NUP62_HUMAN	sp|P37198|NUP62_HUMAN	1	11	11	11	10	11	10	10	11	10	10	11	10	36.2	36.2	36.2	53.254
sp|P37235|HPCL1_HUMAN;sp|P61601|NCALD_HUMAN;sp|P84074|HPCA_HUMAN	sp|P37235|HPCL1_HUMAN;sp|P61601|NCALD_HUMAN;sp|P84074|HPCA_HUMAN	3	2	2	2	1	1	2	1	1	2	1	1	2	11.9	11.9	11.9	22.313
sp|P37268|FDFT_HUMAN	sp|P37268|FDFT_HUMAN	1	8	8	8	5	5	5	5	5	5	5	5	5	25.2	25.2	25.2	48.115
sp|P37275|ZEB1_HUMAN;sp|O60315|ZEB2_HUMAN;sp|P52347|MCP_HHV7J	sp|P37275|ZEB1_HUMAN;sp|O60315|ZEB2_HUMAN	3	3	3	3	2	3	1	2	3	1	2	3	1	2	2	2	124.07
sp|P37802|TAGL2_HUMAN;sp|Q9UI15|TAGL3_HUMAN	sp|P37802|TAGL2_HUMAN;sp|Q9UI15|TAGL3_HUMAN	2	1	1	1	0	0	1	0	0	1	0	0	1	7	7	7	22.391
sp|P38117|ETFB_HUMAN	sp|P38117|ETFB_HUMAN	1	11	11	11	9	6	11	9	6	11	9	6	11	43.5	43.5	43.5	27.843
sp|P38159|RBMX_HUMAN;sp|O75526|RMXL2_HUMAN;sp|Q8N7X1|RMXL3_HUMAN	sp|P38159|RBMX_HUMAN	3	20	20	5	15	18	18	15	18	18	5	5	4	46.8	46.8	9.7	42.331
sp|P38398|BRCA1_HUMAN	sp|P38398|BRCA1_HUMAN	1	4	4	4	1	3	2	1	3	2	1	3	2	4.1	4.1	4.1	207.72
sp|P38432|COIL_HUMAN	sp|P38432|COIL_HUMAN	1	13	13	13	9	9	9	9	9	9	9	9	9	24.8	24.8	24.8	62.608
sp|P38435|VKGC_HUMAN	sp|P38435|VKGC_HUMAN	1	4	4	4	4	3	3	4	3	3	4	3	3	7.3	7.3	7.3	87.56
sp|P38646|GRP75_HUMAN	sp|P38646|GRP75_HUMAN	1	25	25	25	23	24	24	23	24	24	23	24	24	45.7	45.7	45.7	73.68
sp|P38919|IF4A3_HUMAN	sp|P38919|IF4A3_HUMAN	1	29	29	24	26	25	25	26	25	25	22	21	21	73.5	73.5	67.4	46.871
sp|P39019|RS19_HUMAN	sp|P39019|RS19_HUMAN	1	4	4	4	3	3	2	3	3	2	3	3	2	22.1	22.1	22.1	16.06
sp|P39023|RL3_HUMAN;sp|Q92901|RL3L_HUMAN	sp|P39023|RL3_HUMAN	2	17	17	17	16	16	16	16	16	16	16	16	16	40	40	40	46.108
sp|P39656|OST48_HUMAN	sp|P39656|OST48_HUMAN	1	13	13	13	11	10	10	11	10	10	11	10	10	43.2	43.2	43.2	50.8
sp|P39748|FEN1_HUMAN	sp|P39748|FEN1_HUMAN	1	7	7	7	4	5	6	4	5	6	4	5	6	29.7	29.7	29.7	42.592
sp|P39880|CUX1_HUMAN;sp|O14529|CUX2_HUMAN	sp|P39880|CUX1_HUMAN	2	25	25	14	19	21	19	19	21	19	11	12	10	24.3	24.3	15.6	164.19
sp|P40227|TCPZ_HUMAN;sp|Q92526|TCPW_HUMAN	sp|P40227|TCPZ_HUMAN	2	5	5	5	4	4	5	4	4	5	4	4	5	12.4	12.4	12.4	58.024
sp|P40424|PBX1_HUMAN;sp|P40425|PBX2_HUMAN	sp|P40424|PBX1_HUMAN	2	4	4	4	2	3	4	2	3	4	2	3	4	16.5	16.5	16.5	46.625
sp|P40429|RL13A_HUMAN;sp|Q6NVV1|R13AX_HUMAN	sp|P40429|RL13A_HUMAN;sp|Q6NVV1|R13AX_HUMAN	2	8	8	8	8	8	7	8	8	7	8	8	7	31	31	31	23.577
sp|P40616|ARL1_HUMAN	sp|P40616|ARL1_HUMAN	1	1	1	1	0	1	0	0	1	0	0	1	0	6.1	6.1	6.1	20.417
sp|P40926|MDHM_HUMAN	sp|P40926|MDHM_HUMAN	1	14	14	14	13	13	13	13	13	13	13	13	13	55.6	55.6	55.6	35.503
sp|P40937|RFC5_HUMAN	sp|P40937|RFC5_HUMAN	1	14	14	14	11	10	8	11	10	8	11	10	8	49.7	49.7	49.7	38.496
sp|P40938|RFC3_HUMAN	sp|P40938|RFC3_HUMAN	1	17	17	17	14	16	12	14	16	12	14	16	12	59	59	59	40.556
sp|P40939|ECHA_HUMAN	sp|P40939|ECHA_HUMAN	1	21	21	21	15	16	15	15	16	15	15	16	15	36.7	36.7	36.7	82.999
sp|P41091|IF2G_HUMAN;sp|Q2VIR3|IF2GL_HUMAN	sp|P41091|IF2G_HUMAN;sp|Q2VIR3|IF2GL_HUMAN	2	7	7	7	4	1	6	4	1	6	4	1	6	18.9	18.9	18.9	51.109
sp|P41182|BCL6_HUMAN	sp|P41182|BCL6_HUMAN	1	2	2	2	2	2	1	2	2	1	2	2	1	3.7	3.7	3.7	78.846
sp|P41208|CETN2_HUMAN	sp|P41208|CETN2_HUMAN	1	4	4	4	3	2	3	3	2	3	3	2	3	38.4	38.4	38.4	19.738
sp|P41212|ETV6_HUMAN	sp|P41212|ETV6_HUMAN	1	3	3	3	1	2	2	1	2	2	1	2	2	10.2	10.2	10.2	52.999
sp|P41223|BUD31_HUMAN	sp|P41223|BUD31_HUMAN	1	7	7	7	4	5	6	4	5	6	4	5	6	39.6	39.6	39.6	17
sp|P41252|SYIC_HUMAN	sp|P41252|SYIC_HUMAN	1	5	5	5	2	2	5	2	2	5	2	2	5	6.3	6.3	6.3	144.5
sp|P42126|ECI1_HUMAN	sp|P42126|ECI1_HUMAN	1	4	4	4	3	3	4	3	3	4	3	3	4	15.2	15.2	15.2	32.816
sp|P42166|LAP2A_HUMAN	sp|P42166|LAP2A_HUMAN	1	31	31	20	31	27	27	31	27	27	20	17	17	58.8	58.8	39.3	75.491
sp|P42167|LAP2B_HUMAN	sp|P42167|LAP2B_HUMAN	1	22	11	11	20	20	17	9	10	7	9	10	7	61.9	32.2	32.2	50.67
sp|P42285|SK2L2_HUMAN	sp|P42285|SK2L2_HUMAN	1	34	34	34	30	28	26	30	28	26	30	28	26	37	37	37	117.8
sp|P42568|AF9_HUMAN	sp|P42568|AF9_HUMAN	1	7	7	7	4	5	6	4	5	6	4	5	6	22.5	22.5	22.5	63.351
sp|P42677|RS27_HUMAN	sp|P42677|RS27_HUMAN	1	3	3	1	3	3	3	3	3	3	1	1	1	29.8	29.8	13.1	9.461
sp|P42695|CNDD3_HUMAN	sp|P42695|CNDD3_HUMAN	1	16	16	15	11	12	11	11	12	11	10	12	10	15.6	15.6	15.1	168.89
sp|P42696|RBM34_HUMAN	sp|P42696|RBM34_HUMAN	1	18	18	18	15	16	15	15	16	15	15	16	15	42.1	42.1	42.1	48.564
sp|P42704|LPPRC_HUMAN;sp|Q9NP80|PLPL8_HUMAN	sp|P42704|LPPRC_HUMAN	2	36	36	36	27	24	35	27	24	35	27	24	35	32	32	32	157.9
sp|P42765|THIM_HUMAN	sp|P42765|THIM_HUMAN	1	9	9	9	4	4	6	4	4	6	4	4	6	34.3	34.3	34.3	41.924
sp|P42766|RL35_HUMAN	sp|P42766|RL35_HUMAN	1	2	2	2	2	2	1	2	2	1	2	2	1	15.4	15.4	15.4	14.551
sp|P42892|ECE1_HUMAN	sp|P42892|ECE1_HUMAN	1	1	1	1	1	0	1	1	0	1	1	0	1	2.3	2.3	2.3	87.163
sp|P43121|MUC18_HUMAN	sp|P43121|MUC18_HUMAN	1	2	2	2	0	1	2	0	1	2	0	1	2	3.7	3.7	3.7	71.607
sp|P43243|MATR3_HUMAN	sp|P43243|MATR3_HUMAN	1	55	55	55	43	48	47	43	48	47	43	48	47	63.8	63.8	63.8	94.622
sp|P43246|MSH2_HUMAN	sp|P43246|MSH2_HUMAN	1	31	31	31	22	25	27	22	25	27	22	25	27	41.3	41.3	41.3	104.74
sp|P43304|GPDM_HUMAN	sp|P43304|GPDM_HUMAN	1	5	5	5	3	2	4	3	2	4	3	2	4	10.3	10.3	10.3	80.852
sp|P43307|SSRA_HUMAN	sp|P43307|SSRA_HUMAN	1	4	4	4	4	4	4	4	4	4	4	4	4	21	21	21	32.235
sp|P43686|PRS6B_HUMAN	sp|P43686|PRS6B_HUMAN	1	9	9	9	6	7	6	6	7	6	6	7	6	32.8	32.8	32.8	47.366
sp|P43897|EFTS_HUMAN	sp|P43897|EFTS_HUMAN	1	5	5	5	3	4	4	3	4	4	3	4	4	21.8	21.8	21.8	35.39
sp|P45880|VDAC2_HUMAN	sp|P45880|VDAC2_HUMAN	1	11	11	11	10	7	11	10	7	11	10	7	11	50	50	50	31.566
sp|P45973|CBX5_HUMAN	sp|P45973|CBX5_HUMAN	1	10	10	9	10	9	10	10	9	10	9	8	9	52.4	52.4	46.1	22.225
sp|P46013|KI67_HUMAN	sp|P46013|KI67_HUMAN	1	127	127	127	112	111	107	112	111	107	112	111	107	53.3	53.3	53.3	358.69
sp|P46060|RAGP1_HUMAN	sp|P46060|RAGP1_HUMAN	1	30	30	30	28	29	26	28	29	26	28	29	26	64.1	64.1	64.1	63.541
sp|P46063|RECQ1_HUMAN	sp|P46063|RECQ1_HUMAN	1	21	20	20	17	17	17	16	16	16	16	16	16	41	39.8	39.8	73.457
sp|P46087|NOP2_HUMAN	sp|P46087|NOP2_HUMAN	1	32	32	32	30	31	28	30	31	28	30	31	28	49.3	49.3	49.3	89.301
sp|P46100|ATRX_HUMAN	sp|P46100|ATRX_HUMAN	1	34	34	34	25	24	23	25	24	23	25	24	23	19.5	19.5	19.5	282.58
sp|P46459|NSF_HUMAN	sp|P46459|NSF_HUMAN	1	4	3	3	1	2	3	1	2	2	1	2	2	5.2	4.3	4.3	82.593
sp|P46736|BRCC3_HUMAN	sp|P46736|BRCC3_HUMAN	1	2	2	2	1	1	2	1	1	2	1	1	2	8.9	8.9	8.9	36.072
sp|P46776|RL27A_HUMAN	sp|P46776|RL27A_HUMAN	1	5	5	5	4	4	4	4	4	4	4	4	4	28.4	28.4	28.4	16.561
sp|P46777|RL5_HUMAN	sp|P46777|RL5_HUMAN	1	13	13	13	13	12	10	13	12	10	13	12	10	52.9	52.9	52.9	34.362
sp|P46778|RL21_HUMAN	sp|P46778|RL21_HUMAN	1	5	5	5	5	5	4	5	5	4	5	5	4	32.5	32.5	32.5	18.565
sp|P46779|RL28_HUMAN	sp|P46779|RL28_HUMAN	1	5	5	5	4	5	4	4	5	4	4	5	4	34.3	34.3	34.3	15.747
sp|P46781|RS9_HUMAN	sp|P46781|RS9_HUMAN	1	14	14	14	11	11	12	11	11	12	11	11	12	43.8	43.8	43.8	22.591
sp|P46782|RS5_HUMAN	sp|P46782|RS5_HUMAN	1	9	9	9	8	9	8	8	9	8	8	9	8	46.6	46.6	46.6	22.876
sp|P46783|RS10_HUMAN;sp|Q9NQ39|RS10L_HUMAN	sp|P46783|RS10_HUMAN;sp|Q9NQ39|RS10L_HUMAN	2	3	3	3	3	3	3	3	3	3	3	3	3	14.5	14.5	14.5	18.898
sp|P46937|YAP1_HUMAN	sp|P46937|YAP1_HUMAN	1	9	9	9	7	7	9	7	7	9	7	7	9	37.9	37.9	37.9	54.461
sp|P46939|UTRO_HUMAN;REV__sp|Q14517|FAT1_HUMAN	sp|P46939|UTRO_HUMAN;REV__sp|Q14517|FAT1_HUMAN	2	2	2	2	2	0	0	2	0	0	2	0	0	0.5	0.5	0.5	394.46
sp|P46940|IQGA1_HUMAN	sp|P46940|IQGA1_HUMAN	1	11	11	11	7	7	9	7	7	9	7	7	9	11.1	11.1	11.1	189.25
sp|P46977|STT3A_HUMAN	sp|P46977|STT3A_HUMAN	1	10	10	9	7	6	8	7	6	8	6	5	7	12.3	12.3	11.5	80.529
sp|P47756|CAPZB_HUMAN	sp|P47756|CAPZB_HUMAN	1	1	1	1	0	0	1	0	0	1	0	0	1	4.7	4.7	4.7	31.35
sp|P47897|SYQ_HUMAN	sp|P47897|SYQ_HUMAN	1	7	7	7	6	3	4	6	3	4	6	3	4	10.3	10.3	10.3	87.798
sp|P47914|RL29_HUMAN	sp|P47914|RL29_HUMAN	1	2	2	2	2	2	2	2	2	2	2	2	2	14.5	14.5	14.5	17.752
sp|P47985|UCRI_HUMAN;sp|P0C7P4|UCRIL_HUMAN	sp|P47985|UCRI_HUMAN;sp|P0C7P4|UCRIL_HUMAN	2	2	2	2	2	1	1	2	1	1	2	1	1	15.7	15.7	15.7	29.668
sp|P48047|ATPO_HUMAN	sp|P48047|ATPO_HUMAN	1	8	8	8	5	7	5	5	7	5	5	7	5	49.8	49.8	49.8	23.277
sp|P48382|RFX5_HUMAN	sp|P48382|RFX5_HUMAN	1	6	6	6	4	5	3	4	5	3	4	5	3	16.6	16.6	16.6	65.322
sp|P48449|ERG7_HUMAN	sp|P48449|ERG7_HUMAN	1	3	3	3	3	2	2	3	2	2	3	2	2	5.2	5.2	5.2	83.308
sp|P48556|PSMD8_HUMAN	sp|P48556|PSMD8_HUMAN	1	6	6	6	5	5	5	5	5	5	5	5	5	23.1	23.1	23.1	39.611
sp|P48643|TCPE_HUMAN	sp|P48643|TCPE_HUMAN	1	19	18	18	13	13	15	12	12	14	12	12	14	45.1	43.3	43.3	59.67
sp|P48651|PTSS1_HUMAN	sp|P48651|PTSS1_HUMAN	1	4	4	4	2	3	3	2	3	3	2	3	3	12.3	12.3	12.3	55.527
sp|P48723|HSP13_HUMAN	sp|P48723|HSP13_HUMAN	1	2	2	2	1	1	2	1	1	2	1	1	2	4.7	4.7	4.7	51.927
sp|P48729|KC1A_HUMAN;sp|Q8N752|KC1AL_HUMAN	sp|P48729|KC1A_HUMAN;sp|Q8N752|KC1AL_HUMAN	2	4	4	4	4	4	4	4	4	4	4	4	4	13.9	13.9	13.9	38.914
sp|P48735|IDHP_HUMAN	sp|P48735|IDHP_HUMAN	1	2	2	2	1	1	1	1	1	1	1	1	1	6	6	6	50.909
sp|P49189|AL9A1_HUMAN	sp|P49189|AL9A1_HUMAN	1	6	6	6	1	0	5	1	0	5	1	0	5	16	16	16	53.801
sp|P49207|RL34_HUMAN	sp|P49207|RL34_HUMAN	1	3	3	3	3	3	3	3	3	3	3	3	3	13.7	13.7	13.7	13.293
sp|P49257|LMAN1_HUMAN	sp|P49257|LMAN1_HUMAN	1	11	11	11	8	9	9	8	9	9	8	9	9	33.7	33.7	33.7	57.548
sp|P49321|NASP_HUMAN	sp|P49321|NASP_HUMAN	1	1	1	1	0	0	1	0	0	1	0	0	1	3.7	3.7	3.7	85.237
sp|P49327|FAS_HUMAN	sp|P49327|FAS_HUMAN	1	12	12	12	1	2	11	1	2	11	1	2	11	6.9	6.9	6.9	273.42
sp|P49336|CDK8_HUMAN;sp|Q9BWU1|CDK19_HUMAN	sp|P49336|CDK8_HUMAN;sp|Q9BWU1|CDK19_HUMAN	2	5	5	5	3	3	2	3	3	2	3	3	2	13.8	13.8	13.8	53.283
sp|P49368|TCPG_HUMAN	sp|P49368|TCPG_HUMAN	1	15	15	15	10	13	12	10	13	12	10	13	12	37.6	37.6	37.6	60.533
sp|P49411|EFTU_HUMAN	sp|P49411|EFTU_HUMAN	1	21	21	21	17	18	16	17	18	16	17	18	16	61.7	61.7	61.7	49.541
sp|P49419|AL7A1_HUMAN	sp|P49419|AL7A1_HUMAN	1	3	3	3	2	0	2	2	0	2	2	0	2	8.3	8.3	8.3	58.486
sp|P49454|CENPF_HUMAN;sp|P19320|VCAM1_HUMAN	sp|P49454|CENPF_HUMAN	2	55	55	55	32	31	37	32	31	37	32	31	37	23.1	23.1	23.1	367.76
sp|P49458|SRP09_HUMAN	sp|P49458|SRP09_HUMAN	1	4	4	4	4	4	4	4	4	4	4	4	4	43	43	43	10.112
sp|P49459|UBE2A_HUMAN	sp|P49459|UBE2A_HUMAN	1	1	1	1	0	1	1	0	1	1	0	1	1	11.2	11.2	11.2	17.315
sp|P49711|CTCF_HUMAN	sp|P49711|CTCF_HUMAN	1	8	8	8	6	5	7	6	5	7	6	5	7	20.9	20.9	20.9	82.785
sp|P49720|PSB3_HUMAN	sp|P49720|PSB3_HUMAN	1	6	6	6	4	5	5	4	5	5	4	5	5	34.1	34.1	34.1	22.949
sp|P49721|PSB2_HUMAN	sp|P49721|PSB2_HUMAN	1	4	4	4	3	3	4	3	3	4	3	3	4	22.9	22.9	22.9	22.836
sp|P49736|MCM2_HUMAN	sp|P49736|MCM2_HUMAN	1	10	10	10	4	6	8	4	6	8	4	6	8	12.1	12.1	12.1	101.89
sp|P49748|ACADV_HUMAN	sp|P49748|ACADV_HUMAN	1	5	5	5	4	3	4	4	3	4	4	3	4	10.1	10.1	10.1	70.389
sp|P49750|YLPM1_HUMAN	sp|P49750|YLPM1_HUMAN	1	34	34	34	28	25	29	28	25	29	28	25	29	29.3	29.3	29.3	219.98
sp|P49753|ACOT2_HUMAN;sp|Q86TX2|ACOT1_HUMAN	sp|P49753|ACOT2_HUMAN;sp|Q86TX2|ACOT1_HUMAN	2	1	1	1	0	0	1	0	0	1	0	0	1	3.9	3.9	3.9	53.218
sp|P49755|TMEDA_HUMAN	sp|P49755|TMEDA_HUMAN	1	4	4	4	2	2	4	2	2	4	2	2	4	22.4	22.4	22.4	24.976
sp|P49756|RBM25_HUMAN	sp|P49756|RBM25_HUMAN	1	25	25	24	23	23	23	23	23	23	22	23	23	30.5	30.5	30.5	100.18
sp|P49790|NU153_HUMAN	sp|P49790|NU153_HUMAN	1	48	48	48	40	42	37	40	42	37	40	42	37	48.7	48.7	48.7	153.94
sp|P49792|RBP2_HUMAN	sp|P49792|RBP2_HUMAN	1	123	123	85	102	104	99	102	104	99	74	74	72	53.3	53.3	39.7	358.2
sp|P49821|NDUV1_HUMAN	sp|P49821|NDUV1_HUMAN	1	4	4	4	2	1	3	2	1	3	2	1	3	13.4	13.4	13.4	50.817
sp|P49848|TAF6_HUMAN	sp|P49848|TAF6_HUMAN	1	9	9	9	7	7	8	7	7	8	7	7	8	20.2	20.2	20.2	72.668
sp|P49915|GUAA_HUMAN	sp|P49915|GUAA_HUMAN	1	1	1	1	0	1	1	0	1	1	0	1	1	2.9	2.9	2.9	76.715
sp|P49916|DNLI3_HUMAN	sp|P49916|DNLI3_HUMAN	1	26	26	26	23	20	22	23	20	22	23	20	22	33.3	33.3	33.3	112.91
sp|P49959|MRE11_HUMAN	sp|P49959|MRE11_HUMAN	1	17	17	17	13	14	16	13	14	16	13	14	16	30.4	30.4	30.4	80.592
sp|P50213|IDH3A_HUMAN	sp|P50213|IDH3A_HUMAN	1	7	7	7	5	2	5	5	2	5	5	2	5	26.2	26.2	26.2	39.591
sp|P50402|EMD_HUMAN	sp|P50402|EMD_HUMAN	1	16	16	16	15	14	14	15	14	14	15	14	14	73.2	73.2	73.2	28.994
sp|P50416|CPT1A_HUMAN	sp|P50416|CPT1A_HUMAN	1	13	13	13	8	9	11	8	9	11	8	9	11	20.3	20.3	20.3	88.367
sp|P50454|SERPH_HUMAN	sp|P50454|SERPH_HUMAN	1	12	12	12	9	9	9	9	9	9	9	9	9	34.2	34.2	34.2	46.44
sp|P50542|PEX5_HUMAN	sp|P50542|PEX5_HUMAN	1	1	1	1	1	1	1	1	1	1	1	1	1	1.3	1.3	1.3	70.864
sp|P50570|DYN2_HUMAN;sp|Q9UQ16|DYN3_HUMAN;sp|Q05193|DYN1_HUMAN	sp|P50570|DYN2_HUMAN;sp|Q9UQ16|DYN3_HUMAN;sp|Q05193|DYN1_HUMAN	3	4	4	4	1	1	4	1	1	4	1	1	4	4	4	4	98.063
sp|P50613|CDK7_HUMAN	sp|P50613|CDK7_HUMAN	1	6	6	6	3	5	3	3	5	3	3	5	3	22.8	22.8	22.8	39.038
sp|P50750|CDK9_HUMAN	sp|P50750|CDK9_HUMAN	1	8	6	6	8	7	7	6	6	6	6	6	6	22.8	18.3	18.3	42.777
sp|P50914|RL14_HUMAN	sp|P50914|RL14_HUMAN	1	4	4	4	4	4	4	4	4	4	4	4	4	20.9	20.9	20.9	23.432
sp|P50990|TCPQ_HUMAN	sp|P50990|TCPQ_HUMAN	1	18	18	18	10	14	15	10	14	15	10	14	15	33.4	33.4	33.4	59.62
sp|P50991|TCPD_HUMAN	sp|P50991|TCPD_HUMAN	1	19	19	18	10	15	17	10	15	17	9	14	16	42.5	42.5	40.6	57.924
sp|P51003|PAPOA_HUMAN;sp|Q9BWT3|PAPOG_HUMAN	sp|P51003|PAPOA_HUMAN;sp|Q9BWT3|PAPOG_HUMAN	2	1	1	1	0	0	1	0	0	1	0	0	1	1.6	1.6	1.6	82.842
sp|P51114|FXR1_HUMAN	sp|P51114|FXR1_HUMAN	1	6	6	5	3	2	4	3	2	4	2	2	3	9.7	9.7	8.4	69.72
sp|P51116|FXR2_HUMAN;sp|Q06787|FMR1_HUMAN	sp|P51116|FXR2_HUMAN	2	5	4	4	4	1	4	3	1	3	3	1	3	10.1	8.9	8.9	74.222
sp|P51148|RAB5C_HUMAN;sp|P61020|RAB5B_HUMAN	sp|P51148|RAB5C_HUMAN;sp|P61020|RAB5B_HUMAN	2	6	6	3	6	6	6	6	6	6	3	3	3	33.3	33.3	18.5	23.482
sp|P51149|RAB7A_HUMAN	sp|P51149|RAB7A_HUMAN	1	14	14	14	12	11	14	12	11	14	12	11	14	75.4	75.4	75.4	23.489
sp|P51151|RAB9A_HUMAN;sp|Q9NP90|RAB9B_HUMAN	sp|P51151|RAB9A_HUMAN	2	3	3	3	0	0	3	0	0	3	0	0	3	18.9	18.9	18.9	22.837
sp|P51153|RAB13_HUMAN	sp|P51153|RAB13_HUMAN	1	3	2	2	3	3	3	2	2	2	2	2	2	15.8	10.3	10.3	22.774
sp|P51160|PDE6C_HUMAN	sp|P51160|PDE6C_HUMAN	1	1	1	1	1	1	1	1	1	1	1	1	1	1	1	1	99.146
sp|P51398|RT29_HUMAN;REV__sp|A6NI56|CC154_HUMAN	sp|P51398|RT29_HUMAN	2	5	5	5	4	3	5	4	3	5	4	3	5	18.3	18.3	18.3	45.566
sp|P51531|SMCA2_HUMAN	sp|P51531|SMCA2_HUMAN	1	40	19	19	35	36	36	17	17	19	17	17	19	29.6	18.2	18.2	181.28
sp|P51532|SMCA4_HUMAN	sp|P51532|SMCA4_HUMAN	1	48	48	27	40	41	42	40	41	42	22	22	25	31.7	31.7	20.6	184.64
sp|P51553|IDH3G_HUMAN	sp|P51553|IDH3G_HUMAN	1	2	2	2	1	1	2	1	1	2	1	1	2	9.9	9.9	9.9	42.794
sp|P51571|SSRD_HUMAN	sp|P51571|SSRD_HUMAN	1	5	5	5	4	3	5	4	3	5	4	3	5	31.2	31.2	31.2	18.998
sp|P51572|BAP31_HUMAN	sp|P51572|BAP31_HUMAN	1	9	9	9	8	9	9	8	9	9	8	9	9	24	24	24	27.991
sp|P51608|MECP2_HUMAN	sp|P51608|MECP2_HUMAN	1	11	11	11	9	7	9	9	7	9	9	7	9	31.1	31.1	31.1	52.44
sp|P51610|HCFC1_HUMAN	sp|P51610|HCFC1_HUMAN	1	38	38	37	31	31	35	31	31	35	30	30	34	29.5	29.5	29	208.73
sp|P51648|AL3A2_HUMAN;sp|P43353|AL3B1_HUMAN;sp|P30838|AL3A1_HUMAN;sp|P48448|AL3B2_HUMAN	sp|P51648|AL3A2_HUMAN	4	9	9	9	7	6	8	7	6	8	7	6	8	22.5	22.5	22.5	54.847
sp|P51659|DHB4_HUMAN;sp|Q9UJQ7|CT079_HUMAN	sp|P51659|DHB4_HUMAN	2	13	13	13	11	8	11	11	8	11	11	8	11	27.3	27.3	27.3	79.685
sp|P51665|PSD7_HUMAN	sp|P51665|PSD7_HUMAN	1	3	3	3	1	2	2	1	2	2	1	2	2	15.7	15.7	15.7	37.025
sp|P51798|CLCN7_HUMAN	sp|P51798|CLCN7_HUMAN	1	3	3	3	1	0	3	1	0	3	1	0	3	5.7	5.7	5.7	88.678
sp|P51825|AFF1_HUMAN	sp|P51825|AFF1_HUMAN	1	6	6	6	2	3	6	2	3	6	2	3	6	6.8	6.8	6.8	131.42
sp|P51858|HDGF_HUMAN	sp|P51858|HDGF_HUMAN	1	9	8	8	4	7	9	3	6	8	3	6	8	46.7	43.3	43.3	26.788
sp|P51946|CCNH_HUMAN	sp|P51946|CCNH_HUMAN	1	1	1	1	0	0	1	0	0	1	0	0	1	3.4	3.4	3.4	37.643
sp|P51948|MAT1_HUMAN	sp|P51948|MAT1_HUMAN	1	4	4	4	4	3	3	4	3	3	4	3	3	18.1	18.1	18.1	35.823
sp|P51970|NDUA8_HUMAN	sp|P51970|NDUA8_HUMAN	1	5	5	5	3	3	5	3	3	5	3	3	5	25.6	25.6	25.6	20.105
sp|P51991|ROA3_HUMAN	sp|P51991|ROA3_HUMAN	1	21	19	19	17	18	17	16	17	15	16	17	15	45.2	45	45	39.594
sp|P52272|HNRPM_HUMAN	sp|P52272|HNRPM_HUMAN	1	45	45	45	40	41	39	40	41	39	40	41	39	70.8	70.8	70.8	77.515
sp|P52292|IMA2_HUMAN;sp|A9QM74|IMA8_HUMAN;sp|A8MYJ9|IMA2L_HUMAN	sp|P52292|IMA2_HUMAN	3	19	19	19	16	15	13	16	15	13	16	15	13	49	49	49	57.861
sp|P52294|IMA1_HUMAN	sp|P52294|IMA1_HUMAN	1	10	3	3	7	10	7	1	3	3	1	3	3	21.9	6.9	6.9	60.221
sp|P52298|NCBP2_HUMAN	sp|P52298|NCBP2_HUMAN	1	5	5	5	3	4	3	3	4	3	3	4	3	31.4	31.4	31.4	18.001
sp|P52434|RPAB3_HUMAN	sp|P52434|RPAB3_HUMAN	1	7	7	7	7	7	7	7	7	7	7	7	7	58.7	58.7	58.7	17.143
sp|P52435|RPB11_HUMAN;sp|Q9GZM3|RPB1B_HUMAN;sp|Q9H1A7|RPB1C_HUMAN	sp|P52435|RPB11_HUMAN;sp|Q9GZM3|RPB1B_HUMAN;sp|Q9H1A7|RPB1C_HUMAN	3	6	6	6	6	3	4	6	3	4	6	3	4	45.3	45.3	45.3	13.293
sp|P52597|HNRPF_HUMAN	sp|P52597|HNRPF_HUMAN	1	19	17	17	17	16	18	15	14	16	15	14	16	65.8	59.3	59.3	45.671
sp|P52655|TF2AA_HUMAN	sp|P52655|TF2AA_HUMAN	1	1	1	1	1	1	1	1	1	1	1	1	1	2.9	2.9	2.9	41.513
sp|P52701|MSH6_HUMAN	sp|P52701|MSH6_HUMAN	1	38	38	38	29	33	31	29	33	31	29	33	31	39.4	39.4	39.4	152.78
sp|P52747|ZN143_HUMAN	sp|P52747|ZN143_HUMAN	1	1	1	1	0	1	0	0	1	0	0	1	0	3.8	3.8	3.8	68.895
sp|P52756|RBM5_HUMAN	sp|P52756|RBM5_HUMAN	1	12	11	11	7	11	10	6	10	9	6	10	9	18	16.8	16.8	92.153
sp|P52815|RM12_HUMAN	sp|P52815|RM12_HUMAN	1	2	2	2	2	1	2	2	1	2	2	1	2	23.2	23.2	23.2	21.348
sp|P52907|CAZA1_HUMAN;sp|P47755|CAZA2_HUMAN	sp|P52907|CAZA1_HUMAN	2	5	5	5	1	1	5	1	1	5	1	1	5	27.3	27.3	27.3	32.922
sp|P52948a|NUP98_HUMAN	sp|P52948a|NUP98_HUMAN	1	17	17	17	17	15	13	17	15	13	17	15	13	21.4	21.4	21.4	91.683
sp|P52948b|NUP96_HUMAN	sp|P52948b|NUP96_HUMAN	1	37	37	37	26	29	25	26	29	25	26	29	25	51.1	51.1	51.1	106.04
sp|P53007|TXTP_HUMAN	sp|P53007|TXTP_HUMAN	1	5	5	5	2	4	4	2	4	4	2	4	4	17.4	17.4	17.4	34.012
sp|P53350|PLK1_HUMAN	sp|P53350|PLK1_HUMAN	1	3	3	3	2	3	3	2	3	3	2	3	3	7.8	7.8	7.8	68.254
sp|P53396|ACLY_HUMAN	sp|P53396|ACLY_HUMAN	1	15	15	15	6	10	13	6	10	13	6	10	13	19.8	19.8	19.8	120.84
sp|P53567|CEBPG_HUMAN	sp|P53567|CEBPG_HUMAN	1	2	2	2	1	1	2	1	1	2	1	1	2	48	48	48	16.408
sp|P53582|AMPM1_HUMAN	sp|P53582|AMPM1_HUMAN	1	10	10	10	10	8	8	10	8	8	10	8	8	35.2	35.2	35.2	43.215
sp|P53597|SUCA_HUMAN	sp|P53597|SUCA_HUMAN	1	2	2	2	2	2	1	2	2	1	2	2	1	7.2	7.2	7.2	36.249
sp|P53621|COPA_HUMAN	sp|P53621|COPA_HUMAN	1	9	9	9	6	5	7	6	5	7	6	5	7	10.5	10.5	10.5	138.34
sp|P53701|CCHL_HUMAN	sp|P53701|CCHL_HUMAN	1	8	8	8	5	2	6	5	2	6	5	2	6	38.4	38.4	38.4	30.601
sp|P53985|MOT1_HUMAN	sp|P53985|MOT1_HUMAN	1	2	2	2	2	2	2	2	2	2	2	2	2	6.4	6.4	6.4	53.944
sp|P53999|TCP4_HUMAN	sp|P53999|TCP4_HUMAN	1	4	4	4	1	3	4	1	3	4	1	3	4	34.6	34.6	34.6	14.395
sp|P54132|BLM_HUMAN	sp|P54132|BLM_HUMAN	1	25	25	24	19	15	17	19	15	17	18	14	16	25.1	25.1	24.5	159
sp|P54136|SYRC_HUMAN	sp|P54136|SYRC_HUMAN	1	5	5	5	1	2	5	1	2	5	1	2	5	9.2	9.2	9.2	75.378
sp|P54198|HIRA_HUMAN	sp|P54198|HIRA_HUMAN	1	18	18	18	14	13	14	14	13	14	14	13	14	26.5	26.5	26.5	111.83
sp|P54274|TERF1_HUMAN	sp|P54274|TERF1_HUMAN	1	2	2	2	2	1	2	2	1	2	2	1	2	6.8	6.8	6.8	50.245
sp|P54578|UBP14_HUMAN	sp|P54578|UBP14_HUMAN	1	3	3	3	2	2	3	2	2	3	2	2	3	6.7	6.7	6.7	56.068
sp|P54652|HSP72_HUMAN	sp|P54652|HSP72_HUMAN	1	11	2	2	10	11	10	2	2	2	2	2	2	19.1	4.4	4.4	70.02
sp|P54709|AT1B3_HUMAN	sp|P54709|AT1B3_HUMAN	1	7	7	7	4	4	5	4	4	5	4	4	5	34.1	34.1	34.1	31.512
sp|P54727|RD23B_HUMAN;sp|P54725|RD23A_HUMAN	sp|P54727|RD23B_HUMAN	2	9	9	9	7	7	2	7	7	2	7	7	2	35.2	35.2	35.2	43.171
sp|P54819|KAD2_HUMAN	sp|P54819|KAD2_HUMAN	1	6	6	6	4	5	5	4	5	5	4	5	5	33.1	33.1	33.1	26.477
sp|P54886|P5CS_HUMAN	sp|P54886|P5CS_HUMAN	1	13	13	13	8	9	12	8	9	12	8	9	12	22.5	22.5	22.5	87.301
sp|P54920|SNAA_HUMAN	sp|P54920|SNAA_HUMAN	1	5	5	5	3	4	3	3	4	3	3	4	3	23.4	23.4	23.4	33.232
sp|P55011|S12A2_HUMAN	sp|P55011|S12A2_HUMAN	1	2	2	2	1	2	1	1	2	1	1	2	1	3.5	3.5	3.5	131.45
sp|P55036|PSMD4_HUMAN;sp|A2A3N6|PIPSL_HUMAN	sp|P55036|PSMD4_HUMAN	2	8	8	8	4	6	7	4	6	7	4	6	7	29.7	29.7	29.7	40.736
sp|P55060|XPO2_HUMAN	sp|P55060|XPO2_HUMAN	1	1	1	1	1	1	1	1	1	1	1	1	1	0.8	0.8	0.8	110.42
sp|P55061|BI1_HUMAN	sp|P55061|BI1_HUMAN	1	2	2	2	0	0	2	0	0	2	0	0	2	8.4	8.4	8.4	26.537
sp|P55072|TERA_HUMAN;sp|Q8IYT4|KATL2_HUMAN	sp|P55072|TERA_HUMAN	2	36	36	36	32	33	34	32	33	34	32	33	34	54.3	54.3	54.3	89.321
sp|P55081|MFAP1_HUMAN	sp|P55081|MFAP1_HUMAN	1	10	10	10	7	8	9	7	8	9	7	8	9	27.6	27.6	27.6	51.958
sp|P55084|ECHB_HUMAN	sp|P55084|ECHB_HUMAN	1	16	16	16	9	12	16	9	12	16	9	12	16	36.9	36.9	36.9	51.294
sp|P55145|MANF_HUMAN	sp|P55145|MANF_HUMAN	1	4	4	4	2	1	4	2	1	4	2	1	4	23.6	23.6	23.6	20.7
sp|P55199|ELL_HUMAN	sp|P55199|ELL_HUMAN	1	13	13	13	9	8	10	9	8	10	9	8	10	28.8	28.8	28.8	68.264
sp|P55201|BRPF1_HUMAN	sp|P55201|BRPF1_HUMAN	1	9	9	8	6	6	5	6	6	5	5	5	4	9.2	9.2	8.2	137.5
sp|P55209|NP1L1_HUMAN	sp|P55209|NP1L1_HUMAN	1	1	1	1	0	1	1	0	1	1	0	1	1	2.8	2.8	2.8	45.374
sp|P55265|DSRAD_HUMAN	sp|P55265|DSRAD_HUMAN	1	45	45	45	39	41	40	39	41	40	39	41	40	47.4	47.4	47.4	136.06
sp|P55735|SEC13_HUMAN	sp|P55735|SEC13_HUMAN	1	14	14	14	11	13	9	11	13	9	11	13	9	64	64	64	35.54
sp|P55769|NH2L1_HUMAN	sp|P55769|NH2L1_HUMAN	1	9	9	9	8	8	9	8	8	9	8	8	9	53.9	53.9	53.9	14.173
sp|P55795|HNRH2_HUMAN;sp|Q9NQA5|TRPV5_HUMAN	sp|P55795|HNRH2_HUMAN	2	19	9	9	16	17	16	6	9	7	6	9	7	51.4	30.1	30.1	49.263
sp|P55809|SCOT1_HUMAN	sp|P55809|SCOT1_HUMAN	1	10	10	10	6	2	10	6	2	10	6	2	10	27.7	27.7	27.7	56.157
sp|P55854|SUMO3_HUMAN;sp|P61956|SUMO2_HUMAN;sp|Q6EEV6|SUMO4_HUMAN	sp|P55854|SUMO3_HUMAN;sp|P61956|SUMO2_HUMAN;sp|Q6EEV6|SUMO4_HUMAN	3	1	1	1	1	1	1	1	1	1	1	1	1	11.7	11.7	11.7	11.637
sp|P55884|EIF3B_HUMAN	sp|P55884|EIF3B_HUMAN	1	3	3	3	0	1	3	0	1	3	0	1	3	4.7	4.7	4.7	92.48
sp|P56134|ATPK_HUMAN	sp|P56134|ATPK_HUMAN	1	3	3	3	2	1	2	2	1	2	2	1	2	39.4	39.4	39.4	10.918
sp|P56182|RRP1_HUMAN	sp|P56182|RRP1_HUMAN	1	8	8	8	5	8	7	5	8	7	5	8	7	19.5	19.5	19.5	52.839
sp|P56192|SYMC_HUMAN	sp|P56192|SYMC_HUMAN	1	3	3	3	1	2	3	1	2	3	1	2	3	5.1	5.1	5.1	101.11
sp|P56199|ITA1_HUMAN	sp|P56199|ITA1_HUMAN	1	3	3	3	2	0	2	2	0	2	2	0	2	3.7	3.7	3.7	130.85
sp|P56270|MAZ_HUMAN;sp|Q9HBE1|PATZ1_HUMAN	sp|P56270|MAZ_HUMAN	2	4	3	3	2	4	2	2	3	1	2	3	1	17.4	15.9	15.9	48.607
sp|P56385|ATP5I_HUMAN	sp|P56385|ATP5I_HUMAN	1	1	1	1	1	1	1	1	1	1	1	1	1	14.5	14.5	14.5	7.9331
sp|P56537|IF6_HUMAN	sp|P56537|IF6_HUMAN	1	9	9	9	8	9	7	8	9	7	8	9	7	60	60	60	26.599
sp|P56545|CTBP2_HUMAN;sp|Q13363|CTBP1_HUMAN	sp|P56545|CTBP2_HUMAN	2	5	5	5	5	4	4	5	4	4	5	4	4	15.3	15.3	15.3	48.944
sp|P56556|NDUA6_HUMAN	sp|P56556|NDUA6_HUMAN	1	2	2	2	2	2	1	2	2	1	2	2	1	12.3	12.3	12.3	17.871
sp|P56589|PEX3_HUMAN	sp|P56589|PEX3_HUMAN	1	2	2	2	1	1	2	1	1	2	1	1	2	11.5	11.5	11.5	42.139
sp|P56937|DHB7_HUMAN	sp|P56937|DHB7_HUMAN	1	3	3	3	0	2	3	0	2	3	0	2	3	12.6	12.6	12.6	38.206
sp|P57088|TMM33_HUMAN	sp|P57088|TMM33_HUMAN	1	6	6	6	4	5	4	4	5	4	4	5	4	19.4	19.4	19.4	27.978
sp|P57678|GEMI4_HUMAN	sp|P57678|GEMI4_HUMAN	1	5	5	5	3	3	1	3	3	1	3	3	1	6.9	6.9	6.9	120.04
sp|P57740|NU107_HUMAN	sp|P57740|NU107_HUMAN	1	34	34	34	31	33	28	31	33	28	31	33	28	47.2	47.2	47.2	106.37
sp|P58107|EPIPL_HUMAN	sp|P58107|EPIPL_HUMAN	1	51	46	46	12	13	50	7	8	45	7	8	45	36.8	30.1	30.1	555.61
sp|P60002|ELOF1_HUMAN	sp|P60002|ELOF1_HUMAN	1	1	1	1	1	1	1	1	1	1	1	1	1	21.7	21.7	21.7	9.4618
sp|P60033|CD81_HUMAN	sp|P60033|CD81_HUMAN	1	2	2	2	2	1	2	2	1	2	2	1	2	18.2	18.2	18.2	25.809
sp|P60174|TPIS_HUMAN	sp|P60174|TPIS_HUMAN	1	2	2	2	0	0	2	0	0	2	0	0	2	8.7	8.7	8.7	30.791
sp|P60468|SC61B_HUMAN	sp|P60468|SC61B_HUMAN	1	3	3	3	3	3	3	3	3	3	3	3	3	37.5	37.5	37.5	9.9743
sp|P60602|ROMO1_HUMAN	sp|P60602|ROMO1_HUMAN	1	1	1	1	1	1	1	1	1	1	1	1	1	21.5	21.5	21.5	8.1828
sp|P60604|UB2G2_HUMAN	sp|P60604|UB2G2_HUMAN	1	2	2	2	2	1	2	2	1	2	2	1	2	14.5	14.5	14.5	18.566
sp|P60660|MYL6_HUMAN;sp|P14649|MYL6B_HUMAN	sp|P60660|MYL6_HUMAN	2	5	5	5	3	3	5	3	3	5	3	3	5	43	43	43	16.93
sp|P60842|IF4A1_HUMAN;sp|Q14240|IF4A2_HUMAN	sp|P60842|IF4A1_HUMAN;sp|Q14240|IF4A2_HUMAN	2	11	6	6	6	9	10	2	5	6	2	5	6	25.6	19.5	19.5	46.153
sp|P60866|RS20_HUMAN	sp|P60866|RS20_HUMAN	1	5	5	5	4	3	4	4	3	4	4	3	4	29.4	29.4	29.4	13.373
sp|P60900|PSA6_HUMAN	sp|P60900|PSA6_HUMAN	1	8	8	8	5	6	8	5	6	8	5	6	8	37.8	37.8	37.8	27.399
sp|P60903|S10AA_HUMAN	sp|P60903|S10AA_HUMAN	1	2	2	2	2	2	2	2	2	2	2	2	2	27.8	27.8	27.8	11.203
sp|P60953|CDC42_HUMAN	sp|P60953|CDC42_HUMAN	1	4	4	4	3	2	2	3	2	2	3	2	2	25.7	25.7	25.7	21.258
sp|P61006|RAB8A_HUMAN	sp|P61006|RAB8A_HUMAN	1	7	4	2	4	4	6	2	2	3	1	1	2	32.9	18.8	12.6	23.668
sp|P61009|SPCS3_HUMAN	sp|P61009|SPCS3_HUMAN	1	3	3	3	2	2	3	2	2	3	2	2	3	17.8	17.8	17.8	20.313
sp|P61019|RAB2A_HUMAN;sp|Q8WUD1|RAB2B_HUMAN	sp|P61019|RAB2A_HUMAN	2	10	10	10	8	9	7	8	9	7	8	9	7	49.5	49.5	49.5	23.545
sp|P61026|RAB10_HUMAN;sp|P59190|RAB15_HUMAN;sp|Q15286|RAB35_HUMAN;sp|Q6IQ22|RAB12_HUMAN;sp|Q9H082|RB33B_HUMAN;sp|Q96E17|RAB3C_HUMAN;sp|Q96AX2|RAB37_HUMAN;sp|P20336|RAB3A_HUMAN;sp|P20337|RAB3B_HUMAN;sp|Q14964|RB39A_HUMAN;sp|P20338|RAB4A_HUMAN;sp|P61018|RAB4B_HUMAN;sp|Q96DA2|RB39B_HUMAN;sp|Q86YS6|RAB43_HUMAN;sp|Q15771|RAB30_HUMAN;sp|A6NDJ8|RB43L_HUMAN	sp|P61026|RAB10_HUMAN	16	6	3	3	5	5	6	3	3	3	3	3	3	29	15	15	22.541
sp|P61073|CXCR4_HUMAN	sp|P61073|CXCR4_HUMAN	1	2	2	2	1	1	1	1	1	1	1	1	1	8.8	8.8	8.8	39.745
sp|P61106|RAB14_HUMAN	sp|P61106|RAB14_HUMAN	1	7	6	6	6	6	7	5	5	6	5	5	6	50.7	45.6	45.6	23.897
sp|P61158|ARP3_HUMAN	sp|P61158|ARP3_HUMAN	1	2	2	2	0	0	2	0	0	2	0	0	2	6	6	6	47.371
sp|P61165|CK010_HUMAN	sp|P61165|CK010_HUMAN	1	1	1	1	1	1	1	1	1	1	1	1	1	10.1	10.1	10.1	9.0788
sp|P61201|CSN2_HUMAN	sp|P61201|CSN2_HUMAN	1	3	3	3	1	1	2	1	1	2	1	1	2	9.9	9.9	9.9	51.596
sp|P61204|ARF3_HUMAN;sp|P84077|ARF1_HUMAN;sp|P18085|ARF4_HUMAN	sp|P61204|ARF3_HUMAN;sp|P84077|ARF1_HUMAN;sp|P18085|ARF4_HUMAN	3	2	2	1	1	1	2	1	1	2	0	0	1	13.8	13.8	7.7	20.601
sp|P61218|RPAB2_HUMAN	sp|P61218|RPAB2_HUMAN	1	3	3	3	2	2	1	2	2	1	2	2	1	27.6	27.6	27.6	14.478
sp|P61224|RAP1B_HUMAN;sp|A6NIZ1|RP1BL_HUMAN	sp|P61224|RAP1B_HUMAN;sp|A6NIZ1|RP1BL_HUMAN	2	5	1	1	2	2	5	0	0	1	0	0	1	29.3	7.1	7.1	20.825
sp|P61244|MAX_HUMAN	sp|P61244|MAX_HUMAN	1	5	5	5	4	5	3	4	5	3	4	5	3	39.4	39.4	39.4	18.275
sp|P61247|RS3A_HUMAN	sp|P61247|RS3A_HUMAN	1	12	12	12	9	10	11	9	10	11	9	10	11	43.9	43.9	43.9	29.945
sp|P61254|RL26_HUMAN;sp|Q9UNX3|RL26L_HUMAN	sp|P61254|RL26_HUMAN;sp|Q9UNX3|RL26L_HUMAN	2	6	6	6	5	5	3	5	5	3	5	5	3	33.8	33.8	33.8	17.258
sp|P61289|PSME3_HUMAN	sp|P61289|PSME3_HUMAN	1	1	1	1	1	1	1	1	1	1	1	1	1	5.9	5.9	5.9	29.506
sp|P61313|RL15_HUMAN	sp|P61313|RL15_HUMAN	1	8	8	8	6	8	5	6	8	5	6	8	5	38.7	38.7	38.7	24.146
sp|P61326|MGN_HUMAN	sp|P61326|MGN_HUMAN	1	7	1	1	6	6	5	1	1	1	1	1	1	42.5	5.5	5.5	17.163
sp|P61353|RL27_HUMAN	sp|P61353|RL27_HUMAN	1	6	6	6	5	5	4	5	5	4	5	5	4	44.9	44.9	44.9	15.798
sp|P61421|VA0D1_HUMAN	sp|P61421|VA0D1_HUMAN	1	2	2	2	1	2	2	1	2	2	1	2	2	6.8	6.8	6.8	40.329
sp|P61513|RL37A_HUMAN;sp|A6NKH3|RL37L_HUMAN	sp|P61513|RL37A_HUMAN;sp|A6NKH3|RL37L_HUMAN	2	2	2	2	2	2	2	2	2	2	2	2	2	21.7	21.7	21.7	10.275
sp|P61586|RHOA_HUMAN	sp|P61586|RHOA_HUMAN	1	10	10	2	8	7	10	8	7	10	1	1	2	53.4	53.4	18.7	21.768
sp|P61604|CH10_HUMAN	sp|P61604|CH10_HUMAN	1	8	8	8	6	5	7	6	5	7	6	5	7	61.8	61.8	61.8	10.932
sp|P61619|S61A1_HUMAN;sp|Q9H9S3|S61A2_HUMAN	sp|P61619|S61A1_HUMAN	2	6	6	6	5	6	5	5	6	5	5	6	5	15.1	15.1	15.1	52.264
sp|P61769|B2MG_HUMAN	sp|P61769|B2MG_HUMAN	1	3	3	3	2	2	2	2	2	2	2	2	2	31.9	31.9	31.9	13.714
sp|P61803|DAD1_HUMAN	sp|P61803|DAD1_HUMAN	1	3	3	3	3	3	3	3	3	3	3	3	3	28.3	28.3	28.3	12.497
sp|P61916|NPC2_HUMAN	sp|P61916|NPC2_HUMAN	1	1	1	1	0	0	1	0	0	1	0	0	1	10.6	10.6	10.6	16.57
sp|P61923|COPZ1_HUMAN	sp|P61923|COPZ1_HUMAN	1	1	1	1	1	1	1	1	1	1	1	1	1	13	13	13	20.198
sp|P61964|WDR5_HUMAN;sp|Q86VZ2|WDR5B_HUMAN	sp|P61964|WDR5_HUMAN	2	10	10	10	9	9	9	9	9	9	9	9	9	42.5	42.5	42.5	36.588
sp|P61978|HNRPK_HUMAN	sp|P61978|HNRPK_HUMAN	1	27	27	27	27	27	27	27	27	27	27	27	27	59.4	59.4	59.4	50.976
sp|P61981|1433G_HUMAN	sp|P61981|1433G_HUMAN	1	5	3	2	3	2	4	1	2	3	0	1	2	20.6	13.4	9.7	28.302
sp|P62070|RRAS2_HUMAN	sp|P62070|RRAS2_HUMAN	1	3	3	2	2	2	3	2	2	3	1	1	2	19.6	19.6	11.8	23.399
sp|P62072|TIM10_HUMAN	sp|P62072|TIM10_HUMAN	1	1	1	1	0	0	1	0	0	1	0	0	1	15.6	15.6	15.6	10.333
sp|P62081|RS7_HUMAN	sp|P62081|RS7_HUMAN	1	8	8	8	8	7	7	8	7	7	8	7	7	52.1	52.1	52.1	22.127
sp|P62136|PP1A_HUMAN	sp|P62136|PP1A_HUMAN	1	18	18	4	18	16	17	18	16	17	4	3	3	56.1	56.1	11.5	37.512
sp|P62140|PP1B_HUMAN	sp|P62140|PP1B_HUMAN	1	18	6	6	16	16	16	4	5	4	4	5	4	54.1	26	26	37.186
sp|P62158|CALM_HUMAN	sp|P62158|CALM_HUMAN	1	1	1	1	0	1	1	0	1	1	0	1	1	8.7	8.7	8.7	16.837
sp|P62191|PRS4_HUMAN	sp|P62191|PRS4_HUMAN	1	11	10	10	7	8	10	6	7	9	6	7	9	31.4	28.6	28.6	49.184
sp|P62195|PRS8_HUMAN	sp|P62195|PRS8_HUMAN	1	14	14	13	8	9	10	8	9	10	7	8	9	45.3	45.3	42.4	45.626
sp|P62241|RS8_HUMAN	sp|P62241|RS8_HUMAN	1	13	13	13	11	11	13	11	11	13	11	11	13	58.7	58.7	58.7	24.205
sp|P62244|RS15A_HUMAN	sp|P62244|RS15A_HUMAN	1	6	6	6	6	6	4	6	6	4	6	6	4	40.8	40.8	40.8	14.839
sp|P62249|RS16_HUMAN	sp|P62249|RS16_HUMAN	1	6	6	6	6	6	6	6	6	6	6	6	6	38.4	38.4	38.4	16.445
sp|P62258|1433E_HUMAN;sp|P31947|1433S_HUMAN;sp|Q04917|1433F_HUMAN;sp|P27348|1433T_HUMAN	sp|P62258|1433E_HUMAN	4	8	8	6	4	1	6	4	1	6	2	1	5	39.2	39.2	32.2	29.174
sp|P62263|RS14_HUMAN	sp|P62263|RS14_HUMAN	1	7	7	7	6	6	7	6	6	7	6	6	7	38.4	38.4	38.4	16.273
sp|P62266|RS23_HUMAN	sp|P62266|RS23_HUMAN	1	3	3	3	2	2	2	2	2	2	2	2	2	16.1	16.1	16.1	15.807
sp|P62269|RS18_HUMAN	sp|P62269|RS18_HUMAN	1	10	10	10	9	8	6	9	8	6	9	8	6	48	48	48	17.718
sp|P62273|RS29_HUMAN	sp|P62273|RS29_HUMAN	1	3	3	3	3	1	2	3	1	2	3	1	2	46.4	46.4	46.4	6.6767
sp|P62277|RS13_HUMAN	sp|P62277|RS13_HUMAN	1	8	8	8	7	8	5	7	8	5	7	8	5	43	43	43	17.222
sp|P62280|RS11_HUMAN	sp|P62280|RS11_HUMAN	1	7	7	7	6	7	5	6	7	5	6	7	5	45.6	45.6	45.6	18.431
sp|P62304|RUXE_HUMAN	sp|P62304|RUXE_HUMAN	1	4	4	4	4	4	4	4	4	4	4	4	4	57.6	57.6	57.6	10.803
sp|P62306|RUXF_HUMAN	sp|P62306|RUXF_HUMAN	1	5	5	5	5	5	5	5	5	5	5	5	5	55.8	55.8	55.8	9.7251
sp|P62310|LSM3_HUMAN	sp|P62310|LSM3_HUMAN	1	3	3	3	3	3	3	3	3	3	3	3	3	41.2	41.2	41.2	11.845
sp|P62312|LSM6_HUMAN	sp|P62312|LSM6_HUMAN	1	5	5	5	3	3	5	3	3	5	3	3	5	56.2	56.2	56.2	9.1275
sp|P62314|SMD1_HUMAN	sp|P62314|SMD1_HUMAN	1	5	5	5	4	5	4	4	5	4	4	5	4	54.6	54.6	54.6	13.281
sp|P62316|SMD2_HUMAN	sp|P62316|SMD2_HUMAN	1	10	10	10	7	8	9	7	8	9	7	8	9	64.4	64.4	64.4	13.527
sp|P62318|SMD3_HUMAN	sp|P62318|SMD3_HUMAN	1	4	4	4	4	4	4	4	4	4	4	4	4	47.6	47.6	47.6	13.916
sp|P62333|PRS10_HUMAN	sp|P62333|PRS10_HUMAN	1	11	11	11	9	9	8	9	9	8	9	9	8	40.6	40.6	40.6	44.172
sp|P62424|RL7A_HUMAN	sp|P62424|RL7A_HUMAN	1	15	15	15	14	15	13	14	15	13	14	15	13	42.1	42.1	42.1	29.995
sp|P62487|RPB7_HUMAN	sp|P62487|RPB7_HUMAN	1	6	6	6	5	4	3	5	4	3	5	4	3	50.6	50.6	50.6	19.294
sp|P62699|YPEL5_HUMAN	sp|P62699|YPEL5_HUMAN	1	1	1	1	0	0	1	0	0	1	0	0	1	11.6	11.6	11.6	13.841
sp|P62701|RS4X_HUMAN;sp|Q8TD47|RS4Y2_HUMAN;sp|P22090|RS4Y1_HUMAN	sp|P62701|RS4X_HUMAN;sp|Q8TD47|RS4Y2_HUMAN;sp|P22090|RS4Y1_HUMAN	3	19	19	19	17	19	12	17	19	12	17	19	12	57.8	57.8	57.8	29.597
sp|P62714|PP2AB_HUMAN;sp|P67775|PP2AA_HUMAN	sp|P62714|PP2AB_HUMAN;sp|P67775|PP2AA_HUMAN	2	6	6	6	5	5	6	5	5	6	5	5	6	31.7	31.7	31.7	35.575
sp|P62745|RHOB_HUMAN	sp|P62745|RHOB_HUMAN	1	3	1	1	3	1	2	1	0	0	1	0	0	18.4	5.1	5.1	22.123
sp|P62750|RL23A_HUMAN	sp|P62750|RL23A_HUMAN	1	7	7	7	5	5	7	5	5	7	5	5	7	28.2	28.2	28.2	17.695
sp|P62753|RS6_HUMAN	sp|P62753|RS6_HUMAN	1	5	5	5	3	4	5	3	4	5	3	4	5	19.7	19.7	19.7	28.68
sp|P62805|H4_HUMAN	sp|P62805|H4_HUMAN	1	16	16	16	16	16	16	16	16	16	16	16	16	68	68	68	11.367
sp|P62820|RAB1A_HUMAN	sp|P62820|RAB1A_HUMAN	1	8	2	2	5	4	8	0	0	2	0	0	2	38.5	8.8	8.8	22.677
sp|P62826|RAN_HUMAN	sp|P62826|RAN_HUMAN	1	9	9	9	8	8	7	8	8	7	8	8	7	39.8	39.8	39.8	24.423
sp|P62829|RL23_HUMAN	sp|P62829|RL23_HUMAN	1	10	10	10	6	8	10	6	8	10	6	8	10	53.6	53.6	53.6	14.865
sp|P62834|RAP1A_HUMAN	sp|P62834|RAP1A_HUMAN	1	6	6	2	4	4	6	4	4	6	2	2	2	36.4	36.4	14.1	20.987
sp|P62841|RS15_HUMAN	sp|P62841|RS15_HUMAN	1	1	1	1	1	1	1	1	1	1	1	1	1	13.1	13.1	13.1	17.04
sp|P62847|RS24_HUMAN	sp|P62847|RS24_HUMAN	1	3	3	3	3	3	2	3	3	2	3	3	2	25.6	25.6	25.6	15.423
sp|P62851|RS25_HUMAN	sp|P62851|RS25_HUMAN	1	2	2	2	2	1	1	2	1	1	2	1	1	15.2	15.2	15.2	13.742
sp|P62854|RS26_HUMAN;sp|Q5JNZ5|RS26L_HUMAN	sp|P62854|RS26_HUMAN;sp|Q5JNZ5|RS26L_HUMAN	2	2	2	2	1	1	2	1	1	2	1	1	2	20.9	20.9	20.9	13.015
sp|P62857|RS28_HUMAN	sp|P62857|RS28_HUMAN	1	2	2	2	2	2	2	2	2	2	2	2	2	30.4	30.4	30.4	7.8409
sp|P62861|RS30_HUMAN	sp|P62861|RS30_HUMAN	1	2	2	2	2	1	2	2	1	2	2	1	2	18.6	18.6	18.6	6.6478
sp|P62873|GBB1_HUMAN	sp|P62873|GBB1_HUMAN	1	5	2	2	2	1	5	2	1	2	2	1	2	17.9	9.7	9.7	37.377
sp|P62875|RPAB5_HUMAN	sp|P62875|RPAB5_HUMAN	1	2	2	2	2	2	2	2	2	2	2	2	2	29.9	29.9	29.9	7.645
sp|P62877|RBX1_HUMAN	sp|P62877|RBX1_HUMAN	1	3	3	3	3	2	3	3	2	3	3	2	3	25	25	25	12.274
sp|P62879|GBB2_HUMAN	sp|P62879|GBB2_HUMAN	1	8	8	2	3	4	7	3	4	7	2	2	2	25.3	25.3	9.1	37.331
sp|P62888|RL30_HUMAN	sp|P62888|RL30_HUMAN	1	8	8	8	7	6	7	7	6	7	7	6	7	63.5	63.5	63.5	12.784
sp|P62899|RL31_HUMAN	sp|P62899|RL31_HUMAN	1	4	4	4	3	3	4	3	3	4	3	3	4	32.8	32.8	32.8	14.463
sp|P62906|RL10A_HUMAN	sp|P62906|RL10A_HUMAN	1	9	9	9	9	9	9	9	9	9	9	9	9	40.6	40.6	40.6	24.831
sp|P62910|RL32_HUMAN	sp|P62910|RL32_HUMAN	1	6	6	6	6	4	4	6	4	4	6	4	4	34.8	34.8	34.8	15.86
sp|P62913|RL11_HUMAN	sp|P62913|RL11_HUMAN	1	7	7	7	5	7	6	5	7	6	5	7	6	41.6	41.6	41.6	20.252
sp|P62917|RL8_HUMAN	sp|P62917|RL8_HUMAN	1	7	7	7	7	7	7	7	7	7	7	7	7	28.8	28.8	28.8	28.024
sp|P62937|PPIA_HUMAN;sp|Q9Y536|PAL4A_HUMAN	sp|P62937|PPIA_HUMAN	2	5	5	5	3	2	5	3	2	5	3	2	5	37	37	37	18.012
sp|P62979|RS27A_HUMAN;sp|P0CG48|UBC_HUMAN;sp|P0CG47|UBB_HUMAN;sp|P62987|RL40_HUMAN	sp|P62979|RS27A_HUMAN;sp|P0CG48|UBC_HUMAN;sp|P0CG47|UBB_HUMAN;sp|P62987|RL40_HUMAN	4	8	8	8	7	8	7	7	8	7	7	8	7	55.8	55.8	55.8	17.965
sp|P62995|TRA2B_HUMAN	sp|P62995|TRA2B_HUMAN	1	11	11	11	11	10	8	11	10	8	11	10	8	38.9	38.9	38.9	33.665
sp|P63000|RAC1_HUMAN;sp|P15153|RAC2_HUMAN;sp|P60763|RAC3_HUMAN	sp|P63000|RAC1_HUMAN;sp|P15153|RAC2_HUMAN;sp|P60763|RAC3_HUMAN	3	4	4	4	4	4	3	4	4	3	4	4	3	24.5	24.5	24.5	21.45
sp|P63010|AP2B1_HUMAN;sp|Q10567|AP1B1_HUMAN	sp|P63010|AP2B1_HUMAN	2	8	8	8	6	1	5	6	1	5	6	1	5	12.5	12.5	12.5	104.55
sp|Q5JWF2|GNAS1_HUMAN;sp|P63092|GNAS2_HUMAN;sp|P38405|GNAL_HUMAN	sp|Q5JWF2|GNAS1_HUMAN;sp|P63092|GNAS2_HUMAN	3	5	4	4	4	4	3	3	3	2	3	3	2	5.9	4.8	4.8	111.02
sp|P63096|GNAI1_HUMAN	sp|P63096|GNAI1_HUMAN	1	6	2	2	6	3	4	2	0	0	2	0	0	20.3	7.9	7.9	40.361
sp|P63104|1433Z_HUMAN	sp|P63104|1433Z_HUMAN	1	5	3	3	3	2	4	1	2	3	1	2	3	22.9	15.5	15.5	27.745
sp|P63165|SUMO1_HUMAN	sp|P63165|SUMO1_HUMAN	1	5	5	5	5	5	5	5	5	5	5	5	5	43.6	43.6	43.6	11.557
sp|P63167|DYL1_HUMAN	sp|P63167|DYL1_HUMAN	1	4	4	1	4	4	3	4	4	3	1	1	1	50.6	50.6	24.7	10.366
sp|P63173|RL38_HUMAN	sp|P63173|RL38_HUMAN	1	3	3	3	3	3	3	3	3	3	3	3	3	38.6	38.6	38.6	8.2178
sp|P63208|SKP1_HUMAN	sp|P63208|SKP1_HUMAN	1	7	7	7	6	5	6	6	5	6	6	5	6	42.9	42.9	42.9	18.658
sp|P63220|RS21_HUMAN	sp|P63220|RS21_HUMAN	1	2	2	2	1	2	2	1	2	2	1	2	2	27.7	27.7	27.7	9.1113
sp|P63241|IF5A1_HUMAN;sp|Q6IS14|IF5AL_HUMAN;sp|Q9GZV4|IF5A2_HUMAN	sp|P63241|IF5A1_HUMAN;sp|Q6IS14|IF5AL_HUMAN;sp|Q9GZV4|IF5A2_HUMAN	3	2	2	2	1	0	1	1	0	1	1	0	1	19.5	19.5	19.5	16.832
sp|P63244|GBLP_HUMAN	sp|P63244|GBLP_HUMAN	1	11	11	11	4	8	10	4	8	10	4	8	10	51.4	51.4	51.4	35.076
sp|P63261|ACTG_HUMAN	sp|P63261|ACTG_HUMAN	1	24	24	2	22	22	23	22	22	23	1	1	2	76.5	76.5	4.8	41.792
sp|P63272|SPT4H_HUMAN	sp|P63272|SPT4H_HUMAN	1	3	3	3	3	2	1	3	2	1	3	2	1	27.4	27.4	27.4	13.193
sp|P63279|UBC9_HUMAN	sp|P63279|UBC9_HUMAN	1	11	11	11	10	10	10	10	10	10	10	10	10	75.9	75.9	75.9	18.007
sp|P67809|YBOX1_HUMAN;sp|Q9Y2T7|YBOX2_HUMAN	sp|P67809|YBOX1_HUMAN	2	11	11	7	9	8	9	9	8	9	6	5	6	54	54	41.7	35.924
sp|P67812|SC11A_HUMAN	sp|P67812|SC11A_HUMAN	1	4	4	4	3	2	3	3	2	3	3	2	3	23.5	23.5	23.5	20.625
sp|P67870|CSK2B_HUMAN	sp|P67870|CSK2B_HUMAN	1	7	7	7	6	4	4	6	4	4	6	4	4	44.2	44.2	44.2	24.942
sp|P67936|TPM4_HUMAN;CON__Q3SX28;sp|P07951|TPM2_HUMAN	sp|P67936|TPM4_HUMAN;CON__Q3SX28;sp|P07951|TPM2_HUMAN	3	3	2	2	1	0	2	1	0	1	1	0	1	11.7	8.1	8.1	28.521
sp|P68032|ACTC_HUMAN;sp|P68133|ACTS_HUMAN;sp|P62736|ACTA_HUMAN;sp|P63267|ACTH_HUMAN	sp|P68032|ACTC_HUMAN;sp|P68133|ACTS_HUMAN;sp|P62736|ACTA_HUMAN;sp|P63267|ACTH_HUMAN	4	14	1	1	13	13	13	1	1	1	1	1	1	33.2	4.2	4.2	42.019
sp|P68104|EF1A1_HUMAN;sp|Q5VTE0|EF1A3_HUMAN;sp|Q05639|EF1A2_HUMAN	sp|P68104|EF1A1_HUMAN;sp|Q5VTE0|EF1A3_HUMAN;sp|Q05639|EF1A2_HUMAN	3	13	13	13	11	11	11	11	11	11	11	11	11	40.7	40.7	40.7	50.14
sp|P68363|TBA1B_HUMAN;CON__ENSEMBL:ENSBTAP00000016242;sp|P68366|TBA4A_HUMAN;sp|A6NHL2|TBAL3_HUMAN;sp|Q9H853|TBA4B_HUMAN	sp|P68363|TBA1B_HUMAN;CON__ENSEMBL:ENSBTAP00000016242;sp|P68366|TBA4A_HUMAN	5	15	15	2	11	9	13	11	9	13	1	1	2	38.4	38.4	3.1	50.151
sp|P68371|TBB4B_HUMAN;sp|P04350|TBB4A_HUMAN;sp|Q3ZCM7|TBB8_HUMAN;sp|A6NNZ2|TBB8B_HUMAN;sp|Q9BUF5|TBB6_HUMAN;sp|A6NKZ8|YI016_HUMAN;CON__ENSEMBL:ENSBTAP00000025008;sp|Q9H4B7|TBB1_HUMAN	sp|P68371|TBB4B_HUMAN;sp|P04350|TBB4A_HUMAN	8	17	2	1	13	14	16	1	1	2	1	1	1	55.5	6.7	3.4	49.83
sp|P68400|CSK21_HUMAN	sp|P68400|CSK21_HUMAN	1	13	11	11	8	12	8	8	10	8	8	10	8	41.7	38.1	38.1	45.143
sp|P68431|H31_HUMAN;sp|Q16695|H31T_HUMAN;sp|Q6NXT2|H3C_HUMAN	sp|P68431|H31_HUMAN;sp|Q16695|H31T_HUMAN;sp|Q6NXT2|H3C_HUMAN	3	8	1	1	8	8	7	1	1	1	1	1	1	55.1	23.5	23.5	15.404
sp|Q5JPE7|NOMO2_HUMAN;sp|P69849|NOMO3_HUMAN;sp|Q15155|NOMO1_HUMAN	sp|Q5JPE7|NOMO2_HUMAN;sp|P69849|NOMO3_HUMAN;sp|Q15155|NOMO1_HUMAN	3	23	23	23	18	18	19	18	18	19	18	18	19	24.3	24.3	24.3	139.44
sp|P78316|NOP14_HUMAN	sp|P78316|NOP14_HUMAN	1	27	27	27	21	17	19	21	17	19	21	17	19	36.1	36.1	36.1	97.667
sp|P78332|RBM6_HUMAN	sp|P78332|RBM6_HUMAN	1	20	19	19	12	17	13	11	16	13	11	16	13	21.7	21.1	21.1	128.64
sp|P78345|RPP38_HUMAN	sp|P78345|RPP38_HUMAN	1	8	8	8	6	6	8	6	6	8	6	6	8	28.6	28.6	28.6	31.834
sp|P78346|RPP30_HUMAN	sp|P78346|RPP30_HUMAN	1	11	11	11	8	10	8	8	10	8	8	10	8	54.5	54.5	54.5	29.321
sp|P78347|GTF2I_HUMAN;sp|Q6EKJ0|GTD2B_HUMAN;sp|Q86UP8|GTD2A_HUMAN;sp|Q8TDM6|DLG5_HUMAN	sp|P78347|GTF2I_HUMAN	4	39	39	39	34	32	35	34	32	35	34	32	35	56.5	56.5	56.5	112.42
sp|P78364|PHC1_HUMAN	sp|P78364|PHC1_HUMAN	1	3	3	3	1	1	1	1	1	1	1	1	1	6.4	6.4	6.4	105.53
sp|P78371|TCPB_HUMAN	sp|P78371|TCPB_HUMAN	1	16	16	16	10	15	14	10	15	14	10	15	14	37.8	37.8	37.8	57.488
sp|P78406|RAE1L_HUMAN	sp|P78406|RAE1L_HUMAN	1	16	16	16	15	15	15	15	15	15	15	15	15	70.1	70.1	70.1	40.968
sp|P78527|PRKDC_HUMAN	sp|P78527|PRKDC_HUMAN	1	190	190	189	166	171	150	166	171	150	165	170	149	47.4	47.4	47.4	469.08
sp|P78549|NTHL1_HUMAN	sp|P78549|NTHL1_HUMAN	1	6	6	6	5	5	5	5	5	5	5	5	5	32.4	32.4	32.4	34.389
sp|P78563|RED1_HUMAN	sp|P78563|RED1_HUMAN	1	12	12	12	9	9	11	9	9	11	9	9	11	22.7	22.7	22.7	80.762
sp|P79522|PRR3_HUMAN	sp|P79522|PRR3_HUMAN	1	2	2	2	2	1	2	2	1	2	2	1	2	17	17	17	20.64
sp|P80723|BASP1_HUMAN	sp|P80723|BASP1_HUMAN	1	9	9	9	6	7	9	6	7	9	6	7	9	63.4	63.4	63.4	22.693
sp|Q9BWW4|SSBP3_HUMAN;sp|Q9BWG4|SSBP4_HUMAN;sp|P81877|SSBP2_HUMAN	sp|Q9BWW4|SSBP3_HUMAN;sp|Q9BWG4|SSBP4_HUMAN;sp|P81877|SSBP2_HUMAN	3	1	1	1	1	1	1	1	1	1	1	1	1	2.6	2.6	2.6	40.421
sp|P82650|RT22_HUMAN	sp|P82650|RT22_HUMAN	1	3	3	3	2	1	3	2	1	3	2	1	3	9.2	9.2	9.2	41.28
sp|P82663|RT25_HUMAN	sp|P82663|RT25_HUMAN	1	3	3	3	1	0	2	1	0	2	1	0	2	17.3	17.3	17.3	20.116
sp|P82673|RT35_HUMAN	sp|P82673|RT35_HUMAN	1	2	2	2	0	0	2	0	0	2	0	0	2	8.4	8.4	8.4	36.844
sp|P82909|RT36_HUMAN	sp|P82909|RT36_HUMAN	1	1	1	1	1	0	1	1	0	1	1	0	1	15.5	15.5	15.5	11.466
sp|P82914|RT15_HUMAN	sp|P82914|RT15_HUMAN	1	1	1	1	1	0	1	1	0	1	1	0	1	3.9	3.9	3.9	29.842
sp|P82930|RT34_HUMAN	sp|P82930|RT34_HUMAN	1	2	2	2	2	2	2	2	2	2	2	2	2	10.1	10.1	10.1	25.65
sp|P82970|HMGN5_HUMAN	sp|P82970|HMGN5_HUMAN	1	5	5	5	3	3	3	3	3	3	3	3	3	32.3	32.3	32.3	31.524
sp|P82979|SARNP_HUMAN	sp|P82979|SARNP_HUMAN	1	13	13	13	11	12	11	11	12	11	11	12	11	61	61	61	23.671
sp|P83731|RL24_HUMAN	sp|P83731|RL24_HUMAN	1	6	6	6	5	4	6	5	4	6	5	4	6	31.8	31.8	31.8	17.779
sp|P83876|TXN4A_HUMAN	sp|P83876|TXN4A_HUMAN	1	6	6	6	5	5	6	5	5	6	5	5	6	54.9	54.9	54.9	16.786
sp|P83881|RL36A_HUMAN;sp|Q969Q0|RL36L_HUMAN	sp|P83881|RL36A_HUMAN;sp|Q969Q0|RL36L_HUMAN	2	1	1	1	1	1	1	1	1	1	1	1	1	8.5	8.5	8.5	12.441
sp|P83916|CBX1_HUMAN	sp|P83916|CBX1_HUMAN	1	9	8	8	6	7	7	5	6	6	5	6	6	58.4	49.7	49.7	21.418
sp|P84085|ARF5_HUMAN	sp|P84085|ARF5_HUMAN	1	2	1	1	2	1	1	1	0	0	1	0	0	14.4	8.3	8.3	20.529
sp|P84090|ERH_HUMAN	sp|P84090|ERH_HUMAN	1	5	5	5	5	5	5	5	5	5	5	5	5	44.2	44.2	44.2	12.259
sp|P84095|RHOG_HUMAN	sp|P84095|RHOG_HUMAN	1	5	5	5	4	3	5	4	3	5	4	3	5	34.6	34.6	34.6	21.308
sp|P84098|RL19_HUMAN	sp|P84098|RL19_HUMAN	1	5	5	5	2	4	4	2	4	4	2	4	4	26.5	26.5	26.5	23.466
sp|P84103|SRSF3_HUMAN	sp|P84103|SRSF3_HUMAN	1	9	9	8	9	9	8	9	9	8	8	8	7	45.7	45.7	45.7	19.329
sp|P84157|MXRA7_HUMAN	sp|P84157|MXRA7_HUMAN	1	2	2	2	0	2	1	0	2	1	0	2	1	14.2	14.2	14.2	21.466
sp|P84243|H33_HUMAN	sp|P84243|H33_HUMAN	1	8	8	1	8	8	7	8	8	7	1	1	1	55.1	55.1	23.5	15.328
sp|P85037|FOXK1_HUMAN;sp|P58012|FOXL2_HUMAN	sp|P85037|FOXK1_HUMAN	2	8	8	7	4	6	6	4	6	6	3	5	5	14.5	14.5	13.5	75.456
sp|P98175|RBM10_HUMAN	sp|P98175|RBM10_HUMAN	1	26	26	24	21	21	19	21	21	19	19	19	18	41.5	41.5	39.7	103.53
sp|P98179|RBM3_HUMAN	sp|P98179|RBM3_HUMAN	1	3	3	3	3	3	3	3	3	3	3	3	3	28.7	28.7	28.7	17.17
sp|P99999|CYC_HUMAN;CON__P62894	sp|P99999|CYC_HUMAN	2	5	5	5	5	5	5	5	5	5	5	5	5	54.3	54.3	54.3	11.749
sp|Q00059|TFAM_HUMAN	sp|Q00059|TFAM_HUMAN	1	8	8	8	6	5	6	6	5	6	6	5	6	28.5	28.5	28.5	29.096
sp|Q00325|MPCP_HUMAN	sp|Q00325|MPCP_HUMAN	1	10	10	10	5	7	7	5	7	7	5	7	7	23.8	23.8	23.8	40.094
sp|Q00403|TF2B_HUMAN	sp|Q00403|TF2B_HUMAN	1	5	5	5	1	2	5	1	2	5	1	2	5	24.1	24.1	24.1	34.833
sp|Q00577|PURA_HUMAN;sp|Q96QR8|PURB_HUMAN	sp|Q00577|PURA_HUMAN;sp|Q96QR8|PURB_HUMAN	2	2	2	2	1	0	2	1	0	2	1	0	2	9.9	9.9	9.9	34.91
sp|Q00610|CLH1_HUMAN;sp|P53675|CLH2_HUMAN	sp|Q00610|CLH1_HUMAN	2	32	32	32	19	20	29	19	20	29	19	20	29	29.5	29.5	29.5	191.61
sp|Q00653|NFKB2_HUMAN	sp|Q00653|NFKB2_HUMAN	1	10	10	10	7	9	7	7	9	7	7	9	7	17.8	17.8	17.8	96.748
sp|Q00765|REEP5_HUMAN	sp|Q00765|REEP5_HUMAN	1	3	3	3	1	2	2	1	2	2	1	2	2	10.6	10.6	10.6	21.493
sp|Q00839|HNRPU_HUMAN	sp|Q00839|HNRPU_HUMAN	1	38	38	37	37	37	33	37	37	33	36	36	32	44.6	44.6	43.9	90.583
sp|Q01081|U2AF1_HUMAN;sp|Q8WU68|U2AF4_HUMAN	sp|Q01081|U2AF1_HUMAN	2	9	9	9	8	9	8	8	9	8	8	9	8	44.2	44.2	44.2	27.872
sp|Q01082|SPTB2_HUMAN	sp|Q01082|SPTB2_HUMAN	1	54	54	50	33	27	49	33	27	49	32	25	46	33.4	33.4	31.8	274.61
sp|Q01085|TIAR_HUMAN	sp|Q01085|TIAR_HUMAN	1	9	9	6	5	7	8	5	7	8	4	5	5	32.3	32.3	26.7	41.59
sp|Q01105|SET_HUMAN	sp|Q01105|SET_HUMAN	1	8	8	8	7	7	7	7	7	7	7	7	7	25.9	25.9	25.9	33.488
sp|Q01130|SRSF2_HUMAN	sp|Q01130|SRSF2_HUMAN	1	5	5	3	4	4	4	4	4	4	3	2	2	24.9	24.9	18.1	25.476
sp|Q01167|FOXK2_HUMAN	sp|Q01167|FOXK2_HUMAN	1	6	5	5	5	5	4	4	4	3	4	4	3	11.1	10	10	69.061
sp|Q01196|RUNX1_HUMAN	sp|Q01196|RUNX1_HUMAN	1	1	1	1	1	1	1	1	1	1	1	1	1	3.3	3.3	3.3	48.736
sp|Q01628|IFM3_HUMAN;sp|P13164|IFM1_HUMAN	sp|Q01628|IFM3_HUMAN	2	3	3	2	1	2	2	1	2	2	0	1	1	48.9	48.9	36.8	14.632
sp|Q01629|IFM2_HUMAN	sp|Q01629|IFM2_HUMAN	1	2	1	1	1	1	2	0	0	1	0	0	1	29.5	17.4	17.4	14.632
sp|Q01650|LAT1_HUMAN;sp|Q92536|YLAT2_HUMAN;sp|Q9UM01|YLAT1_HUMAN	sp|Q01650|LAT1_HUMAN	3	3	3	3	3	2	3	3	2	3	3	2	3	7.7	7.7	7.7	55.01
sp|Q01664|TFAP4_HUMAN	sp|Q01664|TFAP4_HUMAN	1	1	1	1	1	0	1	1	0	1	1	0	1	4.7	4.7	4.7	38.725
sp|Q01780|EXOSX_HUMAN	sp|Q01780|EXOSX_HUMAN	1	35	35	35	29	32	28	29	32	28	29	32	28	50.4	50.4	50.4	100.83
sp|Q01831|XPC_HUMAN	sp|Q01831|XPC_HUMAN	1	16	16	16	12	15	12	12	15	12	12	15	12	20.9	20.9	20.9	105.95
sp|Q01844|EWS_HUMAN	sp|Q01844|EWS_HUMAN	1	6	6	6	4	4	4	4	4	4	4	4	4	14.3	14.3	14.3	68.477
sp|Q02040|AK17A_HUMAN	sp|Q02040|AK17A_HUMAN	1	14	14	14	11	11	12	11	11	12	11	11	12	27.6	27.6	27.6	80.735
sp|Q02086|SP2_HUMAN	sp|Q02086|SP2_HUMAN	1	2	2	2	1	2	0	1	2	0	1	2	0	8.3	8.3	8.3	64.899
sp|Q02127|PYRD_HUMAN	sp|Q02127|PYRD_HUMAN	1	1	1	1	0	0	1	0	0	1	0	0	1	4.6	4.6	4.6	42.867
sp|Q02218|ODO1_HUMAN;sp|Q9ULD0|OGDHL_HUMAN	sp|Q02218|ODO1_HUMAN	2	8	8	8	4	4	7	4	4	7	4	4	7	9.2	9.2	9.2	115.93
sp|Q02241|KIF23_HUMAN	sp|Q02241|KIF23_HUMAN	1	12	12	12	9	11	8	9	11	8	9	11	8	18.6	18.6	18.6	110.06
sp|Q02446|SP4_HUMAN	sp|Q02446|SP4_HUMAN	1	1	1	1	1	1	1	1	1	1	1	1	1	2.7	2.7	2.7	81.984
sp|Q02447|SP3_HUMAN	sp|Q02447|SP3_HUMAN	1	2	2	2	1	2	2	1	2	2	1	2	2	5	5	5	81.924
sp|Q02487|DSC2_HUMAN	sp|Q02487|DSC2_HUMAN	1	1	1	1	0	0	1	0	0	1	0	0	1	1.1	1.1	1.1	99.961
sp|Q02543|RL18A_HUMAN	sp|Q02543|RL18A_HUMAN	1	10	10	10	7	10	8	7	10	8	7	10	8	47.7	47.7	47.7	20.762
sp|Q02809|PLOD1_HUMAN	sp|Q02809|PLOD1_HUMAN	1	3	3	3	1	0	3	1	0	3	1	0	3	5.8	5.8	5.8	83.549
sp|Q02878|RL6_HUMAN	sp|Q02878|RL6_HUMAN	1	13	13	13	11	12	11	11	12	11	11	12	11	37.2	37.2	37.2	32.728
sp|Q02880|TOP2B_HUMAN	sp|Q02880|TOP2B_HUMAN	1	61	47	47	51	52	43	37	39	31	37	39	31	42.7	35.4	35.4	183.26
sp|Q02978|M2OM_HUMAN	sp|Q02978|M2OM_HUMAN	1	3	3	3	2	2	2	2	2	2	2	2	2	14.6	14.6	14.6	34.061
sp|Q03060|CREM_HUMAN	sp|Q03060|CREM_HUMAN	1	1	1	1	1	1	1	1	1	1	1	1	1	8.6	8.6	8.6	38.939
sp|Q03111|ENL_HUMAN	sp|Q03111|ENL_HUMAN	1	6	6	6	5	2	2	5	2	2	5	2	2	14.3	14.3	14.3	62.055
sp|Q03135|CAV1_HUMAN;sp|P56539|CAV3_HUMAN	sp|Q03135|CAV1_HUMAN;sp|P56539|CAV3_HUMAN	2	2	2	2	1	1	2	1	1	2	1	1	2	17.4	17.4	17.4	20.471
sp|Q03164|MLL1_HUMAN	sp|Q03164|MLL1_HUMAN	1	24	24	23	14	11	11	14	11	11	14	11	10	9.3	9.3	9.1	431.76
sp|Q03188|CENPC_HUMAN	sp|Q03188|CENPC_HUMAN	1	10	10	10	7	6	7	7	6	7	7	6	7	14.5	14.5	14.5	106.83
sp|Q03252|LMNB2_HUMAN	sp|Q03252|LMNB2_HUMAN	1	43	39	39	37	34	37	34	31	33	34	31	33	60.2	56.2	56.2	67.688
sp|Q03468|ERCC6_HUMAN	sp|Q03468|ERCC6_HUMAN	1	13	13	13	8	8	9	8	8	9	8	8	9	12.3	12.3	12.3	168.41
sp|Q03518|TAP1_HUMAN	sp|Q03518|TAP1_HUMAN	1	4	4	4	4	3	4	4	3	4	4	3	4	9.7	9.7	9.7	87.217
sp|Q03519|TAP2_HUMAN	sp|Q03519|TAP2_HUMAN	1	8	8	8	5	6	5	5	6	5	5	6	5	16.5	16.5	16.5	75.663
sp|Q03701|CEBPZ_HUMAN	sp|Q03701|CEBPZ_HUMAN	1	35	35	35	33	30	28	33	30	28	33	30	28	41.1	41.1	41.1	120.97
sp|Q04637|IF4G1_HUMAN	sp|Q04637|IF4G1_HUMAN	1	3	3	3	3	1	3	3	1	3	3	1	3	3.1	3.1	3.1	175.49
sp|Q04837|SSBP_HUMAN	sp|Q04837|SSBP_HUMAN	1	1	1	1	1	1	1	1	1	1	1	1	1	10.1	10.1	10.1	17.259
sp|Q04941|PLP2_HUMAN	sp|Q04941|PLP2_HUMAN	1	1	1	1	1	1	1	1	1	1	1	1	1	8.6	8.6	8.6	16.691
sp|Q05048|CSTF1_HUMAN	sp|Q05048|CSTF1_HUMAN	1	14	14	14	11	11	12	11	11	12	11	11	12	47.1	47.1	47.1	48.357
sp|Q05519|SRS11_HUMAN	sp|Q05519|SRS11_HUMAN	1	8	8	8	8	7	6	8	7	6	8	7	6	31.2	31.2	31.2	53.542
sp|Q05D32|CTSL2_HUMAN	sp|Q05D32|CTSL2_HUMAN	1	11	11	11	9	10	7	9	10	7	9	10	7	31.5	31.5	31.5	52.998
sp|Q06136|KDSR_HUMAN	sp|Q06136|KDSR_HUMAN	1	3	3	3	0	2	3	0	2	3	0	2	3	9.9	9.9	9.9	36.187
sp|Q06265|EXOS9_HUMAN	sp|Q06265|EXOS9_HUMAN	1	8	8	8	6	7	7	6	7	7	6	7	7	23.9	23.9	23.9	48.948
sp|Q06330|SUH_HUMAN;sp|Q9UBG7|RBPJL_HUMAN	sp|Q06330|SUH_HUMAN	2	8	8	8	4	6	6	4	6	6	4	6	6	20	20	20	55.637
sp|Q06481|APLP2_HUMAN	sp|Q06481|APLP2_HUMAN	1	1	1	1	0	0	1	0	0	1	0	0	1	1.6	1.6	1.6	86.955
sp|Q06546|GABPA_HUMAN	sp|Q06546|GABPA_HUMAN	1	1	1	1	0	1	0	0	1	0	0	1	0	5.3	5.3	5.3	51.295
sp|Q06587|RING1_HUMAN	sp|Q06587|RING1_HUMAN	1	12	12	9	12	11	10	12	11	10	9	9	8	49.8	49.8	42.1	42.429
sp|Q06830|PRDX1_HUMAN	sp|Q06830|PRDX1_HUMAN	1	11	11	9	8	10	8	8	10	8	6	8	6	66.3	66.3	56.8	22.11
sp|Q07020|RL18_HUMAN	sp|Q07020|RL18_HUMAN	1	6	6	6	6	6	6	6	6	6	6	6	6	31.4	31.4	31.4	21.634
sp|Q07021|C1QBP_HUMAN	sp|Q07021|C1QBP_HUMAN	1	7	7	7	5	6	7	5	6	7	5	6	7	40.8	40.8	40.8	31.362
sp|Q07065|CKAP4_HUMAN	sp|Q07065|CKAP4_HUMAN	1	25	24	24	20	21	22	19	20	21	19	20	21	52.8	51.8	51.8	66.022
sp|Q07157|ZO1_HUMAN	sp|Q07157|ZO1_HUMAN	1	3	3	3	0	0	3	0	0	3	0	0	3	2.6	2.6	2.6	195.46
sp|Q07666|KHDR1_HUMAN;sp|Q5VWX1|KHDR2_HUMAN;sp|O75525|KHDR3_HUMAN	sp|Q07666|KHDR1_HUMAN	3	11	11	11	9	11	10	9	11	10	9	11	10	35.9	35.9	35.9	48.227
sp|Q07954|LRP1_HUMAN	sp|Q07954|LRP1_HUMAN	1	2	2	2	0	1	1	0	1	1	0	1	1	0.7	0.7	0.7	504.6
sp|Q07955|SRSF1_HUMAN	sp|Q07955|SRSF1_HUMAN	1	19	19	18	15	17	17	15	17	17	14	16	16	48.4	48.4	45.6	27.744
sp|Q08043|ACTN3_HUMAN	sp|Q08043|ACTN3_HUMAN	1	6	1	1	2	4	4	0	0	1	0	0	1	8.4	1.7	1.7	103.24
sp|Q08170|SRSF4_HUMAN	sp|Q08170|SRSF4_HUMAN	1	8	3	3	8	7	7	3	2	2	3	2	2	14.8	7.7	7.7	56.678
sp|Q08211|DHX9_HUMAN	sp|Q08211|DHX9_HUMAN	1	60	60	60	53	54	54	53	54	54	53	54	54	57.8	57.8	57.8	140.96
sp|Q08257|QOR_HUMAN	sp|Q08257|QOR_HUMAN	1	1	1	1	1	0	1	1	0	1	1	0	1	5.2	5.2	5.2	35.206
sp|Q08380|LG3BP_HUMAN	sp|Q08380|LG3BP_HUMAN	1	6	6	6	1	2	6	1	2	6	1	2	6	12.3	12.3	12.3	65.33
sp|Q08945|SSRP1_HUMAN;REV__sp|Q96C10|DHX58_HUMAN	sp|Q08945|SSRP1_HUMAN	2	30	30	30	28	28	23	28	28	23	28	28	23	49.2	49.2	49.2	81.074
sp|Q08AF3|SLFN5_HUMAN	sp|Q08AF3|SLFN5_HUMAN	1	4	4	4	3	2	4	3	2	4	3	2	4	7	7	7	101.05
sp|Q08J23|NSUN2_HUMAN	sp|Q08J23|NSUN2_HUMAN	1	14	14	14	4	5	14	4	5	14	4	5	14	29.2	29.2	29.2	86.47
sp|Q09028|RBBP4_HUMAN	sp|Q09028|RBBP4_HUMAN	1	17	17	12	14	15	14	14	15	14	9	10	9	69.2	69.2	60.5	47.655
sp|Q09161|NCBP1_HUMAN	sp|Q09161|NCBP1_HUMAN	1	10	10	10	8	8	8	8	8	8	8	8	8	21	21	21	91.838
sp|Q09472|EP300_HUMAN	sp|Q09472|EP300_HUMAN	1	5	4	4	1	3	3	0	2	2	0	2	2	2.9	2.5	2.5	264.16
sp|Q09666|AHNK_HUMAN	sp|Q09666|AHNK_HUMAN	1	93	93	93	59	51	82	59	51	82	59	51	82	38.1	38.1	38.1	629.09
sp|Q0VG06|FP100_HUMAN	sp|Q0VG06|FP100_HUMAN	1	1	1	1	1	1	0	1	1	0	1	1	0	1.7	1.7	1.7	93.432
sp|Q10471|GALT2_HUMAN	sp|Q10471|GALT2_HUMAN	1	12	12	12	8	10	10	8	10	10	8	10	10	24.9	24.9	24.9	64.732
sp|Q10570|CPSF1_HUMAN	sp|Q10570|CPSF1_HUMAN	1	42	42	42	36	35	28	36	35	28	36	35	28	36.3	36.3	36.3	160.88
sp|Q10713|MPPA_HUMAN	sp|Q10713|MPPA_HUMAN	1	5	5	5	3	2	5	3	2	5	3	2	5	13.9	13.9	13.9	58.252
sp|Q12769|NU160_HUMAN	sp|Q12769|NU160_HUMAN	1	36	36	36	25	30	30	25	30	30	25	30	30	36.2	36.2	36.2	162.12
sp|Q12788|TBL3_HUMAN	sp|Q12788|TBL3_HUMAN	1	34	34	34	31	33	32	31	33	32	31	33	32	60	60	60	89.034
sp|Q12789|TF3C1_HUMAN	sp|Q12789|TF3C1_HUMAN	1	54	54	54	39	39	42	39	39	42	39	39	42	33.4	33.4	33.4	238.87
sp|Q12797|ASPH_HUMAN	sp|Q12797|ASPH_HUMAN	1	15	15	15	12	11	12	12	11	12	12	11	12	26.8	26.8	26.8	85.862
sp|Q12800|TFCP2_HUMAN	sp|Q12800|TFCP2_HUMAN	1	4	4	3	4	3	4	4	3	4	3	2	3	13.9	13.9	10.4	57.255
sp|Q12824|SNF5_HUMAN	sp|Q12824|SNF5_HUMAN	1	12	12	12	12	11	11	12	11	11	12	11	11	45.5	45.5	45.5	44.141
sp|Q12830|BPTF_HUMAN;sp|Q9NSV4|DIAP3_HUMAN	sp|Q12830|BPTF_HUMAN	2	36	36	36	29	22	20	29	22	20	29	22	20	16.1	16.1	16.1	338.26
sp|Q12846|STX4_HUMAN	sp|Q12846|STX4_HUMAN	1	1	1	1	0	0	1	0	0	1	0	0	1	6.4	6.4	6.4	34.18
sp|Q12849|GRSF1_HUMAN	sp|Q12849|GRSF1_HUMAN	1	5	5	5	3	2	5	3	2	5	3	2	5	17.3	17.3	17.3	53.126
sp|Q12857|NFIA_HUMAN;sp|Q14938|NFIX_HUMAN	sp|Q12857|NFIA_HUMAN	2	11	10	10	11	11	10	10	10	9	10	10	9	48.7	46.6	46.6	55.944
sp|Q12872|SFSWA_HUMAN	sp|Q12872|SFSWA_HUMAN	1	12	12	12	7	6	10	7	6	10	7	6	10	12.4	12.4	12.4	104.82
sp|Q12873|CHD3_HUMAN	sp|Q12873|CHD3_HUMAN	1	47	31	28	36	33	38	21	20	23	19	17	21	32.2	24.4	22.8	226.59
sp|Q12874|SF3A3_HUMAN	sp|Q12874|SF3A3_HUMAN	1	21	21	21	17	18	17	17	18	17	17	18	17	48.7	48.7	48.7	58.848
sp|Q12888|TP53B_HUMAN	sp|Q12888|TP53B_HUMAN	1	58	58	58	50	50	50	50	50	50	50	50	50	47.8	47.8	47.8	213.57
sp|Q12899|TRI26_HUMAN	sp|Q12899|TRI26_HUMAN	1	2	2	2	1	1	2	1	1	2	1	1	2	5.6	5.6	5.6	62.165
sp|Q12904|AIMP1_HUMAN	sp|Q12904|AIMP1_HUMAN	1	3	3	3	2	1	3	2	1	3	2	1	3	16	16	16	34.352
sp|Q12905|ILF2_HUMAN	sp|Q12905|ILF2_HUMAN	1	24	24	24	20	20	17	20	20	17	20	20	17	81.5	81.5	81.5	43.062
sp|Q12906|ILF3_HUMAN	sp|Q12906|ILF3_HUMAN	1	49	49	44	48	46	40	48	46	40	43	41	37	70.9	70.9	67	95.337
sp|Q12907|LMAN2_HUMAN	sp|Q12907|LMAN2_HUMAN	1	9	9	9	8	7	6	8	7	6	8	7	6	23.3	23.3	23.3	40.228
sp|Q12926|ELAV2_HUMAN	sp|Q12926|ELAV2_HUMAN	1	2	1	1	2	2	2	1	1	1	1	1	1	5.6	3.1	3.1	39.503
sp|Q12931|TRAP1_HUMAN	sp|Q12931|TRAP1_HUMAN	1	18	17	17	14	12	14	13	11	13	13	11	13	32	30	30	80.109
sp|Q12962|TAF10_HUMAN	sp|Q12962|TAF10_HUMAN	1	3	3	3	2	3	1	2	3	1	2	3	1	36.7	36.7	36.7	21.711
sp|Q12972|PP1R8_HUMAN	sp|Q12972|PP1R8_HUMAN	1	7	7	7	5	5	6	5	5	6	5	5	6	38.7	38.7	38.7	38.478
sp|Q12996|CSTF3_HUMAN	sp|Q12996|CSTF3_HUMAN	1	24	24	24	19	18	20	19	18	20	19	18	20	41.7	41.7	41.7	82.921
sp|Q13011|ECH1_HUMAN	sp|Q13011|ECH1_HUMAN	1	6	6	6	3	2	5	3	2	5	3	2	5	25	25	25	35.816
sp|Q13042|CDC16_HUMAN	sp|Q13042|CDC16_HUMAN	1	10	10	10	9	7	9	9	7	9	9	7	9	19.5	19.5	19.5	71.655
sp|Q13188|STK3_HUMAN;sp|Q13043|STK4_HUMAN	sp|Q13188|STK3_HUMAN;sp|Q13043|STK4_HUMAN	2	1	1	1	0	0	1	0	0	1	0	0	1	2.6	2.6	2.6	56.3
sp|Q13111|CAF1A_HUMAN	sp|Q13111|CAF1A_HUMAN	1	24	24	24	19	17	15	19	17	15	19	17	15	43.7	43.7	43.7	106.92
sp|Q13112|CAF1B_HUMAN	sp|Q13112|CAF1B_HUMAN	1	13	13	13	7	9	11	7	9	11	7	9	11	29.3	29.3	29.3	61.492
sp|Q13123|RED_HUMAN	sp|Q13123|RED_HUMAN	1	25	25	24	24	22	19	24	22	19	23	21	18	44.5	44.5	44.5	65.601
sp|Q13129|RLF_HUMAN	sp|Q13129|RLF_HUMAN	1	22	22	22	15	15	14	15	15	14	15	15	14	15.2	15.2	15.2	217.95
sp|Q13148|TADBP_HUMAN	sp|Q13148|TADBP_HUMAN	1	14	14	14	12	13	9	12	13	9	12	13	9	44.7	44.7	44.7	44.739
sp|Q13151|ROA0_HUMAN	sp|Q13151|ROA0_HUMAN	1	9	8	8	8	9	8	7	8	7	7	8	7	43.9	41.3	41.3	30.84
sp|Q13155|AIMP2_HUMAN	sp|Q13155|AIMP2_HUMAN	1	3	3	3	2	1	3	2	1	3	2	1	3	17.2	17.2	17.2	35.348
sp|Q13162|PRDX4_HUMAN	sp|Q13162|PRDX4_HUMAN	1	4	3	3	3	3	3	2	2	2	2	2	2	22.9	19.9	19.9	30.54
sp|Q13185|CBX3_HUMAN	sp|Q13185|CBX3_HUMAN	1	9	8	7	9	9	9	8	8	8	7	7	7	55.7	49.2	40.4	20.811
sp|Q13200|PSMD2_HUMAN	sp|Q13200|PSMD2_HUMAN	1	18	18	18	11	14	13	11	14	13	11	14	13	26.3	26.3	26.3	100.2
sp|Q13206|DDX10_HUMAN	sp|Q13206|DDX10_HUMAN	1	29	29	29	22	24	21	22	24	21	22	24	21	38.6	38.6	38.6	100.89
sp|Q13217|DNJC3_HUMAN	sp|Q13217|DNJC3_HUMAN	1	2	2	2	2	1	2	2	1	2	2	1	2	5.2	5.2	5.2	57.579
sp|Q13242|SRSF9_HUMAN	sp|Q13242|SRSF9_HUMAN	1	14	13	13	13	12	14	12	11	13	12	11	13	57.9	54.8	54.8	25.542
sp|Q13243|SRSF5_HUMAN	sp|Q13243|SRSF5_HUMAN	1	7	6	6	7	7	6	6	6	5	6	6	5	25.4	22.1	22.1	31.263
sp|Q13247|SRSF6_HUMAN	sp|Q13247|SRSF6_HUMAN	1	15	15	10	14	13	14	14	13	14	9	8	9	31.1	31.1	20.9	39.586
sp|Q13263|TIF1B_HUMAN	sp|Q13263|TIF1B_HUMAN	1	28	28	28	28	28	26	28	28	26	28	28	26	66	66	66	88.549
sp|Q13268|DHRS2_HUMAN	sp|Q13268|DHRS2_HUMAN	1	1	1	1	0	0	1	0	0	1	0	0	1	6.6	6.6	6.6	27.438
sp|Q13283|G3BP1_HUMAN	sp|Q13283|G3BP1_HUMAN	1	1	1	1	1	1	0	1	1	0	1	1	0	1.9	1.9	1.9	52.164
sp|Q13310|PABP4_HUMAN	sp|Q13310|PABP4_HUMAN	1	11	4	3	8	9	9	3	3	3	3	2	2	19.1	7.1	5.7	70.782
sp|Q13315|ATM_HUMAN	sp|Q13315|ATM_HUMAN	1	4	4	4	0	1	3	0	1	3	0	1	3	1.4	1.4	1.4	350.71
sp|Q13330|MTA1_HUMAN	sp|Q13330|MTA1_HUMAN	1	23	20	18	19	20	20	17	17	18	16	15	16	45	40.7	36.8	80.785
sp|Q13347|EIF3I_HUMAN	sp|Q13347|EIF3I_HUMAN	1	1	1	1	0	0	1	0	0	1	0	0	1	3.7	3.7	3.7	36.501
sp|Q13352|CENPR_HUMAN	sp|Q13352|CENPR_HUMAN	1	1	1	1	1	1	1	1	1	1	1	1	1	9	9	9	20.194
sp|Q13356|PPIL2_HUMAN	sp|Q13356|PPIL2_HUMAN	1	7	7	7	4	5	6	4	5	6	4	5	6	17.3	17.3	17.3	58.823
sp|Q13362|2A5G_HUMAN;sp|Q14738|2A5D_HUMAN	sp|Q13362|2A5G_HUMAN	2	3	3	3	3	3	2	3	3	2	3	3	2	6.5	6.5	6.5	61.06
sp|Q13405|RM49_HUMAN	sp|Q13405|RM49_HUMAN	1	2	2	2	0	1	2	0	1	2	0	1	2	16.3	16.3	16.3	19.198
sp|Q13415|ORC1_HUMAN	sp|Q13415|ORC1_HUMAN	1	16	16	16	14	14	13	14	14	13	14	14	13	24.5	24.5	24.5	97.349
sp|Q13416|ORC2_HUMAN	sp|Q13416|ORC2_HUMAN	1	8	8	8	5	6	6	5	6	6	5	6	6	17.7	17.7	17.7	65.971
sp|Q13427|PPIG_HUMAN	sp|Q13427|PPIG_HUMAN	1	7	7	7	5	6	7	5	6	7	5	6	7	9.7	9.7	9.7	88.616
sp|Q13428|TCOF_HUMAN	sp|Q13428|TCOF_HUMAN	1	29	29	29	25	26	23	25	26	23	25	26	23	21.8	21.8	21.8	152.1
sp|Q13435|SF3B2_HUMAN	sp|Q13435|SF3B2_HUMAN	1	44	44	44	35	40	38	35	40	38	35	40	38	54.3	54.3	54.3	100.23
sp|Q13438|OS9_HUMAN;sp|Q8N7B9|EFCB3_HUMAN;sp|Q93096|TP4A1_HUMAN	sp|Q13438|OS9_HUMAN	3	3	3	2	2	1	2	2	1	2	1	1	2	4.6	4.6	3.7	75.561
sp|Q13444|ADA15_HUMAN	sp|Q13444|ADA15_HUMAN	1	4	4	4	1	1	4	1	1	4	1	1	4	6.1	6.1	6.1	92.958
sp|Q13445|TMED1_HUMAN	sp|Q13445|TMED1_HUMAN	1	2	2	2	2	1	2	2	1	2	2	1	2	9.7	9.7	9.7	25.206
sp|Q13472|TOP3A_HUMAN	sp|Q13472|TOP3A_HUMAN	1	8	8	8	6	4	6	6	4	6	6	4	6	9.4	9.4	9.4	112.37
sp|Q13501|SQSTM_HUMAN	sp|Q13501|SQSTM_HUMAN	1	5	5	5	0	0	5	0	0	5	0	0	5	25	25	25	47.687
sp|Q13503|MED21_HUMAN	sp|Q13503|MED21_HUMAN	1	3	3	3	2	2	2	2	2	2	2	2	2	36.1	36.1	36.1	15.564
sp|Q13505|MTX1_HUMAN	sp|Q13505|MTX1_HUMAN	1	1	1	1	1	1	1	1	1	1	1	1	1	3.9	3.9	3.9	51.476
sp|Q13523|PRP4B_HUMAN	sp|Q13523|PRP4B_HUMAN	1	23	23	23	20	20	15	20	20	15	20	20	15	25.2	25.2	25.2	116.99
sp|Q13535|ATR_HUMAN	sp|Q13535|ATR_HUMAN	1	10	10	10	3	7	8	3	7	8	3	7	8	5.7	5.7	5.7	301.36
sp|Q13547|HDAC1_HUMAN;sp|Q96G03|PGM2_HUMAN	sp|Q13547|HDAC1_HUMAN	2	19	13	13	18	17	16	12	11	11	12	11	11	54.4	43.6	43.6	55.102
sp|Q13573|SNW1_HUMAN	sp|Q13573|SNW1_HUMAN	1	21	21	21	16	16	20	16	16	20	16	16	20	45.7	45.7	45.7	61.494
sp|Q13586|STIM1_HUMAN	sp|Q13586|STIM1_HUMAN	1	11	11	11	7	6	8	7	6	8	7	6	8	19.7	19.7	19.7	77.422
sp|Q13595|TRA2A_HUMAN	sp|Q13595|TRA2A_HUMAN	1	9	9	9	9	8	7	9	8	7	9	8	7	38.7	38.7	38.7	32.688
sp|Q13601|KRR1_HUMAN	sp|Q13601|KRR1_HUMAN	1	14	14	14	11	12	11	11	12	11	11	12	11	39.1	39.1	39.1	43.664
sp|Q13610|PWP1_HUMAN	sp|Q13610|PWP1_HUMAN	1	12	12	12	9	8	8	9	8	8	9	8	8	38.1	38.1	38.1	55.827
sp|Q13616|CUL1_HUMAN	sp|Q13616|CUL1_HUMAN	1	6	6	6	4	4	5	4	4	5	4	4	5	9.7	9.7	9.7	89.677
sp|Q13617|CUL2_HUMAN	sp|Q13617|CUL2_HUMAN	1	6	5	5	2	3	5	1	2	4	1	2	4	7.7	6.8	6.8	86.982
sp|Q13619|CUL4A_HUMAN;REV__sp|P41250|SYG_HUMAN	sp|Q13619|CUL4A_HUMAN	2	24	24	18	20	19	14	20	19	14	15	14	10	29.5	29.5	23.1	87.679
sp|Q13620|CUL4B_HUMAN;sp|Q16816|PHKG1_HUMAN	sp|Q13620|CUL4B_HUMAN	2	12	6	6	9	10	7	4	5	3	4	5	3	16	10.6	10.6	103.98
sp|Q13637|RAB32_HUMAN	sp|Q13637|RAB32_HUMAN	1	2	2	1	0	0	2	0	0	2	0	0	1	11.1	11.1	6.2	24.997
sp|Q13724|MOGS_HUMAN	sp|Q13724|MOGS_HUMAN	1	5	5	5	3	3	4	3	3	4	3	3	4	8.2	8.2	8.2	91.916
sp|Q13751|LAMB3_HUMAN	sp|Q13751|LAMB3_HUMAN	1	1	1	1	1	1	0	1	1	0	1	1	0	1.3	1.3	1.3	129.57
sp|Q13769|THOC5_HUMAN	sp|Q13769|THOC5_HUMAN	1	21	21	21	19	18	13	19	18	13	19	18	13	41.4	41.4	41.4	78.507
sp|Q13813|SPTA2_HUMAN	sp|Q13813|SPTA2_HUMAN	1	63	63	63	32	29	55	32	29	55	32	29	55	35.4	35.4	35.4	284.54
sp|Q13823|NOG2_HUMAN	sp|Q13823|NOG2_HUMAN	1	27	27	27	21	22	21	21	22	21	21	22	21	37.8	37.8	37.8	83.654
sp|Q13838|DX39B_HUMAN	sp|Q13838|DX39B_HUMAN	1	19	19	9	15	19	18	15	19	18	7	9	9	52.8	52.8	28.7	48.991
sp|Q13868|EXOS2_HUMAN	sp|Q13868|EXOS2_HUMAN	1	8	8	8	7	6	6	7	6	6	7	6	6	41	41	41	32.789
sp|Q13887|KLF5_HUMAN	sp|Q13887|KLF5_HUMAN	1	5	5	5	4	4	4	4	4	4	4	4	4	23.4	23.4	23.4	50.791
sp|Q13888|TF2H2_HUMAN;sp|Q6P1K8|T2H2L_HUMAN	sp|Q13888|TF2H2_HUMAN;sp|Q6P1K8|T2H2L_HUMAN	2	8	8	8	4	4	7	4	4	7	4	4	7	24.3	24.3	24.3	44.419
sp|Q13889|TF2H3_HUMAN	sp|Q13889|TF2H3_HUMAN	1	2	2	2	1	2	2	1	2	2	1	2	2	11	11	11	34.378
sp|Q13895|BYST_HUMAN	sp|Q13895|BYST_HUMAN	1	17	17	17	16	16	17	16	16	17	16	16	17	45.3	45.3	45.3	49.601
sp|Q13948|CASP_HUMAN	sp|Q13948|CASP_HUMAN	1	12	1	1	9	10	9	1	1	0	1	1	0	20.5	1.3	1.3	77.454
sp|Q13952|NFYC_HUMAN	sp|Q13952|NFYC_HUMAN	1	2	2	2	2	2	1	2	2	1	2	2	1	4.6	4.6	4.6	50.302
sp|Q14004|CDK13_HUMAN	sp|Q14004|CDK13_HUMAN	1	8	6	6	6	2	5	4	1	4	4	1	4	8.4	7.3	7.3	164.92
sp|Q14008|CKAP5_HUMAN	sp|Q14008|CKAP5_HUMAN	1	10	10	10	6	2	7	6	2	7	6	2	7	6.2	6.2	6.2	225.49
sp|Q14011|CIRBP_HUMAN	sp|Q14011|CIRBP_HUMAN	1	4	4	4	3	2	4	3	2	4	3	2	4	26.7	26.7	26.7	18.648
sp|Q14061|COX17_HUMAN	sp|Q14061|COX17_HUMAN	1	1	1	1	0	0	1	0	0	1	0	0	1	25.4	25.4	25.4	6.9151
sp|Q14103|HNRPD_HUMAN	sp|Q14103|HNRPD_HUMAN	1	17	17	14	14	14	15	14	14	15	12	11	12	37.7	37.7	34.9	38.434
sp|Q14119|VEZF1_HUMAN	sp|Q14119|VEZF1_HUMAN	1	5	5	4	3	2	3	3	2	3	3	1	2	15.5	15.5	14.2	56.931
sp|Q14126|DSG2_HUMAN	sp|Q14126|DSG2_HUMAN	1	8	8	8	2	0	8	2	0	8	2	0	8	12	12	12	122.29
sp|Q14137|BOP1_HUMAN;sp|P29324|POLN_HEVBU;sp|P33424|POLN_HEVPA;sp|Q04610|POLN_HEVMY;sp|Q81862|POLN_HEVCH;sp|Q9WC28|POLN_HEVHY;REV__sp|Q6IQ19|CA096_HUMAN	sp|Q14137|BOP1_HUMAN	7	28	28	27	21	21	23	21	21	23	20	20	22	53.2	53.2	52.4	83.629
sp|Q14146|URB2_HUMAN	sp|Q14146|URB2_HUMAN	1	18	18	18	14	16	10	14	16	10	14	16	10	13.7	13.7	13.7	170.54
sp|Q14147|DHX34_HUMAN	sp|Q14147|DHX34_HUMAN	1	1	1	1	1	0	0	1	0	0	1	0	0	1.5	1.5	1.5	128.12
sp|Q14149|MORC3_HUMAN	sp|Q14149|MORC3_HUMAN	1	14	14	14	12	7	9	12	7	9	12	7	9	22.2	22.2	22.2	107.11
sp|Q14151|SAFB2_HUMAN	sp|Q14151|SAFB2_HUMAN	1	33	33	22	27	29	26	27	29	26	18	19	15	41.1	41.1	27	107.47
sp|Q14152|EIF3A_HUMAN	sp|Q14152|EIF3A_HUMAN	1	5	5	5	0	2	5	0	2	5	0	2	5	4.6	4.6	4.6	166.57
sp|Q14157|UBP2L_HUMAN	sp|Q14157|UBP2L_HUMAN	1	2	2	2	0	0	2	0	0	2	0	0	2	2.1	2.1	2.1	114.53
sp|Q14165|MLEC_HUMAN	sp|Q14165|MLEC_HUMAN	1	12	12	12	10	10	11	10	10	11	10	10	11	42.8	42.8	42.8	32.233
sp|Q14186|TFDP1_HUMAN	sp|Q14186|TFDP1_HUMAN	1	1	1	1	0	0	1	0	0	1	0	0	1	2.7	2.7	2.7	45.07
sp|Q14202|ZMYM3_HUMAN	sp|Q14202|ZMYM3_HUMAN	1	26	26	25	19	14	19	19	14	19	18	14	19	27.3	27.3	26.6	152.38
sp|Q14207|NPAT_HUMAN	sp|Q14207|NPAT_HUMAN	1	5	5	5	2	3	2	2	3	2	2	3	2	4.9	4.9	4.9	154.29
sp|Q14241|ELOA1_HUMAN	sp|Q14241|ELOA1_HUMAN	1	2	2	2	1	1	1	1	1	1	1	1	1	5	5	5	89.908
sp|Q14257|RCN2_HUMAN	sp|Q14257|RCN2_HUMAN	1	1	1	1	1	1	1	1	1	1	1	1	1	5	5	5	36.876
sp|Q14318|FKBP8_HUMAN	sp|Q14318|FKBP8_HUMAN	1	5	5	5	2	3	4	2	3	4	2	3	4	18.4	18.4	18.4	44.561
sp|Q14331|FRG1_HUMAN;sp|Q9BZ01|FRG1B_HUMAN	sp|Q14331|FRG1_HUMAN;sp|Q9BZ01|FRG1B_HUMAN	2	6	6	6	2	3	6	2	3	6	2	3	6	29.8	29.8	29.8	29.172
sp|Q14444|CAPR1_HUMAN	sp|Q14444|CAPR1_HUMAN	1	6	6	6	2	1	6	2	1	6	2	1	6	13.1	13.1	13.1	78.365
sp|Q14498|RBM39_HUMAN;sp|Q86U06|RBM23_HUMAN	sp|Q14498|RBM39_HUMAN	2	20	20	20	13	18	14	13	18	14	13	18	14	42.3	42.3	42.3	59.379
sp|Q14527|HLTF_HUMAN	sp|Q14527|HLTF_HUMAN	1	18	18	18	18	17	11	18	17	11	18	17	11	28.3	28.3	28.3	113.93
sp|Q14534|ERG1_HUMAN	sp|Q14534|ERG1_HUMAN	1	3	3	3	2	2	3	2	2	3	2	2	3	9.8	9.8	9.8	63.922
sp|Q14562|DHX8_HUMAN	sp|Q14562|DHX8_HUMAN	1	31	30	30	23	28	24	22	27	23	22	27	23	33.5	32.8	32.8	139.31
sp|Q14566|MCM6_HUMAN	sp|Q14566|MCM6_HUMAN	1	7	7	7	6	5	5	6	5	5	6	5	5	8.8	8.8	8.8	92.888
sp|Q14573|ITPR3_HUMAN;REV__sp|Q00978|IRF9_HUMAN	sp|Q14573|ITPR3_HUMAN	2	6	6	6	3	3	5	3	3	5	3	3	5	3.6	3.6	3.6	304.1
sp|Q14592|ZN460_HUMAN	sp|Q14592|ZN460_HUMAN	1	1	1	1	0	1	1	0	1	1	0	1	1	5.5	5.5	5.5	63.664
sp|Q14643|ITPR1_HUMAN	sp|Q14643|ITPR1_HUMAN	1	9	9	9	5	4	5	5	4	5	5	4	5	5.1	5.1	5.1	313.94
sp|Q14669|TRIPC_HUMAN	sp|Q14669|TRIPC_HUMAN	1	8	8	8	6	5	7	6	5	7	6	5	7	5.4	5.4	5.4	220.43
sp|Q14671|PUM1_HUMAN;sp|Q8TB72|PUM2_HUMAN	sp|Q14671|PUM1_HUMAN;sp|Q8TB72|PUM2_HUMAN	2	1	1	1	0	1	0	0	1	0	0	1	0	0.8	0.8	0.8	126.47
sp|Q14676|MDC1_HUMAN	sp|Q14676|MDC1_HUMAN	1	38	38	38	32	36	31	32	36	31	32	36	31	34.1	34.1	34.1	226.66
sp|Q14683|SMC1A_HUMAN;sp|Q8NDV3|SMC1B_HUMAN	sp|Q14683|SMC1A_HUMAN	2	61	61	61	51	51	53	51	51	53	51	51	53	50.7	50.7	50.7	143.23
sp|Q14684|RRP1B_HUMAN	sp|Q14684|RRP1B_HUMAN	1	36	36	36	29	28	31	29	28	31	29	28	31	60.9	60.9	60.9	84.427
sp|Q14686|NCOA6_HUMAN	sp|Q14686|NCOA6_HUMAN	1	3	3	3	0	2	3	0	2	3	0	2	3	1.5	1.5	1.5	219.14
sp|Q14690|RRP5_HUMAN	sp|Q14690|RRP5_HUMAN	1	71	71	71	60	61	59	60	61	59	60	61	59	47.8	47.8	47.8	208.7
sp|Q14692|BMS1_HUMAN;sp|A8MV67|YO021_HUMAN;sp|A8MXU9|YO022_HUMAN	sp|Q14692|BMS1_HUMAN	3	45	45	45	37	37	37	37	37	37	37	37	37	39	39	39	145.81
sp|Q14697|GANAB_HUMAN;sp|P24933|L100_ADE05;sp|P24932|L100_ADE02	sp|Q14697|GANAB_HUMAN	3	22	22	22	16	13	17	16	13	17	16	13	17	33.9	33.9	33.9	106.87
sp|Q14728|MFS10_HUMAN	sp|Q14728|MFS10_HUMAN	1	1	1	1	1	1	1	1	1	1	1	1	1	2.9	2.9	2.9	48.339
sp|Q14739|LBR_HUMAN	sp|Q14739|LBR_HUMAN	1	15	15	15	14	13	14	14	13	14	14	13	14	21.1	21.1	21.1	70.702
sp|Q14781|CBX2_HUMAN	sp|Q14781|CBX2_HUMAN	1	2	2	2	1	1	2	1	1	2	1	1	2	8.1	8.1	8.1	56.08
sp|Q14789|GOGB1_HUMAN	sp|Q14789|GOGB1_HUMAN	1	3	3	3	1	2	2	1	2	2	1	2	2	1.3	1.3	1.3	376.01
sp|Q14807|KIF22_HUMAN	sp|Q14807|KIF22_HUMAN	1	21	21	21	16	16	12	16	16	12	16	16	12	48.1	48.1	48.1	73.261
sp|Q14814|MEF2D_HUMAN	sp|Q14814|MEF2D_HUMAN	1	2	2	2	1	1	1	1	1	1	1	1	1	6.5	6.5	6.5	55.937
sp|Q14839|CHD4_HUMAN	sp|Q14839|CHD4_HUMAN	1	80	80	58	74	72	71	74	72	71	53	53	51	49.8	49.8	38.3	218
sp|Q14865|ARI5B_HUMAN	sp|Q14865|ARI5B_HUMAN	1	3	3	3	2	2	3	2	2	3	2	2	3	4.6	4.6	4.6	132.37
sp|Q14919|NC2A_HUMAN	sp|Q14919|NC2A_HUMAN	1	2	2	2	0	2	1	0	2	1	0	2	1	17.1	17.1	17.1	22.35
sp|Q14966|ZN638_HUMAN	sp|Q14966|ZN638_HUMAN	1	49	49	49	39	36	34	39	36	34	39	36	34	31.1	31.1	31.1	220.62
sp|Q14974|IMB1_HUMAN	sp|Q14974|IMB1_HUMAN	1	23	23	23	21	22	23	21	22	23	21	22	23	33.3	33.3	33.3	97.169
sp|Q14978|NOLC1_HUMAN	sp|Q14978|NOLC1_HUMAN	1	13	13	13	10	13	10	10	13	10	10	13	10	16.7	16.7	16.7	73.602
sp|Q14980|NUMA1_HUMAN;sp|Q9NXK6|MPRG_HUMAN	sp|Q14980|NUMA1_HUMAN	2	91	91	91	82	78	78	82	78	78	82	78	78	54.8	54.8	54.8	238.26
sp|Q15003|CND2_HUMAN	sp|Q15003|CND2_HUMAN	1	6	6	6	5	2	3	5	2	3	5	2	3	9.3	9.3	9.3	82.562
sp|Q15004|PAF_HUMAN	sp|Q15004|PAF_HUMAN	1	1	1	1	0	1	0	0	1	0	0	1	0	15.3	15.3	15.3	11.986
sp|Q15005|SPCS2_HUMAN	sp|Q15005|SPCS2_HUMAN	1	8	8	8	7	7	7	7	7	7	7	7	7	36.7	36.7	36.7	25.003
sp|Q15006|TTC35_HUMAN	sp|Q15006|TTC35_HUMAN	1	7	7	7	4	4	6	4	4	6	4	4	6	29	29	29	34.833
sp|Q15007|FL2D_HUMAN	sp|Q15007|FL2D_HUMAN	1	12	12	11	12	11	10	12	11	10	11	11	9	37.1	37.1	35.6	44.243
sp|Q15008|PSMD6_HUMAN	sp|Q15008|PSMD6_HUMAN	1	11	11	11	9	8	11	9	8	11	9	8	11	31.4	31.4	31.4	45.531
sp|Q15019|SEPT2_HUMAN	sp|Q15019|SEPT2_HUMAN	1	2	2	2	0	0	2	0	0	2	0	0	2	9.7	9.7	9.7	41.487
sp|Q15020|SART3_HUMAN	sp|Q15020|SART3_HUMAN	1	23	23	23	18	20	20	18	20	20	18	20	20	33.2	33.2	33.2	109.93
sp|Q15021|CND1_HUMAN;REV__sp|Q02790|FKBP4_HUMAN	sp|Q15021|CND1_HUMAN	2	18	18	18	14	12	10	14	12	10	14	12	10	16.2	16.2	16.2	157.18
sp|Q15022|SUZ12_HUMAN	sp|Q15022|SUZ12_HUMAN	1	23	23	23	18	18	14	18	18	14	18	18	14	46.1	46.1	46.1	83.054
sp|Q15024|EXOS7_HUMAN	sp|Q15024|EXOS7_HUMAN	1	11	11	11	11	11	9	11	11	9	11	11	9	51.2	51.2	51.2	31.821
sp|Q15029|U5S1_HUMAN	sp|Q15029|U5S1_HUMAN	1	52	52	51	46	45	39	46	45	39	46	44	38	70.3	70.3	69.2	109.43
sp|Q15031|SYLM_HUMAN	sp|Q15031|SYLM_HUMAN	1	1	1	1	0	0	1	0	0	1	0	0	1	3	3	3	101.97
sp|Q15046|SYK_HUMAN	sp|Q15046|SYK_HUMAN	1	9	9	9	4	3	8	4	3	8	4	3	8	19.6	19.6	19.6	68.047
sp|Q15050|RRS1_HUMAN	sp|Q15050|RRS1_HUMAN	1	15	15	15	14	12	12	14	12	12	14	12	12	44.7	44.7	44.7	41.193
sp|Q15059|BRD3_HUMAN	sp|Q15059|BRD3_HUMAN	1	21	13	13	17	18	15	11	12	10	11	12	10	33.1	24	24	79.541
sp|Q15061|WDR43_HUMAN	sp|Q15061|WDR43_HUMAN	1	21	21	21	18	20	19	18	20	19	18	20	19	38.6	38.6	38.6	74.89
sp|Q15067|ACOX1_HUMAN	sp|Q15067|ACOX1_HUMAN	1	5	5	5	3	3	4	3	3	4	3	3	4	13.6	13.6	13.6	74.423
sp|Q15070|OXA1L_HUMAN	sp|Q15070|OXA1L_HUMAN	1	2	2	2	2	1	0	2	1	0	2	1	0	5.1	5.1	5.1	48.547
sp|Q15072|OZF_HUMAN	sp|Q15072|OZF_HUMAN	1	2	2	2	1	2	1	1	2	1	1	2	1	8.6	8.6	8.6	33.307
sp|Q15084|PDIA6_HUMAN	sp|Q15084|PDIA6_HUMAN	1	9	9	9	8	7	6	8	7	6	8	7	6	30	30	30	48.121
sp|Q15124|PGM5_HUMAN	sp|Q15124|PGM5_HUMAN	1	1	1	1	1	1	1	1	1	1	1	1	1	1.6	1.6	1.6	62.224
sp|Q15125|EBP_HUMAN	sp|Q15125|EBP_HUMAN	1	3	3	3	2	2	3	2	2	3	2	2	3	16.5	16.5	16.5	26.352
sp|Q15149|PLEC_HUMAN	sp|Q15149|PLEC_HUMAN	1	178	178	172	122	121	165	122	121	165	116	115	159	45.3	45.3	43.5	531.78
sp|Q15165|PON2_HUMAN	sp|Q15165|PON2_HUMAN	1	7	7	7	6	6	6	6	6	6	6	6	6	38.1	38.1	38.1	39.396
sp|Q15233|NONO_HUMAN	sp|Q15233|NONO_HUMAN	1	27	26	26	25	25	26	24	24	25	24	24	25	59	57.3	57.3	54.231
sp|Q15269|PWP2_HUMAN	sp|Q15269|PWP2_HUMAN	1	31	31	31	28	27	29	28	27	29	28	27	29	42.9	42.9	42.9	102.45
sp|Q15287|RNPS1_HUMAN	sp|Q15287|RNPS1_HUMAN	1	6	6	6	5	6	6	5	6	6	5	6	6	23.9	23.9	23.9	34.208
sp|Q15291|RBBP5_HUMAN	sp|Q15291|RBBP5_HUMAN	1	15	15	15	12	11	13	12	11	13	12	11	13	30.3	30.3	30.3	59.152
sp|Q15293|RCN1_HUMAN	sp|Q15293|RCN1_HUMAN	1	3	3	3	2	1	2	2	1	2	2	1	2	11.8	11.8	11.8	38.89
sp|Q15326|ZMY11_HUMAN	sp|Q15326|ZMY11_HUMAN	1	5	5	5	4	4	5	4	4	5	4	4	5	14.4	14.4	14.4	66.203
sp|Q15345|LRC41_HUMAN	sp|Q15345|LRC41_HUMAN	1	1	1	1	0	0	1	0	0	1	0	0	1	2.5	2.5	2.5	88.649
sp|Q15361|TTF1_HUMAN	sp|Q15361|TTF1_HUMAN	1	12	12	12	9	10	8	9	10	8	9	10	8	23.5	23.5	23.5	103.05
sp|Q15363|TMED2_HUMAN	sp|Q15363|TMED2_HUMAN	1	5	5	5	5	4	4	5	4	4	5	4	4	33.8	33.8	33.8	22.761
sp|Q15365|PCBP1_HUMAN	sp|Q15365|PCBP1_HUMAN	1	13	13	9	12	13	12	12	13	12	9	9	9	61.2	61.2	48	37.497
sp|Q15366|PCBP2_HUMAN;sp|P57721|PCBP3_HUMAN;sp|P57723|PCBP4_HUMAN	sp|Q15366|PCBP2_HUMAN	3	9	5	5	7	9	7	4	5	4	4	5	4	38.1	27.4	27.4	38.58
sp|Q15369|ELOC_HUMAN	sp|Q15369|ELOC_HUMAN	1	4	4	4	3	3	4	3	3	4	3	3	4	48.2	48.2	48.2	12.473
sp|Q15370|ELOB_HUMAN	sp|Q15370|ELOB_HUMAN	1	6	6	6	4	4	5	4	4	5	4	4	5	52.5	52.5	52.5	13.133
sp|Q15388|TOM20_HUMAN	sp|Q15388|TOM20_HUMAN	1	1	1	1	0	0	1	0	0	1	0	0	1	9	9	9	16.298
sp|Q15392|DHC24_HUMAN	sp|Q15392|DHC24_HUMAN	1	6	6	6	5	6	6	5	6	6	5	6	6	14.7	14.7	14.7	60.101
sp|Q15393|SF3B3_HUMAN	sp|Q15393|SF3B3_HUMAN	1	44	44	44	39	40	39	39	40	39	39	40	39	49.7	49.7	49.7	135.58
sp|Q15397|K0020_HUMAN;sp|Q8IYS0|GRM1C_HUMAN	sp|Q15397|K0020_HUMAN	2	32	32	32	31	27	22	31	27	22	31	27	22	50.8	50.8	50.8	73.584
sp|Q15424|SAFB1_HUMAN	sp|Q15424|SAFB1_HUMAN	1	29	18	18	23	21	27	14	11	16	14	11	16	33.2	18.5	18.5	102.64
sp|Q15427|SF3B4_HUMAN	sp|Q15427|SF3B4_HUMAN	1	6	6	6	4	6	5	4	6	5	4	6	5	22.4	22.4	22.4	44.385
sp|Q15428|SF3A2_HUMAN	sp|Q15428|SF3A2_HUMAN	1	9	9	9	9	9	7	9	9	7	9	9	7	25.9	25.9	25.9	49.255
sp|Q15459|SF3A1_HUMAN;sp|Q9NZ56|FMN2_HUMAN;sp|Q8TB33|CX024_HUMAN	sp|Q15459|SF3A1_HUMAN	3	31	31	31	31	28	30	31	28	30	31	28	30	46.2	46.2	46.2	88.885
sp|Q15528|MED22_HUMAN	sp|Q15528|MED22_HUMAN	1	2	2	2	1	2	2	1	2	2	1	2	2	12.5	12.5	12.5	22.22
sp|Q15532|SSXT_HUMAN	sp|Q15532|SSXT_HUMAN	1	4	4	4	4	4	4	4	4	4	4	4	4	9.1	9.1	9.1	45.929
sp|Q15542|TAF5_HUMAN	sp|Q15542|TAF5_HUMAN	1	5	5	5	3	2	4	3	2	4	3	2	4	10.5	10.5	10.5	86.829
sp|Q15554|TERF2_HUMAN	sp|Q15554|TERF2_HUMAN	1	9	9	9	8	8	8	8	8	8	8	8	8	33	33	33	55.55
sp|Q15561|TEAD4_HUMAN;sp|Q15562|TEAD2_HUMAN	sp|Q15561|TEAD4_HUMAN	2	5	3	3	3	4	2	1	2	1	1	2	1	14.3	9.9	9.9	48.328
sp|Q15572|TAF1C_HUMAN	sp|Q15572|TAF1C_HUMAN	1	2	2	2	2	1	1	2	1	1	2	1	1	3.6	3.6	3.6	95.212
sp|Q15573|TAF1A_HUMAN	sp|Q15573|TAF1A_HUMAN	1	1	1	1	1	1	0	1	1	0	1	1	0	2.4	2.4	2.4	52.675
sp|Q15629|TRAM1_HUMAN	sp|Q15629|TRAM1_HUMAN	1	5	5	5	4	3	3	4	3	3	4	3	3	13.4	13.4	13.4	43.071
sp|Q15637|SF01_HUMAN	sp|Q15637|SF01_HUMAN	1	13	13	13	10	12	10	10	12	10	10	12	10	25.7	25.7	25.7	68.329
sp|Q15648|MED1_HUMAN	sp|Q15648|MED1_HUMAN	1	24	24	24	19	17	15	19	17	15	19	17	15	25.7	25.7	25.7	168.48
sp|Q15651|HMGN3_HUMAN;sp|P05204|HMGN2_HUMAN	sp|Q15651|HMGN3_HUMAN	2	3	3	3	2	1	3	2	1	3	2	1	3	40.4	40.4	40.4	10.666
sp|Q15652|JHD2C_HUMAN	sp|Q15652|JHD2C_HUMAN	1	5	5	5	2	2	2	2	2	2	2	2	2	3.5	3.5	3.5	284.52
sp|Q15717|ELAV1_HUMAN;sp|P26378|ELAV4_HUMAN	sp|Q15717|ELAV1_HUMAN	2	14	14	13	12	14	13	12	14	13	11	13	12	48.5	48.5	45.7	36.091
sp|Q15738|NSDHL_HUMAN	sp|Q15738|NSDHL_HUMAN	1	14	14	14	12	12	11	12	12	11	12	12	11	52.3	52.3	52.3	41.9
sp|Q15773|MLF2_HUMAN	sp|Q15773|MLF2_HUMAN	1	3	3	3	3	0	3	3	0	3	3	0	3	23	23	23	28.147
sp|Q15776|ZN192_HUMAN	sp|Q15776|ZN192_HUMAN	1	4	4	4	2	2	3	2	2	3	2	2	3	13.5	13.5	13.5	65.815
sp|Q15800|MSMO1_HUMAN	sp|Q15800|MSMO1_HUMAN	1	1	1	1	0	1	0	0	1	0	0	1	0	4.8	4.8	4.8	35.215
sp|Q15836|VAMP3_HUMAN;sp|P63027|VAMP2_HUMAN	sp|Q15836|VAMP3_HUMAN;sp|P63027|VAMP2_HUMAN	2	3	3	3	2	2	3	2	2	3	2	2	3	40	40	40	11.309
sp|Q15843|NEDD8_HUMAN	sp|Q15843|NEDD8_HUMAN	1	1	1	1	1	1	1	1	1	1	1	1	1	17.3	17.3	17.3	9.0714
sp|Q15853|USF2_HUMAN	sp|Q15853|USF2_HUMAN	1	1	1	1	1	1	1	1	1	1	1	1	1	4.9	4.9	4.9	36.954
sp|Q15904|VAS1_HUMAN	sp|Q15904|VAS1_HUMAN	1	3	3	3	1	3	2	1	3	2	1	3	2	6.4	6.4	6.4	52.025
sp|Q15906|VPS72_HUMAN	sp|Q15906|VPS72_HUMAN	1	1	1	1	1	1	1	1	1	1	1	1	1	2.2	2.2	2.2	40.594
sp|Q15907|RB11B_HUMAN;sp|P62491|RB11A_HUMAN;sp|P57735|RAB25_HUMAN	sp|Q15907|RB11B_HUMAN;sp|P62491|RB11A_HUMAN	3	6	6	6	5	3	5	5	3	5	5	3	5	27.5	27.5	27.5	24.488
sp|Q15910|EZH2_HUMAN;sp|Q92800|EZH1_HUMAN	sp|Q15910|EZH2_HUMAN	2	13	13	13	12	11	9	12	11	9	12	11	9	25.6	25.6	25.6	85.362
sp|Q15911|ZFHX3_HUMAN	sp|Q15911|ZFHX3_HUMAN	1	2	2	2	2	2	1	2	2	1	2	2	1	0.8	0.8	0.8	404.41
sp|Q16186|ADRM1_HUMAN	sp|Q16186|ADRM1_HUMAN	1	5	5	5	2	3	4	2	3	4	2	3	4	13.3	13.3	13.3	42.153
sp|Q16385|SSX2_HUMAN;sp|Q99909|SSX3_HUMAN	sp|Q16385|SSX2_HUMAN;sp|Q99909|SSX3_HUMAN	2	2	2	2	1	2	0	1	2	0	1	2	0	18.1	18.1	18.1	21.62
sp|Q16514|TAF12_HUMAN	sp|Q16514|TAF12_HUMAN	1	1	1	1	1	1	1	1	1	1	1	1	1	6.8	6.8	6.8	17.924
sp|Q16531|DDB1_HUMAN	sp|Q16531|DDB1_HUMAN	1	46	46	46	37	41	38	37	41	38	37	41	38	45.4	45.4	45.4	126.97
sp|Q16533|SNPC1_HUMAN	sp|Q16533|SNPC1_HUMAN	1	1	1	1	1	1	1	1	1	1	1	1	1	4.3	4.3	4.3	42.994
sp|Q16543|CDC37_HUMAN	sp|Q16543|CDC37_HUMAN	1	2	2	2	1	0	1	1	0	1	1	0	1	8.5	8.5	8.5	44.468
sp|Q16563|SYPL1_HUMAN	sp|Q16563|SYPL1_HUMAN	1	1	1	1	1	1	0	1	1	0	1	1	0	4.2	4.2	4.2	28.565
sp|Q16576|RBBP7_HUMAN	sp|Q16576|RBBP7_HUMAN	1	16	11	11	14	16	12	9	11	7	9	11	7	61.6	52.9	52.9	47.82
sp|Q16594|TAF9_HUMAN;sp|Q9HBM6|TAF9B_HUMAN	sp|Q16594|TAF9_HUMAN;sp|Q9HBM6|TAF9B_HUMAN	2	6	6	6	4	6	4	4	6	4	4	6	4	28	28	28	28.974
sp|Q16595|FRDA_HUMAN	sp|Q16595|FRDA_HUMAN	1	1	1	1	0	0	1	0	0	1	0	0	1	8.1	8.1	8.1	23.135
sp|Q16629|SRSF7_HUMAN	sp|Q16629|SRSF7_HUMAN	1	7	6	6	7	6	6	6	5	5	6	5	5	24.4	24.4	24.4	27.366
sp|Q16630|CPSF6_HUMAN	sp|Q16630|CPSF6_HUMAN	1	6	6	6	4	5	5	4	5	5	4	5	5	17.1	17.1	17.1	59.209
sp|Q16637|SMN_HUMAN	sp|Q16637|SMN_HUMAN	1	7	7	7	3	5	7	3	5	7	3	5	7	34	34	34	31.848
sp|Q16643|DREB_HUMAN	sp|Q16643|DREB_HUMAN	1	3	3	3	3	1	2	3	1	2	3	1	2	8.8	8.8	8.8	71.428
sp|Q16649|NFIL3_HUMAN	sp|Q16649|NFIL3_HUMAN	1	6	6	6	5	3	3	5	3	3	5	3	3	13.6	13.6	13.6	51.471
sp|Q16656|NRF1_HUMAN	sp|Q16656|NRF1_HUMAN	1	2	2	2	2	2	2	2	2	2	2	2	2	5.6	5.6	5.6	53.54
sp|Q16666|IF16_HUMAN;sp|Q6K0P9|IFIX_HUMAN;sp|Q6N021|TET2_HUMAN	sp|Q16666|IF16_HUMAN	3	25	25	25	21	20	21	21	20	21	21	20	21	38.7	38.7	38.7	88.255
sp|Q16698|DECR_HUMAN	sp|Q16698|DECR_HUMAN	1	2	2	2	1	1	2	1	1	2	1	1	2	9	9	9	36.067
sp|Q16718|NDUA5_HUMAN	sp|Q16718|NDUA5_HUMAN	1	3	3	3	1	1	3	1	1	3	1	1	3	30.2	30.2	30.2	13.459
sp|Q16740|CLPP_HUMAN	sp|Q16740|CLPP_HUMAN	1	3	3	3	2	1	2	2	1	2	2	1	2	14.8	14.8	14.8	30.18
sp|Q16762|THTR_HUMAN	sp|Q16762|THTR_HUMAN	1	3	3	3	2	0	3	2	0	3	2	0	3	14.1	14.1	14.1	33.429
sp|Q16795|NDUA9_HUMAN	sp|Q16795|NDUA9_HUMAN	1	5	5	5	5	0	2	5	0	2	5	0	2	15.1	15.1	15.1	42.509
sp|Q16822|PCKGM_HUMAN	sp|Q16822|PCKGM_HUMAN	1	3	3	3	1	0	3	1	0	3	1	0	3	6.2	6.2	6.2	70.729
sp|Q16836|HCDH_HUMAN	sp|Q16836|HCDH_HUMAN	1	3	3	3	2	1	3	2	1	3	2	1	3	19.1	19.1	19.1	34.293
sp|Q16850|CP51A_HUMAN	sp|Q16850|CP51A_HUMAN	1	6	6	6	2	3	6	2	3	6	2	3	6	12.5	12.5	12.5	56.805
sp|Q16891|IMMT_HUMAN	sp|Q16891|IMMT_HUMAN	1	16	16	16	11	10	15	11	10	15	11	10	15	31.5	31.5	31.5	83.677
sp|Q1ED39|CP088_HUMAN	sp|Q1ED39|CP088_HUMAN	1	21	21	21	15	17	16	15	17	16	15	17	16	58.3	58.3	58.3	51.588
sp|Q1KMD3|HNRL2_HUMAN	sp|Q1KMD3|HNRL2_HUMAN	1	29	29	29	27	27	26	27	27	26	27	27	26	42.2	42.2	42.2	85.104
sp|Q29RF7|PDS5A_HUMAN;sp|Q9C0D2|K1731_HUMAN	sp|Q29RF7|PDS5A_HUMAN	2	47	47	42	41	44	36	41	44	36	37	40	32	42.5	42.5	39	150.83
sp|Q2KHR3|QSER1_HUMAN	sp|Q2KHR3|QSER1_HUMAN	1	4	4	4	2	4	1	2	4	1	2	4	1	3.8	3.8	3.8	189.97
sp|Q2NL82|TSR1_HUMAN	sp|Q2NL82|TSR1_HUMAN	1	19	19	19	13	15	14	13	15	14	13	15	14	31.6	31.6	31.6	91.809
sp|Q2TAK8|MUM1_HUMAN	sp|Q2TAK8|MUM1_HUMAN	1	1	1	1	1	0	1	1	0	1	1	0	1	4.2	4.2	4.2	78.635
sp|Q2TAY7|SMU1_HUMAN	sp|Q2TAY7|SMU1_HUMAN	1	17	17	17	15	11	14	15	11	14	15	11	14	39.8	39.8	39.8	57.543
sp|Q2TB10|ZN800_HUMAN	sp|Q2TB10|ZN800_HUMAN	1	7	7	7	5	5	2	5	5	2	5	5	2	17.9	17.9	17.9	75.235
sp|Q2TBE0|C19L2_HUMAN	sp|Q2TBE0|C19L2_HUMAN	1	3	3	3	2	2	0	2	2	0	2	2	0	4.5	4.5	4.5	103.79
sp|Q32P28|P3H1_HUMAN	sp|Q32P28|P3H1_HUMAN	1	2	2	2	1	1	0	1	1	0	1	1	0	2.6	2.6	2.6	83.393
sp|Q3B726|RPA43_HUMAN	sp|Q3B726|RPA43_HUMAN	1	13	13	13	9	9	9	9	9	9	9	9	9	55	55	55	37.432
sp|Q3L8U1|CHD9_HUMAN	sp|Q3L8U1|CHD9_HUMAN	1	18	8	7	16	12	10	6	5	4	6	5	3	8.6	5.3	5.1	326.02
sp|Q3T8J9|GON4L_HUMAN	sp|Q3T8J9|GON4L_HUMAN	1	1	1	1	0	0	1	0	0	1	0	0	1	0.8	0.8	0.8	248.62
sp|Q3ZAQ7|VMA21_HUMAN	sp|Q3ZAQ7|VMA21_HUMAN	1	1	1	1	1	1	1	1	1	1	1	1	1	11.9	11.9	11.9	11.354
sp|Q3ZCQ8|TIM50_HUMAN	sp|Q3ZCQ8|TIM50_HUMAN	1	4	4	4	2	2	4	2	2	4	2	2	4	13.9	13.9	13.9	39.646
sp|Q49A26|GLYR1_HUMAN	sp|Q49A26|GLYR1_HUMAN	1	24	24	24	19	21	17	19	21	17	19	21	17	55.7	55.7	55.7	60.556
sp|Q4G0J3|LARP7_HUMAN	sp|Q4G0J3|LARP7_HUMAN	1	11	11	11	10	6	10	10	6	10	10	6	10	25.1	25.1	25.1	66.898
sp|Q4G0N4|NAKD1_HUMAN	sp|Q4G0N4|NAKD1_HUMAN	1	3	3	3	1	1	3	1	1	3	1	1	3	10.6	10.6	10.6	49.432
sp|Q4G0P3|HYDIN_HUMAN	sp|Q4G0P3|HYDIN_HUMAN	1	1	1	1	1	1	1	1	1	1	1	1	1	0.1	0.1	0.1	575.89
sp|Q4LE39|ARI4B_HUMAN	sp|Q4LE39|ARI4B_HUMAN	1	13	13	12	8	7	7	8	7	7	8	7	6	14.4	14.4	13.6	147.81
sp|Q4VC05|BCL7A_HUMAN	sp|Q4VC05|BCL7A_HUMAN	1	3	1	1	3	2	2	1	1	1	1	1	1	18.1	12.9	12.9	22.81
sp|Q4VC44|FWCH1_HUMAN	sp|Q4VC44|FWCH1_HUMAN	1	16	16	16	13	14	13	13	14	13	13	14	13	32.7	32.7	32.7	80.107
sp|Q4W5G0|TIGD2_HUMAN	sp|Q4W5G0|TIGD2_HUMAN	1	2	2	2	1	2	2	1	2	2	1	2	2	5.7	5.7	5.7	59.623
sp|Q52LA3|LIN52_HUMAN	sp|Q52LA3|LIN52_HUMAN	1	3	3	3	3	0	0	3	0	0	3	0	0	36.2	36.2	36.2	13.001
sp|Q52LJ0|FA98B_HUMAN	sp|Q52LJ0|FA98B_HUMAN	1	6	6	6	6	6	6	6	6	6	6	6	6	24.8	24.8	24.8	37.19
sp|Q53F19|CQ085_HUMAN	sp|Q53F19|CQ085_HUMAN	1	9	9	9	6	5	8	6	5	8	6	5	8	19.7	19.7	19.7	70.592
sp|Q53FV1|ORML2_HUMAN;sp|Q9P0S3|ORML1_HUMAN	sp|Q53FV1|ORML2_HUMAN;sp|Q9P0S3|ORML1_HUMAN	2	3	3	2	2	3	3	2	3	3	2	2	2	21.6	21.6	14.4	17.363
sp|Q53GQ0|DHB12_HUMAN	sp|Q53GQ0|DHB12_HUMAN	1	3	3	3	2	2	1	2	2	1	2	2	1	16	16	16	34.324
sp|Q53GS7|GLE1_HUMAN	sp|Q53GS7|GLE1_HUMAN	1	9	9	9	9	8	5	9	8	5	9	8	5	25.5	25.5	25.5	79.835
sp|Q53GS9|SNUT2_HUMAN	sp|Q53GS9|SNUT2_HUMAN	1	14	14	14	13	13	12	13	13	12	13	13	12	37.3	37.3	37.3	65.38
sp|Q53HL2|BOREA_HUMAN	sp|Q53HL2|BOREA_HUMAN	1	8	8	8	8	7	7	8	7	7	8	7	7	34.3	34.3	34.3	31.323
sp|Q53T94|TAF1B_HUMAN	sp|Q53T94|TAF1B_HUMAN	1	3	3	3	2	2	2	2	2	2	2	2	2	6.1	6.1	6.1	68.831
sp|Q562R1|ACTBL_HUMAN	sp|Q562R1|ACTBL_HUMAN	1	6	1	1	6	5	6	1	0	1	1	0	1	17.6	4.8	4.8	42.003
sp|Q56NI9|ESCO2_HUMAN	sp|Q56NI9|ESCO2_HUMAN	1	5	5	5	3	2	4	3	2	4	3	2	4	9.3	9.3	9.3	68.306
sp|Q56P03|EAPP_HUMAN	sp|Q56P03|EAPP_HUMAN	1	2	2	2	1	1	2	1	1	2	1	1	2	7.7	7.7	7.7	32.762
sp|Q5BJD5|TM41B_HUMAN	sp|Q5BJD5|TM41B_HUMAN	1	1	1	1	1	1	1	1	1	1	1	1	1	6.5	6.5	6.5	32.513
sp|Q5BJF2|TMM97_HUMAN	sp|Q5BJF2|TMM97_HUMAN	1	2	2	2	2	2	2	2	2	2	2	2	2	13.1	13.1	13.1	20.848
sp|Q5BJH7|YIF1B_HUMAN	sp|Q5BJH7|YIF1B_HUMAN	1	1	1	1	1	0	1	1	0	1	1	0	1	7.6	7.6	7.6	34.435
sp|Q5BKZ1|ZN326_HUMAN	sp|Q5BKZ1|ZN326_HUMAN	1	27	27	27	25	24	19	25	24	19	25	24	19	57.7	57.7	57.7	65.653
sp|Q5C9Z4|NOM1_HUMAN	sp|Q5C9Z4|NOM1_HUMAN	1	8	8	8	7	6	6	7	6	6	7	6	6	12.7	12.7	12.7	96.256
sp|Q5H8A4|PIGG_HUMAN	sp|Q5H8A4|PIGG_HUMAN	1	1	1	1	0	0	1	0	0	1	0	0	1	1.1	1.1	1.1	108.17
sp|Q5H9F3|BCORL_HUMAN	sp|Q5H9F3|BCORL_HUMAN	1	11	11	11	9	9	8	9	9	8	9	9	8	8.6	8.6	8.6	182.52
sp|Q5HYI8|RABL3_HUMAN	sp|Q5HYI8|RABL3_HUMAN	1	1	1	1	1	0	0	1	0	0	1	0	0	8.9	8.9	8.9	26.422
sp|Q5HYJ3|FA76B_HUMAN	sp|Q5HYJ3|FA76B_HUMAN	1	2	2	2	1	1	2	1	1	2	1	1	2	6.2	6.2	6.2	38.708
sp|Q5J8M3|TMM85_HUMAN	sp|Q5J8M3|TMM85_HUMAN	1	2	2	2	1	2	2	1	2	2	1	2	2	15.8	15.8	15.8	20.086
sp|Q5JRA6|MIA3_HUMAN	sp|Q5JRA6|MIA3_HUMAN	1	16	16	16	7	6	12	7	6	12	7	6	12	13.2	13.2	13.2	213.7
sp|Q5JTH9|RRP12_HUMAN	sp|Q5JTH9|RRP12_HUMAN	1	43	43	43	34	36	38	34	36	38	34	36	38	43.3	43.3	43.3	143.7
sp|Q5JTJ3|CA031_HUMAN	sp|Q5JTJ3|CA031_HUMAN	1	1	1	1	0	0	1	0	0	1	0	0	1	10.4	10.4	10.4	14.116
sp|Q5JTV8|TOIP1_HUMAN	sp|Q5JTV8|TOIP1_HUMAN	1	22	22	21	20	18	19	20	18	19	19	17	18	52.7	52.7	50.9	66.248
sp|Q5JVF3|PCID2_HUMAN	sp|Q5JVF3|PCID2_HUMAN	1	8	8	8	8	6	4	8	6	4	8	6	4	21.3	21.3	21.3	46.029
sp|Q5M775|CYTSB_HUMAN	sp|Q5M775|CYTSB_HUMAN	1	2	2	2	1	0	2	1	0	2	1	0	2	2.3	2.3	2.3	118.58
sp|Q5PSV4|BRM1L_HUMAN	sp|Q5PSV4|BRM1L_HUMAN	1	3	3	3	2	2	1	2	2	1	2	2	1	12.4	12.4	12.4	37.629
sp|Q5QJE6|TDIF2_HUMAN	sp|Q5QJE6|TDIF2_HUMAN	1	27	27	27	24	25	23	24	25	23	24	25	23	47.8	47.8	47.8	84.468
sp|Q5RI15|COX20_HUMAN	sp|Q5RI15|COX20_HUMAN	1	1	1	1	1	0	1	1	0	1	1	0	1	11.9	11.9	11.9	13.291
sp|Q5RKV6|EXOS6_HUMAN	sp|Q5RKV6|EXOS6_HUMAN	1	8	8	8	7	7	8	7	7	8	7	7	8	32	32	32	28.235
sp|Q5SNT2|TM201_HUMAN	sp|Q5SNT2|TM201_HUMAN	1	8	8	8	6	6	5	6	6	5	6	6	5	14.1	14.1	14.1	72.235
sp|Q5SRE5|NU188_HUMAN	sp|Q5SRE5|NU188_HUMAN	1	26	26	26	20	19	18	20	19	18	20	19	18	18	18	18	196.04
sp|Q5SSJ5|HP1B3_HUMAN	sp|Q5SSJ5|HP1B3_HUMAN	1	19	19	19	16	15	17	16	15	17	16	15	17	42.3	42.3	42.3	61.206
sp|Q5SVZ6|ZMYM1_HUMAN	sp|Q5SVZ6|ZMYM1_HUMAN	1	3	3	3	1	1	3	1	1	3	1	1	3	3.4	3.4	3.4	128.72
sp|Q5SWX8|ODR4_HUMAN	sp|Q5SWX8|ODR4_HUMAN	1	3	3	3	2	3	3	2	3	3	2	3	3	9.5	9.5	9.5	51.103
sp|Q5SY16|NOL9_HUMAN	sp|Q5SY16|NOL9_HUMAN	1	13	13	13	10	10	13	10	10	13	10	10	13	27.6	27.6	27.6	79.322
sp|Q5T1J5|CHCH9_HUMAN;sp|Q9Y6H1|CHCH2_HUMAN	sp|Q5T1J5|CHCH9_HUMAN;sp|Q9Y6H1|CHCH2_HUMAN	2	1	1	1	1	0	1	1	0	1	1	0	1	8.6	8.6	8.6	15.489
sp|Q5T200|ZC3HD_HUMAN	sp|Q5T200|ZC3HD_HUMAN	1	12	12	11	12	8	8	12	8	8	11	8	8	9.9	9.9	9.5	196.63
sp|Q5T280|CI114_HUMAN	sp|Q5T280|CI114_HUMAN	1	8	8	8	6	8	6	6	8	6	6	8	6	26.1	26.1	26.1	42.008
sp|Q5T3I0|GPTC4_HUMAN	sp|Q5T3I0|GPTC4_HUMAN	1	16	16	16	12	13	13	12	13	13	12	13	13	42.2	42.2	42.2	50.381
sp|Q5T3J3|LRIF1_HUMAN	sp|Q5T3J3|LRIF1_HUMAN	1	4	4	4	3	4	2	3	4	2	3	4	2	9.1	9.1	9.1	84.567
sp|Q5T653|RM02_HUMAN	sp|Q5T653|RM02_HUMAN	1	2	2	2	2	2	2	2	2	2	2	2	2	10.2	10.2	10.2	33.3
sp|Q5T6X5|GPC6A_HUMAN	sp|Q5T6X5|GPC6A_HUMAN	1	1	1	1	1	0	0	1	0	0	1	0	0	1.1	1.1	1.1	104.75
sp|Q5T8D3|ACBD5_HUMAN	sp|Q5T8D3|ACBD5_HUMAN	1	1	1	1	0	0	1	0	0	1	0	0	1	2.2	2.2	2.2	60.091
sp|Q5T8P6|RBM26_HUMAN	sp|Q5T8P6|RBM26_HUMAN	1	10	9	9	6	8	8	5	7	7	5	7	7	12.3	11.1	11.1	113.6
sp|Q5T9A4|ATD3B_HUMAN	sp|Q5T9A4|ATD3B_HUMAN	1	6	1	1	2	3	5	1	1	1	1	1	1	8.6	1.5	1.5	72.572
sp|Q5T9L3|WLS_HUMAN	sp|Q5T9L3|WLS_HUMAN	1	6	6	6	5	5	5	5	5	5	5	5	5	11.6	11.6	11.6	62.253
sp|Q5TA45|INT11_HUMAN	sp|Q5TA45|INT11_HUMAN	1	9	9	9	6	6	6	6	6	6	6	6	6	22.8	22.8	22.8	67.662
sp|Q5TAQ9|DCAF8_HUMAN	sp|Q5TAQ9|DCAF8_HUMAN	1	2	2	2	0	1	1	0	1	1	0	1	1	4	4	4	66.851
sp|Q5TGY3|AHDC1_HUMAN	sp|Q5TGY3|AHDC1_HUMAN	1	8	8	8	5	1	3	5	1	3	5	1	3	9.3	9.3	9.3	168.35
sp|Q5THK1|PR14L_HUMAN;sp|Q9BWN1|PRR14_HUMAN	sp|Q5THK1|PR14L_HUMAN;sp|Q9BWN1|PRR14_HUMAN	2	1	1	1	1	0	1	1	0	1	1	0	1	0.5	0.5	0.5	237.3
sp|Q5TKA1|LIN9_HUMAN	sp|Q5TKA1|LIN9_HUMAN	1	5	5	5	2	4	3	2	4	3	2	4	3	13.8	13.8	13.8	61.945
sp|Q5U5X0|LYRM7_HUMAN	sp|Q5U5X0|LYRM7_HUMAN	1	1	1	1	0	0	1	0	0	1	0	0	1	9.6	9.6	9.6	11.955
sp|Q5UIP0|RIF1_HUMAN	sp|Q5UIP0|RIF1_HUMAN	1	46	46	46	38	34	38	38	34	38	38	34	38	26.9	26.9	26.9	274.46
sp|Q5VT52|RPRD2_HUMAN	sp|Q5VT52|RPRD2_HUMAN	1	31	31	31	24	22	21	24	22	21	24	22	21	38.4	38.4	38.4	156.02
sp|Q5VT66|MOSC1_HUMAN	sp|Q5VT66|MOSC1_HUMAN	1	2	2	1	2	0	2	2	0	2	1	0	1	6.5	6.5	2.1	37.499
sp|Q5VTL8|PR38B_HUMAN	sp|Q5VTL8|PR38B_HUMAN	1	4	4	4	4	3	4	4	3	4	4	3	4	15.4	15.4	15.4	64.467
sp|Q5VTR2|BRE1A_HUMAN	sp|Q5VTR2|BRE1A_HUMAN	1	16	14	14	7	12	8	6	10	7	6	10	7	22.7	19.6	19.6	113.66
sp|Q5VUA4|ZN318_HUMAN	sp|Q5VUA4|ZN318_HUMAN	1	8	8	8	4	7	3	4	7	3	4	7	3	4.3	4.3	4.3	251.11
sp|Q5VWG9|TAF3_HUMAN	sp|Q5VWG9|TAF3_HUMAN	1	1	1	1	0	0	1	0	0	1	0	0	1	1.5	1.5	1.5	103.58
sp|Q5VWN6|F208B_HUMAN	sp|Q5VWN6|F208B_HUMAN	1	8	8	8	7	3	3	7	3	3	7	3	3	5.5	5.5	5.5	268.84
sp|Q5VWQ0|RSBN1_HUMAN	sp|Q5VWQ0|RSBN1_HUMAN	1	9	9	9	5	6	8	5	6	8	5	6	8	17.2	17.2	17.2	90.071
sp|Q5VYK3|ECM29_HUMAN	sp|Q5VYK3|ECM29_HUMAN	1	3	3	3	0	1	3	0	1	3	0	1	3	2.5	2.5	2.5	204.29
sp|Q5VZL5|ZMYM4_HUMAN	sp|Q5VZL5|ZMYM4_HUMAN	1	21	20	20	16	12	11	15	12	11	15	12	11	20.5	19.8	19.8	172.79
sp|Q5ZPR3|CD276_HUMAN	sp|Q5ZPR3|CD276_HUMAN	1	1	1	1	0	0	1	0	0	1	0	0	1	3.4	3.4	3.4	57.235
sp|Q64LD2|WDR25_HUMAN	sp|Q64LD2|WDR25_HUMAN	1	2	2	2	0	1	1	0	1	1	0	1	1	3.3	3.3	3.3	60.16
sp|Q659A1|NARG2_HUMAN	sp|Q659A1|NARG2_HUMAN	1	5	5	5	3	3	5	3	3	5	3	3	5	7	7	7	110.01
sp|Q66K89|E4F1_HUMAN	sp|Q66K89|E4F1_HUMAN	1	1	1	1	1	1	1	1	1	1	1	1	1	1.9	1.9	1.9	83.495
sp|Q66PJ3|AR6P4_HUMAN	sp|Q66PJ3|AR6P4_HUMAN	1	4	4	4	2	1	4	2	1	4	2	1	4	15.6	15.6	15.6	38.395
sp|Q687X5|STEA4_HUMAN	sp|Q687X5|STEA4_HUMAN	1	1	1	1	1	1	1	1	1	1	1	1	1	5	5	5	51.981
sp|Q68CP9|ARID2_HUMAN	sp|Q68CP9|ARID2_HUMAN	1	22	22	22	15	16	17	15	16	17	15	16	17	21.4	21.4	21.4	197.39
sp|Q68CQ4|DIEXF_HUMAN	sp|Q68CQ4|DIEXF_HUMAN	1	24	24	24	15	20	16	15	20	16	15	20	16	35.2	35.2	35.2	87.054
sp|Q68D10|SPT2_HUMAN	sp|Q68D10|SPT2_HUMAN	1	13	13	13	8	12	6	8	12	6	8	12	6	26.7	26.7	26.7	75.598
sp|Q68D91|MBLC2_HUMAN	sp|Q68D91|MBLC2_HUMAN	1	1	1	1	1	0	0	1	0	0	1	0	0	4.7	4.7	4.7	31.371
sp|Q68DK7|MSL1_HUMAN	sp|Q68DK7|MSL1_HUMAN	1	2	2	2	1	1	2	1	1	2	1	1	2	5.9	5.9	5.9	67.128
sp|Q68E01|INT3_HUMAN	sp|Q68E01|INT3_HUMAN	1	16	16	16	12	14	10	12	14	10	12	14	10	25.3	25.3	25.3	118.07
sp|Q69YH5|CDCA2_HUMAN	sp|Q69YH5|CDCA2_HUMAN	1	24	24	24	19	15	13	19	15	13	19	15	13	40.4	40.4	40.4	112.68
sp|Q69YN4|VIR_HUMAN	sp|Q69YN4|VIR_HUMAN	1	11	11	11	9	9	9	9	9	9	9	9	9	8.1	8.1	8.1	202.02
sp|Q6DD87|ZN787_HUMAN	sp|Q6DD87|ZN787_HUMAN	1	2	2	2	1	2	1	1	2	1	1	2	1	6.5	6.5	6.5	40.428
sp|Q6DD88|ATLA3_HUMAN	sp|Q6DD88|ATLA3_HUMAN	1	11	11	11	10	7	6	10	7	6	10	7	6	31.8	31.8	31.8	60.541
sp|Q6DKI1|RL7L_HUMAN	sp|Q6DKI1|RL7L_HUMAN	1	16	16	16	13	14	12	13	14	12	13	14	12	55.3	55.3	55.3	28.661
sp|Q6I9Y2|THOC7_HUMAN	sp|Q6I9Y2|THOC7_HUMAN	1	9	9	9	6	7	7	6	7	7	6	7	7	48	48	48	23.743
sp|Q6IAN0|DRS7B_HUMAN	sp|Q6IAN0|DRS7B_HUMAN	1	6	6	6	2	1	6	2	1	6	2	1	6	19.7	19.7	19.7	35.119
sp|Q6IBW4|CNDH2_HUMAN	sp|Q6IBW4|CNDH2_HUMAN	1	3	3	3	3	2	3	3	2	3	3	2	3	6.6	6.6	6.6	68.226
sp|Q6IEG0|SNR48_HUMAN	sp|Q6IEG0|SNR48_HUMAN	1	2	2	2	1	1	1	1	1	1	1	1	1	8.3	8.3	8.3	39.965
sp|Q6IPU0|CENPP_HUMAN	sp|Q6IPU0|CENPP_HUMAN	1	2	2	2	1	0	1	1	0	1	1	0	1	8.3	8.3	8.3	33.165
sp|Q6IQ21|ZN770_HUMAN	sp|Q6IQ21|ZN770_HUMAN	1	2	2	2	1	1	2	1	1	2	1	1	2	3	3	3	80.006
sp|Q6KC79|NIPBL_HUMAN;REV__sp|Q96M96|FGD4_HUMAN	sp|Q6KC79|NIPBL_HUMAN	2	51	51	51	42	41	36	42	41	36	42	41	36	24.8	24.8	24.8	316.05
sp|Q6MZP7|LIN54_HUMAN	sp|Q6MZP7|LIN54_HUMAN	1	8	8	8	2	4	5	2	4	5	2	4	5	15.1	15.1	15.1	79.493
sp|Q6N043|Z280D_HUMAN	sp|Q6N043|Z280D_HUMAN	1	6	5	5	3	1	5	2	1	4	2	1	4	9.2	8.3	8.3	109.28
sp|Q6NUK1|SCMC1_HUMAN	sp|Q6NUK1|SCMC1_HUMAN	1	7	7	7	1	2	6	1	2	6	1	2	6	22	22	22	53.354
sp|Q6NUM9|RETST_HUMAN	sp|Q6NUM9|RETST_HUMAN	1	5	5	5	3	4	3	3	4	3	3	4	3	13.8	13.8	13.8	66.819
sp|Q6NUQ4|TM214_HUMAN	sp|Q6NUQ4|TM214_HUMAN	1	16	16	16	12	14	11	12	14	11	12	14	11	29.8	29.8	29.8	77.15
sp|Q6NW34|CC017_HUMAN	sp|Q6NW34|CC017_HUMAN	1	3	3	3	2	1	1	2	1	1	2	1	1	7.4	7.4	7.4	64.551
sp|Q6NZI2|PTRF_HUMAN	sp|Q6NZI2|PTRF_HUMAN	1	5	5	5	5	3	3	5	3	3	5	3	3	21	21	21	43.476
sp|Q6NZY4|ZCHC8_HUMAN	sp|Q6NZY4|ZCHC8_HUMAN	1	12	12	12	8	8	8	8	8	8	8	8	8	28.7	28.7	28.7	78.576
sp|Q6P161|RM54_HUMAN	sp|Q6P161|RM54_HUMAN	1	1	1	1	1	0	1	1	0	1	1	0	1	22.5	22.5	22.5	15.819
sp|Q6P1A2|MBOA5_HUMAN	sp|Q6P1A2|MBOA5_HUMAN	1	2	2	2	1	1	2	1	1	2	1	1	2	4.9	4.9	4.9	56.034
sp|Q6P1J9|CDC73_HUMAN	sp|Q6P1J9|CDC73_HUMAN	1	21	21	21	15	18	17	15	18	17	15	18	17	40.7	40.7	40.7	60.576
sp|Q6P1K2|PMF1_HUMAN	sp|Q6P1K2|PMF1_HUMAN	1	4	4	4	1	1	2	1	1	2	1	1	2	25.4	25.4	25.4	23.339
sp|Q6P1L8|RM14_HUMAN	sp|Q6P1L8|RM14_HUMAN	1	2	2	2	2	2	2	2	2	2	2	2	2	13.1	13.1	13.1	15.947
sp|Q6P1M0|S27A4_HUMAN	sp|Q6P1M0|S27A4_HUMAN	1	3	3	3	2	2	3	2	2	3	2	2	3	5.6	5.6	5.6	72.063
sp|Q6P1X5|TAF2_HUMAN	sp|Q6P1X5|TAF2_HUMAN	1	4	4	4	1	1	3	1	1	3	1	1	3	5.4	5.4	5.4	136.97
sp|Q6P2C8|MED27_HUMAN	sp|Q6P2C8|MED27_HUMAN	1	2	2	2	1	0	1	1	0	1	1	0	1	7.4	7.4	7.4	35.431
sp|Q6P2Q9|PRP8_HUMAN	sp|Q6P2Q9|PRP8_HUMAN	1	100	100	100	88	95	84	88	95	84	88	95	84	51.5	51.5	51.5	273.6
sp|Q6P4R8|NFRKB_HUMAN	sp|Q6P4R8|NFRKB_HUMAN	1	8	8	8	4	4	3	4	4	3	4	4	3	12.5	12.5	12.5	139
sp|Q6P6C2|ALKB5_HUMAN	sp|Q6P6C2|ALKB5_HUMAN	1	2	2	2	0	0	2	0	0	2	0	0	2	8.7	8.7	8.7	51.409
sp|Q6P9B9|INT5_HUMAN	sp|Q6P9B9|INT5_HUMAN	1	6	6	6	5	6	4	5	6	4	5	6	4	10.3	10.3	10.3	107.99
sp|Q6PCB5|RSBNL_HUMAN	sp|Q6PCB5|RSBNL_HUMAN	1	8	8	8	4	5	5	4	5	5	4	5	5	15.1	15.1	15.1	94.868
sp|Q6PD62|CTR9_HUMAN	sp|Q6PD62|CTR9_HUMAN	1	27	27	27	18	23	18	18	23	18	18	23	18	33.4	33.4	33.4	133.5
sp|Q6PI48|SYDM_HUMAN	sp|Q6PI48|SYDM_HUMAN	1	3	3	3	0	0	3	0	0	3	0	0	3	4.8	4.8	4.8	73.562
sp|Q6PIJ6|FBX38_HUMAN	sp|Q6PIJ6|FBX38_HUMAN	1	6	6	6	2	5	6	2	5	6	2	5	6	8.3	8.3	8.3	133.94
sp|Q6PIU2|NCEH1_HUMAN	sp|Q6PIU2|NCEH1_HUMAN	1	9	9	9	7	8	8	7	8	8	7	8	8	25.5	25.5	25.5	45.807
sp|Q6PJG2|CN043_HUMAN	sp|Q6PJG2|CN043_HUMAN	1	9	9	9	8	4	7	8	4	7	8	4	7	11.6	11.6	11.6	114.99
sp|Q6PJT7|ZC3HE_HUMAN	sp|Q6PJT7|ZC3HE_HUMAN	1	27	27	27	25	24	22	25	24	22	25	24	22	53.1	53.1	53.1	82.875
sp|Q6PK04|CC137_HUMAN	sp|Q6PK04|CC137_HUMAN	1	9	9	9	7	9	6	7	9	6	7	9	6	35.6	35.6	35.6	33.231
sp|Q6PKG0|LARP1_HUMAN;sp|Q659C4|LAR1B_HUMAN	sp|Q6PKG0|LARP1_HUMAN;sp|Q659C4|LAR1B_HUMAN	2	3	3	3	2	1	1	2	1	1	2	1	1	2.3	2.3	2.3	123.51
sp|Q6PL18|ATAD2_HUMAN	sp|Q6PL18|ATAD2_HUMAN	1	30	30	27	26	26	25	26	26	25	24	23	22	28.6	28.6	26.7	158.55
sp|Q6RFH5|WDR74_HUMAN	sp|Q6RFH5|WDR74_HUMAN	1	19	19	19	18	18	15	18	18	15	18	18	15	70.4	70.4	70.4	42.441
sp|Q6SPF0|SAMD1_HUMAN	sp|Q6SPF0|SAMD1_HUMAN	1	7	7	7	6	5	3	6	5	3	6	5	3	18.8	18.8	18.8	56.051
sp|Q6STE5|SMRD3_HUMAN	sp|Q6STE5|SMRD3_HUMAN	1	9	2	2	7	7	6	2	0	0	2	0	0	18.4	4.6	4.6	55.015
sp|Q6UB35|C1TM_HUMAN	sp|Q6UB35|C1TM_HUMAN	1	3	3	3	2	1	3	2	1	3	2	1	3	3.8	3.8	3.8	105.79
sp|Q6UB99|ANR11_HUMAN	sp|Q6UB99|ANR11_HUMAN	1	1	1	1	1	1	1	1	1	1	1	1	1	1	1	1	297.91
sp|Q6UN15|FIP1_HUMAN	sp|Q6UN15|FIP1_HUMAN	1	13	13	13	11	12	11	11	12	11	11	12	11	37.5	37.5	37.5	66.526
sp|Q6UVK1|CSPG4_HUMAN	sp|Q6UVK1|CSPG4_HUMAN	1	1	1	1	1	0	0	1	0	0	1	0	0	0.6	0.6	0.6	250.53
sp|Q6UW68|TM205_HUMAN	sp|Q6UW68|TM205_HUMAN	1	4	4	4	4	3	3	4	3	3	4	3	3	21.7	21.7	21.7	21.198
sp|Q6UWP7|LCLT1_HUMAN	sp|Q6UWP7|LCLT1_HUMAN	1	4	4	4	3	2	3	3	2	3	3	2	3	11.6	11.6	11.6	48.92
sp|Q6UWZ7|F175A_HUMAN	sp|Q6UWZ7|F175A_HUMAN	1	2	2	2	0	0	2	0	0	2	0	0	2	4.6	4.6	4.6	46.662
sp|Q6UX04|CWC27_HUMAN	sp|Q6UX04|CWC27_HUMAN	1	1	1	1	1	1	1	1	1	1	1	1	1	2.3	2.3	2.3	53.846
sp|Q6UXN9|WDR82_HUMAN	sp|Q6UXN9|WDR82_HUMAN	1	10	10	10	8	9	9	8	9	9	8	9	9	37.4	37.4	37.4	35.079
sp|Q6VMQ6|MCAF1_HUMAN	sp|Q6VMQ6|MCAF1_HUMAN	1	4	4	4	4	3	0	4	3	0	4	3	0	4.7	4.7	4.7	136.39
sp|Q6VN20|RBP10_HUMAN	sp|Q6VN20|RBP10_HUMAN	1	2	1	1	0	0	2	0	0	1	0	0	1	7.3	4.2	4.2	67.256
sp|Q6W2J9|BCOR_HUMAN	sp|Q6W2J9|BCOR_HUMAN	1	9	9	9	5	5	7	5	5	7	5	5	7	9.5	9.5	9.5	192.19
sp|Q6YHK3|CD109_HUMAN	sp|Q6YHK3|CD109_HUMAN	1	3	3	3	1	1	3	1	1	3	1	1	3	2.4	2.4	2.4	161.69
sp|Q6YN16|HSDL2_HUMAN	sp|Q6YN16|HSDL2_HUMAN	1	6	6	6	2	0	6	2	0	6	2	0	6	20.1	20.1	20.1	45.394
sp|Q6ZN18|AEBP2_HUMAN	sp|Q6ZN18|AEBP2_HUMAN	1	2	2	2	1	0	1	1	0	1	1	0	1	7.5	7.5	7.5	54.466
sp|Q6ZNB6|NFXL1_HUMAN	sp|Q6ZNB6|NFXL1_HUMAN	1	3	3	3	1	0	2	1	0	2	1	0	2	5.9	5.9	5.9	101.34
sp|Q6ZRS2|SRCAP_HUMAN	sp|Q6ZRS2|SRCAP_HUMAN	1	20	20	20	13	11	12	13	11	12	13	11	12	7.7	7.7	7.7	343.55
sp|Q6ZU15|SEP14_HUMAN;sp|Q92599|SEPT8_HUMAN;sp|Q16181|SEPT7_HUMAN;sp|Q14141|SEPT6_HUMAN;sp|Q9NVA2|SEP11_HUMAN	sp|Q6ZU15|SEP14_HUMAN;sp|Q92599|SEPT8_HUMAN;sp|Q16181|SEPT7_HUMAN;sp|Q14141|SEPT6_HUMAN;sp|Q9NVA2|SEP11_HUMAN	5	2	2	2	1	1	1	1	1	1	1	1	1	4.4	4.4	4.4	50.024
sp|Q6ZU65|UBN2_HUMAN	sp|Q6ZU65|UBN2_HUMAN	1	6	6	6	4	5	2	4	5	2	4	5	2	5.9	5.9	5.9	146.09
sp|Q6ZUT6|CO052_HUMAN	sp|Q6ZUT6|CO052_HUMAN	1	1	1	1	0	0	1	0	0	1	0	0	1	1.9	1.9	1.9	57.324
sp|Q6ZW49|PAXI1_HUMAN	sp|Q6ZW49|PAXI1_HUMAN	1	6	6	6	4	4	5	4	4	5	4	4	5	7.2	7.2	7.2	121.34
sp|Q6ZXV5|TMTC3_HUMAN	sp|Q6ZXV5|TMTC3_HUMAN	1	4	4	4	0	4	0	0	4	0	0	4	0	6.9	6.9	6.9	104.01
sp|Q6ZYL4|TF2H5_HUMAN	sp|Q6ZYL4|TF2H5_HUMAN	1	2	2	2	0	1	2	0	1	2	0	1	2	40.8	40.8	40.8	8.0533
sp|Q70UQ0|IKIP_HUMAN	sp|Q70UQ0|IKIP_HUMAN	1	4	4	4	1	1	4	1	1	4	1	1	4	12.3	12.3	12.3	39.309
sp|Q71DI3|H32_HUMAN	sp|Q71DI3|H32_HUMAN	1	8	1	1	8	8	7	1	1	1	1	1	1	55.1	23.5	23.5	15.388
sp|Q71F23|CENPU_HUMAN	sp|Q71F23|CENPU_HUMAN	1	2	2	2	2	1	1	2	1	1	2	1	1	5	5	5	47.521
sp|Q71F56|MD13L_HUMAN	sp|Q71F56|MD13L_HUMAN	1	1	1	1	0	0	1	0	0	1	0	0	1	0.5	0.5	0.5	242.6
sp|Q71RC2|LARP4_HUMAN	sp|Q71RC2|LARP4_HUMAN	1	2	2	2	1	1	2	1	1	2	1	1	2	8.6	8.6	8.6	80.595
sp|Q71RG4|TMUB2_HUMAN	sp|Q71RG4|TMUB2_HUMAN	1	1	1	1	1	1	0	1	1	0	1	1	0	6.5	6.5	6.5	33.788
sp|Q71U36|TBA1A_HUMAN;sp|Q9BQE3|TBA1C_HUMAN;sp|Q13748|TBA3C_HUMAN;sp|Q6PEY2|TBA3E_HUMAN;sp|Q9NY65|TBA8_HUMAN	sp|Q71U36|TBA1A_HUMAN;sp|Q9BQE3|TBA1C_HUMAN;sp|Q13748|TBA3C_HUMAN;sp|Q6PEY2|TBA3E_HUMAN	5	14	1	1	10	9	12	0	1	1	0	1	1	38.4	3.1	3.1	50.135
sp|Q71UM5|RS27L_HUMAN	sp|Q71UM5|RS27L_HUMAN	1	3	1	1	3	3	3	1	1	1	1	1	1	29.8	13.1	13.1	9.4771
sp|Q75N03|HAKAI_HUMAN	sp|Q75N03|HAKAI_HUMAN	1	1	1	1	1	1	1	1	1	1	1	1	1	4.7	4.7	4.7	54.519
sp|Q75QN2|INT8_HUMAN	sp|Q75QN2|INT8_HUMAN	1	6	6	6	4	4	4	4	4	4	4	4	4	11.8	11.8	11.8	113.09
sp|Q76FK4|NOL8_HUMAN	sp|Q76FK4|NOL8_HUMAN	1	30	30	30	21	22	21	21	22	21	21	22	21	33.7	33.7	33.7	131.61
sp|Q7KZ85|SPT6H_HUMAN	sp|Q7KZ85|SPT6H_HUMAN	1	43	43	43	32	36	32	32	36	32	32	36	32	34.6	34.6	34.6	199.07
sp|Q7KZF4|SND1_HUMAN	sp|Q7KZF4|SND1_HUMAN	1	23	23	23	14	12	21	14	12	21	14	12	21	32.1	32.1	32.1	102
sp|Q7KZN9|COX15_HUMAN	sp|Q7KZN9|COX15_HUMAN	1	2	2	2	1	0	2	1	0	2	1	0	2	5.6	5.6	5.6	46.03
sp|Q7L014|DDX46_HUMAN	sp|Q7L014|DDX46_HUMAN	1	48	48	48	39	40	39	39	40	39	39	40	39	47.7	47.7	47.7	117.36
sp|Q7L0Y3|MRRP1_HUMAN	sp|Q7L0Y3|MRRP1_HUMAN	1	8	8	8	2	5	7	2	5	7	2	5	7	28	28	28	47.346
sp|Q7L2E3|DHX30_HUMAN	sp|Q7L2E3|DHX30_HUMAN	1	8	8	8	2	2	7	2	2	7	2	2	7	8	8	8	133.94
sp|Q7L2H7|EIF3M_HUMAN	sp|Q7L2H7|EIF3M_HUMAN	1	2	2	2	1	1	1	1	1	1	1	1	1	6.7	6.7	6.7	42.502
sp|Q7L2J0|MEPCE_HUMAN	sp|Q7L2J0|MEPCE_HUMAN	1	11	11	11	6	8	9	6	8	9	6	8	9	30.5	30.5	30.5	74.354
sp|Q7L2Z9|CENPQ_HUMAN	sp|Q7L2Z9|CENPQ_HUMAN	1	1	1	1	1	1	0	1	1	0	1	1	0	4.1	4.1	4.1	30.595
sp|Q7L4I2|RSRC2_HUMAN	sp|Q7L4I2|RSRC2_HUMAN	1	5	5	5	5	3	3	5	3	3	5	3	3	16.4	16.4	16.4	50.559
sp|Q7L5N1|CSN6_HUMAN	sp|Q7L5N1|CSN6_HUMAN	1	3	3	3	0	1	2	0	1	2	0	1	2	14.7	14.7	14.7	36.163
sp|Q7L5N7|PCAT2_HUMAN	sp|Q7L5N7|PCAT2_HUMAN	1	2	2	2	1	1	1	1	1	1	1	1	1	8.8	8.8	8.8	60.207
sp|Q7L5Y9|MAEA_HUMAN	sp|Q7L5Y9|MAEA_HUMAN	1	1	1	1	0	0	1	0	0	1	0	0	1	3.3	3.3	3.3	45.287
sp|Q7LBC6|KDM3B_HUMAN	sp|Q7LBC6|KDM3B_HUMAN	1	2	2	2	2	0	0	2	0	0	2	0	0	2.2	2.2	2.2	191.58
sp|Q7RTP6|MICA3_HUMAN	sp|Q7RTP6|MICA3_HUMAN	1	1	1	1	0	0	1	0	0	1	0	0	1	0.5	0.5	0.5	224.29
sp|Q7RTV0|PHF5A_HUMAN	sp|Q7RTV0|PHF5A_HUMAN	1	5	5	5	5	5	4	5	5	4	5	5	4	54.5	54.5	54.5	12.405
sp|Q7Z2E3|APTX_HUMAN	sp|Q7Z2E3|APTX_HUMAN	1	7	7	7	6	7	7	6	7	7	6	7	7	27	27	27	40.74
sp|Q7Z2K6|ERMP1_HUMAN	sp|Q7Z2K6|ERMP1_HUMAN	1	5	5	5	3	4	5	3	4	5	3	4	5	7.1	7.1	7.1	100.23
sp|Q7Z2T5|TRM1L_HUMAN	sp|Q7Z2T5|TRM1L_HUMAN	1	25	25	25	18	22	18	18	22	18	18	22	18	51.6	51.6	51.6	81.746
sp|Q7Z333|SETX_HUMAN	sp|Q7Z333|SETX_HUMAN	1	10	9	9	3	6	6	2	5	5	2	5	5	4.8	4.6	4.6	302.88
sp|Q7Z3B4|NUP54_HUMAN;REV__sp|O70902|ENV_HV190	sp|Q7Z3B4|NUP54_HUMAN	2	18	18	18	13	14	16	13	14	16	13	14	16	41.8	41.8	41.8	55.435
sp|Q7Z3K3|POGZ_HUMAN	sp|Q7Z3K3|POGZ_HUMAN	1	30	30	30	26	24	25	26	24	25	26	24	25	30.6	30.6	30.6	155.34
sp|Q7Z4V5|HDGR2_HUMAN;sp|Q9Y3E1|HDGR3_HUMAN	sp|Q7Z4V5|HDGR2_HUMAN	2	9	8	8	8	8	7	7	7	6	7	7	6	16.7	15.5	15.5	74.316
sp|Q7Z589|EMSY_HUMAN	sp|Q7Z589|EMSY_HUMAN	1	12	12	12	9	3	7	9	3	7	9	3	7	14.4	14.4	14.4	141.47
sp|Q7Z5J4|RAI1_HUMAN	sp|Q7Z5J4|RAI1_HUMAN	1	10	10	10	7	5	5	7	5	5	7	5	5	8.7	8.7	8.7	203.35
sp|Q7Z5K2|WAPL_HUMAN	sp|Q7Z5K2|WAPL_HUMAN	1	25	25	25	18	19	15	18	19	15	18	19	15	30.9	30.9	30.9	132.94
sp|Q7Z5L9|I2BP2_HUMAN;sp|Q9H1B7|I2BPL_HUMAN	sp|Q7Z5L9|I2BP2_HUMAN	2	3	3	3	2	2	3	2	2	3	2	2	3	8.9	8.9	8.9	61.024
sp|Q7Z6E9|RBBP6_HUMAN	sp|Q7Z6E9|RBBP6_HUMAN	1	26	26	26	21	21	23	21	21	23	21	21	23	19	19	19	201.56
sp|Q7Z6I8|CE024_HUMAN	sp|Q7Z6I8|CE024_HUMAN	1	5	5	5	4	3	4	4	3	4	4	3	4	45.7	45.7	45.7	20.132
sp|Q7Z6Z7|HUWE1_HUMAN	sp|Q7Z6Z7|HUWE1_HUMAN	1	3	3	3	2	3	1	2	3	1	2	3	1	0.7	0.7	0.7	481.89
sp|Q7Z7A1|CNTRL_HUMAN	sp|Q7Z7A1|CNTRL_HUMAN	1	2	1	1	2	0	0	1	0	0	1	0	0	1	0.7	0.7	268.88
sp|Q7Z7C8|TAF8_HUMAN	sp|Q7Z7C8|TAF8_HUMAN	1	4	4	4	1	2	3	1	2	3	1	2	3	18.4	18.4	18.4	34.262
sp|Q7Z7H5|TMED4_HUMAN	sp|Q7Z7H5|TMED4_HUMAN	1	2	1	1	1	1	2	0	0	1	0	0	1	7.9	7.9	7.9	25.943
sp|Q7Z7H8|RM10_HUMAN	sp|Q7Z7H8|RM10_HUMAN	1	1	1	1	0	0	1	0	0	1	0	0	1	7.3	7.3	7.3	29.282
sp|Q7Z7K6|CENPV_HUMAN	sp|Q7Z7K6|CENPV_HUMAN	1	9	9	9	7	8	9	7	8	9	7	8	9	53.5	53.5	53.5	29.946
sp|Q86TJ2|TAD2B_HUMAN	sp|Q86TJ2|TAD2B_HUMAN	1	2	2	2	1	2	1	1	2	1	1	2	1	5.2	5.2	5.2	48.47
sp|Q86TM6|SYVN1_HUMAN	sp|Q86TM6|SYVN1_HUMAN	1	1	1	1	0	1	1	0	1	1	0	1	1	1.6	1.6	1.6	67.684
sp|Q86TS9|RM52_HUMAN	sp|Q86TS9|RM52_HUMAN	1	1	1	1	0	0	1	0	0	1	0	0	1	26.8	26.8	26.8	13.664
sp|Q86U38|CN021_HUMAN	sp|Q86U38|CN021_HUMAN	1	14	14	14	9	11	13	9	11	13	9	11	13	32.9	32.9	32.9	69.437
sp|Q86U42|PABP2_HUMAN	sp|Q86U42|PABP2_HUMAN	1	6	6	6	6	6	6	6	6	6	6	6	6	36.3	36.3	36.3	32.749
sp|Q86U70|LDB1_HUMAN;sp|O43679|LDB2_HUMAN	sp|Q86U70|LDB1_HUMAN;sp|O43679|LDB2_HUMAN	2	2	2	2	2	2	1	2	2	1	2	2	1	6.8	6.8	6.8	46.532
sp|Q86U86|PB1_HUMAN	sp|Q86U86|PB1_HUMAN	1	19	19	19	12	15	11	12	15	11	12	15	11	15.3	15.3	15.3	192.95
sp|Q86UE4|LYRIC_HUMAN	sp|Q86UE4|LYRIC_HUMAN	1	13	13	13	8	9	10	8	9	10	8	9	10	28.9	28.9	28.9	63.836
sp|Q86UP2|KTN1_HUMAN	sp|Q86UP2|KTN1_HUMAN	1	37	37	36	31	25	27	31	25	27	30	25	26	34	34	33.5	156.27
sp|Q86UY6|NAA40_HUMAN	sp|Q86UY6|NAA40_HUMAN	1	1	1	1	0	1	1	0	1	1	0	1	1	7.6	7.6	7.6	27.194
sp|Q86V81|THOC4_HUMAN	sp|Q86V81|THOC4_HUMAN	1	9	9	9	9	9	9	9	9	9	9	9	9	36.2	36.2	36.2	26.888
sp|Q86VE0|MYPOP_HUMAN	sp|Q86VE0|MYPOP_HUMAN	1	1	1	1	1	0	1	1	0	1	1	0	1	5.8	5.8	5.8	42.508
sp|Q86VM9|ZCH18_HUMAN	sp|Q86VM9|ZCH18_HUMAN	1	16	16	16	13	12	11	13	12	11	13	12	11	31.5	31.5	31.5	106.38
sp|Q86VP6|CAND1_HUMAN	sp|Q86VP6|CAND1_HUMAN	1	1	1	1	0	0	1	0	0	1	0	0	1	1.1	1.1	1.1	136.37
sp|Q86W25|NAL13_HUMAN	sp|Q86W25|NAL13_HUMAN	1	2	1	1	2	1	0	1	1	0	1	1	0	1.2	0.7	0.7	118.88
sp|Q86W42|THOC6_HUMAN	sp|Q86W42|THOC6_HUMAN	1	18	18	18	16	17	11	16	17	11	16	17	11	74.2	74.2	74.2	37.535
sp|Q86WB0|NIPA_HUMAN	sp|Q86WB0|NIPA_HUMAN	1	3	3	3	1	1	3	1	1	3	1	1	3	10.2	10.2	10.2	55.261
sp|Q86WX3|AROS_HUMAN	sp|Q86WX3|AROS_HUMAN	1	5	5	5	3	4	4	3	4	4	3	4	4	31.6	31.6	31.6	15.434
sp|Q86XI2|CNDG2_HUMAN	sp|Q86XI2|CNDG2_HUMAN	1	11	11	11	10	7	8	10	7	8	10	7	8	13.1	13.1	13.1	130.96
sp|Q86XK2|FBX11_HUMAN	sp|Q86XK2|FBX11_HUMAN	1	5	5	5	2	4	2	2	4	2	2	4	2	8.1	8.1	8.1	103.58
sp|Q86XP3|DDX42_HUMAN	sp|Q86XP3|DDX42_HUMAN	1	21	21	21	19	16	15	19	16	15	19	16	15	38	38	38	102.97
sp|Q86Y07|VRK2_HUMAN	sp|Q86Y07|VRK2_HUMAN	1	4	4	4	1	4	2	1	4	2	1	4	2	10.4	10.4	10.4	58.14
sp|Q86Y37|CJ046_HUMAN	sp|Q86Y37|CJ046_HUMAN	1	1	1	1	0	0	1	0	0	1	0	0	1	5.1	5.1	5.1	41.063
sp|Q86YN1|DOPP1_HUMAN	sp|Q86YN1|DOPP1_HUMAN	1	1	1	1	1	0	0	1	0	0	1	0	0	5.5	5.5	5.5	27.03
sp|Q86YP4|P66A_HUMAN	sp|Q86YP4|P66A_HUMAN	1	27	27	25	20	23	24	20	23	24	18	21	22	57.8	57.8	54.5	68.062
sp|Q8IU68|TMC8_HUMAN	sp|Q8IU68|TMC8_HUMAN	1	1	1	1	1	0	0	1	0	0	1	0	0	1.4	1.4	1.4	81.64
sp|Q8IU81|I2BP1_HUMAN	sp|Q8IU81|I2BP1_HUMAN	1	3	3	3	2	2	3	2	2	3	2	2	3	8.4	8.4	8.4	61.687
sp|Q8IUE6|H2A2B_HUMAN	sp|Q8IUE6|H2A2B_HUMAN	1	4	3	1	4	4	4	3	3	3	1	1	1	30.8	23.8	5.4	13.995
sp|Q8IUF8|MINA_HUMAN	sp|Q8IUF8|MINA_HUMAN	1	11	11	11	8	8	8	8	8	8	8	8	8	30.1	30.1	30.1	52.8
sp|Q8IUH3|RBM45_HUMAN	sp|Q8IUH3|RBM45_HUMAN	1	9	9	9	6	6	8	6	6	8	6	6	8	24.2	24.2	24.2	53.502
sp|Q8IV32|CCD71_HUMAN	sp|Q8IV32|CCD71_HUMAN	1	1	1	1	1	0	1	1	0	1	1	0	1	4.1	4.1	4.1	49.648
sp|Q8IV48|ERI1_HUMAN	sp|Q8IV48|ERI1_HUMAN	1	1	1	1	0	0	1	0	0	1	0	0	1	2.9	2.9	2.9	40.063
sp|Q8IV63|VRK3_HUMAN	sp|Q8IV63|VRK3_HUMAN	1	2	2	2	1	2	1	1	2	1	1	2	1	4.2	4.2	4.2	52.881
sp|Q8IVF4|DYH10_HUMAN	sp|Q8IVF4|DYH10_HUMAN	1	2	2	2	1	2	2	1	2	2	1	2	2	0.3	0.3	0.3	514.83
sp|Q8IVT2|CS021_HUMAN	sp|Q8IVT2|CS021_HUMAN	1	4	4	4	1	0	4	1	0	4	1	0	4	10.8	10.8	10.8	75.356
sp|Q8IWA0|WDR75_HUMAN	sp|Q8IWA0|WDR75_HUMAN	1	29	29	29	27	28	25	27	28	25	27	28	25	45.3	45.3	45.3	94.498
sp|Q8IWB1|IPRI_HUMAN	sp|Q8IWB1|IPRI_HUMAN	1	1	1	1	0	0	1	0	0	1	0	0	1	2.2	2.2	2.2	62.059
sp|Q8IWI9|MGAP_HUMAN	sp|Q8IWI9|MGAP_HUMAN	1	16	16	16	10	12	14	10	12	14	10	12	14	7.5	7.5	7.5	331.82
sp|Q8IWS0|PHF6_HUMAN	sp|Q8IWS0|PHF6_HUMAN	1	11	11	11	9	9	11	9	9	11	9	9	11	46	46	46	41.29
sp|Q8IWX8|CHERP_HUMAN	sp|Q8IWX8|CHERP_HUMAN	1	20	20	20	19	18	18	19	18	18	19	18	18	30.7	30.7	30.7	103.7
sp|Q8IWZ8|SUGP1_HUMAN	sp|Q8IWZ8|SUGP1_HUMAN	1	15	15	15	8	11	10	8	11	10	8	11	10	34.4	34.4	34.4	72.47
sp|Q8IX01|SUGP2_HUMAN	sp|Q8IX01|SUGP2_HUMAN	1	32	32	32	23	27	22	23	27	22	23	27	22	40	40	40	120.21
sp|Q8IX12|CCAR1_HUMAN	sp|Q8IX12|CCAR1_HUMAN	1	25	25	25	25	24	20	25	24	20	25	24	20	25	25	25	132.82
sp|Q8IX18|DHX40_HUMAN	sp|Q8IX18|DHX40_HUMAN	1	2	2	2	2	0	0	2	0	0	2	0	0	2.6	2.6	2.6	88.559
sp|Q8IXH7|NELFD_HUMAN	sp|Q8IXH7|NELFD_HUMAN	1	7	7	7	1	2	6	1	2	6	1	2	6	15.8	15.8	15.8	66.246
sp|Q8IXI1|MIRO2_HUMAN	sp|Q8IXI1|MIRO2_HUMAN	1	4	4	4	2	3	3	2	3	3	2	3	3	8.4	8.4	8.4	68.117
sp|Q8IXK0|PHC2_HUMAN	sp|Q8IXK0|PHC2_HUMAN	1	9	7	7	9	7	9	7	6	7	7	6	7	15.2	12.4	12.4	90.712
sp|Q8IXM2|BAP18_HUMAN	sp|Q8IXM2|BAP18_HUMAN	1	1	1	1	1	0	0	1	0	0	1	0	0	11.6	11.6	11.6	17.9
sp|Q8IXM6|NRM_HUMAN	sp|Q8IXM6|NRM_HUMAN	1	2	2	2	2	2	2	2	2	2	2	2	2	6.5	6.5	6.5	29.379
sp|Q8IXQ4|K1704_HUMAN	sp|Q8IXQ4|K1704_HUMAN	1	1	1	1	0	0	1	0	0	1	0	0	1	3.8	3.8	3.8	38.141
sp|Q8IXQ5|KLHL7_HUMAN	sp|Q8IXQ5|KLHL7_HUMAN	1	11	11	11	8	7	8	8	7	8	8	7	8	24.6	24.6	24.6	65.991
sp|Q8IXT5|RB12B_HUMAN	sp|Q8IXT5|RB12B_HUMAN	1	22	22	22	13	15	18	13	15	18	13	15	18	24.1	24.1	24.1	118.1
sp|Q8IY17|PLPL6_HUMAN	sp|Q8IY17|PLPL6_HUMAN	1	2	2	2	1	0	1	1	0	1	1	0	1	3.7	3.7	3.7	149.99
sp|Q8IY18|SMC5_HUMAN	sp|Q8IY18|SMC5_HUMAN	1	13	13	13	7	8	7	7	8	7	7	8	7	14.3	14.3	14.3	128.81
sp|Q8IY37|DHX37_HUMAN	sp|Q8IY37|DHX37_HUMAN	1	20	20	20	17	14	14	17	14	14	17	14	14	20.1	20.1	20.1	129.54
sp|Q8IY67|RAVR1_HUMAN	sp|Q8IY67|RAVR1_HUMAN	1	11	11	11	4	10	9	4	10	9	4	10	9	35.1	35.1	35.1	63.876
sp|Q8IY81|RRMJ3_HUMAN;REV__sp|A6NK02|TRI75_HUMAN	sp|Q8IY81|RRMJ3_HUMAN	2	31	31	31	27	29	25	27	29	25	27	29	25	47.8	47.8	47.8	96.557
sp|Q8IY92|SLX4_HUMAN	sp|Q8IY92|SLX4_HUMAN	1	2	2	2	1	2	2	1	2	2	1	2	2	1.6	1.6	1.6	200.01
sp|Q8IYB3|SRRM1_HUMAN	sp|Q8IYB3|SRRM1_HUMAN	1	11	11	11	10	11	9	10	11	9	10	11	9	15.7	15.7	15.7	102.33
sp|Q8IYB8|SUV3_HUMAN	sp|Q8IYB8|SUV3_HUMAN	1	4	4	4	1	1	4	1	1	4	1	1	4	6.2	6.2	6.2	87.99
sp|Q8IYH5|ZZZ3_HUMAN	sp|Q8IYH5|ZZZ3_HUMAN	1	3	3	3	2	2	1	2	2	1	2	2	1	7	7	7	102.02
sp|Q8IYU4|UBQLN_HUMAN	sp|Q8IYU4|UBQLN_HUMAN	1	1	1	1	1	0	0	1	0	0	1	0	0	3.6	3.6	3.6	52.896
sp|Q8IYU8|EFHA1_HUMAN	sp|Q8IYU8|EFHA1_HUMAN	1	1	1	1	0	0	1	0	0	1	0	0	1	2.8	2.8	2.8	49.666
sp|Q8IZ81|ELMD2_HUMAN	sp|Q8IZ81|ELMD2_HUMAN	1	2	2	2	2	1	2	2	1	2	2	1	2	6.5	6.5	6.5	34.96
sp|Q8IZL8|PELP1_HUMAN	sp|Q8IZL8|PELP1_HUMAN	1	28	28	28	25	22	21	25	22	21	25	22	21	45	45	45	119.7
sp|Q8IZT6|ASPM_HUMAN	sp|Q8IZT6|ASPM_HUMAN	1	1	1	1	1	0	1	1	0	1	1	0	1	0.4	0.4	0.4	409.8
sp|Q8N0U8|VKORL_HUMAN	sp|Q8N0U8|VKORL_HUMAN	1	1	1	1	1	0	1	1	0	1	1	0	1	5.7	5.7	5.7	19.835
sp|Q8N108|MIER1_HUMAN	sp|Q8N108|MIER1_HUMAN	1	10	10	10	6	8	8	6	8	8	6	8	8	35	35	35	57.983
sp|Q8N138|ORML3_HUMAN	sp|Q8N138|ORML3_HUMAN	1	2	1	1	0	1	2	0	0	1	0	0	1	17	9.8	9.8	17.494
sp|Q8N163|K1967_HUMAN	sp|Q8N163|K1967_HUMAN	1	29	29	29	26	22	25	26	22	25	26	22	25	49.8	49.8	49.8	102.9
sp|Q8N183|MIMIT_HUMAN	sp|Q8N183|MIMIT_HUMAN	1	2	2	2	0	0	2	0	0	2	0	0	2	11.2	11.2	11.2	19.856
sp|Q8N1F7|NUP93_HUMAN	sp|Q8N1F7|NUP93_HUMAN	1	40	40	40	35	37	36	35	37	36	35	37	36	54.9	54.9	54.9	93.487
sp|Q8N1G0|ZN687_HUMAN	sp|Q8N1G0|ZN687_HUMAN	1	15	15	15	11	15	13	11	15	13	11	15	13	21.2	21.2	21.2	129.53
sp|Q8N1G2|MTR1_HUMAN	sp|Q8N1G2|MTR1_HUMAN	1	1	1	1	1	0	1	1	0	1	1	0	1	1.2	1.2	1.2	95.32
sp|Q8N201|INT1_HUMAN	sp|Q8N201|INT1_HUMAN	1	20	20	20	15	13	12	15	13	12	15	13	12	12.1	12.1	12.1	244.29
sp|Q8N2K0|ABD12_HUMAN	sp|Q8N2K0|ABD12_HUMAN	1	3	3	3	3	0	1	3	0	1	3	0	1	10.8	10.8	10.8	45.096
sp|Q8N2M8|CLASR_HUMAN	sp|Q8N2M8|CLASR_HUMAN	1	3	3	3	1	1	1	1	1	1	1	1	1	8	8	8	77.16
sp|Q8N328|PGBD3_HUMAN	sp|Q8N328|PGBD3_HUMAN	1	4	4	4	1	4	2	1	4	2	1	4	2	12	12	12	67.594
sp|Q8N3U4|STAG2_HUMAN;REV__sp|Q8IXS6|PALM2_HUMAN	sp|Q8N3U4|STAG2_HUMAN	2	29	29	24	22	22	22	22	22	22	17	18	20	26.6	26.6	23.2	141.32
sp|Q8N3X1|FNBP4_HUMAN	sp|Q8N3X1|FNBP4_HUMAN	1	9	9	9	7	9	5	7	9	5	7	9	5	16.3	16.3	16.3	110.26
sp|Q8N3Z6|ZCHC7_HUMAN	sp|Q8N3Z6|ZCHC7_HUMAN	1	3	3	3	1	1	3	1	1	3	1	1	3	8.7	8.7	8.7	63.052
sp|Q8N488|RYBP_HUMAN	sp|Q8N488|RYBP_HUMAN	1	4	4	4	3	2	3	3	2	3	3	2	3	39.5	39.5	39.5	24.821
sp|Q8N4Q1|MIA40_HUMAN	sp|Q8N4Q1|MIA40_HUMAN	1	2	2	2	0	0	2	0	0	2	0	0	2	19	19	19	15.996
sp|Q8N4V1|MMGT1_HUMAN	sp|Q8N4V1|MMGT1_HUMAN	1	2	2	2	2	2	1	2	2	1	2	2	1	26.7	26.7	26.7	14.686
sp|Q8N531|FBXL6_HUMAN	sp|Q8N531|FBXL6_HUMAN	1	8	8	8	7	4	5	7	4	5	7	4	5	25.4	25.4	25.4	58.587
sp|Q8N567|ZCHC9_HUMAN	sp|Q8N567|ZCHC9_HUMAN	1	3	3	3	3	2	1	3	2	1	3	2	1	16.2	16.2	16.2	30.477
sp|Q8N5A5|ZGPAT_HUMAN	sp|Q8N5A5|ZGPAT_HUMAN	1	4	4	4	3	3	4	3	3	4	3	3	4	9	9	9	57.358
sp|Q8N5C6|SRBD1_HUMAN	sp|Q8N5C6|SRBD1_HUMAN	1	7	7	7	5	6	4	5	6	4	5	6	4	8.1	8.1	8.1	111.77
sp|Q8N5F7|NKAP_HUMAN;sp|Q5M9Q1|NKAPL_HUMAN	sp|Q8N5F7|NKAP_HUMAN	2	4	4	4	3	2	3	3	2	3	3	2	3	16.6	16.6	16.6	47.138
sp|Q8N5K1|CISD2_HUMAN	sp|Q8N5K1|CISD2_HUMAN	1	4	4	4	4	4	4	4	4	4	4	4	4	32.6	32.6	32.6	15.278
sp|Q8N5M9|JAGN1_HUMAN	sp|Q8N5M9|JAGN1_HUMAN	1	2	2	2	1	1	2	1	1	2	1	1	2	7.1	7.1	7.1	21.125
sp|Q8N5P1|ZC3H8_HUMAN	sp|Q8N5P1|ZC3H8_HUMAN	1	1	1	1	1	1	1	1	1	1	1	1	1	3.1	3.1	3.1	33.575
sp|Q8N655|CJ012_HUMAN	sp|Q8N655|CJ012_HUMAN	1	5	5	5	2	2	2	2	2	2	2	2	2	6.3	6.3	6.3	137.22
sp|Q8N684|CPSF7_HUMAN	sp|Q8N684|CPSF7_HUMAN	1	8	8	8	7	8	6	7	8	6	7	8	6	21.4	21.4	21.4	52.049
sp|Q8N6S5|AR6P6_HUMAN	sp|Q8N6S5|AR6P6_HUMAN	1	3	3	3	2	2	2	2	2	2	2	2	2	21.2	21.2	21.2	24.676
sp|Q8N6T7|SIRT6_HUMAN	sp|Q8N6T7|SIRT6_HUMAN	1	2	2	2	2	0	0	2	0	0	2	0	0	6.8	6.8	6.8	39.118
sp|Q8N726|CD2A2_HUMAN	sp|Q8N726|CD2A2_HUMAN	1	1	1	1	0	1	1	0	1	1	0	1	1	12.9	12.9	12.9	13.903
sp|Q8N766|K0090_HUMAN	sp|Q8N766|K0090_HUMAN	1	14	14	14	10	8	11	10	8	11	10	8	11	20.6	20.6	20.6	111.76
sp|Q8N7H5|PAF1_HUMAN	sp|Q8N7H5|PAF1_HUMAN	1	17	17	17	16	17	13	16	17	13	16	17	13	45.2	45.2	45.2	59.975
sp|Q8N884|M21D1_HUMAN	sp|Q8N884|M21D1_HUMAN	1	5	5	5	4	2	2	4	2	2	4	2	2	14	14	14	58.814
sp|Q8N8A6|DDX51_HUMAN	sp|Q8N8A6|DDX51_HUMAN	1	21	21	21	18	12	19	18	12	19	18	12	19	40.5	40.5	40.5	72.456
sp|Q8N8D1|PDCD7_HUMAN	sp|Q8N8D1|PDCD7_HUMAN	1	2	2	2	2	1	2	2	1	2	2	1	2	5.2	5.2	5.2	54.699
sp|Q8N8S7|ENAH_HUMAN	sp|Q8N8S7|ENAH_HUMAN	1	1	1	1	0	0	1	0	0	1	0	0	1	3.7	3.7	3.7	66.509
sp|Q8N8U2|CDYL2_HUMAN	sp|Q8N8U2|CDYL2_HUMAN	1	3	3	3	2	2	1	2	2	1	2	2	1	9.3	9.3	9.3	56.5
sp|Q8N954|CCD75_HUMAN	sp|Q8N954|CCD75_HUMAN	1	2	2	2	2	1	1	2	1	1	2	1	1	8.1	8.1	8.1	30.198
sp|Q8N988|ZN557_HUMAN	sp|Q8N988|ZN557_HUMAN	1	3	3	3	2	2	1	2	2	1	2	2	1	9	9	9	48.626
sp|Q8N9M1|CS047_HUMAN	sp|Q8N9M1|CS047_HUMAN	1	4	4	4	4	3	3	4	3	3	4	3	3	15.9	15.9	15.9	44.746
sp|Q8N9N5|BANP_HUMAN	sp|Q8N9N5|BANP_HUMAN	1	4	4	4	2	2	2	2	2	2	2	2	2	10	10	10	56.494
sp|Q8N9T8|KRI1_HUMAN	sp|Q8N9T8|KRI1_HUMAN	1	16	16	16	15	14	13	15	14	13	15	14	13	31.6	31.6	31.6	83.251
sp|Q8NAF0|ZN579_HUMAN	sp|Q8NAF0|ZN579_HUMAN	1	3	3	3	3	2	2	3	2	2	3	2	2	4.6	4.6	4.6	60.509
sp|Q8NAV1|PR38A_HUMAN	sp|Q8NAV1|PR38A_HUMAN	1	9	9	9	8	9	5	8	9	5	8	9	5	29.8	29.8	29.8	37.476
sp|Q8NB78|KDM1B_HUMAN	sp|Q8NB78|KDM1B_HUMAN	1	9	9	9	5	7	5	5	7	5	5	7	5	14.8	14.8	14.8	92.097
sp|Q8NB90|SPAT5_HUMAN	sp|Q8NB90|SPAT5_HUMAN	1	2	1	1	2	2	1	1	1	0	1	1	0	2.5	1.1	1.1	97.903
sp|Q8NBI5|S43A3_HUMAN	sp|Q8NBI5|S43A3_HUMAN	1	2	2	2	2	2	2	2	2	2	2	2	2	3.3	3.3	3.3	54.528
sp|Q8NBJ4|GOLM1_HUMAN	sp|Q8NBJ4|GOLM1_HUMAN	1	1	1	1	0	0	1	0	0	1	0	0	1	2.5	2.5	2.5	45.333
sp|Q8NBJ5|GT251_HUMAN	sp|Q8NBJ5|GT251_HUMAN	1	3	3	3	2	2	1	2	2	1	2	2	1	3.9	3.9	3.9	71.635
sp|Q8NBJ7|SUMF2_HUMAN	sp|Q8NBJ7|SUMF2_HUMAN	1	1	1	1	0	0	1	0	0	1	0	0	1	5	5	5	33.843
sp|Q8NBM4|UBAC2_HUMAN	sp|Q8NBM4|UBAC2_HUMAN	1	2	2	2	2	1	2	2	1	2	2	1	2	9.9	9.9	9.9	38.963
sp|Q8NBQ5|DHB11_HUMAN	sp|Q8NBQ5|DHB11_HUMAN	1	4	4	4	3	3	4	3	3	4	3	3	4	17	17	17	32.935
sp|Q8NBS9|TXND5_HUMAN	sp|Q8NBS9|TXND5_HUMAN	1	2	2	2	1	1	2	1	1	2	1	1	2	5.8	5.8	5.8	47.628
sp|Q8NBU5|ATAD1_HUMAN	sp|Q8NBU5|ATAD1_HUMAN	1	2	2	2	1	0	2	1	0	2	1	0	2	7.2	7.2	7.2	40.744
sp|Q8NBZ0|IN80E_HUMAN	sp|Q8NBZ0|IN80E_HUMAN	1	2	2	2	2	1	1	2	1	1	2	1	1	7.4	7.4	7.4	26.478
sp|Q8NC42|RN149_HUMAN	sp|Q8NC42|RN149_HUMAN	1	1	1	1	0	1	1	0	1	1	0	1	1	2	2	2	43.164
sp|Q8NC51|PAIRB_HUMAN	sp|Q8NC51|PAIRB_HUMAN	1	5	5	5	3	3	5	3	3	5	3	3	5	14.5	14.5	14.5	44.965
sp|Q8NC56|LEMD2_HUMAN	sp|Q8NC56|LEMD2_HUMAN	1	11	11	11	10	11	10	10	11	10	10	11	10	31.6	31.6	31.6	56.974
sp|Q8NCA5|FA98A_HUMAN	sp|Q8NCA5|FA98A_HUMAN	1	3	3	3	1	0	2	1	0	2	1	0	2	10.2	10.2	10.2	55.4
sp|Q8NCN4|RN169_HUMAN	sp|Q8NCN4|RN169_HUMAN	1	6	6	6	4	4	5	4	4	5	4	4	5	15.1	15.1	15.1	77.193
sp|Q8ND82|Z280C_HUMAN;sp|Q86YH2|Z280B_HUMAN	sp|Q8ND82|Z280C_HUMAN	2	15	15	14	14	10	10	14	10	10	13	10	9	29.7	29.7	28.5	83.095
sp|Q8NDD1|CA131_HUMAN	sp|Q8NDD1|CA131_HUMAN	1	10	10	10	9	5	9	9	5	9	9	5	9	40.1	40.1	40.1	32.766
sp|Q8NDF8|PAPD5_HUMAN	sp|Q8NDF8|PAPD5_HUMAN	1	4	4	4	3	3	4	3	3	4	3	3	4	11.2	11.2	11.2	63.266
sp|Q8NDI1|EHBP1_HUMAN	sp|Q8NDI1|EHBP1_HUMAN	1	1	1	1	0	1	0	0	1	0	0	1	0	0.6	0.6	0.6	140.02
sp|Q8NDT2|RB15B_HUMAN	sp|Q8NDT2|RB15B_HUMAN	1	8	6	6	4	3	4	2	3	4	2	3	4	11.2	9.3	9.3	97.204
sp|Q8NDX5|PHC3_HUMAN	sp|Q8NDX5|PHC3_HUMAN	1	11	11	9	10	8	11	10	8	11	8	7	9	19.7	19.7	17.3	106.16
sp|Q8NE71|ABCF1_HUMAN	sp|Q8NE71|ABCF1_HUMAN	1	5	5	5	2	1	4	2	1	4	2	1	4	7.6	7.6	7.6	95.925
sp|Q8NE86|MCU_HUMAN	sp|Q8NE86|MCU_HUMAN	1	2	2	2	1	2	1	1	2	1	1	2	1	8	8	8	39.866
sp|Q8NEF9|SRFB1_HUMAN	sp|Q8NEF9|SRFB1_HUMAN	1	10	10	10	10	9	8	10	9	8	10	9	8	31.2	31.2	31.2	48.633
sp|Q8NEJ9|NGDN_HUMAN	sp|Q8NEJ9|NGDN_HUMAN	1	12	12	12	10	11	7	10	11	7	10	11	7	55.2	55.2	55.2	35.894
sp|Q8NEL0|CCD54_HUMAN	sp|Q8NEL0|CCD54_HUMAN	1	1	1	1	1	1	1	1	1	1	1	1	1	2.4	2.4	2.4	37.885
sp|Q8NEM7|FA48A_HUMAN	sp|Q8NEM7|FA48A_HUMAN	1	1	1	1	1	0	1	1	0	1	1	0	1	1.8	1.8	1.8	85.788
sp|Q8NEW0|ZNT7_HUMAN	sp|Q8NEW0|ZNT7_HUMAN	1	4	4	4	0	1	4	0	1	4	0	1	4	13.8	13.8	13.8	41.625
sp|Q8NEY8|PPHLN_HUMAN	sp|Q8NEY8|PPHLN_HUMAN	1	8	8	8	7	8	6	7	8	6	7	8	6	16.8	16.8	16.8	52.736
sp|Q8NEZ4|MLL3_HUMAN	sp|Q8NEZ4|MLL3_HUMAN	1	1	1	1	1	1	0	1	1	0	1	1	0	0.4	0.4	0.4	541.36
sp|Q8NF37|PCAT1_HUMAN	sp|Q8NF37|PCAT1_HUMAN	1	6	6	6	4	6	6	4	6	6	4	6	6	14.2	14.2	14.2	59.151
sp|Q8NF91|SYNE1_HUMAN	sp|Q8NF91|SYNE1_HUMAN	1	6	6	6	4	4	4	4	4	4	4	4	4	0.8	0.8	0.8	1011
sp|Q8NFC6|BOD1L_HUMAN	sp|Q8NFC6|BOD1L_HUMAN	1	46	46	46	34	32	35	34	32	35	34	32	35	23.9	23.9	23.9	330.46
sp|Q8NFD5|ARI1B_HUMAN	sp|Q8NFD5|ARI1B_HUMAN	1	11	10	10	10	7	5	9	6	4	9	6	4	8.4	7.5	7.5	236.12
sp|Q8NFH3|NUP43_HUMAN	sp|Q8NFH3|NUP43_HUMAN	1	9	9	9	7	9	6	7	9	6	7	9	6	38.2	38.2	38.2	42.15
sp|Q8NFH4|NUP37_HUMAN	sp|Q8NFH4|NUP37_HUMAN	1	10	10	10	8	9	7	8	9	7	8	9	7	34	34	34	36.707
sp|Q8NFH5|NUP53_HUMAN	sp|Q8NFH5|NUP53_HUMAN	1	8	8	8	7	7	8	7	7	8	7	7	8	42.3	42.3	42.3	34.773
sp|Q8NFJ5|RAI3_HUMAN	sp|Q8NFJ5|RAI3_HUMAN	1	3	3	3	2	2	3	2	2	3	2	2	3	19	19	19	40.251
sp|Q8NFQ8|TOIP2_HUMAN	sp|Q8NFQ8|TOIP2_HUMAN	1	14	13	13	10	10	11	9	9	10	9	9	10	45.5	43.4	43.4	51.263
sp|Q8NFW8|NEUA_HUMAN	sp|Q8NFW8|NEUA_HUMAN	1	15	15	15	9	13	9	9	13	9	9	13	9	41.5	41.5	41.5	48.379
sp|Q8NG31|CASC5_HUMAN	sp|Q8NG31|CASC5_HUMAN	1	4	4	4	2	1	1	2	1	1	2	1	1	2	2	2	265.39
sp|Q8NHM5|KDM2B_HUMAN	sp|Q8NHM5|KDM2B_HUMAN	1	3	3	3	2	1	2	2	1	2	2	1	2	2.8	2.8	2.8	152.61
sp|Q8NHP6|MSPD2_HUMAN	sp|Q8NHP6|MSPD2_HUMAN	1	2	2	2	0	1	2	0	1	2	0	1	2	6.9	6.9	6.9	59.745
sp|Q8NHQ9|DDX55_HUMAN	sp|Q8NHQ9|DDX55_HUMAN	1	12	12	12	7	10	9	7	10	9	7	10	9	24.2	24.2	24.2	68.546
sp|Q8NHV4|NEDD1_HUMAN	sp|Q8NHV4|NEDD1_HUMAN	1	2	2	2	2	1	2	2	1	2	2	1	2	3.9	3.9	3.9	71.965
sp|Q8NHZ8|CDC26_HUMAN	sp|Q8NHZ8|CDC26_HUMAN	1	2	2	2	1	2	1	1	2	1	1	2	1	14.1	14.1	14.1	9.7769
sp|Q8NI22|MCFD2_HUMAN	sp|Q8NI22|MCFD2_HUMAN	1	3	3	3	1	2	2	1	2	2	1	2	2	30.8	30.8	30.8	16.39
sp|Q8NI27|THOC2_HUMAN	sp|Q8NI27|THOC2_HUMAN	1	35	35	35	30	31	28	30	31	28	30	31	28	25.5	25.5	25.5	182.77
sp|Q8NI36|WDR36_HUMAN;REV__sp|Q5MQD1|HEMA_CVHN1	sp|Q8NI36|WDR36_HUMAN	2	38	38	38	36	36	33	36	36	33	36	36	33	47	47	47	105.32
sp|Q8NI77|KI18A_HUMAN	sp|Q8NI77|KI18A_HUMAN	1	4	3	3	3	2	2	2	1	1	2	1	1	5.5	4.7	4.7	102.28
sp|Q8TA86|RP9_HUMAN	sp|Q8TA86|RP9_HUMAN	1	2	2	2	0	1	1	0	1	1	0	1	1	8.6	8.6	8.6	26.106
sp|Q8TAD8|SNIP1_HUMAN	sp|Q8TAD8|SNIP1_HUMAN	1	10	10	10	7	7	7	7	7	7	7	7	7	34.6	34.6	34.6	45.777
sp|Q8TAF3|WDR48_HUMAN	sp|Q8TAF3|WDR48_HUMAN	1	1	1	1	1	1	1	1	1	1	1	1	1	2.1	2.1	2.1	76.21
sp|Q8TAQ2|SMRC2_HUMAN	sp|Q8TAQ2|SMRC2_HUMAN	1	31	22	22	29	27	28	20	18	20	20	18	20	32.8	26.4	26.4	132.88
sp|Q8TAT6|NPL4_HUMAN	sp|Q8TAT6|NPL4_HUMAN	1	2	2	2	1	2	0	1	2	0	1	2	0	4.8	4.8	4.8	68.119
sp|Q8TB61|S35B2_HUMAN	sp|Q8TB61|S35B2_HUMAN	1	1	1	1	1	1	1	1	1	1	1	1	1	2.5	2.5	2.5	47.514
sp|Q8TBE0|BAHD1_HUMAN	sp|Q8TBE0|BAHD1_HUMAN	1	1	1	1	0	0	1	0	0	1	0	0	1	2.1	2.1	2.1	84.651
sp|Q8TBF4|ZCRB1_HUMAN	sp|Q8TBF4|ZCRB1_HUMAN	1	3	3	3	2	2	2	2	2	2	2	2	2	18.9	18.9	18.9	24.591
sp|Q8TBK6|ZCH10_HUMAN	sp|Q8TBK6|ZCH10_HUMAN	1	1	1	1	1	1	0	1	1	0	1	1	0	7.3	7.3	7.3	20.966
sp|Q8TBQ9|KISHA_HUMAN	sp|Q8TBQ9|KISHA_HUMAN	1	1	1	1	1	1	1	1	1	1	1	1	1	12.5	12.5	12.5	8.0598
sp|Q8TC12|RDH11_HUMAN	sp|Q8TC12|RDH11_HUMAN	1	5	5	5	5	3	3	5	3	3	5	3	3	19.2	19.2	19.2	35.386
sp|Q8TCJ2|STT3B_HUMAN	sp|Q8TCJ2|STT3B_HUMAN	1	8	7	7	6	6	4	5	5	3	5	5	3	10.9	10.2	10.2	93.673
sp|Q8TCS8|PNPT1_HUMAN	sp|Q8TCS8|PNPT1_HUMAN	1	7	7	7	3	3	7	3	3	7	3	3	7	10.7	10.7	10.7	85.95
sp|Q8TCT9|HM13_HUMAN	sp|Q8TCT9|HM13_HUMAN	1	4	4	4	3	4	3	3	4	3	3	4	3	14.1	14.1	14.1	41.488
sp|Q8TD26|CHD6_HUMAN	sp|Q8TD26|CHD6_HUMAN	1	11	3	3	7	7	6	1	1	1	1	1	1	6.1	3.1	3.1	305.41
sp|Q8TDD1|DDX54_HUMAN	sp|Q8TDD1|DDX54_HUMAN	1	36	36	35	31	30	30	31	30	30	30	29	29	50.9	50.9	49.9	98.594
sp|Q8TDN6|BRX1_HUMAN	sp|Q8TDN6|BRX1_HUMAN	1	22	22	22	17	22	17	17	22	17	17	22	17	59.2	59.2	59.2	41.401
sp|Q8TED0|UTP15_HUMAN	sp|Q8TED0|UTP15_HUMAN	1	24	24	24	20	21	17	20	21	17	20	21	17	53.9	53.9	53.9	58.414
sp|Q8TED1|GPX8_HUMAN	sp|Q8TED1|GPX8_HUMAN	1	5	5	5	4	4	5	4	4	5	4	4	5	32.5	32.5	32.5	23.881
sp|Q8TEM1|PO210_HUMAN	sp|Q8TEM1|PO210_HUMAN	1	44	44	44	41	39	36	41	39	36	41	39	36	33.1	33.1	33.1	205.11
sp|Q8TEU8|WFKN2_HUMAN	sp|Q8TEU8|WFKN2_HUMAN	1	1	1	1	1	1	0	1	1	0	1	1	0	1.6	1.6	1.6	63.941
sp|Q8TEY7|UBP33_HUMAN	sp|Q8TEY7|UBP33_HUMAN	1	2	2	2	0	1	1	0	1	1	0	1	1	2.4	2.4	2.4	106.73
sp|Q8TF01|PNISR_HUMAN	sp|Q8TF01|PNISR_HUMAN	1	3	3	3	0	1	2	0	1	2	0	1	2	4	4	4	92.576
sp|Q8TF68|ZN384_HUMAN	sp|Q8TF68|ZN384_HUMAN	1	10	10	10	9	4	8	9	4	8	9	4	8	20.3	20.3	20.3	63.218
sp|Q8TF76|HASP_HUMAN	sp|Q8TF76|HASP_HUMAN	1	4	4	4	3	4	2	3	4	2	3	4	2	8	8	8	88.494
sp|Q8WTT2|NOC3L_HUMAN	sp|Q8WTT2|NOC3L_HUMAN	1	18	18	18	14	17	15	14	17	15	14	17	15	26.8	26.8	26.8	92.547
sp|Q8WTV0|SCRB1_HUMAN	sp|Q8WTV0|SCRB1_HUMAN	1	3	3	3	2	1	3	2	1	3	2	1	3	5.1	5.1	5.1	60.877
sp|Q8WUA4|TF3C2_HUMAN;sp|Q8IWJ2|GCC2_HUMAN	sp|Q8WUA4|TF3C2_HUMAN	2	20	20	19	17	16	14	17	16	14	16	15	13	29.9	29.9	29.9	100.68
sp|Q8WUB8|PHF10_HUMAN	sp|Q8WUB8|PHF10_HUMAN	1	2	2	2	2	1	1	2	1	1	2	1	1	4	4	4	56.05
sp|Q8WUD4|CCD12_HUMAN	sp|Q8WUD4|CCD12_HUMAN	1	5	5	5	2	2	5	2	2	5	2	2	5	45.2	45.2	45.2	19.181
sp|Q8WUF8|F172A_HUMAN	sp|Q8WUF8|F172A_HUMAN	1	3	3	3	3	1	1	3	1	1	3	1	1	9.9	9.9	9.9	47.972
sp|Q8WUM0|NU133_HUMAN	sp|Q8WUM0|NU133_HUMAN	1	41	41	41	34	38	27	34	38	27	34	38	27	50.4	50.4	50.4	128.98
sp|Q8WUQ7|CS029_HUMAN	sp|Q8WUQ7|CS029_HUMAN	1	5	5	5	3	3	4	3	3	4	3	3	4	10.9	10.9	10.9	88.701
sp|Q8WUU5|GATD1_HUMAN	sp|Q8WUU5|GATD1_HUMAN	1	3	3	3	0	0	3	0	0	3	0	0	3	16	16	16	28.69
sp|Q8WUY1|CH055_HUMAN	sp|Q8WUY1|CH055_HUMAN	1	4	4	4	3	2	3	3	2	3	3	2	3	27.4	27.4	27.4	23.865
sp|Q8WUZ0|BCL7C_HUMAN	sp|Q8WUZ0|BCL7C_HUMAN	1	6	6	5	5	3	4	5	3	4	4	3	4	33.6	33.6	33.6	23.468
sp|Q8WV22|NSE1_HUMAN	sp|Q8WV22|NSE1_HUMAN	1	2	2	2	1	1	2	1	1	2	1	1	2	9	9	9	30.855
sp|Q8WV44|TRI41_HUMAN	sp|Q8WV44|TRI41_HUMAN	1	4	4	4	3	1	2	3	1	2	3	1	2	9.4	9.4	9.4	71.669
sp|Q8WVB6|CTF18_HUMAN	sp|Q8WVB6|CTF18_HUMAN	1	3	3	3	2	1	2	2	1	2	2	1	2	3.9	3.9	3.9	107.38
sp|Q8WVC0|LEO1_HUMAN	sp|Q8WVC0|LEO1_HUMAN	1	12	12	12	10	10	9	10	10	9	10	10	9	24	24	24	75.403
sp|Q8WVC6|DCAKD_HUMAN	sp|Q8WVC6|DCAKD_HUMAN	1	1	1	1	0	0	1	0	0	1	0	0	1	4.8	4.8	4.8	26.55
sp|Q8WVK2|SNR27_HUMAN	sp|Q8WVK2|SNR27_HUMAN	1	2	2	2	2	2	2	2	2	2	2	2	2	19.4	19.4	19.4	18.86
sp|Q8WVM7|STAG1_HUMAN	sp|Q8WVM7|STAG1_HUMAN	1	19	14	14	15	15	10	10	11	8	10	11	8	21.4	18	18	144.43
sp|Q8WVM8|SCFD1_HUMAN	sp|Q8WVM8|SCFD1_HUMAN	1	4	4	4	2	1	3	2	1	3	2	1	3	9.2	9.2	9.2	72.379
sp|Q8WVV9|HNRLL_HUMAN	sp|Q8WVV9|HNRLL_HUMAN	1	10	9	9	5	7	9	4	6	8	4	6	8	29.9	28.6	28.6	60.082
sp|Q8WVX9|FACR1_HUMAN	sp|Q8WVX9|FACR1_HUMAN	1	2	2	2	0	1	2	0	1	2	0	1	2	5	5	5	59.356
sp|Q8WWC4|CB047_HUMAN	sp|Q8WWC4|CB047_HUMAN	1	2	2	2	1	0	2	1	0	2	1	0	2	8.6	8.6	8.6	32.544
sp|Q8WWI1|LMO7_HUMAN	sp|Q8WWI1|LMO7_HUMAN	1	18	18	18	3	5	18	3	5	18	3	5	18	14.9	14.9	14.9	192.69
sp|Q8WWQ0|PHIP_HUMAN;sp|Q6RI45|BRWD3_HUMAN	sp|Q8WWQ0|PHIP_HUMAN	2	33	33	32	30	25	24	30	25	24	29	25	23	29.5	29.5	28.9	206.69
sp|Q8WWY3|PRP31_HUMAN	sp|Q8WWY3|PRP31_HUMAN	1	12	12	12	11	8	10	11	8	10	11	8	10	35.3	35.3	35.3	55.455
sp|Q8WX92|NELFB_HUMAN	sp|Q8WX92|NELFB_HUMAN	1	8	8	8	4	5	6	4	5	6	4	5	6	18.8	18.8	18.8	65.697
sp|Q8WXA9|SREK1_HUMAN	sp|Q8WXA9|SREK1_HUMAN	1	6	6	6	4	5	5	4	5	5	4	5	5	20.7	20.7	20.7	59.38
sp|Q8WXF1|PSPC1_HUMAN	sp|Q8WXF1|PSPC1_HUMAN	1	15	15	15	8	9	12	8	9	12	8	9	12	35.9	35.9	35.9	58.743
sp|Q8WXH0|SYNE2_HUMAN	sp|Q8WXH0|SYNE2_HUMAN	1	61	61	61	44	36	35	44	36	35	44	36	35	11.4	11.4	11.4	796.43
sp|Q8WXI9|P66B_HUMAN	sp|Q8WXI9|P66B_HUMAN	1	22	20	20	20	21	21	18	19	19	18	19	19	54.8	51.3	51.3	65.26
sp|Q8WXX5|DNJC9_HUMAN	sp|Q8WXX5|DNJC9_HUMAN	1	6	6	6	5	6	5	5	6	5	5	6	5	31.2	31.2	31.2	29.909
sp|Q8WY22|BRI3B_HUMAN;REV__sp|Q96PE2|ARHGH_HUMAN	sp|Q8WY22|BRI3B_HUMAN;REV__sp|Q96PE2|ARHGH_HUMAN	2	2	2	2	2	1	1	2	1	1	2	1	1	9.6	9.6	9.6	27.835
sp|Q8WY36|BBX_HUMAN	sp|Q8WY36|BBX_HUMAN	1	7	7	7	4	2	5	4	2	5	4	2	5	9.7	9.7	9.7	105.13
sp|Q8WYA6|CTBL1_HUMAN	sp|Q8WYA6|CTBL1_HUMAN	1	16	16	16	14	13	10	14	13	10	14	13	10	28.2	28.2	28.2	65.173
sp|Q8WYH8|ING5_HUMAN	sp|Q8WYH8|ING5_HUMAN	1	3	3	1	3	2	2	3	2	2	1	1	1	17.1	17.1	9.2	27.75
sp|Q8WYP5|ELYS_HUMAN	sp|Q8WYP5|ELYS_HUMAN	1	72	72	72	62	62	52	62	62	52	62	62	52	44.3	44.3	44.3	252.5
sp|Q8WYQ5|DGCR8_HUMAN	sp|Q8WYQ5|DGCR8_HUMAN	1	5	5	5	3	1	4	3	1	4	3	1	4	16.2	16.2	16.2	86.044
sp|Q8WZ42|TITIN_HUMAN	sp|Q8WZ42|TITIN_HUMAN	1	7	6	6	5	3	3	4	3	3	4	3	3	0.2	0.1	0.1	3816
sp|Q92466|DDB2_HUMAN	sp|Q92466|DDB2_HUMAN	1	10	10	10	8	9	8	8	9	8	8	9	8	30.2	30.2	30.2	47.863
sp|Q92499|DDX1_HUMAN	sp|Q92499|DDX1_HUMAN	1	26	26	26	24	21	20	24	21	20	24	21	20	44.1	44.1	44.1	82.431
sp|Q92522|H1X_HUMAN	sp|Q92522|H1X_HUMAN	1	8	8	8	5	7	7	5	7	7	5	7	7	31.9	31.9	31.9	22.487
sp|Q92541|RTF1_HUMAN	sp|Q92541|RTF1_HUMAN	1	4	4	4	0	3	2	0	3	2	0	3	2	6.6	6.6	6.6	80.313
sp|Q92542|NICA_HUMAN	sp|Q92542|NICA_HUMAN	1	3	3	3	3	2	3	3	2	3	3	2	3	8.3	8.3	8.3	78.41
sp|Q92547|TOPB1_HUMAN	sp|Q92547|TOPB1_HUMAN	1	10	10	10	6	6	8	6	6	8	6	6	8	11.2	11.2	11.2	170.68
sp|Q92552|RT27_HUMAN	sp|Q92552|RT27_HUMAN	1	2	2	2	2	2	2	2	2	2	2	2	2	8.5	8.5	8.5	47.611
sp|Q92560|BAP1_HUMAN	sp|Q92560|BAP1_HUMAN	1	3	3	3	1	2	2	1	2	2	1	2	2	7.7	7.7	7.7	80.361
sp|Q92575|UBXN4_HUMAN	sp|Q92575|UBXN4_HUMAN	1	2	2	2	2	1	1	2	1	1	2	1	1	10.8	10.8	10.8	56.777
sp|Q92576|PHF3_HUMAN	sp|Q92576|PHF3_HUMAN	1	33	32	32	28	25	26	27	24	25	27	24	25	26.2	25.8	25.8	229.48
sp|Q92598|HS105_HUMAN	sp|Q92598|HS105_HUMAN	1	14	13	13	7	10	13	6	9	12	6	9	12	23.4	21.8	21.8	96.864
sp|Q92604|LGAT1_HUMAN	sp|Q92604|LGAT1_HUMAN	1	2	2	2	1	1	2	1	1	2	1	1	2	6.8	6.8	6.8	43.089
sp|Q92610|ZN592_HUMAN	sp|Q92610|ZN592_HUMAN	1	6	6	6	4	6	3	4	6	3	4	6	3	7.7	7.7	7.7	137.53
sp|Q92613|JADE3_HUMAN;sp|Q6IE81|JADE1_HUMAN	sp|Q92613|JADE3_HUMAN	2	9	9	9	5	3	5	5	3	5	5	3	5	15.3	15.3	15.3	93.807
sp|Q92616|GCN1L_HUMAN	sp|Q92616|GCN1L_HUMAN	1	1	1	1	0	0	1	0	0	1	0	0	1	0.5	0.5	0.5	292.75
sp|Q92620|PRP16_HUMAN	sp|Q92620|PRP16_HUMAN	1	12	12	12	9	6	8	9	6	8	9	6	8	14.6	14.6	14.6	140.5
sp|Q92621|NU205_HUMAN	sp|Q92621|NU205_HUMAN	1	47	47	47	38	41	32	38	41	32	38	41	32	30.2	30.2	30.2	227.92
sp|Q92643|GPI8_HUMAN	sp|Q92643|GPI8_HUMAN	1	4	4	4	4	3	1	4	3	1	4	3	1	10.4	10.4	10.4	45.251
sp|Q92665|RT31_HUMAN	sp|Q92665|RT31_HUMAN	1	1	1	1	0	1	1	0	1	1	0	1	1	2.8	2.8	2.8	45.318
sp|Q92674|CENPI_HUMAN	sp|Q92674|CENPI_HUMAN	1	1	1	1	1	1	1	1	1	1	1	1	1	1.5	1.5	1.5	86.719
sp|Q92685|ALG3_HUMAN	sp|Q92685|ALG3_HUMAN	1	3	3	3	2	2	2	2	2	2	2	2	2	5.3	5.3	5.3	50.126
sp|Q92733|PRCC_HUMAN	sp|Q92733|PRCC_HUMAN	1	6	6	6	4	5	4	4	5	4	4	5	4	20	20	20	52.417
sp|Q92754|AP2C_HUMAN;sp|Q7Z6R9|AP2D_HUMAN	sp|Q92754|AP2C_HUMAN	2	8	8	5	7	5	4	7	5	4	4	4	2	29.3	29.3	21.6	49.176
sp|Q92759|TF2H4_HUMAN	sp|Q92759|TF2H4_HUMAN	1	2	2	2	1	2	1	1	2	1	1	2	1	5.6	5.6	5.6	52.186
sp|Q92766|RREB1_HUMAN	sp|Q92766|RREB1_HUMAN	1	8	8	8	6	5	4	6	5	4	6	5	4	9.1	9.1	9.1	181.42
sp|Q92769|HDAC2_HUMAN	sp|Q92769|HDAC2_HUMAN	1	20	20	14	19	16	16	19	16	16	13	10	11	53.1	53.1	42.4	55.364
sp|Q92785|REQU_HUMAN	sp|Q92785|REQU_HUMAN	1	13	13	13	10	10	11	10	10	11	10	10	11	55.5	55.5	55.5	44.155
sp|Q92793|CBP_HUMAN	sp|Q92793|CBP_HUMAN	1	6	6	5	3	5	4	3	5	4	2	4	3	3.8	3.8	3.4	265.35
sp|Q92797|SYMPK_HUMAN	sp|Q92797|SYMPK_HUMAN	1	30	30	30	21	25	19	21	25	19	21	25	19	34.1	34.1	34.1	141.15
sp|Q92804|RBP56_HUMAN	sp|Q92804|RBP56_HUMAN	1	8	6	6	7	5	8	5	3	6	5	3	6	20.6	16.7	16.7	61.829
sp|Q92830|KAT2A_HUMAN;sp|Q92831|KAT2B_HUMAN	sp|Q92830|KAT2A_HUMAN	2	4	4	4	2	4	2	2	4	2	2	4	2	4.9	4.9	4.9	93.924
sp|Q92833|JARD2_HUMAN	sp|Q92833|JARD2_HUMAN	1	7	7	7	4	4	3	4	4	3	4	4	3	7	7	7	138.73
sp|Q92841|DDX17_HUMAN	sp|Q92841|DDX17_HUMAN	1	34	27	27	34	33	33	27	26	26	27	26	26	55.3	44.9	44.9	80.272
sp|Q92878|RAD50_HUMAN	sp|Q92878|RAD50_HUMAN	1	41	41	41	36	35	33	36	35	33	36	35	33	34.6	34.6	34.6	153.89
sp|Q92879|CELF1_HUMAN;sp|O95319|CELF2_HUMAN	sp|Q92879|CELF1_HUMAN	2	11	11	11	8	11	8	8	11	8	8	11	8	31.1	31.1	31.1	52.063
sp|Q92889|XPF_HUMAN	sp|Q92889|XPF_HUMAN	1	3	3	3	1	3	1	1	3	1	1	3	1	4.6	4.6	4.6	104.48
sp|Q92890|UFD1_HUMAN	sp|Q92890|UFD1_HUMAN	1	2	2	2	1	0	1	1	0	1	1	0	1	8.1	8.1	8.1	34.5
sp|Q92896|GSLG1_HUMAN	sp|Q92896|GSLG1_HUMAN	1	4	4	4	4	1	4	4	1	4	4	1	4	4.6	4.6	4.6	134.55
sp|Q92900|RENT1_HUMAN	sp|Q92900|RENT1_HUMAN	1	4	4	4	2	2	3	2	2	3	2	2	3	4.4	4.4	4.4	124.34
sp|Q92905|CSN5_HUMAN	sp|Q92905|CSN5_HUMAN	1	1	1	1	1	1	1	1	1	1	1	1	1	4.5	4.5	4.5	37.578
sp|Q92917|GPKOW_HUMAN	sp|Q92917|GPKOW_HUMAN	1	7	7	7	2	2	6	2	2	6	2	2	6	27.7	27.7	27.7	52.228
sp|Q92922|SMRC1_HUMAN	sp|Q92922|SMRC1_HUMAN	1	34	34	25	31	33	26	31	33	26	22	24	18	41.7	41.7	34.8	122.87
sp|Q92925|SMRD2_HUMAN	sp|Q92925|SMRD2_HUMAN	1	22	22	17	17	19	21	17	19	21	13	14	16	46.3	46.3	37.9	58.92
sp|Q92930|RAB8B_HUMAN	sp|Q92930|RAB8B_HUMAN	1	5	1	1	3	3	4	0	0	1	0	0	1	23.2	5.8	5.8	23.584
sp|Q92945|FUBP2_HUMAN	sp|Q92945|FUBP2_HUMAN	1	19	19	18	8	12	18	8	12	18	8	11	17	35.2	35.2	33.2	73.114
sp|Q92947|GCDH_HUMAN	sp|Q92947|GCDH_HUMAN	1	1	1	1	1	1	1	1	1	1	1	1	1	2.7	2.7	2.7	48.127
sp|Q92973|TNPO1_HUMAN;sp|O14787|TNPO2_HUMAN	sp|Q92973|TNPO1_HUMAN	2	6	6	6	2	3	5	2	3	5	2	3	5	8.9	8.9	8.9	102.35
sp|Q92979|NEP1_HUMAN	sp|Q92979|NEP1_HUMAN	1	15	15	15	12	15	12	12	15	12	12	15	12	79.5	79.5	79.5	26.72
sp|Q92989|CLP1_HUMAN	sp|Q92989|CLP1_HUMAN	1	5	5	5	3	3	5	3	3	5	3	3	5	12.2	12.2	12.2	47.645
sp|Q93009|UBP7_HUMAN;REV__sp|Q86YS3|RFIP4_HUMAN	sp|Q93009|UBP7_HUMAN	2	44	44	44	38	34	36	38	34	36	38	34	36	50.3	50.3	50.3	128.3
sp|Q93050|VPP1_HUMAN	sp|Q93050|VPP1_HUMAN	1	2	2	2	1	0	1	1	0	1	1	0	1	4.1	4.1	4.1	96.412
sp|Q93074|MED12_HUMAN;sp|Q86YW9|MD12L_HUMAN	sp|Q93074|MED12_HUMAN	2	16	16	16	9	14	12	9	14	12	9	14	12	11.2	11.2	11.2	243.08
sp|Q969F1|TF3C6_HUMAN	sp|Q969F1|TF3C6_HUMAN	1	1	1	1	1	1	1	1	1	1	1	1	1	14.1	14.1	14.1	24.048
sp|Q969G3|SMCE1_HUMAN	sp|Q969G3|SMCE1_HUMAN	1	20	20	19	15	16	15	15	16	15	15	16	14	72.3	72.3	70.6	46.649
sp|Q969H6|POP5_HUMAN	sp|Q969H6|POP5_HUMAN	1	1	1	1	0	0	1	0	0	1	0	0	1	7.4	7.4	7.4	18.819
sp|Q969H8|CS010_HUMAN	sp|Q969H8|CS010_HUMAN	1	1	1	1	1	1	1	1	1	1	1	1	1	5.2	5.2	5.2	18.795
sp|Q969J2|ZKSC4_HUMAN	sp|Q969J2|ZKSC4_HUMAN	1	1	1	1	0	1	0	0	1	0	0	1	0	2.8	2.8	2.8	61.579
sp|Q969M3|YIPF5_HUMAN	sp|Q969M3|YIPF5_HUMAN	1	2	2	2	1	1	2	1	1	2	1	1	2	8.2	8.2	8.2	27.989
sp|Q969N2|PIGT_HUMAN	sp|Q969N2|PIGT_HUMAN	1	4	4	4	4	3	3	4	3	3	4	3	3	7.1	7.1	7.1	65.699
sp|Q969R5|LMBL2_HUMAN;sp|Q05BQ5|MBTD1_HUMAN	sp|Q969R5|LMBL2_HUMAN;sp|Q05BQ5|MBTD1_HUMAN	2	2	2	2	1	2	1	1	2	1	1	2	1	3.4	3.4	3.4	79.109
sp|Q969V3|NCLN_HUMAN	sp|Q969V3|NCLN_HUMAN	1	10	10	10	9	8	7	9	8	7	9	8	7	22.6	22.6	22.6	62.974
sp|Q969X5|ERGI1_HUMAN	sp|Q969X5|ERGI1_HUMAN	1	7	7	7	6	5	6	6	5	6	6	5	6	35.2	35.2	35.2	32.592
sp|Q969X6|CIR1A_HUMAN	sp|Q969X6|CIR1A_HUMAN	1	17	17	17	15	16	13	15	16	13	15	16	13	42.1	42.1	42.1	76.889
sp|Q969Z3|MOSC2_HUMAN	sp|Q969Z3|MOSC2_HUMAN	1	2	1	1	1	1	1	0	1	0	0	1	0	6.3	1.8	1.8	38.023
sp|Q96A08|H2B1A_HUMAN	sp|Q96A08|H2B1A_HUMAN	1	6	1	1	3	4	5	1	0	1	1	0	1	48.8	11.8	11.8	14.167
sp|Q96A26|F162A_HUMAN	sp|Q96A26|F162A_HUMAN	1	2	2	2	1	1	1	1	1	1	1	1	1	17.5	17.5	17.5	17.342
sp|Q96A33|CCD47_HUMAN	sp|Q96A33|CCD47_HUMAN	1	13	13	13	11	12	9	11	12	9	11	12	9	38.3	38.3	38.3	55.873
sp|Q96A35|RM24_HUMAN	sp|Q96A35|RM24_HUMAN	1	2	2	2	1	0	2	1	0	2	1	0	2	12.5	12.5	12.5	24.915
sp|Q96A72|MGN2_HUMAN	sp|Q96A72|MGN2_HUMAN	1	7	7	1	6	6	5	6	6	5	1	1	1	42.6	42.6	6.1	17.276
sp|Q96AE4|FUBP1_HUMAN	sp|Q96AE4|FUBP1_HUMAN	1	9	6	6	6	7	8	4	4	5	4	4	5	16.6	12.9	12.9	67.56
sp|Q96AG4|LRC59_HUMAN	sp|Q96AG4|LRC59_HUMAN	1	10	10	10	8	9	9	8	9	9	8	9	9	36.5	36.5	36.5	34.93
sp|Q96AQ6|PBIP1_HUMAN	sp|Q96AQ6|PBIP1_HUMAN	1	4	4	4	4	2	3	4	2	3	4	2	3	7	7	7	80.642
sp|Q96B26|EXOS8_HUMAN	sp|Q96B26|EXOS8_HUMAN	1	8	8	8	6	8	5	6	8	5	6	8	5	44.6	44.6	44.6	30.039
sp|Q96B49|TOM6_HUMAN	sp|Q96B49|TOM6_HUMAN	1	2	2	2	1	0	1	1	0	1	1	0	1	56.8	56.8	56.8	8.0019
sp|Q96BD5|PF21A_HUMAN	sp|Q96BD5|PF21A_HUMAN	1	7	7	7	5	4	5	5	4	5	5	4	5	16.2	16.2	16.2	74.853
sp|Q96BI1|S22AI_HUMAN	sp|Q96BI1|S22AI_HUMAN	1	2	2	2	1	1	1	1	1	1	1	1	1	5.7	5.7	5.7	44.845
sp|Q96BK5|PINX1_HUMAN	sp|Q96BK5|PINX1_HUMAN	1	5	5	5	3	4	5	3	4	5	3	4	5	22.6	22.6	22.6	37.034
sp|Q96BP3|PPWD1_HUMAN;sp|Q9NXL9|MCM9_HUMAN	sp|Q96BP3|PPWD1_HUMAN	2	9	9	9	7	8	6	7	8	6	7	8	6	14.7	14.7	14.7	73.574
sp|Q96BR5|SELR1_HUMAN	sp|Q96BR5|SELR1_HUMAN	1	1	1	1	0	1	1	0	1	1	0	1	1	6.1	6.1	6.1	25.709
sp|Q96BT3|CENPT_HUMAN	sp|Q96BT3|CENPT_HUMAN	1	3	3	3	2	2	1	2	2	1	2	2	1	8.9	8.9	8.9	60.422
sp|Q96C00|ZBTB9_HUMAN	sp|Q96C00|ZBTB9_HUMAN	1	3	3	3	0	1	3	0	1	3	0	1	3	10.8	10.8	10.8	50.602
sp|Q96C01|F136A_HUMAN	sp|Q96C01|F136A_HUMAN	1	1	1	1	1	1	0	1	1	0	1	1	0	10.1	10.1	10.1	15.641
sp|Q96C36|P5CR2_HUMAN	sp|Q96C36|P5CR2_HUMAN	1	5	4	4	4	2	5	3	1	4	3	1	4	21.6	17.5	17.5	33.637
sp|Q96C57|CL043_HUMAN	sp|Q96C57|CL043_HUMAN	1	7	7	7	7	6	7	7	6	7	7	6	7	42.4	42.4	42.4	28.17
sp|Q96CB8|INT12_HUMAN	sp|Q96CB8|INT12_HUMAN	1	7	7	7	4	4	6	4	4	6	4	4	6	28.6	28.6	28.6	48.807
sp|Q96CS3|FAF2_HUMAN	sp|Q96CS3|FAF2_HUMAN	1	9	9	9	6	8	7	6	8	7	6	8	7	32.1	32.1	32.1	52.623
sp|Q96CT7|CC124_HUMAN	sp|Q96CT7|CC124_HUMAN	1	1	1	1	1	0	1	1	0	1	1	0	1	5.8	5.8	5.8	25.835
sp|Q96CW1|AP2M1_HUMAN	sp|Q96CW1|AP2M1_HUMAN	1	6	6	6	5	5	6	5	5	6	5	5	6	15.2	15.2	15.2	49.654
sp|Q96DE5|APC16_HUMAN	sp|Q96DE5|APC16_HUMAN	1	1	1	1	1	0	0	1	0	0	1	0	0	12.7	12.7	12.7	11.667
sp|Q96DF8|DGC14_HUMAN	sp|Q96DF8|DGC14_HUMAN	1	1	1	1	1	1	1	1	1	1	1	1	1	2.9	2.9	2.9	52.567
sp|Q96DH6|MSI2H_HUMAN	sp|Q96DH6|MSI2H_HUMAN	1	3	3	3	2	2	2	2	2	2	2	2	2	14.9	14.9	14.9	35.196
sp|Q96DI7|SNR40_HUMAN	sp|Q96DI7|SNR40_HUMAN	1	19	19	19	19	19	18	19	19	18	19	19	18	73.7	73.7	73.7	39.31
sp|Q96DT5|DYH11_HUMAN	sp|Q96DT5|DYH11_HUMAN	1	1	1	1	1	1	1	1	1	1	1	1	1	0.2	0.2	0.2	521.04
sp|Q96DV4|RM38_HUMAN	sp|Q96DV4|RM38_HUMAN	1	3	3	3	0	0	3	0	0	3	0	0	3	10.3	10.3	10.3	44.596
sp|Q96E11|RRFM_HUMAN	sp|Q96E11|RRFM_HUMAN	1	1	1	1	0	0	1	0	0	1	0	0	1	4.6	4.6	4.6	29.277
sp|Q96E14|RMI2_HUMAN	sp|Q96E14|RMI2_HUMAN	1	1	1	1	1	0	0	1	0	0	1	0	0	10.2	10.2	10.2	15.865
sp|Q96E39|RMXL1_HUMAN	sp|Q96E39|RMXL1_HUMAN	1	18	3	3	12	15	17	2	2	3	2	2	3	44.4	7.2	7.2	42.141
sp|Q96EE3|SEH1_HUMAN	sp|Q96EE3|SEH1_HUMAN	1	12	12	12	8	9	11	8	9	11	8	9	11	49.2	49.2	49.2	39.648
sp|Q96EH3|MASU1_HUMAN	sp|Q96EH3|MASU1_HUMAN	1	1	1	1	0	0	1	0	0	1	0	0	1	9	9	9	26.17
sp|Q96EK4|THA11_HUMAN	sp|Q96EK4|THA11_HUMAN	1	4	4	4	2	4	3	2	4	3	2	4	3	15.9	15.9	15.9	34.455
sp|Q96EL3|RM53_HUMAN	sp|Q96EL3|RM53_HUMAN	1	1	1	1	0	0	1	0	0	1	0	0	1	11.6	11.6	11.6	12.107
sp|Q96EP5|DAZP1_HUMAN	sp|Q96EP5|DAZP1_HUMAN	1	8	8	8	5	7	6	5	7	6	5	7	6	29.5	29.5	29.5	43.383
sp|Q96ER9|CCD51_HUMAN	sp|Q96ER9|CCD51_HUMAN	1	5	5	5	3	4	5	3	4	5	3	4	5	16.5	16.5	16.5	45.811
sp|Q96ES7|SGF29_HUMAN	sp|Q96ES7|SGF29_HUMAN	1	4	4	4	2	1	1	2	1	1	2	1	1	15.4	15.4	15.4	33.238
sp|Q96EU6|RRP36_HUMAN;sp|Q9H160|ING2_HUMAN	sp|Q96EU6|RRP36_HUMAN	2	3	3	3	3	3	3	3	3	3	3	3	3	14.7	14.7	14.7	29.823
sp|Q96EV2|RBM33_HUMAN	sp|Q96EV2|RBM33_HUMAN	1	4	4	4	0	3	4	0	3	4	0	3	4	7	7	7	129.98
sp|Q96EY1|DNJA3_HUMAN	sp|Q96EY1|DNJA3_HUMAN	1	4	4	4	4	2	3	4	2	3	4	2	3	9.8	9.8	9.8	52.488
sp|Q96EY4|CD043_HUMAN	sp|Q96EY4|CD043_HUMAN	1	2	2	2	1	2	0	1	2	0	1	2	0	10.8	10.8	10.8	23.864
sp|Q96EY7|PTCD3_HUMAN	sp|Q96EY7|PTCD3_HUMAN	1	2	2	2	1	1	2	1	1	2	1	1	2	3.6	3.6	3.6	78.549
sp|Q96EZ8|MCRS1_HUMAN	sp|Q96EZ8|MCRS1_HUMAN	1	2	2	2	2	0	1	2	0	1	2	0	1	6.7	6.7	6.7	51.803
sp|Q96F25|ALG14_HUMAN	sp|Q96F25|ALG14_HUMAN	1	2	2	2	2	2	2	2	2	2	2	2	2	9.3	9.3	9.3	24.15
sp|Q96FF9|CDCA5_HUMAN	sp|Q96FF9|CDCA5_HUMAN	1	4	4	4	4	1	3	4	1	3	4	1	3	24.2	24.2	24.2	27.6
sp|Q96FJ2|DYL2_HUMAN	sp|Q96FJ2|DYL2_HUMAN	1	4	1	1	4	4	3	1	1	1	1	1	1	50.6	24.7	24.7	10.35
sp|Q96FK6|WDR89_HUMAN	sp|Q96FK6|WDR89_HUMAN	1	6	6	6	6	5	4	6	5	4	6	5	4	24.3	24.3	24.3	43.214
sp|Q96FV9|THOC1_HUMAN	sp|Q96FV9|THOC1_HUMAN	1	29	29	29	25	26	24	25	26	24	25	26	24	54.6	54.6	54.6	75.665
sp|Q96G21|IMP4_HUMAN	sp|Q96G21|IMP4_HUMAN	1	13	13	13	9	11	7	9	11	7	9	11	7	55.3	55.3	55.3	33.756
sp|Q96G23|CERS2_HUMAN	sp|Q96G23|CERS2_HUMAN	1	4	4	4	4	4	2	4	4	2	4	4	2	11.3	11.3	11.3	44.876
sp|Q96G25|MED8_HUMAN	sp|Q96G25|MED8_HUMAN	1	2	2	2	2	2	2	2	2	2	2	2	2	12.3	12.3	12.3	29.08
sp|Q96GC5|RM48_HUMAN	sp|Q96GC5|RM48_HUMAN	1	1	1	1	1	1	1	1	1	1	1	1	1	5.7	5.7	5.7	23.934
[truncated: 739 more rows]

## Sheet: Nuclei Vorinostat 12h
Protein IDs	Majority Protein IDs	Proteins	Peptides	Razor + unique Peptides	Unique Peptides	Peptides Nuclei_12h_Vor1	Peptides Nuclei_12h_Vor2	Peptides Nuclei_12h_Vor3	Razor + unique Peptides Nuclei_12h_Vor1	Razor + unique Peptides Nuclei_12h_Vor2	Razor + unique Peptides Nuclei_12h_Vor3	Unique Peptides Nuclei_12h_Vor1	Unique Peptides Nuclei_12h_Vor2	Unique Peptides Nuclei_12h_Vor3	Sequence Coverage [%]	Unique + Razor Sequence Coverage [%]	Unique Sequence Coverage [%]	Mol. Weight [kDa]
[truncated: 2,593 more rows]

[truncated: 13 more sheets: Nuclei Control for NaB 12h, Nuclei NaB 12h, Nuclei Control for TSA 48h, Nuclei TSA 48h, Nuclei Control for Vor. 48h, Nuclei Vorinostat 48h, Nuclei Control for NaB 48h, Nuclei NaB 48h, Nuclei Control for CPT 48h, Nuclei CPT 48h, Cytosol Control 48h , Cytosol TSA 48h , Cytosol Vorinostat 48h]
