# Supplementary material for: Histone Deacetylase Inhibitors (HDACi) Cause the Selective Depletion of Bromodomain Containing Proteins (BCPs)
Source: Mol Cell Proteomics. 2015 Mar 9;14(5):1350–60. doi: 10.1074/mcp.M114.042499 (PMC4424404; doi:10.1074/mcp.M114.042499)
Supplement: Supplemental Data [file supp_M114.042499_mcp.M114.042499-3.xlsx]

## Sheet: Nuclear fraction
	Nuclear fraction
	NaB 12h vs Control 12h								TSA 12h vs Control 12h								Vorinostat 12h vs Control 12h								NaB 48h vs Control 48h								TSA 48h vs Control 48h								Vorinostat 48h vs Control 48h								CPT 48h vs Control 48h
ID	logFC	AveExpr	t	P.Value	adj.P.Val	B	Peptide.used.control	Peptide.used.treated	logFC	AveExpr	t	P.Value	adj.P.Val	B	Peptide.used.control	Peptide.used.treated	logFC	AveExpr	t	P.Value	adj.P.Val	B	Peptide.used.control	Peptide.used.treated	logFC	AveExpr	t	P.Value	adj.P.Val	B	Peptide.used.control	Peptide.used.treated	logFC	AveExpr	t	P.Value	adj.P.Val	B	Peptide.used.control	Peptide.used.treated	logFC	AveExpr	t	P.Value	adj.P.Val	B	Peptide.used.control	Peptide.used.treated	logFC
sp|Q15004|PAF_HUMAN	-2.91997	24.1153	13.5905	3.11e-05	0.0290874	2.91622	4	2	NA	NA	NA	NA	NA	NA	NA	NA	NA	NA	NA	NA	NA	NA	NA	NA	1.80079	23.3017	-5.87645	0.000977123	0.011806	-0.488358	3	5	0.0284527	21.8484	-0.0559937	0.957421	0.966978	-6.92814	4	3	NA	NA	NA	NA	NA	NA	NA	NA	NA
sp|P36776|LONM_HUMAN	1.69429	27.8954	-10.1309	4.58e-05	0.0290874	2.7751	14	24	0.885787	26.6468	-2.94965	0.0268544	0.17673	-3.73853	16	18	1.21814	27.0063	-6.43785	0.000716814	0.033296	0.0883228	16	21	1.31207	29.1592	-4.41876	0.00419777	0.0222512	-2.08208	23	33	1.31337	25.0612	-3.48568	0.0122641	0.0367367	-3.18129	14	23	0.496792	26.9667	-2.11417	0.0767945	0.13649	-5.16554	27	24	-0.144054
sp|Q6P0N0|M18BP_HUMAN	-1.80246	24.7505	9.67754	5.98e-05	0.0290874	2.53141	16	8	NA	NA	NA	NA	NA	NA	NA	NA	-0.667798	23.9498	1.10251	0.313263	0.539583	-6.17586	5	4	NA	NA	NA	NA	NA	NA	NA	NA	NA	NA	NA	NA	NA	NA	NA	NA	NA	NA	NA	NA	NA	NA	NA	NA	1.39367
sp|Q8NAF0|ZN579_HUMAN	-1.66278	23.8644	8.94995	9.41e-05	0.0290874	2.10898	9	4	-0.921671	23.4594	3.19921	0.0196661	0.147489	-3.40842	6	3	-0.966358	23.6319	3.54111	0.0125968	0.103105	-2.97041	6	3	NA	NA	NA	NA	NA	NA	NA	NA	NA	NA	NA	NA	NA	NA	NA	NA	NA	NA	NA	NA	NA	NA	NA	NA	0.716395
sp|Q9NSE4|SYIM_HUMAN	2.27752	24.8948	-8.87768	9.86e-05	0.0290874	2.06476	4	13	0.596251	23.9805	-1.75345	0.132058	0.363586	-5.36412	5	9	1.02251	24.3855	-4.22732	0.00575731	0.0761211	-2.13125	5	6	1.97995	27.0125	-4.12334	0.00584565	0.026695	-2.44324	16	24	NA	NA	NA	NA	NA	NA	NA	NA	1.71483	25.5308	-5.6744	0.00109736	0.00942944	-0.624036	18	19	-0.0881267
sp|P40939|ECHA_HUMAN	1.69233	27.79	-8.84163	0.000100936	0.0290874	2.04254	14	22	1.12063	26.7798	-3.84605	0.00916788	0.103705	-2.59293	12	21	1.47768	27.1514	-11.7811	2.59e-05	0.0186397	3.36406	12	22	2.29593	29.3389	-8.21814	0.000152343	0.00692298	1.52257	20	27	2.49215	25.4103	-5.15411	0.00187596	0.0108471	-1.14841	9	21	1.87664	27.3474	-6.93329	0.000362983	0.00679094	0.576143	23	35	0.845146
sp|P52739|ZN131_HUMAN	-3.44381	24.4166	10.599	0.000107788	0.0290874	1.97429	2	2	NA	NA	NA	NA	NA	NA	NA	NA	NA	NA	NA	NA	NA	NA	NA	NA	NA	NA	NA	NA	NA	NA	NA	NA	NA	NA	NA	NA	NA	NA	NA	NA	NA	NA	NA	NA	NA	NA	NA	NA	NA
sp|P12004|PCNA_HUMAN	-1.83978	29.0525	8.51675	0.000125157	0.0295528	1.8374	12	10	-0.800024	27.7906	3.06016	0.0233674	0.162874	-3.59143	11	9	-1.32453	27.7728	5.17183	0.00219325	0.0473843	-1.09682	11	9	0.430363	29.038	-2.47454	0.0471112	0.101582	-4.67465	11	11	0.0544827	27.2155	-0.241469	0.816937	0.866724	-7.0072	13	9	-0.317441	26.9639	1.51093	0.179311	0.25921	-5.98534	13	12	0.689721
sp|Q8TED1|GPX8_HUMAN	-1.34632	26.4253	8.07673	0.000169435	0.0329169	1.54478	8	7	-0.777189	26.001	3.83579	0.00927488	0.103705	-2.60538	6	5	-0.583971	26.2972	2.78362	0.0324934	0.1711	-3.97475	6	6	-1.15435	24.0234	3.56316	0.0113582	0.0411463	-3.16406	6	5	-0.254521	22.3444	1.07331	0.322901	0.427847	-6.43233	3	4	-0.114122	24.5557	0.558077	0.596085	0.670918	-6.93031	7	3	-1.31162
sp|Q8NFJ5|RAI3_HUMAN	2.3404	24.6995	-9.12832	0.000225073	0.0329169	1.34517	2	4	1.73869	23.0475	-3.322	0.0169293	0.137695	-3.24893	2	3	1.90183	23.3504	-3.68912	0.0105745	0.0962744	-2.78324	2	3	2.92152	25.1747	-6.29619	0.000673789	0.0104063	-0.0829885	2	3	NA	NA	NA	NA	NA	NA	NA	NA	1.85584	24.3821	-9.43569	6.08e-05	0.0035897	2.47693	3	2	0.285893
sp|P25440|BRD2_HUMAN	2.91858	27.7216	-7.64785	0.000230787	0.0329169	1.24206	14	26	2.24286	27.2525	-4.3004	0.00557369	0.0818149	-2.05891	15	26	2.14067	27.4073	-4.18277	0.00604437	0.0779892	-2.18348	15	25	2.03772	26.7613	-10.083	4.67e-05	0.0043639	2.76927	12	20	1.71314	24.5908	-6.87809	0.000394242	0.00551156	0.537962	10	19	1.83639	25.1866	-7.85392	0.000178021	0.00522578	1.34147	15	20	0.165486
sp|Q6YN16|HSDL2_HUMAN	2.22181	25.2005	-7.6377	0.000232521	0.0329169	1.23468	5	9	1.05535	23.7911	-2.5989	0.0505803	0.228819	-4.1956	4	6	1.60259	24.3801	-4.38814	0.00484167	0.0708333	-1.94532	4	10	2.53418	27.6227	-5.66568	0.00118647	0.0133548	-0.700414	12	22	NA	NA	NA	NA	NA	NA	NA	NA	1.57459	25.9579	-5.68391	0.00108751	0.00942944	-0.614222	14	16	-0.0516207
sp|P42704|LPPRC_HUMAN	1.81082	28.8817	-7.58698	0.000241416	0.0329169	1.19762	36	49	0.714433	27.6269	-2.37233	0.0570287	0.24212	-4.52419	34	35	1.42868	28.1985	-9.20221	0.00010364	0.0213959	2.05703	34	42	1.54793	30.1978	-4.84159	0.00267151	0.018648	-1.58816	52	63	2.37756	26.2774	-3.92533	0.00718303	0.0245863	-2.605	30	47	0.627034	27.8608	-2.5861	0.0397093	0.0827847	-4.49078	53	50	-0.000128262
sp|Q15572|TAF1C_HUMAN	-2.52575	23.9268	7.54293	0.00024946	0.0329169	1.16522	5	5	-0.618152	22.1465	1.03321	0.342871	0.575974	-6.2207	3	2	NA	NA	NA	NA	NA	NA	NA	NA	NA	NA	NA	NA	NA	NA	NA	NA	1.74477	21.0104	-3.59172	0.0144912	0.0409573	-3.12755	3	5	NA	NA	NA	NA	NA	NA	NA	NA	NA
sp|Q96JP5|ZFP91_HUMAN	-1.23551	25.577	7.4459	0.000268286	0.0329169	1.09315	4	4	-0.22592	24.7431	0.534049	0.613251	0.794049	-6.62629	4	5	-0.537704	24.7814	1.40132	0.211578	0.43199	-5.83615	4	4	-0.851251	24.2458	3.57203	0.0112351	0.0409116	-3.15228	4	4	-1.94376	23.2711	8.89106	9.07e-05	0.00372704	2.09354	6	3	-0.389384	23.4904	1.42412	0.202081	0.284885	-6.09434	5	5	-0.916077
sp|Q99714|HCD2_HUMAN	1.73373	27.1137	-7.39501	0.000278809	0.0329169	1.05496	8	12	0.756135	25.7547	-2.28499	0.0641193	0.250272	-4.64424	9	12	1.36195	26.254	-8.47181	0.000163662	0.0227047	1.60472	9	11	1.62009	28.5397	-6.25131	0.00070047	0.0104463	-0.125293	11	13	2.116	24.9032	-4.70992	0.00297298	0.0140827	-1.6486	9	12	1.88216	26.7707	-6.01882	0.000797075	0.00836842	-0.276191	14	14	0.729866
sp|Q96RP9|EFGM_HUMAN	2.14544	23.3536	-8.50522	0.000317754	0.0338977	1.03467	2	10	NA	NA	NA	NA	NA	NA	NA	NA	NA	NA	NA	NA	NA	NA	NA	NA	1.83696	25.7167	-3.02338	0.022535	0.0618487	-3.89919	9	15	2.37323	21.8029	-3.55737	0.015046	0.04164	-3.1687	3	16	1.17153	24.6662	-4.33838	0.00437475	0.0197409	-2.13068	14	15	-1.53083
sp|O95831|AIFM1_HUMAN	1.28799	27.0595	-7.14986	0.000336625	0.0338977	0.867093	10	13	0.998208	25.5036	-2.88461	0.0291694	0.183901	-3.82574	9	12	1.58439	25.9981	-5.9055	0.00112229	0.0373138	-0.384079	9	14	1.57694	28.168	-4.53941	0.00368031	0.0213234	-1.93839	15	17	0.96592	24.4424	-3.14812	0.0188645	0.0487107	-3.64153	9	8	1.38258	26.526	-3.88281	0.00742902	0.026721	-2.7053	18	20	0.286243
sp|O75362|ZN217_HUMAN	2.46123	25.1836	-8.26336	0.00036548	0.0338977	0.906047	6	16	2.7728	23.295	-2.77332	0.033648	0.192216	-3.97593	6	10	3.37955	23.8469	-3.59483	0.011817	0.0993485	-2.9021	6	16	NA	NA	NA	NA	NA	NA	NA	NA	NA	NA	NA	NA	NA	NA	NA	NA	NA	NA	NA	NA	NA	NA	NA	NA	NA
sp|Q8IY67|RAVR1_HUMAN	-2.25717	27.9316	6.93482	0.000398876	0.0338977	0.696847	18	12	-0.384156	25.8756	0.591117	0.576855	0.769805	-6.59105	13	11	-0.573624	25.97	1.32198	0.235222	0.45956	-5.93076	13	12	-0.427396	27.224	0.975462	0.36605	0.476067	-6.61232	13	12	0.695254	24.6661	-1.59029	0.161008	0.244304	-5.81996	8	10	-1.83008	25.1728	8.74111	9.55e-05	0.00442161	2.00353	15	7	-2.09829
sp|O75955|FLOT1_HUMAN	1.47116	23.5454	-6.9343	0.000399042	0.0338977	0.696428	2	5	-0.0971464	22.7718	0.157231	0.880422	0.939339	-6.77324	5	4	0.981967	23.4571	-1.56515	0.169531	0.384133	-5.63267	5	5	1.20845	24.0594	-3.16641	0.0187154	0.0557	-3.70102	5	10	-1.212	20.4677	2.59663	0.0463681	0.092952	-4.38712	5	2	0.351258	23.8812	-1.63605	0.150665	0.225316	-5.82316	8	7	2.14202
sp|Q13887|KLF5_HUMAN	1.94979	25.4103	-6.87489	0.000418505	0.0338977	0.64847	2	6	0.394323	24.1941	-1.46287	0.195763	0.439038	-5.73533	3	5	0.872926	24.6223	-3.54783	0.0124962	0.102734	-2.96184	3	5	-0.897598	23.205	2.01918	0.0976821	0.179686	-5.238	3	4	-1.55907	21.6988	6.50484	0.000537736	0.00617442	0.204304	3	2	-0.0841762	22.2851	0.369842	0.729043	0.786053	-6.822	2	3	NA
sp|P13804|ETFA_HUMAN	3.26919	26.2789	-6.84583	0.000428421	0.0338977	0.624859	6	11	1.07543	26.0155	-1.69145	0.143694	0.378086	-5.4453	8	9	1.68012	26.5122	-3.71097	0.0103077	0.0962744	-2.75589	8	11	2.04837	28.6751	-7.1515	0.000334029	0.00865273	0.678694	11	17	2.24015	25.2758	-3.87772	0.00760057	0.0254242	-2.66605	8	12	1.28777	26.9563	-5.62005	0.00115561	0.00953548	-0.680362	12	14	0.584572
sp|P42568|AF9_HUMAN	1.71979	24.5409	-7.98227	0.000432006	0.0338977	0.750455	3	5	1.07792	24.1275	-1.57374	0.168589	0.411128	-5.59669	4	7	1.22404	24.4505	-1.9661	0.097799	0.28681	-5.10226	4	6	0.192152	22.3448	-0.514627	0.624743	0.710397	-6.97331	2	2	NA	NA	NA	NA	NA	NA	NA	NA	1.19153	22.586	-3.23272	0.0167054	0.0456514	-3.57712	2	3	NA
sp|P00403|COX2_HUMAN	1.8288	27.6252	-6.78894	0.00044862	0.0338977	0.578357	4	5	0.531693	26.9006	-1.87412	0.112015	0.333191	-5.2038	6	6	0.845436	27.2582	-3.04107	0.0233251	0.14303	-3.62568	6	6	1.29811	28.7377	-6.15197	0.000763917	0.0109437	-0.219789	5	6	1.47644	25.1333	-5.19762	0.00179579	0.0106109	-1.10098	3	4	0.811286	26.5623	-3.27383	0.0158409	0.0440161	-3.52035	5	6	0.194844
sp|Q13415|ORC1_HUMAN	1.36196	26.6883	-6.6474	0.000503783	0.0366018	0.461	12	19	0.737191	25.989	-3.16954	0.0203982	0.150015	-3.44726	14	16	0.330142	25.9764	-1.17494	0.285348	0.513295	-6.09794	14	15	-1.66198	24.5733	4.51074	0.00379646	0.0214796	-1.97234	10	5	1.34746	23.6951	-2.89719	0.026259	0.0617029	-3.99193	9	19	-0.0496136	23.2921	0.18067	0.863346	0.898393	-6.97534	9	5	NA
sp|Q9NXF1|TEX10_HUMAN	1.31134	29.1383	-6.53036	0.000555309	0.0388511	0.362137	21	27	-0.263692	28.1022	0.833663	0.437626	0.663038	-6.40762	28	20	0.220726	28.5908	-0.696901	0.512432	0.700072	-6.54421	28	26	-0.865505	26.5955	2.09183	0.0801642	0.154302	-5.21773	15	11	-0.202605	25.6072	0.501681	0.633111	0.713296	-6.89857	15	17	-2.46596	25.2384	9.97173	4.38e-05	0.00332074	2.81825	25	5	0.120833
sp|Q15326|ZMY11_HUMAN	-1.51464	24.6329	6.4861	0.000576339	0.0388823	0.324323	8	6	-0.813601	24.3618	2.25698	0.0665835	0.251777	-4.68272	6	5	-1.00944	24.4585	2.4938	0.0476806	0.206726	-4.37399	6	5	NA	NA	NA	NA	NA	NA	NA	NA	-2.13252	22.0469	3.7696	0.00865227	0.028242	-2.80593	5	5	NA	NA	NA	NA	NA	NA	NA	NA	1.12462
sp|P55809|SCOT1_HUMAN	1.62925	26.9887	-6.40853	0.000615439	0.0400884	0.257452	6	9	0.972205	24.9519	-1.66559	0.14884	0.384757	-5.4789	7	10	1.56758	25.4585	-6.50661	0.000677923	0.033296	0.146788	7	9	0.976019	28.68	-3.27737	0.0162371	0.0509192	-3.54885	11	14	1.65803	25.1637	-4.32016	0.00455585	0.0181227	-2.11196	8	10	1.24877	26.9806	-5.35083	0.00150109	0.0107873	-0.965336	15	14	0.114267
sp|P08559|ODPA_HUMAN	2.37055	25.2642	-6.35484	0.000644276	0.0405679	0.210728	5	9	0.968267	24.4337	-2.11844	0.0803087	0.276427	-4.87266	6	12	1.39159	24.8525	-5.8192	0.00121037	0.0373138	-0.464089	6	10	1.10113	26.6869	-4.77654	0.00285914	0.0189043	-1.6624	10	13	1.8574	23.2709	-3.46453	0.0125932	0.0373413	-3.2097	5	6	0.496352	25.3952	-1.96352	0.0950069	0.157336	-5.37747	12	11	0.430128
sp|Q12931|TRAP1_HUMAN	1.31342	28.2343	-6.29049	0.000680896	0.0414907	0.154244	12	18	0.39026	26.754	-1.69573	0.142861	0.377799	-5.43974	15	17	1.0264	27.2691	-5.28595	0.00196773	0.0450456	-0.980964	15	17	1.45832	29.2774	-4.5331	0.00370552	0.0213234	-1.94585	22	28	2.25961	25.5923	-3.56685	0.011086	0.0338646	-3.07282	9	22	0.491993	27.1614	-2.00947	0.0890328	0.151722	-5.31316	26	27	-0.000756296
sp|P32322|P5CR1_HUMAN	1.14388	26.3535	-6.23167	0.000716456	0.0422933	0.102155	5	9	0.705001	25.5411	-2.13196	0.0788492	0.275309	-4.85417	7	9	1.59087	26.1829	-8.29869	0.000183299	0.0227047	1.49112	7	11	1.46074	27.6878	-4.33098	0.00462555	0.0233875	-2.18801	13	14	1.16826	24.0932	-2.32745	0.0572399	0.109282	-4.8021	6	13	0.0497093	26.0419	-0.190856	0.854651	0.892919	-7.08437	14	12	0.0152528
sp|P63010|AP2B1_HUMAN	2.00698	24.4491	-6.18919	0.000743459	0.0425574	0.0642555	3	7	0.785901	22.9863	-0.925478	0.391796	0.625534	-6.32527	3	6	1.77738	23.6748	-2.74959	0.0339719	0.176214	-4.02135	3	6	2.55032	24.7529	-4.87636	0.00257693	0.0185398	-1.54874	5	10	0.112955	21.7184	-0.280529	0.789821	0.846835	-6.88391	4	5	1.03279	24.5684	-4.21684	0.0050232	0.021261	-2.28091	7	9	0.485722
sp|O75390|CISY_HUMAN	1.53045	27.6598	-6.13517	0.000779486	0.0433073	0.0157289	10	12	0.724334	26.3489	-2.71943	0.0360794	0.199991	-4.04905	8	9	1.57164	26.9614	-5.28211	0.00197487	0.0450456	-0.984832	8	13	1.49852	28.4324	-3.69988	0.00961562	0.0369576	-2.9839	11	13	1.74818	24.481	-4.42111	0.00407038	0.0168111	-1.98972	5	9	0.86581	26.3605	-3.79631	0.00824419	0.0285799	-2.81792	11	11	0.54932
sp|Q96GN5|CDA7L_HUMAN	1.56941	26.0533	-6.02223	0.000861442	0.0440062	-0.0869785	9	12	0.272103	25.3497	-0.982757	0.365136	0.598837	-6.27069	6	8	-0.335316	25.2506	1.19272	0.278828	0.50691	-6.07834	6	6	0.568511	23.3774	-0.924797	0.389846	0.499457	-6.66077	4	9	0.194952	21.5781	-0.59799	0.570913	0.656935	-6.84044	2	4	0.486573	22.5285	-0.800364	0.452664	0.53358	-6.75422	5	5	NA
sp|O94826|TOM70_HUMAN	2.18217	25.3279	-6.00899	0.000871678	0.0440062	-0.0991299	6	14	0.21069	24.8991	-1.45871	0.196858	0.440092	-5.74044	6	11	0.97484	25.4735	-5.59043	0.00148479	0.0401925	-0.681001	6	11	2.24193	27.3168	-5.39473	0.00153466	0.0152137	-0.981759	12	19	3.45811	22.8401	-6.30207	0.000640243	0.0062443	0.0162122	5	15	1.69391	25.8431	-6.83603	0.000393086	0.00693624	0.490107	16	22	0.282625
sp|P33993|MCM7_HUMAN	-2.05247	24.7856	5.99282	0.000884363	0.0440062	-0.113998	14	7	-0.510538	24.2026	1.97773	0.0972516	0.308956	-5.0642	10	11	-3.09234	23.1195	3.65662	0.0109856	0.0962744	-2.82406	10	7	-0.284595	26.3296	0.461137	0.660527	0.741721	-7.00231	19	18	1.68022	24.2579	-2.06522	0.0826752	0.142395	-5.17368	12	20	0.145996	23.8644	-0.283707	0.785744	0.834337	-7.05924	11	13	3.66402
sp|P17275|JUNB_HUMAN	-1.33867	26.1184	5.9715	0.000901415	0.0440062	-0.133658	9	9	-0.964653	25.2126	3.25695	0.0183227	0.14381	-3.33316	9	6	-1.14687	25.3037	3.73616	0.0100095	0.0962744	-2.72445	9	6	-0.547113	23.8753	0.963737	0.371454	0.48078	-6.6237	5	5	0.610185	23.8989	-1.74381	0.129942	0.206251	-5.61684	6	9	0.443504	23.2377	-1.88146	0.106686	0.171716	-5.49143	3	5	-0.285134
sp|P56270|MAZ_HUMAN	-2.22762	25.3695	6.78483	0.000937454	0.0440062	0.00547613	3	2	-0.734608	25.0022	2.11668	0.0805011	0.276427	-4.87507	5	3	-0.726236	25.1882	2.98668	0.0249979	0.148866	-3.69886	5	2	-1.63264	23.8879	5.40867	0.00151415	0.0152137	-0.967041	6	2	-0.747205	22.2305	2.29547	0.0598535	0.112809	-4.84766	2	3	-1.2102	23.2328	5.10052	0.00320771	0.0164452	-1.52791	3	2	NA
sp|O43463|SUV91_HUMAN	-1.82759	24.29	6.75057	0.000960049	0.0440062	-0.0179946	5	2	NA	NA	NA	NA	NA	NA	NA	NA	-2.01041	22.5228	4.05772	0.0102251	0.0962744	-2.50614	3	2	NA	NA	NA	NA	NA	NA	NA	NA	-2.75903	20.6068	7.91603	0.000177693	0.00423533	1.3874	4	3	NA	NA	NA	NA	NA	NA	NA	NA	NA
sp|Q86XK2|FBX11_HUMAN	-1.42602	23.8567	5.88573	0.000973905	0.0440062	-0.213375	9	5	-1.92467	23.0867	3.14083	0.0211354	0.152582	-3.48496	9	5	-0.791855	23.8642	3.64472	0.0111405	0.0962744	-2.83904	9	7	NA	NA	NA	NA	NA	NA	NA	NA	NA	NA	NA	NA	NA	NA	NA	NA	NA	NA	NA	NA	NA	NA	NA	NA	NA
sp|Q15149|PLEC_HUMAN	1.19624	31.1528	-5.87968	0.000979264	0.0440062	-0.219035	152	186	0.475503	30.2161	-1.45025	0.199105	0.44277	-5.75083	147	171	0.824588	30.6545	-5.85154	0.00117647	0.0373138	-0.433993	147	180	1.78042	31.8333	-5.03453	0.00219175	0.0172613	-1.37163	170	230	2.12739	27.6961	-5.10035	0.00198066	0.0112515	-1.2074	82	132	1.02449	29.3652	-2.75462	0.0315276	0.0703188	-4.2498	192	192	0.716656
sp|P26358|DNMT1_HUMAN	-1.52458	29.4113	5.84779	0.00100807	0.0440062	-0.248958	55	38	0.406532	28.5925	-1.3078	0.240644	0.478478	-5.92124	36	39	-0.422743	28.4195	0.737868	0.488953	0.679996	-6.513	36	40	-0.395514	28.0887	1.01246	0.349403	0.462043	-6.57576	33	27	-0.372568	25.8157	1.15661	0.289813	0.395622	-6.3433	35	36	-1.20413	25.7247	7.02565	0.000336812	0.00679094	0.656878	44	20	-0.428628
sp|P57088|TMM33_HUMAN	1.93467	26.9637	-5.79506	0.00105785	0.0440062	-0.298736	7	8	-0.172439	26.7695	0.768306	0.472579	0.691837	-6.46212	7	6	0.208241	27.1676	-0.905902	0.400547	0.61202	-6.3701	7	6	0.346133	26.3569	-0.857981	0.423009	0.531855	-6.72163	6	7	NA	NA	NA	NA	NA	NA	NA	NA	-2.76692	24.4433	6.72993	0.0008783	0.00860342	-0.108463	8	2	0.100195
sp|Q9H9B4|SFXN1_HUMAN	1.82247	26.2304	-5.78268	0.00106993	0.0440062	-0.310477	6	7	-0.143246	25.7408	0.88293	0.412558	0.640082	-6.36424	6	7	0.183224	26.1013	-0.981948	0.364745	0.582743	-6.29817	6	7	1.07881	27.3929	-3.79162	0.00861268	0.0344001	-2.86452	8	11	2.46966	23.5657	-2.9019	0.0260945	0.0614056	-3.9853	6	7	-0.0778997	25.5788	0.273278	0.793393	0.841477	-7.06254	9	11	0.689078
sp|Q8N5P1|ZC3H8_HUMAN	-1.54652	24.2682	5.77738	0.00107516	0.0440062	-0.315514	5	2	NA	NA	NA	NA	NA	NA	NA	NA	NA	NA	NA	NA	NA	NA	NA	NA	NA	NA	NA	NA	NA	NA	NA	NA	NA	NA	NA	NA	NA	NA	NA	NA	NA	NA	NA	NA	NA	NA	NA	NA	0.687999
sp|P49411|EFTU_HUMAN	1.03641	29.2516	-5.7576	0.00109491	0.0440062	-0.334337	19	22	0.635519	28.4788	-3.1649	0.0205154	0.150285	-3.45335	21	21	1.01856	28.9116	-7.22982	0.000387278	0.0257571	0.729002	21	24	1.41666	30.521	-4.37884	0.00438653	0.0227258	-2.1301	25	28	1.96777	26.5719	-4.76014	0.00281835	0.0136614	-1.59058	13	21	1.03084	28.3666	-5.14012	0.00185394	0.0120395	-1.19546	26	27	0.596413
sp|P15924|DESP_HUMAN	2.77789	24.8987	-5.71836	0.00113533	0.0445677	-0.371833	11	31	1.96105	24.3955	-1.88986	0.109634	0.328727	-5.18269	17	33	2.39364	24.8589	-3.04327	0.02326	0.14303	-3.62273	17	31	3.6405	26.3519	-4.54955	0.00364021	0.0213234	-1.92642	21	63	2.05498	22.839	-3.22372	0.0171051	0.045623	-3.53724	7	26	2.58325	25.7267	-4.18642	0.00520182	0.0217639	-2.31887	27	57	1.14099
sp|P09622|DLDH_HUMAN	3.07326	26.2787	-6.48813	0.00115607	0.0445677	-0.202142	2	8	1.35241	24.5686	-2.30145	0.0627149	0.248448	-4.62161	4	7	2.37242	25.2871	-5.21784	0.00209895	0.0465498	-1.04988	4	9	1.12845	27.7233	-3.77421	0.00879376	0.0347392	-2.88708	10	11	3.59119	23.417	-7.98792	0.000168704	0.00423533	1.44231	4	9	1.39938	26.2101	-5.618	0.00115788	0.00953548	-0.682497	10	13	-0.446415
sp|Q8NCN4|RN169_HUMAN	-1.13773	25.9085	5.56131	0.00131497	0.0494258	-0.524078	13	8	-1.09537	23.9945	5.37616	0.00192825	0.0540655	-0.923226	7	6	-0.843806	24.3258	3.25692	0.0177953	0.124299	-3.33873	7	7	-1.67618	23.896	9.79478	5.53e-05	0.00448661	2.59297	8	3	-2.40351	22.4064	6.0354	0.000810752	0.00705703	-0.238844	11	3	NA	NA	NA	NA	NA	NA	NA	NA	0.493153
sp|P05783|K1C18_HUMAN	0.961073	31.2151	-5.53696	0.00134562	0.0494258	-0.547997	19	20	0.313268	30.1469	-1.46319	0.195679	0.439038	-5.73494	18	19	0.76964	30.6372	-5.115	0.00231645	0.0494708	-1.15522	18	20	2.6061	32.196	-8.24169	0.000149874	0.00692298	1.54002	21	23	1.87731	29.0082	-4.49164	0.0037656	0.0159178	-1.90525	14	18	2.58115	29.9369	-12.1403	1.34e-05	0.00200338	4.01898	19	29	1.08842
sp|Q9UJZ1|STML2_HUMAN	2.22782	25.2099	-5.52531	0.00136058	0.0494258	-0.559479	3	7	0.102027	25.1378	-0.297678	0.776379	0.884337	-6.73659	8	8	0.548964	25.5575	-3.07668	0.022296	0.140427	-3.57794	8	7	1.26069	27.3398	-3.70224	0.00958825	0.0369357	-2.98082	12	11	2.46739	22.8591	-6.01904	0.000822793	0.00708565	-0.254788	4	11	0.0820061	25.6802	-0.373363	0.72114	0.77938	-7.02591	13	10	0.66128
sp|O95365|ZBT7A_HUMAN	-0.941278	25.674	5.42769	0.00149354	0.049949	-0.656391	4	6	-0.947407	24.8589	3.88535	0.00877073	0.103705	-2.54544	8	6	-1.30674	24.8775	5.53882	0.00155616	0.0401925	-0.730929	8	6	-0.46856	23.7582	0.716769	0.499767	0.599276	-6.83815	6	5	0.216413	22.3055	-0.515526	0.623948	0.703952	-6.89078	2	4	-1.4449	23.0814	5.04246	0.00204854	0.0123319	-1.30428	6	2	0.450265
sp|Q69YN4|VIR_HUMAN	1.04182	27.0902	-5.42335	0.00149978	0.049949	-0.660728	13	19	0.43977	26.3447	-0.971755	0.370143	0.603815	-6.28135	11	11	0.00122255	26.3106	-0.00861175	0.993413	0.995557	-6.81378	11	15	-0.850827	24.7841	2.75718	0.0320787	0.0779702	-4.27308	9	7	-0.881907	22.882	1.28673	0.243891	0.34276	-6.19591	8	8	-1.78498	23.7111	7.19584	0.000294024	0.00645198	0.803264	10	4	-0.424728
sp|P50213|IDH3A_HUMAN	3.20721	25.311	-5.42046	0.00150395	0.049949	-0.663621	4	9	1.15549	24.0327	-2.90426	0.028448	0.183244	-3.79935	3	7	1.52965	24.4294	-7.1867	0.0003999	0.0257571	0.695895	3	6	1.51966	26.781	-4.52299	0.00374636	0.0213385	-1.95783	7	11	NA	NA	NA	NA	NA	NA	NA	NA	0.827288	25.3627	-2.65811	0.035967	0.0773115	-4.38765	7	9	1.20089
sp|P55084|ECHB_HUMAN	2.78622	25.2493	-6.12815	0.00150694	0.049949	-0.467848	3	10	1.83742	25.454	-4.37973	0.005126	0.0791353	-1.96905	7	16	2.16465	25.8112	-7.00817	0.000457473	0.0257571	0.556715	7	15	2.83126	27.1903	-14.1885	6.14e-06	0.00189948	4.79399	10	20	3.9284	23.4853	-8.14656	0.000150649	0.00410916	1.56182	3	18	1.98122	25.9281	-4.4132	0.00402226	0.0191136	-2.03931	17	22	1.07203
sp|Q9H490|PIGU_HUMAN	-1.82623	24.6493	5.40044	0.00153323	0.049949	-0.683687	2	3	-0.282113	23.708	0.422069	0.691328	0.83555	-6.5734	2	2	-1.69883	23.3718	1.91484	0.115021	0.315429	-5.08842	2	2	-0.231989	22.9223	0.274923	0.794039	0.847985	-6.96782	2	2	NA	NA	NA	NA	NA	NA	NA	NA	NA	NA	NA	NA	NA	NA	NA	NA	NA
sp|P00367|DHE3_HUMAN	2.15033	25.4649	-5.39188	0.00154596	0.049949	-0.692292	3	6	1.53423	24.0435	-3.76487	0.0100536	0.107932	-2.6918	2	5	1.9799	24.5136	-7.07147	0.000436032	0.0257571	0.606448	2	4	2.54755	26.6029	-4.16751	0.0055587	0.0262084	-2.3884	4	7	2.02449	23.1396	-4.61996	0.00327443	0.0145241	-1.7535	3	5	0.822769	25.531	-2.90458	0.0257483	0.0610978	-4.03667	5	6	0.367211
sp|O00712|NFIB_HUMAN	-1.59892	25.5827	5.36223	0.00159095	0.049949	-0.722155	7	4	-1.09025	24.3965	4.59819	0.00408947	0.0700837	-1.72672	6	4	-0.750188	24.7649	3.39464	0.0150287	0.111872	-3.15882	6	4	-1.62771	22.805	3.11486	0.025293	0.0668938	-3.79921	2	2	-2.42015	22.5843	9.04866	8.19e-05	0.00368177	2.20029	6	4	-0.0935365	23.3462	0.287935	0.782651	0.83251	-7.05786	4	3	NA
sp|P51825|AFF1_HUMAN	2.04692	24.8095	-5.36064	0.0015934	0.049949	-0.723758	5	13	0.509883	23.1778	-0.748426	0.489452	0.70228	-6.36243	3	6	0.557325	23.4061	-1.5717	0.178169	0.394316	-5.52137	3	7	0.777026	22.6136	-2.87452	0.0274232	0.0703627	-4.10756	3	5	-0.381571	21.1702	0.50393	0.634798	0.714203	-6.78374	3	3	0.75601	22.7901	-1.74505	0.129307	0.198599	-5.67776	5	7	NA
sp|P34897|GLYM_HUMAN	1.64372	28.3058	-5.34807	0.00161296	0.049949	-0.736468	11	16	0.677415	27.3796	-2.12552	0.0795409	0.275663	-4.86298	14	15	1.37445	27.9359	-5.28139	0.00197622	0.0450456	-0.985561	14	16	1.77888	29.3517	-6.31845	0.000660987	0.0103749	-0.0620969	19	20	1.80871	25.0775	-4.31311	0.00459205	0.0182219	-2.12055	7	14	0.81845	27.1368	-3.85565	0.00767493	0.0270404	-2.74054	18	22	0.21491
sp|P22695|QCR2_HUMAN	1.37114	27.4029	-5.30265	0.00168591	0.0513658	-0.782559	9	10	0.338201	26.4163	-1.1047	0.313229	0.547857	-6.14698	10	12	1.11037	26.9946	-7.33727	0.000357772	0.0257571	0.810663	10	10	1.76346	28.4437	-6.50482	0.000564052	0.00952341	0.110489	11	13	2.47378	24.0139	-3.0802	0.0206134	0.0514223	-3.73576	7	10	0.818643	26.4681	-4.59208	0.00330136	0.0167835	-1.82431	11	13	0.463072
sp|Q9H582|ZN644_HUMAN	-1.71892	25.6245	5.26759	0.00174479	0.0523161	-0.818355	20	15	-2.10839	24.4943	5.33925	0.00199477	0.0540655	-0.95933	17	11	-1.63226	24.9223	6.07711	0.000968106	0.0365234	-0.227881	17	9	NA	NA	NA	NA	NA	NA	NA	NA	-1.84555	21.6472	5.22221	0.00175219	0.0104677	-1.07429	10	3	NA	NA	NA	NA	NA	NA	NA	NA	NA
sp|Q13616|CUL1_HUMAN	-1.84364	23.9847	5.86316	0.00184637	0.0544967	-0.673683	8	4	-0.399801	23.6985	1.62543	0.157184	0.392016	-5.5307	6	6	0.65119	24.4125	-0.959328	0.375122	0.589599	-6.32001	6	4	NA	NA	NA	NA	NA	NA	NA	NA	1.49674	21.4979	-3.09055	0.020336	0.0510976	-3.72137	2	7	NA	NA	NA	NA	NA	NA	NA	NA	NA
sp|P54886|P5CS_HUMAN	2.84788	25.1819	-5.1749	0.00191199	0.0550012	-0.913862	7	15	0.388985	25.1974	-2.09241	0.083198	0.282571	-4.90822	10	13	1.23566	25.8142	-9.48435	8.76e-05	0.0212333	2.22083	10	14	1.64237	27.2986	-5.38478	0.00154951	0.0152137	-0.992289	17	24	2.18154	23.3279	-3.50908	0.0119109	0.0359771	-3.14992	7	21	1.02545	25.9874	-4.36057	0.00426675	0.0196155	-2.1035	23	24	0.215821
sp|P31327|CPSM_HUMAN	1.10523	30.5098	-5.14425	0.00197121	0.0550012	-0.945726	51	62	0.598389	29.5116	-2.11965	0.0801765	0.276427	-4.871	53	54	0.850223	29.894	-6.07963	0.000966034	0.0365234	-0.225621	53	58	0.843596	31.7147	-2.85106	0.0282927	0.0713353	-4.14058	70	74	1.26859	27.9248	-3.34976	0.0145563	0.0409573	-3.3649	38	55	0.65373	29.3453	-3.17714	0.0179563	0.0478399	-3.65417	72	74	-0.384808
sp|P24752|THIL_HUMAN	2.04229	26.7598	-5.14383	0.00197204	0.0550012	-0.946165	12	13	0.975846	25.5345	-1.92804	0.10407	0.321028	-5.13134	7	11	1.33451	25.9	-5.80807	0.00122229	0.0373138	-0.474477	7	11	1.33945	28.5052	-3.86199	0.00792185	0.0324719	-2.77378	16	14	1.96704	25.1378	-4.84143	0.00258683	0.0130878	-1.49747	10	14	1.10489	26.8945	-4.73125	0.00284014	0.0151827	-1.66039	16	18	0.637701
sp|Q6N043|Z280D_HUMAN	-1.37387	23.6791	5.13561	0.00198828	0.0550012	-0.954736	9	6	-0.762557	21.9714	0.735946	0.490597	0.70228	-6.48778	5	5	-1.00772	22.099	1.03447	0.341533	0.564563	-6.24608	5	4	NA	NA	NA	NA	NA	NA	NA	NA	NA	NA	NA	NA	NA	NA	NA	NA	NA	NA	NA	NA	NA	NA	NA	NA	NA
sp|Q13501|SQSTM_HUMAN	-2.37577	23.85	5.11544	0.00202878	0.0550012	-0.975808	6	3	NA	NA	NA	NA	NA	NA	NA	NA	NA	NA	NA	NA	NA	NA	NA	NA	NA	NA	NA	NA	NA	NA	NA	NA	1.31582	22.0612	-1.92985	0.100035	0.166024	-5.36262	5	9	0.613654	24.7765	-1.7159	0.134715	0.205344	-5.71697	11	9	-3.04027
sp|Q9Y383|LC7L2_HUMAN	-0.946693	27.0776	5.11083	0.00203816	0.0550012	-0.980632	6	4	0.309406	26.0411	-1.55962	0.17184	0.415867	-5.61458	5	7	0.107871	26.1325	-0.45745	0.663744	0.814432	-6.69499	5	7	-0.905027	25.5491	3.92412	0.00736271	0.0309398	-2.69427	4	4	1.35691	23.9431	-5.28288	0.00164965	0.0101551	-1.0088	3	5	-1.2432	24.5517	4.13444	0.00552361	0.0222507	-2.38404	5	5	0.500429
sp|P49189|AL9A1_HUMAN	1.30569	23.355	-5.70475	0.00209197	0.0556582	-0.801089	2	3	NA	NA	NA	NA	NA	NA	NA	NA	NA	NA	NA	NA	NA	NA	NA	NA	0.149529	24.676	-0.36844	0.724871	0.791304	-7.04549	4	7	NA	NA	NA	NA	NA	NA	NA	NA	0.468173	24.5141	-2.80928	0.0292747	0.0666834	-4.17193	6	10	-1.32321
sp|Q92833|JARD2_HUMAN	1.83003	23.0055	-5.63994	0.00220333	0.0573431	-0.854182	2	5	NA	NA	NA	NA	NA	NA	NA	NA	NA	NA	NA	NA	NA	NA	NA	NA	NA	NA	NA	NA	NA	NA	NA	NA	NA	NA	NA	NA	NA	NA	NA	NA	NA	NA	NA	NA	NA	NA	NA	NA	NA
sp|Q86U86|PB1_HUMAN	-1.19663	28.3877	4.99665	0.00228711	0.0573431	-1.10119	41	31	-1.88971	26.828	9.4847	9.87e-05	0.0280476	2.11726	31	19	-1.15966	27.4299	7.47305	0.000324122	0.0257571	0.912165	31	23	-3.27902	25.9981	12.6543	1.22e-05	0.00255977	4.13007	35	8	-1.71418	25.1387	7.18374	0.000308776	0.00502979	0.79962	31	21	-2.24963	25.0376	6.92426	0.000365666	0.00679094	0.568194	36	11	-0.718416
sp|Q96GM8|TOE1_HUMAN	-0.891466	26.8128	4.99497	0.00229101	0.0573431	-1.10297	9	11	-0.503305	25.8959	2.30155	0.0627066	0.248448	-4.62148	12	11	-0.236939	26.2245	1.03753	0.340218	0.563391	-6.24299	12	13	0.452594	25.7071	-0.952718	0.376589	0.485012	-6.63431	10	10	1.68371	23.0071	-3.65568	0.00993742	0.0312402	-2.95516	5	10	0.046951	24.5068	-0.288458	0.782268	0.83251	-7.05769	11	7	-0.0223229
sp|P83731|RL24_HUMAN	-0.975879	27.7345	4.99021	0.00230214	0.0573431	-1.10805	6	6	-0.205655	26.8192	1.08012	0.323172	0.558451	-6.1727	6	6	-0.977421	26.6315	6.05937	0.000982868	0.0365234	-0.243856	6	5	0.487027	26.1716	-1.50466	0.181827	0.28534	-6.01082	4	5	-0.63813	24.8707	3.23689	0.0168173	0.0450781	-3.51915	3	5	1.51312	25.55	-8.29841	0.00012935	0.00472414	1.68172	5	6	-0.620926
sp|P52815|RM12_HUMAN	1.50327	24.887	-4.9881	0.00230708	0.0573431	-1.11029	3	3	1.21863	24.2681	-1.35745	0.235352	0.472221	-5.7524	2	2	0.329265	23.977	-0.566828	0.595874	0.767244	-6.51915	2	2	1.54238	25.9397	-3.15479	0.0189978	0.0561217	-3.71703	4	4	1.30493	22.6782	-2.60045	0.039236	0.0827124	-4.41265	4	5	0.886271	24.6547	-4.01836	0.00632529	0.0243383	-2.53107	4	5	1.4459
sp|O60244|MED14_HUMAN	0.83377	27.7181	-4.92872	0.00245143	0.0600804	-1.17386	17	27	-0.0190709	26.8276	0.0860216	0.934357	0.968175	-6.78325	20	20	-0.110677	26.9932	0.511651	0.627515	0.786723	-6.66581	20	19	-0.36546	25.0304	0.675792	0.523708	0.620897	-6.86868	9	8	0.416145	23.7566	-1.27393	0.248107	0.347178	-6.21081	11	13	-1.16556	23.7192	1.62001	0.154078	0.229291	-5.84425	15	7	0.0191275
sp|P07954|FUMH_HUMAN	1.71695	26.793	-4.91199	0.00249389	0.0600804	-1.19186	7	12	1.11105	25.8028	-3.65595	0.0113961	0.112339	-2.82607	8	12	1.71763	26.3005	-6.56418	0.00064722	0.033296	0.195304	8	12	2.1399	28.5008	-7.74939	0.000212723	0.00741784	1.16502	13	16	2.92283	24.4034	-4.18884	0.00528692	0.0204773	-2.2733	8	11	1.36294	26.5949	-5.19014	0.00176239	0.0117587	-1.14026	13	16	0.232311
sp|Q9HCU9|BRMS1_HUMAN	1.26882	24.109	-5.47347	0.00252261	0.0600804	-0.993194	2	4	0.0879245	23.5894	-0.225103	0.829661	0.911116	-6.7583	3	4	-0.559368	23.5089	1.68372	0.144177	0.352171	-5.47977	3	6	0.307996	22.538	-0.916313	0.393944	0.502325	-6.66869	2	2	-0.391504	21.3222	0.970407	0.367965	0.469822	-6.53589	4	4	NA	NA	NA	NA	NA	NA	NA	NA	NA
sp|Q96S66|CLCC1_HUMAN	-1.71948	23.6112	4.89251	0.00254443	0.0600804	-1.21288	6	4	-0.416703	23.0638	1.83521	0.118123	0.343163	-5.25579	4	4	-0.8913	23.0725	3.6707	0.0108053	0.0962744	-2.80635	4	3	-0.497048	22.6985	2.08746	0.0806553	0.154999	-5.22387	3	3	-2.49991	21.5947	6.94363	0.000373846	0.00547196	0.594925	7	4	-1.24854	22.612	2.87953	0.0266291	0.0621346	-4.07217	8	3	0.283035
sp|Q92793|CBP_HUMAN	-2.9845	24.3496	5.4201	0.00263619	0.0609033	-1.03858	16	4	-1.11705	22.7921	1.79683	0.124473	0.349646	-5.3068	7	5	-2.03733	22.5654	3.12377	0.0210108	0.138754	-3.51506	7	2	NA	NA	NA	NA	NA	NA	NA	NA	-1.21142	21.0377	5.55474	0.00126626	0.00861375	-0.721765	7	5	NA	NA	NA	NA	NA	NA	NA	NA	1.90685
sp|P33992|MCM5_HUMAN	-1.93901	25.7555	4.84753	0.00266557	0.0609033	-1.26165	13	8	-0.585604	24.1163	1.28974	0.246437	0.485083	-5.94219	9	7	-0.238712	24.4976	0.738501	0.488596	0.679996	-6.5125	9	9	-0.646489	25.9427	1.19471	0.276144	0.388822	-6.38223	16	13	1.63009	24.4633	-1.87551	0.107989	0.176243	-5.43762	15	19	-0.227337	24.1256	0.519599	0.621117	0.693092	-6.95312	12	9	3.10604
sp|P09601|HMOX1_HUMAN	1.36083	26.8118	-4.84376	0.002676	0.0609033	-1.26575	8	9	0.661673	25.0499	-1.24843	0.260158	0.501006	-5.98951	5	8	1.29648	25.5679	-4.32151	0.0051995	0.0739825	-2.02185	5	6	3.29792	24.0129	-7.38366	0.000279345	0.00806193	0.87176	2	10	2.23525	20.984	-4.16965	0.00540434	0.0207337	-2.2971	2	6	1.73364	23.0027	-5.54081	0.00124693	0.00981297	-0.7632	2	6	-0.054272
sp|Q9NQ29|LUC7L_HUMAN	-0.958811	25.074	4.82962	0.00271558	0.0610682	-1.28115	5	4	1.28934	24.6991	-3.46799	0.0142093	0.127	-3.06204	3	4	0.483143	24.4814	-1.16183	0.290238	0.517526	-6.11227	3	4	0.0206073	24.6205	-0.0859569	0.934225	0.957518	-7.11875	6	4	0.85023	21.2345	-3.91698	0.0102453	0.0318309	-2.74694	2	3	0.944388	23.0884	-3.60485	0.010423	0.0336898	-3.071	2	4	0.710614
sp|O95239|KIF4A_HUMAN	-0.846221	26.8952	4.78068	0.00285779	0.0633928	-1.3347	15	14	1.58254	26.3273	-7.93178	0.000259546	0.030302	1.16351	14	20	-0.0155252	25.7251	0.0506216	0.961301	0.983262	-6.81234	14	14	-0.633958	24.8434	1.5779	0.164362	0.262729	-5.91696	9	8	1.13026	23.3101	-2.92799	0.0252027	0.0597411	-3.94861	8	14	-0.997463	23.6367	2.38003	0.0528572	0.102015	-4.78626	15	8	1.26195
sp|O60220|TIM8A_HUMAN	1.3807	24.1264	-4.76158	0.00291556	0.0633928	-1.35571	3	4	NA	NA	NA	NA	NA	NA	NA	NA	NA	NA	NA	NA	NA	NA	NA	NA	0.712457	24.41	-1.91753	0.102337	0.184725	-5.46087	4	3	NA	NA	NA	NA	NA	NA	NA	NA	NA	NA	NA	NA	NA	NA	NA	NA	0.15668
sp|P30084|ECHM_HUMAN	2.00988	27.8263	-4.76025	0.00291962	0.0633928	-1.35717	9	11	0.762225	27.0714	-2.64362	0.0398254	0.212329	-4.15229	10	10	1.294	27.5301	-7.57935	0.000300314	0.0257571	0.990336	10	11	1.71222	29.5354	-4.87576	0.00257851	0.0185398	-1.54941	12	14	3.42638	25.1767	-5.72477	0.00107816	0.00809106	-0.547421	7	10	1.41716	27.5124	-4.79793	0.00264515	0.0145443	-1.58288	12	14	0.794489
sp|P43304|GPDM_HUMAN	1.60787	24.3056	-4.73904	0.00298541	0.0640846	-1.38057	3	7	-0.216208	23.9681	1.04859	0.336305	0.569038	-6.20512	3	5	0.0625555	24.3144	-0.432294	0.680915	0.823062	-6.7075	3	5	1.3258	26.5091	-4.53344	0.00370417	0.0213234	-1.94545	8	16	1.98437	22.0984	-3.3481	0.0189927	0.0488148	-3.42341	4	11	1.48422	25.3373	-4.27243	0.00471416	0.0205258	-2.21192	14	18	-0.7218
sp|P43897|EFTS_HUMAN	2.21011	25.2481	-5.23897	0.0030687	0.0645338	-1.19564	4	7	1.0204	23.8147	-6.03693	0.00107942	0.0496808	-0.308768	4	5	1.30123	24.153	-3.08396	0.0220919	0.140427	-3.56821	4	8	1.51595	26.9969	-5.1537	0.00194435	0.0164953	-1.2406	7	13	2.81076	23.1656	-6.75461	0.000436222	0.00564994	0.429341	4	8	0.7006	25.2847	-2.06605	0.0821932	0.142601	-5.23356	9	9	0.28864
sp|Q9NQS7|INCE_HUMAN	-1.02869	27.6998	4.71109	0.00307466	0.0645338	-1.4115	21	16	-0.785394	26.2837	3.30266	0.0173309	0.138945	-3.27391	16	12	-0.833483	26.4579	2.98709	0.0249849	0.148866	-3.69831	16	10	-1.61651	24.2413	4.67931	0.00316794	0.0198742	-1.77454	9	5	-1.97089	23.8266	4.72791	0.00291653	0.0140088	-1.62778	15	11	-1.98992	23.5228	2.12539	0.0838828	0.144845	-5.07516	15	8	2.77266
sp|Q9H0H5|RGAP1_HUMAN	-0.927882	26.9834	4.63922	0.00331831	0.067734	-1.49162	13	10	-0.91195	25.9197	3.83878	0.00924354	0.103705	-2.60175	13	11	-0.342089	26.4012	1.83496	0.117134	0.317253	-5.27949	13	13	0.0195575	24.1554	-0.0274207	0.978991	0.988515	-7.12258	8	8	0.0654629	23.1811	-0.105216	0.919508	0.93882	-7.03425	8	10	-1.41567	23.8091	3.4516	0.0166368	0.0455595	-3.34354	11	3	3.52052
sp|Q14498|RBM39_HUMAN	-0.798005	30.6547	4.63853	0.00332076	0.067734	-1.49239	21	16	-0.248934	29.513	1.2204	0.26985	0.510482	-6.02113	17	17	-0.313558	29.7443	1.41956	0.206458	0.425749	-5.81401	17	14	0.00969431	29.3492	-0.0566968	0.95658	0.974094	-7.12116	15	17	0.178768	26.9045	-0.665927	0.529309	0.624145	-6.794	13	18	0.0296977	26.886	-0.146744	0.887925	0.918196	-7.0929	17	16	0.0518748
sp|P53350|PLK1_HUMAN	-2.30153	24.1348	4.6346	0.00333471	0.067734	-1.4968	7	4	-1.95237	23.3714	8.79424	0.000148912	0.0280476	1.71702	7	3	-3.02149	23.3443	10.4705	0.000156727	0.0227047	1.73909	7	2	NA	NA	NA	NA	NA	NA	NA	NA	NA	NA	NA	NA	NA	NA	NA	NA	NA	NA	NA	NA	NA	NA	NA	NA	NA
sp|O75448|MED24_HUMAN	1.32807	25.9329	-4.61489	0.00340565	0.068243	-1.51892	11	17	-0.159486	25.3701	0.676344	0.524999	0.728062	-6.53261	10	11	0.121846	25.709	-0.527833	0.61691	0.77974	-6.65652	10	11	-0.678103	24.2957	1.39336	0.211691	0.319479	-6.14941	7	5	1.20959	22.8411	-2.77655	0.0308763	0.0701105	-4.16233	8	12	NA	NA	NA	NA	NA	NA	NA	NA	1.53761
sp|Q15904|VAS1_HUMAN	-1.60756	23.393	5.09766	0.00346413	0.068243	-1.32149	3	3	0.389015	23.0388	-1.36397	0.233435	0.470395	-5.74483	2	3	-0.986507	22.4987	3.97523	0.0110794	0.0962744	-2.59332	2	2	NA	NA	NA	NA	NA	NA	NA	NA	NA	NA	NA	NA	NA	NA	NA	NA	NA	NA	NA	NA	NA	NA	NA	NA	NA
sp|Q9NZI8|IF2B1_HUMAN	1.92588	23.9653	-4.59791	0.00346815	0.068243	-1.53804	3	8	-0.10921	22.1975	0.700538	0.51629	0.720082	-6.39958	2	3	-0.145636	22.5105	0.794773	0.472454	0.667036	-6.25309	2	3	1.07038	25.694	-3.86889	0.0078574	0.0323749	-2.76491	8	11	NA	NA	NA	NA	NA	NA	NA	NA	1.12894	23.679	-4.64119	0.00312966	0.016136	-1.76614	5	6	0.338175
sp|P49207|RL34_HUMAN	-0.964553	28.3006	4.57227	0.00356497	0.0685858	-1.56699	6	3	-0.333397	27.5474	2.38763	0.0558735	0.241871	-4.50315	3	3	-0.425073	27.7281	3.18373	0.0194902	0.131206	-3.43538	3	3	-0.556805	26.5132	1.8964	0.105413	0.187982	-5.49004	3	3	-0.5889	24.6947	2.62582	0.0378967	0.0808363	-4.3765	2	3	0.408587	25.9326	-2.83907	0.0281202	0.0647013	-4.12959	3	4	NA
sp|O75150|BRE1B_HUMAN	-1.19401	26.1643	4.57058	0.00357143	0.0685858	-1.56889	17	13	0.267953	25.1175	-0.718859	0.5003	0.707464	-6.50095	12	14	-0.89068	24.7413	1.70945	0.13918	0.343421	-5.44608	12	9	-0.0289663	25.0716	0.0572201	0.95618	0.974094	-7.12113	12	16	2.30174	23.8099	-7.90978	0.0001785	0.00423533	1.38261	7	20	-0.521964	23.6921	1.07637	0.321305	0.410769	-6.49347	15	10	2.27306
sp|P54132|BLM_HUMAN	0.946457	26.6335	-4.55778	0.00362103	0.0685858	-1.5834	16	27	0.099643	25.6788	-0.237703	0.820329	0.905315	-6.75496	19	24	-0.128545	25.7597	0.326902	0.755053	0.868124	-6.75261	19	14	0.865901	23.9801	-1.70909	0.136981	0.228221	-5.74437	8	12	-1.12104	22.7798	3.20417	0.0175423	0.046559	-3.56415	15	12	0.310706	23.2546	-1.17969	0.280811	0.370613	-6.38204	8	9	1.63751
sp|P38117|ETFB_HUMAN	2.46012	26.1014	-5.02802	0.00368066	0.0685858	-1.38461	6	9	2.16808	24.7169	-3.75854	0.0101267	0.107938	-2.69956	8	11	2.52934	25.1418	-5.57889	0.00150042	0.0401925	-0.692131	8	9	1.79767	28.1647	-6.82334	0.000433614	0.00912962	0.396124	11	15	2.77781	24.0853	-4.06407	0.00610457	0.022462	-2.42904	5	10	1.48286	26.3694	-6.53152	0.000507457	0.00705016	0.213833	11	15	0.224138
sp|O43913|ORC5_HUMAN	2.47189	24.4668	-5.02358	0.00369499	0.0685858	-1.38865	3	8	1.29067	24.2007	-3.47075	0.0141628	0.127	-3.05853	4	8	1.63492	24.5812	-4.4925	0.00433566	0.0686347	-1.82684	4	9	-0.0373182	23.3376	0.0893254	0.931656	0.95592	-7.11841	2	6	1.4756	21.876	-4.48224	0.00380467	0.0159994	-1.91646	2	4	NA	NA	NA	NA	NA	NA	NA	NA	-0.544343
sp|Q16836|HCDH_HUMAN	1.70494	25.8515	-5.02098	0.00370342	0.0685858	-1.39103	2	4	0.509666	23.7236	-1.92389	0.104661	0.321028	-5.13693	2	3	2.06867	24.7085	-8.42054	0.000169212	0.0227047	1.57135	2	5	2.00915	27.3291	-3.18939	0.01817	0.0550703	-3.66938	6	9	NA	NA	NA	NA	NA	NA	NA	NA	0.668533	25.3528	-2.67172	0.035303	0.0763249	-4.3682	7	8	-0.0222416
sp|O95782|AP2A1_HUMAN	1.69029	24.6573	-4.51837	0.00377853	0.0692975	-1.62818	6	10	0.488674	22.9992	-0.810127	0.456381	0.679298	-6.31174	3	7	1.32189	23.7991	-2.97516	0.0318659	0.170135	-3.73886	3	6	2.31339	25.8956	-3.63135	0.0104491	0.038896	-3.07387	7	20	-0.226855	22.2317	0.534533	0.611487	0.694646	-6.87978	6	9	1.73189	24.308	-4.14992	0.00542554	0.0220906	-2.36459	6	11	1.19883
sp|O95573|ACSL3_HUMAN	0.801897	28.4541	-4.50933	0.00381577	0.0693075	-1.6385	16	17	0.448412	27.6823	-2.89298	0.0288594	0.183901	-3.81449	19	22	0.532683	27.9496	-3.38895	0.0151331	0.112021	-3.1662	19	19	0.739586	27.7956	-3.28915	0.0159959	0.0502463	-3.53279	18	20	0.400761	25.8722	-2.01067	0.0892737	0.150891	-5.25013	12	20	0.89621	26.4973	-5.27312	0.00162156	0.0113509	-1.04947	20	21	-0.618669
sp|Q16718|NDUA5_HUMAN	1.53996	23.6825	-4.97352	0.00386113	0.0694636	-1.43451	2	3	NA	NA	NA	NA	NA	NA	NA	NA	NA	NA	NA	NA	NA	NA	NA	NA	2.66843	24.7207	-5.90016	0.000956323	0.011806	-0.464867	3	4	NA	NA	NA	NA	NA	NA	NA	NA	0.0622142	23.2977	-0.226879	0.827713	0.871277	-7.07576	4	3	0.247627
sp|P10809|CH60_HUMAN	1.07998	31.4367	-4.46468	0.0040057	0.0710663	-1.6896	34	35	0.630427	30.4568	-3.6344	0.0116849	0.113684	-2.85286	36	39	0.944311	30.8634	-7.04746	0.000444026	0.0257571	0.587634	36	38	0.879483	32.313	-2.91	0.0261624	0.0678644	-4.05772	41	43	1.78344	28.6693	-4.22444	0.00507654	0.0199488	-2.2293	25	35	0.860382	29.8674	-5.95065	0.000848217	0.00860342	-0.343804	40	42	0.197424
sp|Q53HL2|BOREA_HUMAN	-0.935797	27.4019	4.44645	0.00408629	0.0710663	-1.71057	13	10	-0.642763	26.2263	2.57037	0.0438436	0.216666	-4.25239	10	8	-0.973024	26.2508	3.14814	0.0203777	0.135705	-3.48262	10	7	-1.68892	24.369	6.87084	0.000417286	0.00908415	0.437746	9	4	0.205116	22.9027	-0.619199	0.557717	0.646345	-6.82642	3	8	NA	NA	NA	NA	NA	NA	NA	NA	1.88353
sp|Q9UKK6|NXT1_HUMAN	1.12156	24.1272	-4.4349	0.0041383	0.0710663	-1.72388	2	2	NA	NA	NA	NA	NA	NA	NA	NA	-0.070863	22.4961	0.274071	0.793393	0.891491	-6.77068	2	2	NA	NA	NA	NA	NA	NA	NA	NA	NA	NA	NA	NA	NA	NA	NA	NA	NA	NA	NA	NA	NA	NA	NA	NA	NA
sp|P36957|ODO2_HUMAN	2.37756	23.8117	-4.43222	0.00415044	0.0710663	-1.72696	3	5	1.33213	22.83	-3.11287	0.0387958	0.21067	-3.66436	3	3	1.96143	23.6384	-7.38358	0.000790731	0.0340077	0.200031	3	4	1.48024	26.1919	-5.35624	0.00159298	0.0152137	-1.02255	5	9	2.81747	22.9322	-5.44282	0.00246374	0.0127031	-1.18018	3	7	1.50818	24.8098	-5.54246	0.00124495	0.00981297	-0.761472	5	6	0.724689
sp|Q6UB99|ANR11_HUMAN	-1.06421	23.6583	4.4247	0.0041848	0.0710663	-1.73564	8	4	NA	NA	NA	NA	NA	NA	NA	NA	NA	NA	NA	NA	NA	NA	NA	NA	NA	NA	NA	NA	NA	NA	NA	NA	NA	NA	NA	NA	NA	NA	NA	NA	NA	NA	NA	NA	NA	NA	NA	NA	NA
sp|Q8WY36|BBX_HUMAN	-2.31737	24.5116	4.87886	0.0041996	0.0710663	-1.52226	8	2	-1.06336	23.3659	5.6317	0.00153159	0.0539238	-0.678565	8	7	-0.465923	23.8622	1.55616	0.171618	0.386504	-5.64408	8	6	0.557699	22.845	-1.93795	0.108541	0.191286	-5.34559	3	5	-1.61224	21.1938	3.331	0.0193636	0.0493618	-3.44451	5	2	0.839521	22.9884	-1.95863	0.0956664	0.15811	-5.3843	5	8	NA
sp|Q9UPN6|SCAF8_HUMAN	-2.20943	24.1375	4.41846	0.00421357	0.0710663	-1.74285	7	5	NA	NA	NA	NA	NA	NA	NA	NA	NA	NA	NA	NA	NA	NA	NA	NA	-1.74158	22.3985	3.13931	0.0193813	0.0567339	-3.7384	5	2	0.552034	21.728	-0.797456	0.454473	0.552307	-6.69206	3	5	NA	NA	NA	NA	NA	NA	NA	NA	0.221908
sp|Q5H9F3|BCORL_HUMAN	1.21787	23.7754	-4.36893	0.00444987	0.0743877	-1.8003	4	9	2.21687	23.8391	-5.56592	0.00299272	0.0621157	-1.14501	4	11	1.64261	23.8003	-4.05648	0.0102374	0.0962744	-2.50744	4	11	NA	NA	NA	NA	NA	NA	NA	NA	NA	NA	NA	NA	NA	NA	NA	NA	NA	NA	NA	NA	NA	NA	NA	NA	NA
sp|Q7L0Y3|MRRP1_HUMAN	1.90732	24.957	-4.35103	0.00453886	0.0752096	-1.82114	5	11	0.601664	23.9074	-1.46823	0.19436	0.439038	-5.72873	3	8	1.12867	24.4063	-4.21108	0.00586014	0.0761409	-2.15026	3	9	2.03049	26.8657	-5.47432	0.00142161	0.0148523	-0.898077	13	20	NA	NA	NA	NA	NA	NA	NA	NA	0.88813	25.1792	-2.67156	0.0353107	0.0763249	-4.36842	16	12	0.366668
sp|O43837|IDH3B_HUMAN	1.66551	24.3208	-4.31121	0.00474415	0.0779278	-1.86773	2	4	NA	NA	NA	NA	NA	NA	NA	NA	NA	NA	NA	NA	NA	NA	NA	NA	1.93646	25.6104	-3.40202	0.0138725	0.0461847	-3.3797	7	12	NA	NA	NA	NA	NA	NA	NA	NA	1.40803	24.6082	-3.84201	0.00780187	0.0273066	-2.75829	6	8	1.2562
sp|P49327|FAS_HUMAN	-1.83248	24.6892	4.30294	0.00478808	0.0779713	-1.87744	16	9	-0.810327	23.1625	0.60694	0.566997	0.76473	-6.58072	15	12	0.271863	23.8879	-0.241621	0.817271	0.909819	-6.78025	15	11	-1.99769	25.3938	1.53087	0.175386	0.277768	-5.97746	40	15	-0.0512465	22.322	0.111473	0.914743	0.935999	-7.03347	10	15	0.205869	25.9496	-0.493466	0.638441	0.708514	-6.96776	47	29	NA
sp|Q69YH5|CDCA2_HUMAN	1.4517	27.04	-4.27721	0.00492765	0.0795583	-1.9077	16	29	1.23395	26.0559	-2.87124	0.0296715	0.183901	-3.84372	17	24	1.44293	26.3573	-3.84982	0.00877819	0.093735	-2.58381	17	19	-0.384291	22.9287	0.936877	0.390544	0.500013	-6.53258	3	4	-0.317963	21.0432	0.609504	0.563726	0.650978	-6.83288	7	6	-0.929392	22.0033	2.04734	0.0928789	0.155308	-5.17979	5	5	1.9207
sp|P29590|PML_HUMAN	1.08994	25.0792	-4.23674	0.00515653	0.0823956	-1.95552	4	8	1.99132	24.0733	-3.09884	0.0222664	0.157552	-3.54027	4	11	1.47946	24.0261	-2.18913	0.0720275	0.245376	-4.79602	4	9	1.91933	23.8865	-3.06231	0.0214181	0.0600024	-3.84504	5	7	0.880152	22.1735	-0.998891	0.355019	0.459085	-6.50797	4	10	2.96217	23.7109	-13.2183	2.97e-05	0.00284651	3.34106	3	9	3.79452
sp|Q9H2F5|EPC1_HUMAN	-0.80314	23.0881	4.23088	0.00519062	0.0823956	-1.96247	4	2	NA	NA	NA	NA	NA	NA	NA	NA	NA	NA	NA	NA	NA	NA	NA	NA	NA	NA	NA	NA	NA	NA	NA	NA	NA	NA	NA	NA	NA	NA	NA	NA	NA	NA	NA	NA	NA	NA	NA	NA	-1.71497
sp|Q92674|CENPI_HUMAN	0.989161	23.365	-4.63085	0.00526265	0.082843	-1.75879	2	3	NA	NA	NA	NA	NA	NA	NA	NA	NA	NA	NA	NA	NA	NA	NA	NA	NA	NA	NA	NA	NA	NA	NA	NA	NA	NA	NA	NA	NA	NA	NA	NA	NA	NA	NA	NA	NA	NA	NA	NA	NA
sp|O15015|ZN646_HUMAN	1.36021	20.7948	-5.32984	0.00535959	0.0836716	-1.55198	2	2	NA	NA	NA	NA	NA	NA	NA	NA	NA	NA	NA	NA	NA	NA	NA	NA	NA	NA	NA	NA	NA	NA	NA	NA	NA	NA	NA	NA	NA	NA	NA	NA	NA	NA	NA	NA	NA	NA	NA	NA	NA
sp|O95218|ZRAB2_HUMAN	-1.2254	24.076	4.59885	0.00542137	0.0839424	-1.79002	6	4	0.98652	23.672	-1.67912	0.156813	0.391614	-5.36408	3	7	0.391457	23.5266	-0.443787	0.68078	0.823062	-6.49545	3	4	0.148547	25.1991	-0.242795	0.816043	0.867907	-7.08914	5	12	2.2279	22.172	-5.04423	0.00347148	0.0150276	-1.55618	2	6	0.906288	23.7602	-3.10928	0.0196234	0.0505283	-3.74873	6	6	4.08214
sp|Q9UHB6|LIMA1_HUMAN	1.03552	27.673	-4.15102	0.00568157	0.0866164	-2.05769	12	17	0.662281	26.658	-1.8154	0.12136	0.346576	-5.28216	14	18	0.602821	26.8215	-3.35232	0.0158247	0.116215	-3.21382	14	17	1.9752	27.6927	-4.10517	0.00596851	0.0269366	-2.46589	13	21	0.619579	24.2323	-0.964339	0.37077	0.473031	-6.54176	9	13	1.51836	26.6246	-6.22047	0.000665139	0.00796416	-0.0796085	15	25	0.537248
sp|O43615|TIM44_HUMAN	1.56655	24.7157	-4.15037	0.00568578	0.0866164	-2.05847	4	6	-0.259809	24.6959	0.621617	0.557946	0.75591	-6.57093	4	8	0.173436	25.1222	-0.216333	0.83603	0.920773	-6.78688	4	5	0.75717	25.6458	-3.10172	0.0203479	0.0583883	-3.79037	8	9	1.06187	21.5903	-1.46127	0.192427	0.282447	-5.98452	4	9	-0.0468227	24.2984	0.100115	0.923368	0.94518	-7.09951	10	9	-0.0773413
sp|Q9NZ45|CISD1_HUMAN	0.868036	25.3064	-4.12828	0.00583072	0.0881138	-2.08499	2	3	-0.118473	25.78	0.732352	0.492627	0.704217	-6.49057	3	3	-0.00929106	26.026	0.0443296	0.966107	0.983262	-6.81269	3	3	NA	NA	NA	NA	NA	NA	NA	NA	0.397718	22.1121	-0.765364	0.472021	0.569026	-6.71834	2	2	1.30879	25.6734	-7.47628	0.00023637	0.00605114	1.03788	3	3	0.476131
sp|Q00059|TFAM_HUMAN	1.60607	25.0857	-4.10191	0.00600914	0.0900894	-2.11675	3	8	0.141564	25.1934	-0.769795	0.471761	0.691837	-6.46092	8	8	0.271993	25.4489	-1.71849	0.137463	0.341275	-5.43419	8	6	0.605031	25.2715	-3.05173	0.0217156	0.0603884	-3.85974	6	5	0.947522	22.3774	-2.44408	0.0486721	0.0963326	-4.63573	2	4	0.595373	24.5599	-2.76094	0.0312577	0.0698882	-4.24078	7	6	1.06755
sp|P49916|DNLI3_HUMAN	-0.998351	28.2047	4.09387	0.00606476	0.0902073	-2.12646	36	23	0.157535	27.4719	-0.722422	0.498266	0.706728	-6.49823	27	26	-0.646798	27.2786	2.88213	0.0285913	0.159527	-3.84041	27	20	-2.14803	26.4147	6.59504	0.000523032	0.00935774	0.192571	25	16	-1.15689	25.8325	6.39571	0.000590366	0.00621872	0.103688	31	20	-1.40652	25.2497	3.94698	0.00688191	0.0255093	-2.62247	28	16	-1.05331
sp|Q14241|ELOA1_HUMAN	-1.51786	23.276	4.08088	0.00615583	0.0905311	-2.14216	4	3	NA	NA	NA	NA	NA	NA	NA	NA	NA	NA	NA	NA	NA	NA	NA	NA	NA	NA	NA	NA	NA	NA	NA	NA	1.92404	21.1615	-11.0607	2.5e-05	0.0032174	3.41031	2	6	1.54507	22.5152	-7.02972	0.000711606	0.00804512	0.119263	2	4	2.44046
sp|P30048|PRDX3_HUMAN	1.10237	28.425	-4.07536	0.00619499	0.0905311	-2.14885	9	9	0.627054	27.4301	-2.48523	0.0490649	0.227993	-4.36909	7	9	0.887757	27.7811	-5.08278	0.00238977	0.0498969	-1.18854	7	10	1.13756	29.3627	-5.18129	0.00189168	0.0161863	-1.21055	8	9	2.05415	25.5564	-5.30344	0.00161644	0.00999695	-0.986728	7	7	0.927116	27.3062	-4.67399	0.00302055	0.015739	-1.72748	8	10	0.810064
sp|Q5T3I0|GPTC4_HUMAN	-0.887874	28.648	4.07041	0.00623031	0.0905311	-2.15484	20	15	-0.306954	27.8627	1.64125	0.153843	0.389329	-5.51034	16	16	-0.462676	28.0216	2.6712	0.0376594	0.181344	-4.12902	16	16	-1.50758	26.5057	6.80716	0.000439342	0.00912962	0.381889	13	10	-1.65779	24.9691	8.77975	9.76e-05	0.00372704	2.01696	10	8	-0.705881	25.2602	3.96834	0.0067099	0.0251399	-2.59505	15	9	-0.699636
sp|P07305|H10_HUMAN	2.39565	26.6884	-4.05106	0.00637068	0.091078	-2.17832	5	5	2.4084	26.5432	-4.91221	0.00299025	0.0621157	-1.39143	3	6	1.29721	26.1826	-2.38374	0.0552904	0.21845	-4.5265	3	4	1.52458	25.2692	-3.70763	0.00952608	0.0368381	-2.97377	3	2	0.675424	24.7288	-1.5591	0.168129	0.252767	-5.8603	7	4	3.08768	24.1643	-6.4177	0.000559613	0.00727497	0.107813	2	6	NA
sp|P62899|RL31_HUMAN	-1.27912	29.6254	4.04924	0.00638403	0.091078	-2.18052	6	4	-0.297117	27.8897	1.98699	0.0960322	0.305647	-5.05166	4	4	-0.955065	27.7979	5.54681	0.00154486	0.0401925	-0.723178	4	3	-0.183454	28.0423	0.757384	0.47677	0.580201	-6.8064	4	4	-0.230358	25.1706	0.945609	0.379533	0.479676	-6.55972	4	2	0.364394	26.3851	-1.62541	0.152921	0.227755	-5.83716	5	5	-1.20314
sp|Q01831|XPC_HUMAN	0.810444	27.465	-4.04537	0.00641259	0.091078	-2.18523	13	18	0.67931	27.0086	-3.83494	0.00928376	0.103705	-2.6064	14	16	0.534424	27.1325	-3.2108	0.0188435	0.129193	-3.39955	14	16	-0.319687	26.277	1.57065	0.166018	0.264989	-5.92634	11	13	0.305878	24.9708	-1.12493	0.302046	0.408532	-6.37767	13	16	0.248182	25.303	-1.44128	0.197378	0.279991	-6.07304	13	8	0.449381
sp|P31930|QCR1_HUMAN	1.12854	27.9171	-4.01442	0.00664616	0.0928331	-2.22293	12	14	0.0968532	27.0442	-0.350353	0.738513	0.862214	-6.71717	11	12	0.64662	27.52	-4.2416	0.00566858	0.0761211	-2.11458	11	14	1.22353	28.5565	-4.94964	0.0023897	0.0180843	-1.46623	12	14	1.56187	25.0364	-5.61492	0.00119573	0.00845598	-0.659612	6	15	1.15675	26.8603	-4.99957	0.00214122	0.0127353	-1.35251	16	15	0.0634082
sp|Q9H568|ACTL8_HUMAN	-1.3653	27.0434	3.99994	0.00675871	0.0928331	-2.24062	11	8	-0.505279	26.6484	2.26352	0.0659993	0.251195	-4.67373	8	8	-0.862741	26.6751	3.67386	0.0107653	0.0962744	-2.80239	8	7	-4.21645	24.6122	7.20254	0.000701578	0.0104463	0.153361	9	2	NA	NA	NA	NA	NA	NA	NA	NA	-3.02048	23.5195	10.4982	3.22e-05	0.00293017	3.13489	9	3	0.184337
sp|Q9Y2R5|RT17_HUMAN	1.01405	23.8336	-4.36303	0.00677751	0.0928331	-2.02524	2	2	0.758975	22.8263	-2.9065	0.0283669	0.183244	-3.79634	2	2	0.724646	23.0996	-2.25655	0.0657006	0.237494	-4.70277	2	2	NA	NA	NA	NA	NA	NA	NA	NA	NA	NA	NA	NA	NA	NA	NA	NA	1.1687	23.1476	-2.579	0.0400997	0.0834074	-4.50095	2	2	NA
sp|Q8NB78|KDM1B_HUMAN	1.89167	24.2547	-3.99703	0.00678153	0.0928331	-2.24417	4	9	2.18495	23.7139	-3.5498	0.0128997	0.122228	-2.95868	3	9	2.27906	24.0142	-3.96172	0.007729	0.0859909	-2.44731	3	12	0.228516	22.7449	-0.404641	0.701963	0.777341	-6.91681	4	3	-0.426156	22.4791	0.960529	0.37254	0.474541	-6.54544	5	9	-0.0231138	22.5262	0.066126	0.949705	0.964006	-6.99195	5	2	-1.8412
sp|Q5VUA4|ZN318_HUMAN	1.55517	24.3826	-3.99699	0.00678188	0.0928331	-2.24423	7	6	0.145205	23.3631	-0.340397	0.745611	0.865632	-6.72107	5	8	-0.539343	23.2348	1.60692	0.160146	0.371743	-5.57928	5	7	-0.866632	21.7876	3.64871	0.0139595	0.0463925	-3.146	3	2	-1.0713	21.6662	1.3939	0.219621	0.313364	-5.95679	10	4	NA	NA	NA	NA	NA	NA	NA	NA	1.90278
sp|Q01844|EWS_HUMAN	-1.62309	27.2008	3.98514	0.00687593	0.0934434	-2.25874	7	6	0.228676	26.2711	-0.520029	0.622389	0.799476	-6.63446	7	6	-0.488035	26.1122	1.08714	0.319475	0.545222	-6.19199	7	6	-0.532709	26.9038	1.44139	0.198291	0.303864	-6.09024	7	7	1.22615	24.6415	-4.72943	0.00291179	0.0140088	-1.62602	4	5	-0.0274182	24.9657	0.109406	0.916288	0.942159	-7.09839	5	7	-0.248174
sp|P25705|ATPA_HUMAN	0.781012	29.9814	-3.96798	0.00701466	0.0937333	-2.27979	25	22	0.316622	28.7816	-2.17371	0.0745112	0.265118	-4.79699	18	17	0.492228	29.1273	-3.02443	0.0238235	0.145128	-3.64803	18	22	1.42109	30.5144	-6.05457	0.00083257	0.0112456	-0.313638	20	25	1.74946	27.5444	-4.63913	0.00320742	0.0144458	-1.73104	19	18	1.41629	28.4721	-5.76769	0.00100495	0.00900993	-0.528277	24	24	0.866222
sp|O60684|IMA7_HUMAN	1.37063	24.2743	-3.96488	0.00704001	0.0937333	-2.28359	2	4	-0.206648	23.5365	0.503863	0.633018	0.805721	-6.64363	4	3	0.553914	24.127	-1.82273	0.119121	0.320899	-5.29587	4	4	-1.64838	23.3653	2.34117	0.0646572	0.130071	-4.80873	5	3	-0.482209	21.5393	0.785988	0.46069	0.557859	-6.70155	5	4	-1.40615	23.0689	3.17169	0.0180845	0.0479095	-3.66176	4	2	0.332109
sp|Q16630|CPSF6_HUMAN	-1.24295	27.1264	3.95871	0.00709087	0.0937333	-2.29118	9	6	0.056628	25.5437	-0.136184	0.896304	0.946464	-6.7768	5	6	-0.0631513	25.6826	0.142823	0.891193	0.951178	-6.80205	5	5	-0.339906	27.387	1.32267	0.232907	0.342744	-6.23457	8	7	2.35889	24.369	-7.57265	0.000228983	0.00441337	1.11838	4	8	-0.798179	25.3188	2.84433	0.0279211	0.0644062	-4.12211	9	5	1.15269
sp|P28331|NDUS1_HUMAN	2.52781	24.6559	-3.95344	0.00713463	0.0937333	-2.29766	3	9	0.508978	23.6764	-1.43163	0.204132	0.445475	-5.77359	6	8	1.00963	24.1385	-2.07453	0.0842642	0.264521	-4.95395	6	12	1.88425	27.1241	-7.04893	0.000362032	0.00899423	0.591607	14	20	2.02627	22.9879	-4.28668	0.00473087	0.0186357	-2.15285	5	17	1.67612	25.4705	-4.88775	0.00240582	0.013556	-1.47952	17	16	0.81471
sp|Q96EV2|RBM33_HUMAN	-1.13778	24.0662	3.95215	0.00714536	0.0937333	-2.29924	5	2	NA	NA	NA	NA	NA	NA	NA	NA	NA	NA	NA	NA	NA	NA	NA	NA	0.0137343	24.0325	-0.0236222	0.98204	0.989701	-7.01191	5	9	2.65661	22.6289	-5.9987	0.000838045	0.00712968	-0.274653	3	15	0.497416	22.6891	-1.13515	0.297711	0.38777	-6.43091	3	4	0.617278
sp|P11177|ODPB_HUMAN	1.71195	25.6608	-3.94457	0.00720893	0.093915	-2.30858	8	9	0.492943	25.3017	-1.51035	0.183656	0.428302	-5.67649	8	10	1.1372	25.8222	-4.99698	0.00259831	0.0524746	-1.27803	8	10	1.21366	27.2544	-4.01844	0.00659582	0.0286071	-2.57467	10	13	2.71407	23.574	-4.56083	0.00540409	0.0207337	-2.04292	3	13	1.24922	25.8544	-5.04032	0.00205306	0.0123319	-1.30668	11	12	0.278738
sp|P31040|DHSA_HUMAN	1.9037	27.0759	-3.93269	0.00730986	0.0941266	-2.32322	10	18	1.12354	26.3824	-3.38617	0.0156686	0.132765	-3.16641	13	16	1.85427	26.9317	-5.96353	0.00106721	0.0373138	-0.330836	13	19	2.36054	28.9598	-6.22662	0.000715657	0.0105072	-0.148664	21	25	3.3698	25.6044	-5.00858	0.00358297	0.0153056	-1.5909	8	22	1.40986	27.0142	-6.13132	0.000720138	0.00804512	-0.165887	22	23	-0.317799
sp|Q8TCS8|PNPT1_HUMAN	2.10083	24.4491	-4.28288	0.00732483	0.0941266	-2.10727	2	12	1.2631	23.1282	-1.41609	0.208417	0.448528	-5.79247	5	7	1.62588	23.5975	-2.52314	0.0458449	0.201848	-4.33339	5	9	1.83167	26.3241	-4.09711	0.00602393	0.0270576	-2.47595	13	20	NA	NA	NA	NA	NA	NA	NA	NA	1.34958	25.4814	-3.98561	0.00657419	0.0249622	-2.57291	17	24	-0.667445
sp|O95696|BRD1_HUMAN	-1.72767	25.1003	3.92415	0.00738329	0.0942367	-2.33375	14	10	-1.41432	23.9594	4.86908	0.00311917	0.0640287	-1.43659	9	4	-1.00366	24.3531	4.10112	0.0066133	0.08171	-2.28003	9	5	NA	NA	NA	NA	NA	NA	NA	NA	-2.87994	21.8709	10.308	3.8e-05	0.0032174	2.98848	11	2	NA	NA	NA	NA	NA	NA	NA	NA	-0.239728
sp|Q03701|CEBPZ_HUMAN	0.641983	30.6552	-3.90928	0.00751328	0.0952523	-2.35214	39	39	0.0559802	29.6366	-0.333328	0.750669	0.869882	-6.72378	40	35	0.120868	29.9269	-0.645459	0.542953	0.72127	-6.58125	40	34	0.0152629	29.2042	-0.0871081	0.933347	0.957136	-7.11864	31	29	0.0543989	27.2008	-0.263584	0.800596	0.853863	-7.00084	23	28	-0.482183	27.1848	3.09248	0.0200612	0.051154	-3.7722	37	28	-0.172835
sp|Q9P031|TAP26_HUMAN	-1.64608	26.6665	3.88452	0.00773526	0.0974127	-2.38282	10	7	-1.50509	25.1639	6.74315	0.000611204	0.0456692	0.286267	5	5	-1.02824	25.5897	3.09957	0.021661	0.139657	-3.54735	5	4	-1.94838	24.649	5.45603	0.00144674	0.0149521	-0.917236	7	5	-3.43952	22.4443	6.23256	0.000680384	0.00636695	-0.0494207	5	3	-0.610711	23.7438	2.60103	0.0389008	0.0820388	-4.46938	6	3	NA
sp|Q9Y2Q3|GSTK1_HUMAN	1.61838	25.2569	-3.87593	0.00781398	0.0977524	-2.39349	5	5	0.536767	24.1265	-1.91661	0.105706	0.322936	-5.14674	4	7	0.981091	24.5343	-3.40735	0.0147983	0.110868	-3.14235	4	6	2.03372	24.9671	-3.15607	0.0189665	0.0561217	-3.71527	4	9	-0.793344	22.1426	1.25248	0.255319	0.353905	-6.23561	2	7	-0.0255547	24.3653	0.0962212	0.926338	0.947155	-7.09995	6	3	1.43465
sp|Q9NRY2|SOSSC_HUMAN	-1.19102	25.9475	3.86163	0.00794704	0.0984631	-2.41128	3	3	-1.63567	23.9665	3.73035	0.0104589	0.10854	-2.73415	4	2	-1.15998	24.4035	2.23877	0.0673112	0.239129	-4.72738	4	4	-1.29204	24.8998	3.87783	0.00777492	0.0321715	-2.75345	3	3	-1.29831	22.6485	1.97031	0.1033	0.170482	-5.22202	4	4	NA	NA	NA	NA	NA	NA	NA	NA	-2.19197
sp|Q96PU8|QKI_HUMAN	-1.32221	24.6927	3.85377	0.00802125	0.0984631	-2.42107	4	4	-1.53546	23.6047	5.3223	0.00202618	0.0540655	-0.975967	3	2	NA	NA	NA	NA	NA	NA	NA	NA	-0.701109	23.358	0.957277	0.374458	0.483015	-6.62993	6	4	NA	NA	NA	NA	NA	NA	NA	NA	NA	NA	NA	NA	NA	NA	NA	NA	NA
sp|Q99808|S29A1_HUMAN	-1.16239	23.6226	3.85315	0.00802717	0.0984631	-2.42184	3	3	-1.91631	23.0238	4.55113	0.00429093	0.0728678	-1.77829	4	3	-1.09941	23.6243	1.96471	0.0979859	0.28681	-5.10415	4	3	0.607783	25.4293	-0.892213	0.405764	0.513588	-6.69089	3	4	NA	NA	NA	NA	NA	NA	NA	NA	NA	NA	NA	NA	NA	NA	NA	NA	0.80809
sp|P42765|THIM_HUMAN	2.27568	24.7405	-3.84286	0.00812547	0.0990259	-2.43466	3	10	0.93247	24.0262	-2.26565	0.0658103	0.251195	-4.67081	4	9	1.1575	24.3534	-4.35434	0.00501961	0.072298	-1.98406	4	9	1.91017	27.7081	-5.83735	0.00101256	0.0119672	-0.52726	12	17	2.83191	23.904	-4.33502	0.00671739	0.0236423	-2.28243	5	12	1.19682	26.1373	-4.12594	0.00557831	0.0223665	-2.39474	14	16	0.962453
sp|O14647|CHD2_HUMAN	0.69556	25.3566	-3.80576	0.00849144	0.102823	-2.48107	10	17	-0.0448999	24.8382	0.09358	0.928608	0.966566	-6.78246	10	8	-0.479562	24.8222	1.10945	0.310492	0.537295	-6.16853	10	11	0.466183	22.5339	-1.42196	0.212532	0.320237	-6.00347	4	4	-0.412261	22.1242	1.09324	0.314715	0.420746	-6.41143	6	8	-0.236534	22.4863	1.02892	0.348247	0.438319	-6.42597	5	4	0.261064
sp|P25205|MCM3_HUMAN	-1.2103	26.0736	3.79092	0.00864295	0.103991	-2.49969	15	12	-0.525811	24.7205	2.96369	0.0263814	0.176002	-3.71976	10	8	-1.13488	24.6044	2.7387	0.0344599	0.176309	-4.03628	10	9	0.467094	26.7149	-1.47553	0.189242	0.294533	-6.04759	18	20	0.501822	24.7603	-0.840977	0.431422	0.529949	-6.65502	20	24	1.0866	24.8311	-2.58498	0.0397707	0.0828177	-4.49238	15	15	2.9018
sp|Q49A26|GLYR1_HUMAN	0.691677	29.4299	-3.774	0.0088193	0.105441	-2.52097	19	23	0.705093	28.7125	-3.20449	0.0195387	0.147489	-3.40152	22	24	0.697768	28.96	-3.42653	0.0144581	0.109142	-3.11754	22	21	-0.119337	28.1327	0.764316	0.472918	0.576863	-6.80084	18	17	1.02192	26.3157	-5.186	0.0018168	0.0106573	-1.11361	12	22	0.21297	26.4853	-1.41356	0.205022	0.288139	-6.10738	19	16	-0.309596
sp|P31689|DNJA1_HUMAN	-1.21629	27.1665	3.74518	0.00912895	0.108456	-2.5573	11	6	0.279696	26.286	-0.989676	0.362016	0.5963	-6.26394	9	10	-1.01608	25.8333	1.63192	0.15477	0.365312	-5.54708	9	9	0.769482	24.6364	-2.09375	0.0799487	0.154111	-5.21502	5	6	3.07693	21.7865	-7.68076	0.00048402	0.00595881	0.573296	2	7	0.936686	24.2936	-5.55752	0.00122701	0.0097946	-0.745664	8	9	1.8296
sp|Q9UPN9|TRI33_HUMAN	1.52007	27.0147	-3.71338	0.00948456	0.111977	-2.59753	14	24	2.65702	26.1552	-4.43241	0.00485115	0.0787996	-1.90992	11	24	2.20581	26.1258	-3.72654	0.0101223	0.0962744	-2.73645	11	22	0.720613	25.8372	-1.66011	0.146649	0.239477	-5.80942	13	16	2.0826	23.5875	-6.44929	0.000563825	0.00621872	0.153267	6	17	0.813543	24.5696	-4.55994	0.00341946	0.0172368	-1.86258	9	12	2.39371
sp|Q9Y580|RBM7_HUMAN	-0.878157	25.8963	3.68503	0.00981464	0.114615	-2.63354	6	6	-0.359078	25.1107	1.51054	0.183609	0.428302	-5.67625	6	5	-0.319643	25.3286	1.27862	0.249127	0.474259	-5.98122	6	7	-0.948205	23.9445	2.86222	0.0278752	0.0708495	-4.12486	4	4	-0.695659	22.4782	2.26333	0.0626035	0.117131	-4.89339	4	3	-0.543145	23.3328	1.97206	0.0938674	0.155967	-5.36555	5	5	-0.0106331
sp|P40926|MDHM_HUMAN	1.02676	29.4004	-3.6838	0.00982931	0.114615	-2.63511	13	15	0.971955	28.0155	-2.8969	0.0287157	0.183901	-3.80923	12	14	1.17604	28.3385	-7.26609	0.000377014	0.0257571	0.756702	12	13	1.95638	30.5795	-6.80885	0.000438738	0.00912962	0.383381	15	16	2.61844	26.8524	-6.64251	0.000478801	0.00595881	0.329236	12	15	1.49386	28.2198	-5.20952	0.0017283	0.0116933	-1.11896	16	16	0.64765
sp|P38646|GRP75_HUMAN	0.816092	30.6986	-3.67001	0.00999469	0.115828	-2.65267	30	28	0.39485	29.6124	-2.27687	0.0648234	0.250704	-4.6554	25	25	0.752232	30.045	-5.83384	0.00119488	0.0373138	-0.450447	25	27	0.904891	30.9889	-3.04317	0.0219595	0.0607097	-3.87164	29	30	1.33421	27.846	-4.06638	0.00608822	0.0224529	-2.42614	30	26	0.545963	28.7662	-2.37224	0.0534358	0.102913	-4.79743	32	38	0.426368
sp|Q9NWW5|CLN6_HUMAN	-1.46899	24.4948	3.66161	0.0100969	0.116299	-2.66338	2	2	-1.30287	23.5984	2.08675	0.0939977	0.30326	-4.84695	2	2	NA	NA	NA	NA	NA	NA	NA	NA	NA	NA	NA	NA	NA	NA	NA	NA	NA	NA	NA	NA	NA	NA	NA	NA	NA	NA	NA	NA	NA	NA	NA	NA	NA
sp|P14923|PLAK_HUMAN	2.10534	25.8821	-3.64605	0.0102894	0.117798	-2.68324	9	14	1.45833	23.5455	-2.75372	0.0345115	0.19595	-4.0025	4	8	2.26002	24.2165	-5.91711	0.00111101	0.0373138	-0.37339	4	8	2.21921	26.255	-3.52948	0.0118391	0.0420233	-3.20884	11	16	-0.248461	23.3125	0.533995	0.611838	0.694646	-6.8801	8	11	0.984151	25.0045	-2.44168	0.0485031	0.09564	-4.69786	13	15	1.06108
sp|P35232|PHB_HUMAN	0.854552	29.184	-3.63226	0.0104634	0.11786	-2.70089	12	16	0.229389	28.1439	-0.86457	0.421771	0.64955	-6.38063	13	12	0.605499	28.577	-3.8242	0.00904021	0.0944228	-2.61533	13	13	1.03305	29.4985	-3.18505	0.0182717	0.0551434	-3.67535	15	19	1.12666	26.3626	-3.1605	0.0185634	0.0484745	-3.62441	9	9	0.823132	27.5979	-2.93052	0.0248694	0.059419	-3.99998	16	16	0.25921
sp|Q00325|MPCP_HUMAN	0.916965	28.6859	-3.63158	0.010472	0.11786	-2.70175	8	11	0.0175988	27.3484	-0.0873259	0.933365	0.968175	-6.78312	8	10	0.8448	27.976	-4.95457	0.00270897	0.0528496	-1.32266	8	9	1.3425	29.1942	-6.48425	0.000573915	0.00956982	0.0916361	9	13	0.299365	25.3246	-0.673939	0.524533	0.619867	-6.78824	7	6	0.453941	26.6589	-1.81799	0.116684	0.184986	-5.57866	11	9	0.782092
sp|Q9NYP9|MS18A_HUMAN	-1.44953	23.7416	3.91988	0.0105349	0.11786	-2.49216	3	2	NA	NA	NA	NA	NA	NA	NA	NA	NA	NA	NA	NA	NA	NA	NA	NA	NA	NA	NA	NA	NA	NA	NA	NA	NA	NA	NA	NA	NA	NA	NA	NA	NA	NA	NA	NA	NA	NA	NA	NA	NA
sp|Q96EK4|THA11_HUMAN	-1.18691	24.0141	3.91099	0.0106316	0.11786	-2.50186	5	2	-0.373883	23.6738	1.24709	0.260614	0.501336	-5.99103	4	4	-0.283527	23.9144	1.20071	0.275941	0.504236	-6.06947	4	4	-0.749632	23.1654	1.2659	0.251296	0.362749	-6.30116	4	4	-1.3594	21.7153	4.04386	0.00624983	0.0226347	-2.45449	3	4	-0.32736	22.1316	1.28319	0.244677	0.332819	-6.26403	3	3	-0.735436
sp|Q99623|PHB2_HUMAN	0.883837	29.4468	-3.61674	0.010663	0.11786	-2.72077	13	16	0.190531	28.4779	-0.864532	0.42179	0.64955	-6.38067	14	14	0.582517	28.9235	-2.82135	0.0309351	0.167572	-3.9232	14	14	1.05124	29.8485	-4.19138	0.00541019	0.0259662	-2.35889	15	16	1.08527	25.9721	-4.02895	0.00635949	0.0228293	-2.47331	11	10	0.608621	27.4017	-3.07431	0.0205471	0.0519507	-3.79763	16	16	0.4871
sp|O15156|ZBT7B_HUMAN	-1.38519	24.5417	3.61032	0.0107469	0.11786	-2.72901	6	3	-1.17399	23.4181	2.51612	0.0470982	0.222733	-4.32672	4	3	-0.621497	23.8992	2.70638	0.0359539	0.178937	-4.08064	4	4	-1.44184	24.3294	2.98408	0.0237268	0.0639135	-3.954	4	4	NA	NA	NA	NA	NA	NA	NA	NA	NA	NA	NA	NA	NA	NA	NA	NA	-0.474011
sp|P99999|CYC_HUMAN	1.74157	27.1382	-3.60615	0.0108018	0.11786	-2.73437	4	4	0.7114	26.2516	-3.93422	0.00830359	0.101245	-2.48673	4	4	1.10631	26.6385	-6.47699	0.000694369	0.033296	0.121674	4	4	1.70146	28.6606	-6.5229	0.000555546	0.0094643	0.127012	4	5	2.9015	24.2516	-7.61091	0.000222498	0.00436124	1.14893	3	5	1.57017	26.7	-5.49817	0.00129943	0.0100637	-0.808134	4	7	0.30311
sp|Q15366|PCBP2_HUMAN	0.924866	27.7218	-3.60499	0.010817	0.11786	-2.73585	5	8	-0.420838	26.932	1.0557	0.333308	0.567048	-6.19787	7	4	-0.236351	27.2415	0.922883	0.392325	0.605432	-6.35441	7	7	-0.326933	27.311	1.60494	0.158323	0.255888	-5.88184	7	7	-0.200649	24.664	0.645862	0.541394	0.634697	-6.80818	5	7	-1.17373	24.2845	6.14502	0.000711358	0.00804512	-0.152562	7	3	0.319997
sp|Q9Y3F4|STRAP_HUMAN	-0.761402	24.076	3.59919	0.010894	0.11786	-2.74331	3	4	0.197357	22.6306	-0.498743	0.636405	0.806725	-6.64647	3	4	0.52781	23.0793	-2.47967	0.0485922	0.208552	-4.39356	3	4	-1.62112	24.1406	5.69788	0.00115141	0.0131164	-0.667643	4	2	1.26739	22.0046	-1.36697	0.218865	0.313024	-6.1005	4	4	-0.0816388	23.9742	0.212151	0.838698	0.880803	-7.07946	7	5	-0.301306
sp|P06576|ATPB_HUMAN	0.650487	30.8259	-3.59733	0.0109188	0.11786	-2.7457	21	24	0.34869	29.3839	-2.6528	0.0393503	0.212329	-4.13976	23	23	0.891414	29.9094	-7.04186	0.000445916	0.0257571	0.583235	23	24	1.28302	31.3797	-4.72301	0.00302475	0.0192586	-1.72397	22	24	2.2445	27.655	-7.67919	0.000211443	0.00436124	1.20307	14	22	1.00748	28.7368	-4.53143	0.00352819	0.0175446	-1.89667	24	22	0.717445
sp|Q15370|ELOB_HUMAN	-1.15666	25.2559	3.58355	0.0111044	0.119151	-2.76343	7	4	0.758444	24.8409	-1.91475	0.105974	0.322936	-5.14924	3	6	-0.517304	24.3881	1.26873	0.252398	0.478527	-5.9926	3	3	-0.91285	24.8246	2.98074	0.0238312	0.0641037	-3.95867	5	4	1.02409	22.2102	-2.2674	0.0622487	0.116779	-4.88761	3	5	0.0562989	23.2974	-0.0810203	0.937943	0.955264	-7.1015	2	3	NA
sp|P49748|ACADV_HUMAN	1.75665	24.5018	-3.86008	0.011206	0.119151	-2.55769	2	9	0.72169	23.5958	-2.53094	0.0461839	0.22246	-4.3064	3	5	0.838748	23.9002	-3.11729	0.0211828	0.138754	-3.5237	3	8	2.95771	27.1954	-5.45585	0.00144698	0.0149521	-0.917415	16	25	1.62145	22.5176	-2.20401	0.0680272	0.124729	-4.97765	5	11	1.39833	25.0581	-3.86671	0.00757373	0.0268758	-2.72618	13	16	-0.467043
sp|P31937|3HIDH_HUMAN	1.57401	23.6703	-3.85823	0.0112276	0.119151	-2.55973	3	4	1.24455	22.8182	-4.13808	0.00663451	0.091802	-2.24592	2	4	1.15343	23.0863	-3.47893	0.0135715	0.105506	-3.05002	2	5	2.17341	26.0278	-6.95878	0.000388878	0.00907862	0.514152	5	10	2.48673	21.9531	-8.24653	0.000341914	0.00531753	0.937465	3	6	1.84081	24.3442	-7.38505	0.000253574	0.00623651	0.962437	5	10	-0.0275306
sp|O43663|PRC1_HUMAN	-1.24883	24.3457	3.56648	0.0113391	0.119662	-2.78542	4	2	NA	NA	NA	NA	NA	NA	NA	NA	NA	NA	NA	NA	NA	NA	NA	NA	-0.095992	24.682	0.2455	0.814041	0.86724	-7.08838	7	5	0.475607	22.0102	-0.851195	0.426135	0.526275	-6.6461	3	5	NA	NA	NA	NA	NA	NA	NA	NA	3.68016
sp|Q9GZS1|RPA49_HUMAN	0.652994	28.0054	-3.55984	0.011432	0.119972	-2.794	15	13	0.160609	27.5291	-1.13798	0.300182	0.537081	-6.11158	13	12	0.0131146	27.6728	-0.0987578	0.924608	0.967903	-6.80819	13	13	-0.505	26.6955	2.14045	0.0748936	0.14676	-5.14922	11	9	-0.918418	25.4366	5.35224	0.00154065	0.00970548	-0.934591	13	11	-1.05619	25.5748	3.76553	0.00855768	0.0291666	-2.85825	12	8	0.117876
sp|Q9Y277|VDAC3_HUMAN	0.779432	26.4937	-3.55043	0.0115648	0.120696	-2.80614	7	7	-0.0577612	25.4167	0.160593	0.877891	0.939339	-6.77262	6	7	-0.0719939	25.6181	0.200996	0.847466	0.927868	-6.79055	6	5	0.914329	26.5946	-2.78234	0.0310133	0.0758682	-4.2375	6	7	4.8271	23.0421	-11.2422	2.27e-05	0.0032174	3.50711	2	10	1.7619	25.5995	-7.34911	0.000260742	0.00623651	0.932485	6	12	0.295514
sp|Q02241|KIF23_HUMAN	-1.17921	27.667	3.54245	0.0116789	0.121217	-2.81646	23	15	-0.724791	25.7145	2.78819	0.033009	0.190311	-3.9558	13	12	-0.892325	25.8254	4.47093	0.00443516	0.0692481	-1.85119	13	11	0.198111	25.1682	-0.331856	0.750994	0.812809	-7.05999	9	5	-1.0975	23.6289	3.6294	0.0102629	0.0318309	-2.98986	10	10	-1.42258	23.7457	1.83968	0.113166	0.179723	-5.54894	16	10	3.17622
sp|Q9C005|DPY30_HUMAN	2.76742	26.5908	-3.52484	0.0119351	0.122826	-2.83926	5	5	-0.20622	26.6003	0.440251	0.675773	0.826319	-6.6771	4	4	-0.0566337	26.8738	0.174382	0.867408	0.938093	-6.79629	4	4	-1.99275	25.5566	2.03529	0.0867677	0.163099	-5.29705	4	4	0.71395	24.4591	-3.35009	0.0145501	0.0409573	-3.36445	2	5	NA	NA	NA	NA	NA	NA	NA	NA	1.33123
sp|Q96IR7|HPDL_HUMAN	1.53071	24.6291	-3.52288	0.0119639	0.122826	-2.8418	5	8	-0.311368	22.4629	0.462271	0.660809	0.824228	-6.66599	3	3	1.23977	23.5267	-2.6543	0.0385094	0.182062	-4.15228	3	6	1.21755	26.0578	-1.89172	0.106107	0.188402	-5.49648	9	10	NA	NA	NA	NA	NA	NA	NA	NA	-0.212088	24.13	0.56234	0.593347	0.66825	-6.92769	8	7	0.592271
sp|Q07021|C1QBP_HUMAN	0.770062	28.6517	-3.51584	0.0120684	0.123228	-2.85094	7	6	0.511541	27.1312	-2.23759	0.0683477	0.254837	-4.70935	6	7	0.883185	27.5128	-5.07112	0.00241697	0.0498969	-1.20063	6	7	1.02066	29.0868	-4.33418	0.0046091	0.0233875	-2.18412	7	8	2.09162	25.4483	-5.38625	0.00149019	0.0094985	-0.898447	5	7	0.866265	27.0047	-3.33835	0.0145811	0.0421902	-3.43167	6	8	0.0773802
sp|Q9P2J5|SYLC_HUMAN	-1.66295	23.1514	3.77986	0.0121843	0.123645	-2.64654	9	2	NA	NA	NA	NA	NA	NA	NA	NA	-0.496067	21.6826	1.02773	0.352234	0.571242	-6.13712	2	3	-0.348899	23.1626	0.493738	0.638593	0.721805	-6.98498	7	7	NA	NA	NA	NA	NA	NA	NA	NA	-1.2544	22.579	2.05734	0.0916721	0.153631	-5.1664	7	3	NA
sp|Q8IXQ5|KLHL7_HUMAN	1.10212	24.7816	-3.50048	0.0122998	0.123645	-2.87089	6	11	1.60504	24.0131	-5.5839	0.00159808	0.0539238	-0.723644	6	11	2.00302	24.4579	-7.23973	0.000384441	0.0257571	0.736585	6	13	NA	NA	NA	NA	NA	NA	NA	NA	NA	NA	NA	NA	NA	NA	NA	NA	NA	NA	NA	NA	NA	NA	NA	NA	NA
sp|Q9P0L0|VAPA_HUMAN	-1.11351	27.145	3.49676	0.0123565	0.123645	-2.87573	10	4	-0.99479	25.7775	1.80686	0.122782	0.348568	-5.2935	9	6	-0.38714	26.2823	1.3029	0.241253	0.466333	-5.95308	9	6	-0.0500023	26.2664	0.180566	0.8625	0.903094	-7.10424	6	6	-2.32384	23.9673	12.4558	1.23e-05	0.00283338	4.11001	7	3	-0.395823	25.698	2.5902	0.0394856	0.0826456	-4.4849	9	8	-0.9592
sp|Q14669|TRIPC_HUMAN	-0.894076	25.7342	3.49581	0.0123711	0.123645	-2.87696	16	12	-0.527842	24.3307	1.81441	0.121524	0.346576	-5.28348	12	8	-0.670787	24.4622	1.82211	0.119222	0.320899	-5.29669	12	7	-2.08028	22.8848	4.91166	0.00405968	0.0219485	-1.77628	8	3	-0.722226	20.9641	1.31677	0.234238	0.331163	-6.16056	5	4	NA	NA	NA	NA	NA	NA	NA	NA	NA
sp|Q09472|EP300_HUMAN	-3.00608	23.2119	3.75484	0.0125093	0.124369	-2.67449	10	4	-2.13056	22.6693	3.08576	0.0290644	0.183901	-3.60011	8	4	NA	NA	NA	NA	NA	NA	NA	NA	NA	NA	NA	NA	NA	NA	NA	NA	0.47112	21.248	-2.73368	0.0327199	0.0722695	-4.22312	4	7	NA	NA	NA	NA	NA	NA	NA	NA	3.33339
sp|Q8IUF8|MINA_HUMAN	-2.01491	25.6521	3.46896	0.0127898	0.125848	-2.91193	10	5	-0.167357	25.4269	0.753904	0.48054	0.697568	-6.47365	11	11	-0.908851	25.2511	4.15186	0.00625307	0.0790354	-2.21992	11	7	-0.222204	23.9396	0.283473	0.786097	0.841738	-7.07692	4	5	2.8376	21.2603	-6.92921	0.000378228	0.00547196	0.582434	2	6	-2.45106	23.185	7.43699	0.000540944	0.00716026	0.414241	9	2	-1.95938
sp|Q16891|IMMT_HUMAN	0.820378	27.0519	-3.46807	0.0128038	0.125848	-2.91308	14	17	0.483551	26.0731	-1.73096	0.136169	0.368644	-5.39368	14	16	0.915183	26.483	-4.5662	0.00401432	0.0642983	-1.74421	14	14	1.43782	28.1479	-4.8604	0.00261985	0.0185548	-1.56681	20	24	2.04982	24.5035	-4.7657	0.00280179	0.0136219	-1.58418	9	19	1.11201	26.5634	-3.26904	0.0159393	0.0441544	-3.52696	23	29	-0.565866
sp|P20674|COX5A_HUMAN	1.20018	27.1008	-3.46468	0.012858	0.125848	-2.91751	5	7	0.465085	25.9539	-1.09616	0.316655	0.551265	-6.15596	5	6	0.843345	26.3293	-2.20772	0.070222	0.242966	-4.77033	5	5	1.9313	27.8247	-3.29137	0.0159508	0.0502463	-3.52975	6	7	NA	NA	NA	NA	NA	NA	NA	NA	0.786685	25.1998	-0.803935	0.450743	0.532006	-6.75123	4	6	1.13539
sp|Q8IXT5|RB12B_HUMAN	0.758829	28.1221	-3.43428	0.0133538	0.129471	-2.95724	19	19	0.515415	27.2419	-2.15244	0.0766892	0.270293	-4.82613	15	22	0.620511	27.5027	-2.64962	0.0387483	0.182727	-4.15873	15	18	0.0964032	26.7955	-0.386546	0.712087	0.783337	-7.03777	15	16	-0.198863	24.5786	0.52137	0.620102	0.702351	-6.88744	13	13	-0.84802	24.9741	4.07041	0.00595083	0.0232914	-2.46489	17	11	0.378321
sp|P55884|EIF3B_HUMAN	1.8502	23.5018	-3.68736	0.0134356	0.129471	-2.75035	2	3	0.130254	21.7931	-0.145262	0.89194	0.945616	-6.57484	2	3	0.208168	22.1916	-0.436863	0.68084	0.823062	-6.59266	2	3	1.93483	24.1639	-2.27861	0.0617723	0.125739	-4.95354	8	13	NA	NA	NA	NA	NA	NA	NA	NA	NA	NA	NA	NA	NA	NA	NA	NA	NA
sp|O14975|S27A2_HUMAN	1.95438	24.9767	-3.42685	0.0134782	0.129471	-2.96697	7	8	-1.26226	24.3424	2.95853	0.0265544	0.176525	-3.72667	10	6	-0.260691	25.0311	1.36914	0.220893	0.441458	-5.87486	10	6	0.176743	26.1669	-0.992464	0.358324	0.47055	-6.59564	9	15	-0.927538	22.4722	2.95322	0.0243716	0.0584557	-3.91318	6	6	-0.802392	24.7105	4.25186	0.00482599	0.0209045	-2.2374	13	6	-0.227826
sp|Q9Y6C9|MTCH2_HUMAN	1.07189	27.7554	-3.42542	0.0135023	0.129471	-2.96885	8	9	0.256087	26.4956	-1.02646	0.345781	0.578346	-6.22748	7	8	0.665555	26.8913	-4.07482	0.00680917	0.0821522	-2.31136	7	9	1.5783	28.3656	-4.89994	0.00251492	0.0183652	-1.5221	10	10	3.86757	23.8164	-6.8598	0.000400159	0.00553725	0.521978	3	10	0.278028	26.3037	-0.859736	0.42149	0.506014	-6.70312	9	9	0.54018
sp|P98179|RBM3_HUMAN	-1.2429	27.7655	3.41922	0.0136073	0.129645	-2.97698	4	4	1.20154	25.4702	-1.09008	0.319113	0.553485	-6.16232	3	3	0.494506	25.3234	-0.382928	0.715219	0.842276	-6.73012	3	4	-0.532791	26.4101	1.62862	0.153208	0.249111	-5.85087	5	5	0.0864248	22.7184	-0.129979	0.900675	0.928684	-7.03091	3	3	0.725555	24.3973	-1.93051	0.0995433	0.162338	-5.42346	4	5	-4.72166
sp|Q8N884|M21D1_HUMAN	-1.59727	26.3412	3.41441	0.0136894	0.129645	-2.98329	12	6	-2.49347	24.6479	5.23594	0.00219535	0.0554178	-1.06141	12	5	-2.65846	24.758	6.40666	0.000735301	0.0333217	0.0616108	12	4	NA	NA	NA	NA	NA	NA	NA	NA	NA	NA	NA	NA	NA	NA	NA	NA	NA	NA	NA	NA	NA	NA	NA	NA	NA
sp|Q9UGL1|KDM5B_HUMAN	1.27019	24.2888	-3.41161	0.0137374	0.129645	-2.98696	5	13	0.867413	23.6738	-1.35417	0.226327	0.463655	-5.86674	9	11	0.0914237	23.5405	-0.144642	0.889819	0.950709	-6.80175	9	9	NA	NA	NA	NA	NA	NA	NA	NA	1.09627	20.5411	-2.45541	0.0479145	0.0951822	-4.61957	5	7	NA	NA	NA	NA	NA	NA	NA	NA	NA
sp|P14618|KPYM_HUMAN	-2.67805	25.9631	3.40826	0.013795	0.129645	-2.99135	16	10	-0.886379	25.3936	2.11323	0.0808786	0.276706	-4.87978	13	10	-0.548176	25.7582	1.58071	0.165975	0.381658	-5.61284	13	12	-2.92839	26.7079	4.12647	0.00582481	0.02667	-2.43935	21	10	0.191463	24.9721	-0.841417	0.431194	0.529949	-6.65464	11	16	-0.434366	26.8724	1.54688	0.170595	0.248585	-5.93932	24	18	-2.36369
sp|Q9BYE7|PCGF6_HUMAN	-0.933577	22.9322	3.39942	0.0139485	0.13044	-3.00297	5	2	-0.452414	22.7965	0.625283	0.555699	0.754784	-6.56845	4	4	0.135489	23.3429	-0.393167	0.70804	0.840062	-6.72564	4	2	NA	NA	NA	NA	NA	NA	NA	NA	0.190631	20.0936	-0.982641	0.362359	0.465354	-6.52397	3	2	NA	NA	NA	NA	NA	NA	NA	NA	-0.462445
sp|Q9P0U4|CXXC1_HUMAN	0.969739	24.3808	-3.38051	0.0142832	0.131966	-3.02784	7	8	0.627943	24.1781	-2.35574	0.0583087	0.244281	-4.54699	7	8	0.772989	24.4474	-2.42307	0.0524339	0.212118	-4.47199	7	11	-1.67507	23.8963	5.0264	0.00220988	0.0172681	-1.38064	11	8	-1.4192	21.6135	2.95458	0.0243274	0.0584364	-3.91126	5	5	-2.06738	22.7788	12.6726	1.03e-05	0.00200338	4.27598	12	2	2.24491
sp|Q13813|SPTA2_HUMAN	0.72504	29.6094	-3.37954	0.0143007	0.131966	-3.02912	72	84	-0.205772	27.9628	0.446088	0.67179	0.825404	-6.67421	63	63	0.748509	28.6786	-3.647	0.0111106	0.0962744	-2.83617	63	78	1.65369	29.9248	-4.46382	0.00399552	0.0219485	-2.02816	84	111	0.139145	25.848	-0.242716	0.816012	0.866311	-7.00686	52	60	1.22532	28.0146	-5.11674	0.00189854	0.0120395	-1.22138	94	100	0.44561
sp|P13073|COX41_HUMAN	0.668153	27.8584	-3.37838	0.0143214	0.131966	-3.03064	7	7	0.378853	26.7619	-2.57483	0.0435873	0.216666	-4.2463	7	7	0.77166	27.1645	-5.52277	0.00157915	0.0401925	-0.746531	7	7	1.24845	27.7424	-4.075	0.00617885	0.0274922	-2.5036	7	7	0.865139	24.0029	-2.15187	0.0731917	0.130648	-5.0515	6	5	0.517933	26.4776	-2.46156	0.0471807	0.0938539	-4.66936	7	7	0.636623
sp|Q68DK7|MSL1_HUMAN	-1.5517	23.4907	3.36424	0.0145782	0.133681	-3.04928	4	3	-1.12276	21.9715	6.02488	0.00109042	0.0496808	-0.319448	2	2	-0.804758	22.4192	5.20265	0.00212957	0.0465498	-1.06534	2	2	NA	NA	NA	NA	NA	NA	NA	NA	-0.989772	20.8116	1.48625	0.194784	0.284616	-5.84483	3	4	NA	NA	NA	NA	NA	NA	NA	NA	1.51694
sp|P55199|ELL_HUMAN	-1.29109	24.6611	3.35559	0.0147378	0.134478	-3.0607	10	7	0.835826	24.2455	-5.4756	0.00176132	0.0539238	-0.826933	7	13	0.647456	24.3549	-2.44953	0.0505997	0.209951	-4.43532	7	10	NA	NA	NA	NA	NA	NA	NA	NA	NA	NA	NA	NA	NA	NA	NA	NA	NA	NA	NA	NA	NA	NA	NA	NA	1.52577
sp|Q9NQZ2|SAS10_HUMAN	0.61244	28.7663	-3.34985	0.0148447	0.134478	-3.06828	13	15	-0.0725999	27.8938	0.395433	0.706733	0.841413	-6.69816	12	13	0.138538	28.2349	-1.05637	0.332213	0.555341	-6.22381	12	13	-0.667527	27.1643	3.78695	0.00866087	0.0344552	-2.87057	12	6	-1.01309	25.3375	5.47813	0.00136298	0.00909118	-0.801612	11	12	-0.407896	25.644	2.29693	0.0593777	0.111755	-4.90526	15	10	-0.803457
sp|Q9Y3E5|PTH2_HUMAN	-0.615138	26.6686	3.34433	0.0149483	0.134478	-3.07557	5	5	-0.151343	25.6403	0.877753	0.41514	0.642086	-6.36889	5	5	0.106793	25.9614	-0.758669	0.477318	0.671207	-6.49658	5	5	0.886742	26.4855	-4.62362	0.00336162	0.0205722	-1.83941	5	6	-0.990405	23.9108	5.84059	0.000968196	0.00772172	-0.430893	4	3	1.07895	25.123	-4.51126	0.00360745	0.0177928	-1.92085	5	6	-0.092732
sp|Q9NQC3|RTN4_HUMAN	1.10323	25.8748	-3.34278	0.0149776	0.134478	-3.07762	4	6	-0.242133	25.2167	0.779913	0.466231	0.686845	-6.45271	5	5	-0.0399168	25.5033	0.170911	0.870017	0.939767	-6.79698	5	6	1.53559	26.3717	-4.65026	0.00326738	0.0201258	-1.80833	7	8	-0.12758	23.7073	0.338745	0.745919	0.80617	-6.97515	3	7	-0.0985805	25.1985	0.592484	0.574197	0.651114	-6.90867	6	5	0.688528
sp|Q9Y5M8|SRPRB_HUMAN	-0.6744	28.3986	3.34048	0.0150211	0.134478	-3.08066	13	10	-0.240514	27.3021	0.877738	0.415148	0.642086	-6.3689	11	10	-0.497918	27.3944	3.30839	0.0167006	0.119806	-3.27119	11	11	-0.325814	27.5141	1.439	0.198938	0.304363	-6.09321	12	10	-2.19368	25.3064	9.41246	6.5e-05	0.0032174	2.43949	13	7	-0.0416332	25.9355	0.285777	0.784229	0.833283	-7.05857	10	8	-0.25367
sp|O60885|BRD4_HUMAN	0.851219	28.3311	-3.31372	0.0155377	0.138303	-3.1161	15	22	0.425661	27.3996	-1.90691	0.107113	0.32429	-5.15978	17	20	0.315739	27.5437	-1.51033	0.182641	0.399232	-5.70186	17	16	0.318021	27.069	-1.97626	0.0942501	0.174732	-5.37944	17	18	0.256357	25.0198	-0.941386	0.381531	0.481449	-6.56373	17	12	0.454831	25.5176	-3.27952	0.0157252	0.0440161	-3.51251	10	13	0.0454918
sp|P61009|SPCS3_HUMAN	-0.834761	26.7474	3.30866	0.0156373	0.138303	-3.1228	4	3	-0.688388	25.6638	2.093	0.0831313	0.282571	-4.90742	3	3	-0.601938	25.9069	2.493	0.0477317	0.206726	-4.3751	3	2	0.293697	25.4844	-0.91568	0.394251	0.502378	-6.66928	2	3	-1.13536	24.0367	6.81403	0.000415413	0.00556397	0.481828	4	3	0.969355	24.9687	-5.14365	0.00184729	0.0120395	-1.19155	3	4	-0.337368
sp|Q9NPD3|EXOS4_HUMAN	-0.572592	28.1239	3.30712	0.015668	0.138303	-3.12485	8	7	-0.400529	26.9697	2.44697	0.0516228	0.230147	-4.42161	7	7	-0.886746	26.9304	5.46559	0.00166426	0.0412293	-0.802413	7	7	-0.917452	26.1379	4.1485	0.0056802	0.026286	-2.41196	6	6	-0.566558	24.6381	1.40341	0.208281	0.299739	-6.05616	6	6	-0.129527	25.4093	0.752131	0.479165	0.560463	-6.79353	7	7	-0.267637
sp|Q6PCB5|RSBNL_HUMAN	-1.004	25.3381	3.30312	0.0157476	0.138359	-3.13016	12	6	-0.40924	23.9963	2.08861	0.0836286	0.283306	-4.91341	7	8	-0.269031	24.2733	0.608261	0.565728	0.740272	-6.60649	7	12	NA	NA	NA	NA	NA	NA	NA	NA	-0.998157	21.1564	4.6596	0.00313758	0.0143982	-1.70713	5	3	-0.681274	23.033	1.13173	0.306431	0.396942	-6.3189	8	6	-2.021
sp|Q8NEF9|SRFB1_HUMAN	-0.726513	26.8884	3.29058	0.0159999	0.139925	-3.14681	11	11	-0.321537	26.2881	1.48874	0.189078	0.434503	-5.70337	11	10	-0.278545	26.5007	1.09373	0.3168	0.543002	-6.18509	11	9	-0.502567	24.4539	1.89044	0.106297	0.188562	-5.49824	5	7	0.483669	23.3961	-1.02488	0.343525	0.44816	-6.48199	6	7	0.608721	24.1468	-4.30233	0.00455676	0.0201294	-2.175	6	7	-2.0872
sp|P55317|FOXA1_HUMAN	-0.995026	23.3391	3.51765	0.0161307	0.13999	-2.94451	2	2	NA	NA	NA	NA	NA	NA	NA	NA	NA	NA	NA	NA	NA	NA	NA	NA	NA	NA	NA	NA	NA	NA	NA	NA	NA	NA	NA	NA	NA	NA	NA	NA	NA	NA	NA	NA	NA	NA	NA	NA	0.0557559
sp|O00139|KIF2A_HUMAN	-2.02823	23.486	3.51623	0.0161556	0.13999	-2.94614	9	2	2.28003	21.5801	-3.36361	0.0160996	0.133662	-3.19535	2	6	1.68512	20.7068	-2.12578	0.0881518	0.269776	-4.8163	2	4	NA	NA	NA	NA	NA	NA	NA	NA	NA	NA	NA	NA	NA	NA	NA	NA	NA	NA	NA	NA	NA	NA	NA	NA	NA
sp|Q9UPT8|ZC3H4_HUMAN	-1.03904	25.7065	3.26002	0.0166336	0.142836	-3.18748	11	9	0.324348	25.4527	-1.11309	0.309897	0.544579	-6.13812	10	11	-0.0493466	25.4642	0.202036	0.84669	0.927564	-6.79031	10	12	0.593769	25.6269	-1.46904	0.190933	0.295584	-6.05573	9	13	0.436473	23.772	-2.17989	0.0703688	0.12713	-5.01185	11	9	0.921351	24.2695	-2.41852	0.0500938	0.0977177	-4.73109	8	12	1.19559
sp|Q13243|SRSF5_HUMAN	-0.828763	28.2636	3.25884	0.0166587	0.142836	-3.18906	6	6	-0.0280348	27.3031	0.143269	0.890951	0.945616	-6.77566	7	6	-0.13832	27.4592	0.560753	0.595648	0.767244	-6.63681	7	7	-0.144766	27.1739	0.87795	0.412885	0.522251	-6.70381	6	5	0.603944	24.6117	-1.49573	0.183517	0.272582	-5.94118	4	6	0.552154	25.2705	-2.58734	0.0396414	0.0827378	-4.489	5	6	-0.0937213
sp|Q8N9T8|KRI1_HUMAN	-0.635553	28.7492	3.25257	0.0167923	0.142836	-3.19742	21	17	0.00501784	27.5943	-0.0373718	0.971448	0.98516	-6.78672	20	16	-0.0779256	27.7777	0.567566	0.591301	0.764238	-6.6326	20	15	-0.138211	27.0567	0.739043	0.487064	0.588522	-6.82092	13	13	0.11552	25.6504	-0.482261	0.646083	0.723942	-6.90916	13	15	-0.444946	25.5272	1.69245	0.139222	0.211154	-5.74835	14	12	0.121954
sp|Q8IWI9|MGAP_HUMAN	-0.853323	26.0455	3.25073	0.0168317	0.142836	-3.19988	24	16	0.595476	24.6444	-2.31079	0.0619331	0.248448	-4.60878	11	16	-0.138543	24.4825	0.566773	0.591806	0.764238	-6.63309	11	12	-0.541994	22.4627	1.19056	0.277655	0.3895	-6.38687	6	5	-2.0674	21.5364	3.96228	0.00687649	0.0240455	-2.55786	11	5	0.0579394	21.8466	-0.149792	0.885617	0.916962	-7.09238	6	4	-0.556062
sp|O96028|NSD2_HUMAN	-0.772153	27.1665	3.24745	0.0169022	0.142836	-3.20425	29	24	-1.21652	25.9645	4.76501	0.00345709	0.066244	-1.54671	22	15	-0.960997	26.2792	2.87711	0.0287776	0.159608	-3.84724	22	19	-3.01452	24.4657	9.32743	7.35e-05	0.00514605	2.29514	17	7	-2.41528	23.213	5.1044	0.00197255	0.011245	-1.20295	17	11	NA	NA	NA	NA	NA	NA	NA	NA	-2.26337
sp|Q96IX5|USMG5_HUMAN	0.805624	24.9119	-3.47303	0.0169377	0.142836	-2.99635	2	2	0.851897	23.3789	-1.21236	0.272684	0.51319	-6.03011	2	2	1.57523	23.8939	-2.1486	0.076131	0.2516	-4.85197	2	3	1.56699	25.6258	-3.98999	0.00681733	0.0293394	-2.6106	3	4	NA	NA	NA	NA	NA	NA	NA	NA	1.35833	24.9205	-6.05926	0.000768391	0.00826347	-0.236356	3	3	1.55374
sp|Q53GS9|SNUT2_HUMAN	0.705412	29.3542	-3.23946	0.0170754	0.143358	-3.21492	15	15	0.447577	28.2368	-3.19651	0.0197315	0.147489	-3.41195	16	14	0.137302	28.3247	-0.952309	0.378388	0.591789	-6.32671	16	14	0.0340013	28.4364	-0.206524	0.843036	0.888618	-7.09847	16	15	0.744394	26.1034	-4.00266	0.00655802	0.023335	-2.50657	13	14	0.0417351	26.3193	-0.310026	0.766558	0.819528	-7.05037	12	12	0.226141
sp|Q8IY18|SMC5_HUMAN	-1.22482	25.2823	3.23443	0.0171854	0.143643	-3.22164	14	10	-0.356176	24.9565	2.05925	0.0870345	0.290842	-4.95346	15	13	-1.28518	24.6802	4.77128	0.00325309	0.0575642	-1.51872	15	8	-2.54675	23.3039	5.29597	0.0029093	0.0190467	-1.40683	6	2	-0.504075	23.0217	2.19353	0.0690346	0.125864	-4.99251	9	12	NA	NA	NA	NA	NA	NA	NA	NA	0.830577
sp|P49736|MCM2_HUMAN	-1.16104	25.6638	3.22815	0.0173239	0.143869	-3.23004	11	9	-0.644026	24.8499	3.22352	0.0190877	0.146131	-3.37668	11	10	-0.759704	24.9809	4.13506	0.00636983	0.0799672	-2.23978	11	10	-0.265399	26.6186	0.691394	0.514505	0.61229	-6.85724	16	17	1.28673	23.9848	-1.69937	0.138286	0.216523	-5.67635	11	23	-1.15641	23.6616	2.0083	0.0891809	0.151833	-5.31481	12	7	4.165
sp|Q13416|ORC2_HUMAN	2.04426	25.2872	-3.22357	0.0174257	0.143869	-3.23616	5	10	0.986158	25.2826	-2.57751	0.0434339	0.216666	-4.24263	5	8	0.440999	25.2108	-1.0032	0.355205	0.573888	-6.27733	5	6	0.323315	24.0837	-0.823296	0.441027	0.549033	-6.75182	4	6	1.64522	22.6529	-3.93115	0.00713373	0.0245095	-2.59756	4	7	-1.99653	23.1158	7.02581	0.000336767	0.00679094	0.65702	8	3	-0.741266
sp|P21912|DHSB_HUMAN	1.1731	24.8201	-3.22288	0.017441	0.143869	-3.23708	4	6	0.425141	23.8708	-0.942762	0.383595	0.617189	-6.30905	4	4	0.324053	24.0374	-0.758204	0.477576	0.671207	-6.49696	4	4	1.70907	26.1184	-5.15324	0.00194525	0.0164953	-1.2411	7	11	2.00082	21.3398	-1.6787	0.142341	0.221581	-5.70384	3	9	1.5183	25.1887	-4.59506	0.00329065	0.0167758	-1.82077	7	10	0.785021
sp|O95816|BAG2_HUMAN	-0.6778	28.2159	3.21438	0.0176317	0.14467	-3.24846	8	7	-0.5501	26.893	2.9843	0.0257035	0.174597	-3.69226	10	7	-0.223288	27.2669	1.22792	0.266303	0.491351	-6.03902	10	8	-0.940072	27.1092	5.0537	0.00214965	0.0172613	-1.35041	8	6	-1.61026	24.4216	5.21853	0.00175863	0.0104677	-1.07827	7	7	-0.528243	25.3832	3.36336	0.0141225	0.0414565	-3.39743	8	8	0.0352679
sp|P52907|CAZA1_HUMAN	1.43359	23.6186	-3.20903	0.0177529	0.14467	-3.25562	5	5	NA	NA	NA	NA	NA	NA	NA	NA	0.402378	23.1073	-1.03478	0.36081	0.57874	-6.03132	3	3	1.26247	24.7396	-1.83717	0.114532	0.19871	-5.57131	7	8	0.204039	20.5988	-0.538324	0.612446	0.694849	-6.76364	2	5	0.82978	23.9405	-3.42684	0.0130276	0.0391903	-3.31088	5	9	-0.0634021
sp|P62877|RBX1_HUMAN	-0.559538	25.0716	3.20502	0.0178443	0.14467	-3.26099	2	2	0.222936	24.3022	-0.699055	0.511706	0.717618	-6.5159	3	3	0.021201	24.3903	-0.0602337	0.953962	0.983262	-6.81173	3	3	-2.26225	23.6038	7.68304	0.000223322	0.00747383	1.11278	4	2	-2.04969	22.8625	6.93016	0.000377938	0.00547196	0.583255	3	2	NA	NA	NA	NA	NA	NA	NA	NA	0.500968
sp|Q9NS39|RED2_HUMAN	-1.62094	22.9721	3.42568	0.0178444	0.14467	-3.05171	3	3	-1.55395	22.237	6.304	0.00175664	0.0539238	-0.586688	4	3	-0.740054	22.7922	1.71089	0.138904	0.343195	-5.44418	4	5	NA	NA	NA	NA	NA	NA	NA	NA	-2.6325	22.1528	6.19729	0.00135147	0.00909118	-0.52586	8	2	NA	NA	NA	NA	NA	NA	NA	NA	NA
sp|P48047|ATPO_HUMAN	2.50157	25.9051	-3.1975	0.0180172	0.145446	-3.27107	5	8	0.0594876	25.7351	-0.236159	0.821471	0.905315	-6.75538	6	8	0.619797	26.2087	-3.15276	0.02026	0.135407	-3.47648	6	8	1.32674	27.3284	-4.09077	0.00606789	0.0271905	-2.48387	7	9	1.09307	24.301	-2.202	0.0682195	0.124915	-4.9805	5	6	1.10668	25.8378	-4.52542	0.00355159	0.0176128	-1.90386	8	5	1.07605
sp|P18074|ERCC2_HUMAN	1.14625	25.9038	-3.19016	0.0181876	0.146198	-3.28092	8	12	0.782531	25.1858	-2.31407	0.0616608	0.248448	-4.60427	10	15	0.713797	25.3629	-2.33603	0.0589771	0.224089	-4.59264	10	13	0.656314	25.3497	-1.60008	0.159393	0.257398	-5.88817	8	9	0.985364	23.2009	-3.11494	0.0196979	0.0499858	-3.6875	8	9	0.817413	23.9793	-3.5589	0.0110357	0.0347296	-3.13251	5	9	1.04269
sp|Q16740|CLPP_HUMAN	1.33475	23.896	-3.39291	0.018504	0.14811	-3.09024	2	4	NA	NA	NA	NA	NA	NA	NA	NA	NA	NA	NA	NA	NA	NA	NA	NA	2.25379	25.7468	-3.95412	0.00710854	0.0301574	-2.65609	6	9	NA	NA	NA	NA	NA	NA	NA	NA	0.305343	24.3432	-1.13235	0.298801	0.388719	-6.43393	7	6	-0.445024
sp|Q8NBI5|S43A3_HUMAN	-1.45985	24.1635	3.37833	0.0188063	0.149404	-3.10744	2	2	-0.541684	23.6584	1.85302	0.115287	0.339143	-5.23202	2	2	-0.884734	23.6804	2.35578	0.0574211	0.22209	-4.56527	2	2	0.255013	24.1159	-0.55557	0.598079	0.687518	-6.94914	3	3	NA	NA	NA	NA	NA	NA	NA	NA	-1.11523	22.9004	5.91235	0.000878587	0.00860342	-0.382062	3	2	-0.500177
sp|Q5BJH7|YIF1B_HUMAN	0.793056	24.5414	-3.16342	0.0188237	0.149404	-3.31684	2	2	NA	NA	NA	NA	NA	NA	NA	NA	NA	NA	NA	NA	NA	NA	NA	NA	0.367442	23.6451	-1.04452	0.335474	0.448644	-6.5433	2	2	-0.0943094	22.7207	0.272593	0.793969	0.849595	-6.99809	2	3	NA	NA	NA	NA	NA	NA	NA	NA	NA
sp|P00533|EGFR_HUMAN	0.804257	24.383	-3.14561	0.0192608	0.151941	-3.34082	7	8	-0.790796	22.7487	2.79805	0.0325919	0.189944	-3.94245	3	3	-0.189869	23.2754	0.666551	0.5303	0.713821	-6.56635	3	4	-0.140448	24.6269	0.441825	0.673698	0.754119	-7.01206	7	10	-1.20464	21.0491	3.08911	0.0203743	0.0510976	-3.72337	7	2	-0.58417	23.1383	2.01483	0.0883613	0.150861	-5.30564	13	6	NA
sp|Q9UGY1|NOL12_HUMAN	-2.04681	26.0641	3.35249	0.0193557	0.151941	-3.138	6	5	-1.56758	23.5211	2.26971	0.0654516	0.251195	-4.66524	5	4	-0.596715	24.2726	1.84429	0.125813	0.329101	-5.1788	5	4	-1.67994	22.8728	2.59862	0.0577925	0.119085	-4.47296	4	2	0.0767808	21.4755	-0.125336	0.905983	0.930653	-6.83018	2	4	-0.602137	23.0169	3.02569	0.0219103	0.0544022	-3.86584	4	2	NA
sp|Q00653|NFKB2_HUMAN	1.09219	25.504	-3.13979	0.0194059	0.151941	-3.34865	8	11	1.40477	24.4695	-2.47352	0.0498334	0.22805	-4.38516	6	10	1.27015	24.615	-2.38102	0.0554942	0.21845	-4.53027	6	11	NA	NA	NA	NA	NA	NA	NA	NA	NA	NA	NA	NA	NA	NA	NA	NA	NA	NA	NA	NA	NA	NA	NA	NA	1.2445
sp|Q9Y5Q9|TF3C3_HUMAN	0.676428	27.8667	-3.13743	0.0194652	0.151941	-3.35184	17	18	0.496227	26.8437	-2.91168	0.0281803	0.183244	-3.78939	12	14	0.397063	26.9915	-2.22285	0.0687879	0.240693	-4.74941	12	13	-1.4892	25.8738	4.90911	0.00249129	0.0183652	-1.51177	11	8	-0.602251	25.0427	3.73544	0.00901725	0.0290237	-2.85048	13	13	-0.794559	25.0042	2.49976	0.0447432	0.0903803	-4.61456	15	10	0.29738
sp|Q9H967|WDR76_HUMAN	-1.7514	25.7131	3.13119	0.0196229	0.152542	-3.36026	10	7	-1.43824	24.5311	3.61291	0.0119808	0.11477	-2.87963	7	6	-1.54973	24.6784	5.80551	0.00122505	0.0373138	-0.476867	7	4	0.470003	25.2349	-2.05227	0.0847281	0.16016	-5.27326	6	10	-1.77558	23.2972	6.40237	0.000586992	0.00621872	0.109867	5	6	-0.590318	23.6627	2.29958	0.059157	0.111455	-4.90146	6	3	0.0591001
sp|Q68CP9|ARID2_HUMAN	-0.651324	28.2549	3.11866	0.0199434	0.154398	-3.37718	33	28	-1.01498	26.926	6.61181	0.000676892	0.0468309	0.180105	28	22	-0.877587	27.2172	6.26498	0.00082647	0.0340077	-0.0612006	28	22	-1.84189	25.7833	5.12398	0.00200295	0.0167387	-1.27308	21	12	-2.21447	24.6228	8.35076	0.000130581	0.00404572	1.71234	21	15	-1.77416	24.6937	12.605	1.07e-05	0.00200338	4.24407	27	9	-1.61315
sp|Q9NXW2|DJB12_HUMAN	-1.20999	24.6506	3.10546	0.0202871	0.156089	-3.395	7	4	-1.76535	22.7246	3.85569	0.0090686	0.103705	-2.58126	5	3	-1.18153	23.3508	2.4981	0.0557443	0.21897	-4.33663	5	2	NA	NA	NA	NA	NA	NA	NA	NA	NA	NA	NA	NA	NA	NA	NA	NA	NA	NA	NA	NA	NA	NA	NA	NA	NA
sp|O96008|TOM40_HUMAN	1.70462	26.3984	-3.09806	0.0204826	0.156089	-3.40501	5	7	-0.633767	25.7451	2.96692	0.0262738	0.175912	-3.71545	7	7	-0.126755	26.1909	0.322302	0.758362	0.870851	-6.75431	7	7	1.16478	27.473	-4.05944	0.00629054	0.0277264	-2.5231	7	10	2.32466	23.6746	-2.85403	0.033828	0.0743114	-4.04949	4	7	0.314923	25.7448	-1.00611	0.351489	0.442094	-6.56523	9	8	0.275128
sp|P45880|VDAC2_HUMAN	0.577653	29.3914	-3.0943	0.0205828	0.156089	-3.4101	11	12	0.650173	27.9149	-2.28497	0.0641204	0.250272	-4.64426	10	11	0.996559	28.3119	-8.0631	0.000214573	0.0249173	1.33234	10	12	1.16435	29.7555	-5.0607	0.0021345	0.0172493	-1.34267	12	14	2.00632	26.8261	-6.29206	0.000645853	0.00626129	0.00679891	8	15	1.43401	27.9262	-6.58908	0.000483201	0.00704954	0.266874	13	13	0.540806
sp|Q9BRL6|SRSF8_HUMAN	-1.3272	23.8188	3.09414	0.0205871	0.156089	-3.41032	3	2	NA	NA	NA	NA	NA	NA	NA	NA	NA	NA	NA	NA	NA	NA	NA	NA	-1.11883	22.6551	3.60952	0.0107311	0.0395313	-3.10267	3	2	NA	NA	NA	NA	NA	NA	NA	NA	NA	NA	NA	NA	NA	NA	NA	NA	0.172553
sp|Q8N9M1|CS047_HUMAN	1.36465	24.2407	-3.09378	0.0205968	0.156089	-3.41081	2	5	1.61076	23.0765	-4.79986	0.00333951	0.066244	-1.50965	2	4	0.814508	22.9843	-2.37187	0.0561849	0.219772	-4.54296	2	4	-1.4139	22.9508	2.1172	0.0773684	0.149729	-5.18201	2	3	-1.35745	22.6941	3.45859	0.0126873	0.037483	-3.21769	6	6	NA	NA	NA	NA	NA	NA	NA	NA	0.11772
sp|Q92522|H1X_HUMAN	0.694169	28.7071	-3.08261	0.0208975	0.156089	-3.42593	5	5	0.992385	27.7675	-6.3029	0.000866225	0.0490336	-0.0775744	5	8	0.564509	27.77	-3.76062	0.00972904	0.0962744	-2.69401	5	7	-0.386329	27.7343	1.27444	0.24845	0.360844	-6.29125	5	5	-0.497189	26.919	1.74263	0.130157	0.20639	-5.61843	6	4	-0.160373	26.0935	0.875905	0.413279	0.49978	-6.68871	6	4	-2.15681
sp|Q9P035|HACD3_HUMAN	-0.741496	27.5229	3.08107	0.0209395	0.156089	-3.42802	8	8	-0.761236	26.5923	2.30395	0.0625045	0.248448	-4.61818	10	9	-0.781513	26.7931	3.01095	0.0242359	0.145729	-3.66617	10	8	0.815437	26.8621	-1.23393	0.262203	0.372801	-6.33792	7	7	0.490218	24.1675	-0.890128	0.406426	0.506937	-6.61133	4	7	0.974172	25.2342	-5.0661	0.00199941	0.0122	-1.27782	6	7	-0.711459
sp|O95478|NSA2_HUMAN	-0.644855	29.5847	3.07501	0.0211052	0.156089	-3.43624	15	12	-0.344899	28.466	2.28177	0.064397	0.250272	-4.64866	13	12	-0.258632	28.7687	2.06691	0.0851494	0.264521	-4.96441	13	11	-0.938013	27.709	5.65419	0.00119926	0.013419	-0.712138	14	10	-1.1687	26.6853	6.87942	0.000393815	0.00551156	0.539123	13	9	-0.569871	26.367	3.27514	0.0158142	0.0440161	-3.51854	13	13	-2.05933
sp|Q9ULX9|MAFF_HUMAN	0.83846	22.8897	-3.07441	0.0211215	0.156089	-3.43704	3	2	-0.629861	21.6391	1.03899	0.348604	0.579868	-6.09905	3	3	-0.568432	21.8727	0.876709	0.421647	0.629253	-6.28058	3	2	NA	NA	NA	NA	NA	NA	NA	NA	-1.99514	22.1224	3.16443	0.0234343	0.0565428	-3.65231	4	2	NA	NA	NA	NA	NA	NA	NA	NA	0.203154
sp|Q9H7E9|CH033_HUMAN	-1.06341	26.0941	3.27424	0.0211333	0.156089	-3.2312	5	3	-1.28208	24.3592	6.0999	0.00102395	0.0496808	-0.253226	3	2	-1.43197	24.4737	7.74667	0.000266813	0.0257571	1.11114	3	3	NA	NA	NA	NA	NA	NA	NA	NA	NA	NA	NA	NA	NA	NA	NA	NA	NA	NA	NA	NA	NA	NA	NA	NA	NA
sp|P08670|VIME_HUMAN	0.584249	31.6758	-3.07396	0.0211338	0.156089	-3.43765	35	27	0.0538986	30.7144	-0.172607	0.868857	0.934384	-6.77031	32	31	0.451501	31.1512	-2.53596	0.045066	0.200944	-4.31565	32	30	0.962452	31.5898	-2.49424	0.0458532	0.10001	-4.64658	36	35	0.892348	28.5692	-3.09418	0.0202396	0.0509611	-3.71633	27	26	1.08349	29.3944	-4.53912	0.00349849	0.0175266	-1.88747	28	37	0.741502
sp|Q16795|NDUA9_HUMAN	1.48215	24.8007	-3.07325	0.0211534	0.156089	-3.43862	4	7	0.659028	23.4633	-1.38386	0.227678	0.464812	-5.72166	2	5	0.863215	23.8185	-2.24756	0.0665097	0.239023	-4.71521	2	6	1.78696	25.868	-4.55131	0.00363331	0.0213234	-1.92435	5	8	NA	NA	NA	NA	NA	NA	NA	NA	0.648186	24.5162	-2.63358	0.0371984	0.0790901	-4.42277	8	7	-0.0646237
sp|Q4W5G0|TIGD2_HUMAN	1.14381	22.1506	-3.58016	0.0217337	0.158807	-3.03212	2	2	NA	NA	NA	NA	NA	NA	NA	NA	NA	NA	NA	NA	NA	NA	NA	NA	NA	NA	NA	NA	NA	NA	NA	NA	NA	NA	NA	NA	NA	NA	NA	NA	NA	NA	NA	NA	NA	NA	NA	NA	NA
sp|O94925|GLSK_HUMAN	2.19816	23.7271	-3.24799	0.0217704	0.158807	-3.26269	2	7	0.150279	23.2373	-0.457078	0.667683	0.825404	-6.5558	4	6	0.609538	23.7193	-1.92211	0.113964	0.314893	-5.07908	4	7	2.90015	25.5654	-2.88815	0.0269313	0.0693831	-4.0884	6	15	NA	NA	NA	NA	NA	NA	NA	NA	2.93772	24.3613	-9.62178	5.42e-05	0.0035897	2.59769	5	11	0.967372
sp|P17676|CEBPB_HUMAN	0.700158	27.6825	-3.04863	0.0218426	0.158807	-3.47203	9	7	-0.609054	26.2222	2.56333	0.0442523	0.218109	-4.26204	7	6	-0.44459	26.5061	2.47297	0.0490309	0.208944	-4.40283	7	5	0.0743254	25.7392	-0.311485	0.765701	0.823629	-7.06743	6	6	-1.18719	24.2417	2.15706	0.07266	0.129985	-5.04416	7	4	-0.708973	24.1766	4.35677	0.00428501	0.0196155	-2.10814	5	5	0.239068
sp|Q8NFQ8|TOIP2_HUMAN	0.663471	26.1876	-3.04809	0.021858	0.158807	-3.47276	11	14	0.173099	25.2909	-0.688762	0.517703	0.720082	-6.52353	11	13	0.0918125	25.441	-0.370599	0.723905	0.84539	-6.73536	11	11	-0.0135555	24.7594	0.0551294	0.957779	0.974266	-7.12126	10	8	-1.59583	21.6485	2.5371	0.0428035	0.0876092	-4.50298	8	6	-0.684168	23.9709	4.90794	0.00235543	0.0133965	-1.45645	10	8	-0.691596
sp|O95235|KI20A_HUMAN	-1.01013	27.6139	3.04217	0.0220275	0.159425	-3.48081	28	23	-0.507819	26.6045	1.47934	0.191481	0.436051	-5.71501	26	29	-0.931883	26.5946	3.46125	0.0138638	0.106902	-3.07276	26	19	-1.8983	23.552	6.7238	0.000470259	0.00926313	0.308092	12	6	-0.10194	22.6619	0.353733	0.735193	0.797239	-6.96929	9	8	-0.627025	23.4384	3.13981	0.0188536	0.0494294	-3.70613	16	8	2.78312
sp|P37268|FDFT_HUMAN	0.863823	26.0757	-3.03825	0.0221405	0.159631	-3.48614	8	9	0.54147	24.2341	-1.58104	0.166932	0.410122	-5.58743	6	8	1.50336	24.9112	-4.84323	0.0030259	0.0551188	-1.44115	6	9	1.67199	23.2214	-6.08667	0.00154552	0.0152137	-0.708531	2	4	NA	NA	NA	NA	NA	NA	NA	NA	1.47017	22.045	-4.33162	0.00658344	0.0249622	-2.32233	2	4	-1.97756
sp|P14927|QCR7_HUMAN	1.35545	24.9771	-3.02613	0.0224938	0.161127	-3.50263	4	3	0.60618	23.3006	-0.910031	0.399239	0.62979	-6.33958	3	3	1.78185	24.169	-3.25709	0.0177916	0.124299	-3.33851	3	5	1.00949	26.0216	-2.26315	0.0631146	0.128124	-4.9755	5	6	1.64983	21.7525	-3.33466	0.0148385	0.0414199	-3.38544	2	6	2.39196	24.6081	-10.3713	3.46e-05	0.00300145	3.06016	3	7	-0.116416
sp|Q68D10|SPT2_HUMAN	-1.14033	24.4113	3.02529	0.0225186	0.161127	-3.50377	9	5	0.663069	25.234	-2.35551	0.0583269	0.244281	-4.5473	11	13	-0.288487	24.9508	0.921655	0.392915	0.60584	-6.35555	11	12	NA	NA	NA	NA	NA	NA	NA	NA	-0.712227	20.8474	1.83392	0.114496	0.18463	-5.49464	2	2	NA	NA	NA	NA	NA	NA	NA	NA	-1.92122
sp|Q9UHQ9|NB5R1_HUMAN	1.62017	24.4342	-3.02053	0.022659	0.161195	-3.51025	2	5	0.451102	24.9494	-2.55094	0.044981	0.219524	-4.279	5	5	0.546414	25.1939	-3.65627	0.0109901	0.0962744	-2.8245	5	4	1.28826	25.4729	-3.52758	0.011867	0.0420233	-3.21137	5	7	NA	NA	NA	NA	NA	NA	NA	NA	1.76945	24.6763	-8.77275	9.34e-05	0.00442161	2.02591	3	5	0.478151
sp|P35613|BASI_HUMAN	0.567478	29.3738	-3.01919	0.0226987	0.161195	-3.51207	10	9	0.282187	28.1825	-1.83057	0.118874	0.34374	-5.26197	9	9	0.381239	28.4779	-2.3163	0.0605766	0.227377	-4.62	9	9	0.474261	29.4298	-2.34873	0.0560438	0.115697	-4.85382	9	9	-0.549831	26.5859	1.70037	0.138094	0.216432	-5.67502	8	9	-0.114874	27.1587	0.736298	0.488092	0.568348	-6.80599	9	11	-0.0783078
sp|Q14697|GANAB_HUMAN	1.28084	27.4438	-3.01372	0.0228619	0.161746	-3.51953	19	21	0.0806744	26.9991	-0.220745	0.832897	0.913595	-6.75942	22	21	0.318769	27.321	-0.934796	0.386636	0.599141	-6.34328	22	19	0.776478	28.4828	-2.6932	0.034967	0.0826532	-4.36369	24	26	0.855049	24.7098	-2.61543	0.0384389	0.08167	-4.39129	12	19	0.453939	26.6129	-1.57552	0.163938	0.241888	-5.90231	26	21	0.0555917
sp|Q9ULK4|MED23_HUMAN	1.02	26.0232	-3.00849	0.023019	0.161757	-3.52665	10	12	-0.139638	25.3391	0.332107	0.751544	0.870356	-6.72424	11	11	-0.0458149	25.5804	0.103935	0.920671	0.966445	-6.80759	11	13	-0.913141	24.0563	1.15894	0.289404	0.400926	-6.42186	9	5	0.159175	23.6835	-0.71364	0.501275	0.5963	-6.75881	10	12	-2.40339	23.7656	7.0497	0.000701885	0.00804512	0.134108	13	3	0.556588
sp|Q96L73|NSD1_HUMAN	-1.33014	23.671	3.00427	0.0231464	0.161757	-3.5324	8	5	NA	NA	NA	NA	NA	NA	NA	NA	NA	NA	NA	NA	NA	NA	NA	NA	NA	NA	NA	NA	NA	NA	NA	NA	NA	NA	NA	NA	NA	NA	NA	NA	NA	NA	NA	NA	NA	NA	NA	NA	NA
sp|P11310|ACADM_HUMAN	1.5139	25.8275	-3.00297	0.023186	0.161757	-3.53418	7	10	1.30825	25.3609	-2.84431	0.0307115	0.184467	-3.87999	4	8	2.12407	25.9742	-9.41219	9.14e-05	0.0212333	2.17948	4	11	2.29175	28.4824	-6.21803	0.000721031	0.0105072	-0.156815	15	19	4.07239	23.8869	-5.0785	0.00202509	0.0113447	-1.2315	5	11	1.94475	26.9472	-7.93258	0.000168055	0.00518833	1.40299	14	19	0.693696
sp|O60287|NPA1P_HUMAN	0.83197	29.0055	-2.99498	0.02343	0.161757	-3.54507	33	42	-0.158056	27.8942	0.617916	0.56022	0.757229	-6.57342	40	32	0.158461	28.288	-0.636675	0.548279	0.725641	-6.58733	40	36	-1.8284	26.8837	9.74512	5.69e-05	0.00448661	2.56204	29	16	-0.870316	24.9026	2.17921	0.0704361	0.12713	-5.01281	23	26	-3.10106	24.8153	6.67392	0.000449818	0.00704954	0.344355	39	6	-0.386248
sp|P55795|HNRH2_HUMAN	-0.614484	29.0251	2.994	0.0234604	0.161757	-3.54642	9	6	0.0486517	28.015	-0.226622	0.828535	0.91095	-6.75791	8	9	0.0113064	28.2357	-0.0517609	0.960431	0.983262	-6.81228	8	8	0.131031	28.7413	-0.616349	0.559728	0.654978	-6.9102	7	8	2.05579	26.6515	-8.20221	0.00014485	0.00410916	1.6032	8	8	0.845167	26.9544	-5.84252	0.000937182	0.00883768	-0.452297	7	12	-0.0845741
sp|Q92945|FUBP2_HUMAN	-1.05241	27.7286	2.99218	0.0235164	0.161757	-3.5489	22	22	-0.0735358	26.2888	0.156271	0.881145	0.939453	-6.77341	20	18	-0.182754	26.4331	0.382543	0.715489	0.842276	-6.73028	20	17	-0.294186	28.2922	0.594284	0.573476	0.664895	-6.92475	24	26	3.15503	25.2652	-5.44368	0.00140917	0.00927418	-0.837777	12	22	-1.19229	25.7067	6.60168	0.00047807	0.00704954	0.278431	24	12	1.29948
sp|P10515|ODP2_HUMAN	0.834746	25.2663	-2.99127	0.0235444	0.161757	-3.55013	3	6	0.0912953	24.4144	-0.519527	0.622718	0.799476	-6.63475	4	4	0.24037	24.6932	-1.23079	0.265303	0.49097	-6.03578	4	6	1.41931	26.5702	-5.1212	0.00200855	0.0167387	-1.27613	9	14	0.901728	23.7491	-3.80243	0.0083168	0.0273677	-2.76327	4	11	1.89196	25.0156	-4.48543	0.00371188	0.0179671	-1.95192	9	13	0.00690137
sp|Q8TF76|HASP_HUMAN	0.859672	23.3504	-3.17515	0.0236536	0.161757	-3.35061	2	4	-0.455917	23.0048	0.706968	0.507128	0.714061	-6.50997	4	4	-0.0421217	23.4563	0.136162	0.89623	0.952018	-6.80312	4	4	NA	NA	NA	NA	NA	NA	NA	NA	-1.18677	19.9288	2.18685	0.0779699	0.137345	-4.93344	2	2	NA	NA	NA	NA	NA	NA	NA	NA	NA
sp|Q9BXS6|NUSAP_HUMAN	-1.90068	25.7887	2.98665	0.0236877	0.161757	-3.55645	13	10	-0.593908	25.147	2.24031	0.0680979	0.254837	-4.70562	12	8	-0.955243	25.1598	3.2802	0.0172907	0.123562	-3.30813	12	7	1.79206	24.3946	-2.65042	0.0370517	0.0858637	-4.4244	4	9	0.766133	23.4862	-3.23942	0.0167626	0.0450101	-3.51567	9	6	0.834999	23.5947	-2.55481	0.041461	0.0856515	-4.53562	3	8	0.837654
sp|P18887|XRCC1_HUMAN	-1.27557	27.0516	2.98548	0.0237238	0.161757	-3.55803	15	11	-0.256443	26.2613	1.21998	0.269998	0.510482	-6.0216	8	11	-1.21219	25.9731	5.27509	0.00198802	0.0450456	-0.991911	8	9	-1.69822	25.1227	4.89725	0.00252192	0.0183652	-1.52513	12	7	-1.22069	24.9113	4.94997	0.00231035	0.0123339	-1.37466	10	9	-0.920447	24.5118	3.74803	0.0087418	0.0296277	-2.88125	12	6	-1.42748
sp|P83876|TXN4A_HUMAN	1.34736	25.6412	-2.98287	0.0238054	0.161757	-3.5616	3	7	0.062737	25.4096	-0.162438	0.876502	0.938822	-6.77228	7	6	0.283299	25.7095	-0.697113	0.512308	0.700072	-6.54405	7	6	-0.911228	24.888	2.06339	0.0834198	0.15854	-5.25768	7	6	0.101102	22.5896	-0.207903	0.841929	0.883398	-7.01582	3	6	NA	NA	NA	NA	NA	NA	NA	NA	0.0610495
sp|O15164|TIF1A_HUMAN	0.824449	27.3037	-2.97299	0.0241164	0.163283	-3.5751	18	19	1.92874	26.6453	-6.06803	0.0010516	0.0496808	-0.281271	13	28	1.79417	26.7742	-5.54535	0.00154691	0.0401925	-0.72459	13	25	0.32574	25.3296	-0.822059	0.441679	0.549123	-6.75288	13	14	1.24563	24.2128	-3.94546	0.00701417	0.0244214	-2.57929	10	18	0.925984	24.4839	-5.88269	0.000902952	0.00860405	-0.411817	11	14	1.04321
sp|O75818|RPP40_HUMAN	-0.765566	24.6391	2.96382	0.0244089	0.164606	-3.58763	7	3	-0.850421	23.7554	2.62854	0.0406196	0.213139	-4.17288	7	6	-0.170431	24.3012	0.915262	0.395999	0.607607	-6.36148	7	8	NA	NA	NA	NA	NA	NA	NA	NA	1.38997	22.0554	-2.7178	0.0399247	0.0834191	-4.2274	2	4	-1.17115	23.0447	2.93027	0.0248776	0.059419	-4.00033	8	6	0.909601
sp|P32119|PRDX2_HUMAN	-1.35906	23.7041	2.96142	0.0244861	0.164606	-3.59091	4	2	NA	NA	NA	NA	NA	NA	NA	NA	-0.417888	22.912	0.859559	0.42365	0.629713	-6.4118	2	3	NA	NA	NA	NA	NA	NA	NA	NA	-0.873854	21.6262	1.69214	0.148759	0.229592	-5.58578	3	4	-0.825516	24.0214	1.49806	0.182529	0.263027	-6.00169	6	3	0.348343
sp|P61604|CH10_HUMAN	0.748563	28.9921	-2.95556	0.024676	0.16471	-3.59894	8	7	0.634646	28.0508	-2.22171	0.0698285	0.257082	-4.73115	8	8	1.32335	28.6313	-8.62362	0.000148425	0.0227047	1.70225	8	7	1.16279	29.626	-4.81567	0.00274455	0.018648	-1.61767	7	6	0.841103	26.2814	-2.0895	0.0798987	0.139377	-5.13953	6	6	1.14901	27.8245	-5.12227	0.00188789	0.0120395	-1.21525	6	11	0.276001
sp|O15514|RPB4_HUMAN	0.588828	26.634	-2.95399	0.0247268	0.16471	-3.60108	6	5	-0.339354	25.3855	1.24866	0.260079	0.501006	-5.98925	6	5	0.0855592	25.7892	-0.286452	0.784346	0.885367	-6.76673	6	7	-0.669778	25.344	1.7446	0.13036	0.219316	-5.6968	5	6	-0.246785	23.9184	0.887645	0.407663	0.508088	-6.61358	5	5	-1.33034	23.662	2.82901	0.0285045	0.0653378	-4.14388	5	3	-0.619802
sp|Q13620|CUL4B_HUMAN	0.709832	25.0404	-2.95219	0.0247857	0.16471	-3.60355	5	6	-0.234081	24.3539	0.516575	0.624652	0.801408	-6.63644	6	6	0.136713	24.7452	-0.348565	0.739543	0.856119	-6.74432	6	5	0.174989	23.0698	-0.420844	0.688151	0.764118	-7.0222	3	3	-0.234222	23.1412	0.946462	0.379131	0.479541	-6.5589	4	7	0.0404689	22.9955	-0.104609	0.919943	0.943265	-7.09898	3	3	1.36628
sp|O60341|KDM1A_HUMAN	0.544683	29.047	-2.94827	0.0249139	0.16471	-3.60891	26	26	0.34329	27.6635	-1.28413	0.248262	0.48683	-5.94867	24	28	0.558674	27.9974	-2.3112	0.0609971	0.228154	-4.62706	24	28	0.700941	27.446	-2.91763	0.0258996	0.0678644	-4.04701	19	26	-0.22838	25.3251	1.25892	0.253136	0.352691	-6.2282	15	18	-0.139195	25.9329	0.972069	0.366903	0.455961	-6.59874	22	13	0.346561
sp|Q9NWH9|SLTM_HUMAN	-0.665704	28.7285	2.94755	0.0249376	0.16471	-3.6099	24	25	-0.104835	28.2955	0.840223	0.434224	0.661069	-6.40196	23	24	-0.0193581	28.5891	0.141352	0.892305	0.951178	-6.80229	23	21	-0.766702	27.4927	4.41265	0.00422604	0.0222512	-2.08941	19	18	-0.735791	26.7121	3.61613	0.0104318	0.0321084	-3.00741	24	22	-0.340246	26.5756	1.93089	0.0994912	0.162338	-5.42294	27	23	-0.139352
sp|P12236|ADT3_HUMAN	-1.05584	25.9353	2.94344	0.0250732	0.165029	-3.61553	2	4	-0.0847423	25.5738	0.397877	0.705027	0.840454	-6.69706	4	4	0.0561439	25.8317	-0.276159	0.791865	0.891491	-6.77003	4	4	-0.381447	25.7391	0.751541	0.480033	0.581886	-6.81106	2	3	1.10759	23.7186	-2.24144	0.0645519	0.119303	-4.92452	3	3	1.24683	25.4543	-5.93084	0.000863774	0.00860342	-0.363569	4	4	-0.734077
sp|P33991|MCM4_HUMAN	-1.9937	25.6336	2.93624	0.0253122	0.165666	-3.62538	11	10	-0.576389	24.8942	1.16219	0.290981	0.530295	-6.0854	12	9	-0.909502	24.9314	1.78998	0.124607	0.327931	-5.33957	12	10	0.164768	26.4523	-0.43383	0.679188	0.756773	-7.01598	15	14	1.32706	24.1524	-1.54945	0.170392	0.255666	-5.87271	15	20	0.650249	23.9362	-1.91818	0.101293	0.164749	-5.44059	11	9	3.21347
sp|O15294|OGT1_HUMAN	-0.631426	28.2901	2.93525	0.0253453	0.165666	-3.62674	27	26	-0.982797	26.7239	2.8867	0.0290915	0.183901	-3.82293	23	18	-0.758321	27.0526	2.71421	0.0355856	0.177737	-4.06989	23	20	-2.45412	25.9032	12.7916	1.14e-05	0.00255977	4.19345	20	15	-0.945852	25.2478	2.31652	0.0581197	0.110571	-4.81767	22	20	-1.52408	25.249	6.25293	0.000646307	0.00784186	-0.0484312	28	9	-0.263957
sp|P07437|TBB5_HUMAN	-0.960335	26.7602	2.92781	0.0255956	0.165832	-3.63694	3	3	-0.597386	25.5438	2.4572	0.0509258	0.228819	-4.40757	3	3	-0.457081	25.8002	2.30741	0.0613112	0.228747	-4.63231	3	3	-0.492776	26.5431	1.2396	0.260238	0.371123	-6.33143	3	3	0.592841	24.3511	-1.25742	0.253643	0.352961	-6.22993	2	3	0.276574	25.6517	-0.884662	0.408882	0.49578	-6.68081	3	3	-0.395594
sp|Q9H6W3|NO66_HUMAN	-0.714429	26.5857	2.92714	0.0256181	0.165832	-3.63786	12	13	-0.94312	24.9774	3.49457	0.0137682	0.127	-3.02835	13	11	-0.863322	25.2172	2.46962	0.0492524	0.209058	-4.40749	13	13	-1.44936	24.5595	4.14851	0.00568018	0.026286	-2.41196	9	5	-0.974809	24.0288	5.66593	0.00113941	0.00834711	-0.607313	11	11	-2.38215	23.3786	4.96493	0.00221952	0.0129322	-1.39167	10	5	-0.733079
sp|P08651|NFIC_HUMAN	-1.48373	27.4133	2.92667	0.0256342	0.165832	-3.63851	9	7	-0.440866	26.6583	2.47624	0.0496538	0.22805	-4.38143	12	10	-0.356025	26.8966	2.30117	0.0618336	0.229431	-4.64097	12	11	0.529718	26.9887	-1.47246	0.190041	0.295047	-6.05144	8	11	-1.09582	23.9306	4.82077	0.00264357	0.0131523	-1.52103	7	7	-0.395503	24.8026	1.67994	0.141686	0.213993	-5.76503	8	6	-2.212
sp|Q4VC44|FWCH1_HUMAN	0.982842	26.6553	-2.92291	0.0257619	0.166073	-3.64367	13	19	0.0709289	25.8029	-0.399759	0.703716	0.839426	-6.69622	16	15	-0.338147	25.7941	2.14177	0.0768462	0.252027	-4.8614	16	16	-0.19645	24.4575	0.983505	0.362379	0.473838	-6.60446	10	9	-3.32033	22.1299	10.9317	2.68e-05	0.0032174	3.34042	10	3	-0.354181	23.8248	0.582992	0.580188	0.655864	-6.91475	13	7	-0.844809
sp|Q9H116|GZF1_HUMAN	1.25566	22.1219	-2.91886	0.0259001	0.166073	-3.64922	2	2	1.35341	21.9397	-2.26202	0.0661331	0.251195	-4.6758	3	3	1.56931	22.3084	-2.10686	0.0806099	0.259572	-4.90949	3	4	NA	NA	NA	NA	NA	NA	NA	NA	NA	NA	NA	NA	NA	NA	NA	NA	NA	NA	NA	NA	NA	NA	NA	NA	NA
sp|Q9BUR4|WAP53_HUMAN	1.0684	23.7531	-2.91783	0.0259352	0.166073	-3.65063	3	5	0.509571	22.639	-0.63058	0.552463	0.752995	-6.56484	4	4	0.675631	22.9139	-1.08366	0.320892	0.545487	-6.19561	4	4	-0.824636	23.4357	3.10138	0.0342772	0.081405	-3.88778	2	3	NA	NA	NA	NA	NA	NA	NA	NA	NA	NA	NA	NA	NA	NA	NA	NA	NA
sp|Q969Z0|TBRG4_HUMAN	1.22622	23.6115	-3.07319	0.0266037	0.168693	-3.47501	2	2	NA	NA	NA	NA	NA	NA	NA	NA	NA	NA	NA	NA	NA	NA	NA	NA	3.39165	24.6516	-6.07287	0.0015618	0.0152137	-0.720053	2	11	NA	NA	NA	NA	NA	NA	NA	NA	0.930233	23.7958	-1.66497	0.144689	0.217273	-5.78492	4	3	0.0186621
sp|O00767|ACOD_HUMAN	-1.25369	26.752	2.898	0.026625	0.168693	-3.67786	3	4	-1.10946	25.9965	7.94959	0.000256453	0.030302	1.17559	5	4	-0.759234	26.3739	3.97067	0.00765138	0.0859909	-2.43648	5	5	-0.766168	26.3149	2.97675	0.0239565	0.0641667	-3.96424	3	3	-0.240253	24.1692	0.912795	0.39527	0.496079	-6.59053	2	4	-0.385174	25.384	1.69933	0.137885	0.209475	-5.73917	6	4	NA
sp|Q9BRD0|BUD13_HUMAN	-2.0343	24.4038	2.89454	0.0267473	0.168693	-3.68262	8	6	-0.04153	23.7675	0.167488	0.872704	0.936882	-6.77132	8	5	-0.31617	23.8254	0.983731	0.363937	0.582424	-6.29644	8	5	-0.574219	21.9313	1.88444	0.107194	0.189413	-5.5065	3	2	-1.83443	21.1837	5.80295	0.00100248	0.0078387	-0.468572	7	2	-0.934807	22.2515	2.63628	0.0437046	0.0888006	-4.39012	4	3	-0.135448
sp|Q6SPF0|SAMD1_HUMAN	-0.674488	25.9547	2.89356	0.0267819	0.168693	-3.68396	8	7	-1.28471	24.6403	3.81897	0.00945328	0.103705	-2.6258	9	7	-2.05399	24.4539	7.92184	0.000236278	0.0257571	1.23474	9	4	-2.13353	23.4743	6.65037	0.000499567	0.00935774	0.242441	6	2	-1.63709	22.6061	3.05833	0.0212133	0.0524465	-3.76621	5	5	NA	NA	NA	NA	NA	NA	NA	NA	-1.68851
sp|Q9H6F5|CCD86_HUMAN	-0.629609	29.3404	2.89085	0.0268782	0.168693	-3.68768	19	17	-0.64913	28.0923	4.11499	0.00680316	0.0924644	-2.27286	20	17	-0.560905	28.3862	3.33841	0.0160966	0.117284	-3.23197	20	14	0.520546	27.9814	-3.30483	0.0156806	0.050088	-3.51142	15	14	-0.870734	26.1016	4.32255	0.00454362	0.0181185	-2.10905	16	13	-0.248011	26.3944	1.42856	0.200853	0.283594	-6.08884	16	16	-0.548577
sp|Q96EY1|DNJA3_HUMAN	1.39141	24.003	-2.8908	0.0268802	0.168693	-3.68776	4	9	NA	NA	NA	NA	NA	NA	NA	NA	NA	NA	NA	NA	NA	NA	NA	NA	0.783357	26.0793	-2.91003	0.0261614	0.0678644	-4.05768	9	11	NA	NA	NA	NA	NA	NA	NA	NA	0.464685	24.9147	-1.40271	0.208089	0.291548	-6.12073	7	7	-0.67609
sp|Q9H2P0|ADNP_HUMAN	-0.619809	29.5283	2.83901	0.0287951	0.180113	-3.75906	48	40	-0.811561	28.3103	5.37392	0.00193222	0.0540655	-0.925418	45	34	-0.747066	28.5989	5.07584	0.00240592	0.0498969	-1.19574	45	34	-0.705703	27.8256	3.43736	0.0132728	0.0448193	-3.33211	36	36	-1.44653	26.2162	5.57206	0.00124548	0.00850818	-0.703824	37	30	-1.27807	25.9794	5.74528	0.00102632	0.00907129	-0.551171	43	23	-0.473483
sp|Q96AE4|FUBP1_HUMAN	-1.69051	25.7168	2.8319	0.0290695	0.181229	-3.76888	16	7	-0.0785009	24.3353	0.225294	0.82952	0.911116	-6.75825	9	6	-0.711017	24.218	1.23338	0.264405	0.490113	-6.03286	9	9	-0.580417	26.7914	0.855505	0.424277	0.532741	-6.72382	15	12	3.1221	24.0311	-3.36539	0.0186259	0.0485593	-3.40212	6	15	-0.738599	24.7138	3.43913	0.0128265	0.0387136	-3.29418	13	8	0.959923
sp|Q8N655|CJ012_HUMAN	-1.59151	23.0176	2.82151	0.0294752	0.182557	-3.78321	5	5	-0.194727	21.7572	0.452161	0.670978	0.825404	-6.55835	4	5	-0.470391	21.7486	0.754815	0.485126	0.677488	-6.38419	4	3	NA	NA	NA	NA	NA	NA	NA	NA	NA	NA	NA	NA	NA	NA	NA	NA	NA	NA	NA	NA	NA	NA	NA	NA	NA
sp|Q15554|TERF2_HUMAN	0.833314	26.8028	-2.81952	0.0295533	0.182557	-3.78595	8	10	0.631036	25.9672	-2.02287	0.0914509	0.30001	-5.00296	8	9	0.697722	26.1969	-2.63997	0.039246	0.184605	-4.17202	8	10	0.628815	25.0819	-3.18826	0.0181964	0.0550703	-3.67093	4	8	0.433414	24.3803	-1.51299	0.179203	0.267787	-5.91931	8	12	0.150975	24.4864	-0.95913	0.372898	0.460743	-6.61125	9	10	0.563389
sp|Q14004|CDK13_HUMAN	-1.09257	24.8948	2.81794	0.0296158	0.182557	-3.78814	13	9	-0.960442	23.7118	2.99796	0.0252649	0.172244	-3.67406	6	6	-0.209614	24.2942	0.813267	0.447702	0.64936	-6.45175	6	8	-0.603129	23.1589	1.18572	0.279428	0.390828	-6.39227	4	3	-2.06624	21.4947	3.05206	0.0213887	0.052787	-3.77494	10	5	-1.25322	22.6841	3.30756	0.019585	0.0505283	-3.52206	7	3	0.317192
sp|O75319|DUS11_HUMAN	-1.02989	24.1811	2.8123	0.0298396	0.182557	-3.79592	3	4	-0.26237	23.6636	0.639791	0.546863	0.75003	-6.55851	4	4	-0.378008	23.841	0.796799	0.456493	0.653942	-6.46553	4	3	NA	NA	NA	NA	NA	NA	NA	NA	NA	NA	NA	NA	NA	NA	NA	NA	0.895771	22.624	-4.53713	0.00539013	0.0219956	-2.1013	2	3	NA
sp|Q14202|ZMYM3_HUMAN	-0.757065	27.2621	2.81098	0.0298922	0.182557	-3.79775	28	23	-0.405397	26.2432	1.57969	0.167238	0.410122	-5.58915	23	25	-0.42999	26.4286	2.32164	0.060139	0.22665	-4.61259	23	20	-0.725701	24.6105	1.41427	0.205757	0.311768	-6.12377	16	11	-1.83186	23.7599	9.50318	6.14e-05	0.0032174	2.49762	17	9	-1.81332	24.1243	5.77737	0.000995886	0.00900993	-0.518411	25	12	0.217035
sp|Q8IWB1|IPRI_HUMAN	0.796302	23.029	-2.81059	0.0299082	0.182557	-3.7983	2	4	NA	NA	NA	NA	NA	NA	NA	NA	1.18603	22.6395	-4.61071	0.00612311	0.0784602	-1.95029	2	3	NA	NA	NA	NA	NA	NA	NA	NA	NA	NA	NA	NA	NA	NA	NA	NA	NA	NA	NA	NA	NA	NA	NA	NA	NA
sp|Q15392|DHC24_HUMAN	0.637358	27.4901	-2.80931	0.0299591	0.182557	-3.80006	8	7	-0.113029	26.6177	0.726382	0.496012	0.704948	-6.49518	7	6	0.213999	26.9838	-1.45262	0.197469	0.415042	-5.77354	7	6	0.0034064	26.9995	-0.0208543	0.984021	0.989935	-7.12276	6	7	-1.69035	23.9428	7.80909	0.000192103	0.00431101	1.30483	3	3	0.668536	25.5597	-2.4591	0.0473421	0.0939614	-4.67288	8	8	-0.899352
sp|Q99873|ANM1_HUMAN	-0.629225	27.3774	2.80315	0.0302069	0.183357	-3.80857	11	11	-0.339541	26.158	1.23664	0.264197	0.504699	-6.00286	10	7	-0.398948	26.3197	2.82873	0.0306397	0.166946	-3.91313	10	8	-0.810046	27.0823	4.52663	0.00373162	0.0213234	-1.95352	11	8	0.490184	24.9334	-2.0205	0.0880466	0.149421	-5.23639	8	12	-0.692997	25.2995	2.711	0.0334577	0.0732767	-4.31206	12	9	1.47376
sp|P14868|SYDC_HUMAN	-0.984162	24.2774	2.80123	0.0302845	0.183357	-3.81123	8	7	0.118649	23.1346	-0.496819	0.637681	0.807021	-6.64754	5	5	0.167007	23.3869	-0.36831	0.725524	0.846748	-6.73631	5	7	1.49408	24.7879	-4.29082	0.00483738	0.0241325	-2.23686	7	11	2.49045	22.3786	-8.13392	0.000152004	0.00410916	1.55238	2	14	-0.395192	24.1183	1.48892	0.184847	0.265946	-6.01327	10	10	-1.14225
sp|Q9UBX3|DIC_HUMAN	1.90989	24.3864	-2.79356	0.0305968	0.18457	-3.82183	6	8	0.371389	24.1967	-1.81124	0.12205	0.347015	-5.28768	5	6	0.487754	24.4588	-1.7714	0.127831	0.330927	-5.36429	5	5	3.24111	26.7475	-4.59494	0.00346657	0.0209434	-1.87301	9	11	0.61518	23.1085	-1.04367	0.342412	0.447429	-6.34679	5	8	1.2811	25.5137	-2.88778	0.0263356	0.0618181	-4.06048	9	8	0.139864
sp|Q9H2H8|PPIL3_HUMAN	-1.00087	25.1586	2.79152	0.0306803	0.18457	-3.82465	5	5	-0.693635	23.8594	2.93609	0.0273201	0.179067	-3.75668	5	3	-0.546003	24.1442	1.97294	0.0968833	0.284825	-5.09294	5	4	-0.986032	23.0152	3.61928	0.010604	0.0392049	-3.08979	2	2	-0.665923	21.6641	2.18014	0.0703439	0.12713	-5.01149	2	2	NA	NA	NA	NA	NA	NA	NA	NA	NA
sp|Q96PU4|UHRF2_HUMAN	0.982798	25.513	-2.78696	0.0308683	0.185112	-3.83096	9	10	0.331785	24.9836	-1.39721	0.213734	0.45324	-5.81529	7	12	0.462692	25.2448	-1.74701	0.132186	0.335521	-5.39659	7	13	1.25746	23.8408	-2.67969	0.0356114	0.0834441	-4.38285	4	6	0.382072	22.7446	-1.81136	0.118185	0.188886	-5.52541	6	10	1.43696	23.2566	-8.58798	0.00010587	0.00442161	1.89406	2	7	1.56722
sp|Q9P287|BCCIP_HUMAN	-0.534292	27.8298	2.77838	0.031225	0.186482	-3.84283	6	8	-0.0587219	26.5412	0.436158	0.678572	0.826319	-6.67911	6	6	-0.0883298	26.7305	0.535948	0.611629	0.77626	-6.65176	6	5	-0.372402	27.2544	2.19615	0.0692897	0.137489	-5.07049	10	9	0.659773	24.7477	-2.80422	0.0297453	0.0680193	-4.12315	10	9	0.766271	25.2804	-4.30474	0.00454433	0.0201233	-2.17203	11	7	-1.00662
sp|Q9GZN1|ARP6_HUMAN	-1.01614	24.5838	2.77673	0.0312942	0.186482	-3.84511	5	6	-0.742777	24.031	2.30083	0.0627674	0.248448	-4.62247	5	3	NA	NA	NA	NA	NA	NA	NA	NA	NA	NA	NA	NA	NA	NA	NA	NA	NA	NA	NA	NA	NA	NA	NA	NA	NA	NA	NA	NA	NA	NA	NA	NA	-0.206599
sp|Q9NUQ6|SPS2L_HUMAN	-1.27169	24.1861	2.76892	0.0316237	0.187261	-3.85593	5	4	NA	NA	NA	NA	NA	NA	NA	NA	-2.00302	22.2505	5.18292	0.00375841	0.062043	-1.4251	5	2	NA	NA	NA	NA	NA	NA	NA	NA	NA	NA	NA	NA	NA	NA	NA	NA	NA	NA	NA	NA	NA	NA	NA	NA	NA
sp|P62851|RS25_HUMAN	0.958411	26.0892	-2.76711	0.0317004	0.187261	-3.85843	4	3	-0.647534	24.8782	3.41035	0.0152207	0.131631	-3.13546	2	2	NA	NA	NA	NA	NA	NA	NA	NA	1.07889	26.6034	-4.46205	0.00400323	0.0219485	-2.03027	3	3	-0.414915	24.5595	2.19113	0.0692676	0.126011	-4.99592	4	4	0.351766	25.1729	-1.08289	0.318615	0.408896	-6.48664	3	3	-0.331765
sp|Q9H1A4|APC1_HUMAN	0.815745	25.3615	-2.76558	0.0317655	0.187261	-3.86055	9	12	-0.00522676	24.5644	0.0129019	0.990141	0.993331	-6.78744	12	9	0.0404668	24.7893	-0.132384	0.89909	0.952943	-6.80371	12	8	-1.0416	22.8109	1.91951	0.102053	0.184725	-5.45814	7	6	-0.893769	23.8947	3.90219	0.00738263	0.024953	-2.63462	15	12	-0.995637	23.7446	2.20259	0.067795	0.123141	-5.03993	10	7	-1.78964
sp|P24941|CDK2_HUMAN	-1.99417	24.9668	2.91865	0.0318895	0.187261	-3.66639	6	3	-1.34292	23.3054	3.95683	0.00809701	0.101245	-2.4597	5	4	-1.80155	23.26	4.41996	0.00468067	0.0706136	-1.90901	5	3	NA	NA	NA	NA	NA	NA	NA	NA	0.5272	20.5295	-1.03574	0.345773	0.450535	-6.35484	2	4	0.252773	22.3245	-1.27059	0.248849	0.337485	-6.27871	3	3	NA
sp|Q15773|MLF2_HUMAN	-0.869327	25.5714	2.76195	0.0319206	0.187261	-3.86558	3	3	-0.252229	25.0658	0.850105	0.435866	0.661949	-6.27729	3	3	-0.981872	24.9684	1.82753	0.128527	0.330994	-5.20019	3	2	NA	NA	NA	NA	NA	NA	NA	NA	NA	NA	NA	NA	NA	NA	NA	NA	NA	NA	NA	NA	NA	NA	NA	NA	2.40344
sp|Q5VZL5|ZMYM4_HUMAN	-0.602453	28.1971	2.75274	0.0323176	0.189003	-3.87833	32	31	-0.607792	26.1373	3.2492	0.0184971	0.143969	-3.34324	23	20	-0.435247	26.4248	1.2215	0.268551	0.494108	-6.04625	23	18	-0.315407	26.4381	1.71869	0.13516	0.225983	-5.73154	30	24	-1.07606	24.8636	6.3305	0.000624611	0.00621872	0.0428816	27	21	-1.06054	25.0199	3.2827	0.015661	0.0440124	-3.50813	28	17	-0.45023
sp|Q12962|TAF10_HUMAN	2.05302	23.5259	-2.74523	0.0326453	0.19033	-3.88874	2	3	0.295537	22.9383	-0.319039	0.760933	0.875261	-6.72908	2	3	-1.02861	22.5489	1.32556	0.234106	0.457862	-5.92655	2	2	0.0198931	22.9879	-0.036531	0.97223	0.9842	-7.01145	2	2	NA	NA	NA	NA	NA	NA	NA	NA	NA	NA	NA	NA	NA	NA	NA	NA	NA
sp|Q9NYV4|CDK12_HUMAN	-0.772956	26.8148	2.73787	0.0329703	0.191634	-3.89896	17	14	-0.509841	25.6013	2.03342	0.0901477	0.297381	-4.98863	13	11	-0.636355	25.7265	2.66554	0.0379419	0.181344	-4.13681	13	9	-0.717766	25.3442	2.6788	0.0356546	0.0834441	-4.38412	8	8	0.0317872	23.6027	-0.152486	0.883619	0.918215	-7.02726	12	10	-0.52984	24.242	2.27422	0.0612999	0.114076	-4.93772	11	9	0.573851
sp|P46013|KI67_HUMAN	-0.439191	32.2831	2.73262	0.033204	0.1924	-3.90624	144	119	-0.443858	31.2053	2.79499	0.0327207	0.189944	-3.94659	123	113	-0.225411	31.4365	1.73253	0.13484	0.338101	-5.4157	123	113	-0.31551	30.4772	1.77637	0.124701	0.211299	-5.65396	107	103	-1.36939	28.876	6.32776	0.000626097	0.00621872	0.0403168	116	76	-0.211173	28.4009	0.977162	0.364564	0.454456	-6.59378	116	105	-0.151859
sp|P20020|AT2B1_HUMAN	1.44876	23.3543	-2.88095	0.0333497	0.192653	-3.71357	2	4	-0.927605	22.4153	1.40757	0.210803	0.44965	-5.8028	5	3	1.87891	24.0667	-3.04603	0.0231786	0.14303	-3.61902	5	9	2.96797	24.6534	-7.17974	0.000326762	0.00863591	0.702472	4	14	0.356684	21.5424	-0.391505	0.710853	0.779723	-6.84088	3	5	0.465496	24.5123	-2.16449	0.0715338	0.128316	-5.09415	10	11	-0.309766
sp|Q14444|CAPR1_HUMAN	1.27924	24.4798	-2.8743	0.033615	0.193594	-3.72191	4	3	-1.23927	23.8791	1.19619	0.27847	0.519144	-6.04809	3	6	-1.07618	24.1881	1.63615	0.153878	0.365141	-5.54161	3	4	2.71398	25.4688	-5.33005	0.00163408	0.0154824	-1.05042	5	10	NA	NA	NA	NA	NA	NA	NA	NA	0.858502	24.296	-2.71867	0.0331092	0.0728643	-4.3011	7	6	1.05732
sp|Q9UK61|F208A_HUMAN	0.454746	27.5468	-2.72048	0.033751	0.193786	-3.92308	32	29	-0.36533	26.3338	1.9362	0.102918	0.319353	-5.12034	30	28	-0.10322	26.6613	0.535255	0.612079	0.776275	-6.65217	30	28	-1.18967	25.5431	4.44941	0.00405898	0.0219485	-2.04537	17	12	-1.18272	24.1305	3.17423	0.0182357	0.047928	-3.60545	25	19	-2.45795	23.8427	5.62628	0.00114876	0.00953548	-0.673889	29	9	-0.669768
sp|Q16637|SMN_HUMAN	1.38363	25.2195	-2.71236	0.0341223	0.195324	-3.93435	3	5	0.867297	24.563	-3.81524	0.00949331	0.103705	-2.63033	6	7	0.357489	24.514	-1.35939	0.223791	0.444235	-5.88651	6	5	-0.405677	25.2535	1.83567	0.114773	0.19871	-5.57336	4	5	-0.0439991	23.7123	0.155902	0.881035	0.916272	-7.02665	5	7	-0.327763	23.9345	1.76623	0.12551	0.194738	-5.64911	5	4	1.37584
sp|Q01082|SPTB2_HUMAN	0.680877	29.1152	-2.70602	0.034415	0.196405	-3.94315	61	73	-0.160167	27.8599	0.369809	0.724722	0.851737	-6.70923	51	50	0.506215	28.423	-2.08047	0.0835796	0.2641	-4.94578	51	59	1.51316	29.5425	-4.47641	0.00394098	0.0219188	-2.01315	71	87	-0.574385	25.3532	0.89566	0.403682	0.50468	-6.60629	36	43	0.977027	27.6184	-3.52564	0.0115038	0.035851	-3.17722	75	83	0.427611
sp|Q8WVV9|HNRLL_HUMAN	-0.670582	26.7852	2.68637	0.0353401	0.201077	-3.97046	12	11	-0.231136	25.2156	0.345072	0.742275	0.864478	-6.71925	10	9	-0.864783	25.1051	1.13097	0.30203	0.527194	-6.14562	10	7	0.536032	25.8033	-1.61149	0.156893	0.25401	-5.87329	6	9	3.01075	23.6001	-7.30084	0.000619013	0.00621872	0.312856	6	14	0.329348	24.747	-1.0304	0.340807	0.430444	-6.54081	12	10	-1.2178
sp|Q9ULL5|PRR12_HUMAN	1.16439	23.8324	-2.67997	0.0356475	0.202018	-3.97937	5	5	NA	NA	NA	NA	NA	NA	NA	NA	NA	NA	NA	NA	NA	NA	NA	NA	NA	NA	NA	NA	NA	NA	NA	NA	NA	NA	NA	NA	NA	NA	NA	NA	NA	NA	NA	NA	NA	NA	NA	NA	0.154063
sp|Q15651|HMGN3_HUMAN	-2.3654	23.1174	2.67847	0.0357195	0.202018	-3.98144	3	2	-1.22053	23.4638	2.82578	0.0509575	0.228819	-3.96807	2	2	-2.7184	22.9196	4.30425	0.0134145	0.105165	-2.53037	2	2	NA	NA	NA	NA	NA	NA	NA	NA	NA	NA	NA	NA	NA	NA	NA	NA	NA	NA	NA	NA	NA	NA	NA	NA	NA
sp|Q07955|SRSF1_HUMAN	-0.470186	31.0697	2.66769	0.0362445	0.203844	-3.99645	21	15	0.158081	30.3279	-0.888529	0.409779	0.636828	-6.35919	20	18	-0.282117	30.3391	1.63164	0.154828	0.365312	-5.54743	20	16	-0.435654	29.9252	2.57749	0.0409162	0.0918914	-4.52807	18	17	-0.770982	28.5475	4.68433	0.00305544	0.0142331	-1.67832	16	16	0.587367	27.9665	-3.98213	0.00660132	0.024978	-2.57737	14	22	-0.427342
sp|Q562F6|SGOL2_HUMAN	0.986396	22.6648	-2.81102	0.0362581	0.203844	-3.80156	3	5	NA	NA	NA	NA	NA	NA	NA	NA	NA	NA	NA	NA	NA	NA	NA	NA	NA	NA	NA	NA	NA	NA	NA	NA	NA	NA	NA	NA	NA	NA	NA	NA	NA	NA	NA	NA	NA	NA	NA	NA	NA
sp|Q92841|DDX17_HUMAN	-0.452119	31.9316	2.65755	0.0367455	0.205491	-4.01056	32	28	-0.255814	30.8194	1.46261	0.195832	0.439038	-5.73565	30	27	-0.466458	30.94	2.11922	0.0792568	0.255658	-4.89248	30	29	-0.0802334	31.0692	0.376639	0.719069	0.788724	-7.04204	28	28	-0.383827	29.0628	1.61977	0.15454	0.237381	-5.78152	23	28	-0.531532	28.6807	3.15615	0.018455	0.0485376	-3.68337	26	27	-0.431831
sp|P50416|CPT1A_HUMAN	0.517713	26.4324	-2.65708	0.0367687	0.205491	-4.01121	12	13	-0.403129	25.6778	2.69511	0.0372382	0.203991	-4.08213	13	13	0.0796946	26.1055	-0.514186	0.625847	0.785692	-6.66437	13	16	1.69918	26.3324	-5.32744	0.00163825	0.0154824	-1.0532	9	18	0.426953	22.6983	-1.54388	0.171712	0.25717	-5.87987	5	9	0.614814	24.987	-2.73727	0.0322807	0.0713301	-4.27455	15	12	0.20043
sp|O95243|MBD4_HUMAN	-1.40831	24.2938	2.63625	0.037822	0.210754	-4.04022	7	7	-0.532589	24.2848	1.63958	0.154192	0.389329	-5.51249	7	7	-1.61742	23.9463	3.67782	0.0107154	0.0962744	-2.79742	7	5	NA	NA	NA	NA	NA	NA	NA	NA	-0.887095	20.9037	1.85128	0.111734	0.180408	-5.47089	4	2	NA	NA	NA	NA	NA	NA	NA	NA	0.211134
sp|P62917|RL8_HUMAN	-0.55468	29.9143	2.63407	0.0379336	0.210755	-4.04324	9	7	-0.180054	28.4197	0.901928	0.403186	0.632901	-6.34701	8	7	-0.0980136	28.7209	0.633374	0.550289	0.727713	-6.58959	8	9	-0.128728	28.8993	0.53047	0.614348	0.701307	-6.96415	9	9	-0.958324	26.6427	3.74556	0.00890731	0.0287843	-2.83726	7	5	-0.028974	27.136	0.203045	0.84551	0.885402	-7.08162	10	10	-0.413684
sp|P53621|COPA_HUMAN	0.958815	24.5679	-2.63001	0.0381432	0.210817	-4.04889	9	11	-0.155046	24.2567	0.527413	0.617567	0.795597	-6.63018	10	9	-0.0131101	24.5334	0.042656	0.967386	0.983262	-6.81277	10	11	-0.630397	24.1336	1.19307	0.27674	0.389082	-6.38406	9	5	1.15922	20.7894	-2.24998	0.063784	0.118697	-4.91237	4	9	0.146544	24.12	-0.694483	0.512205	0.590756	-6.83782	13	10	-0.626421
sp|Q96NC0|ZMAT2_HUMAN	-0.698906	26.1361	2.62625	0.0383384	0.210817	-4.05413	5	4	-1.08095	25.0464	5.6785	0.00146955	0.0529584	-0.634734	5	3	-1.61404	24.9754	3.75265	0.00981943	0.0962744	-2.70392	5	4	-0.746066	24.7851	3.49053	0.0124234	0.0431849	-3.26082	3	3	-0.828602	23.0133	2.22037	0.0664853	0.122179	-4.95444	4	3	NA	NA	NA	NA	NA	NA	NA	NA	-0.623359
sp|Q5RKV6|EXOS6_HUMAN	-0.469154	28.2744	2.62592	0.038356	0.210817	-4.0546	8	9	-0.167831	27.1335	0.992759	0.360633	0.594582	-6.26092	9	8	-0.151005	27.3479	0.851164	0.427939	0.63054	-6.41917	9	9	-0.583143	26.5823	3.00384	0.0231192	0.0629042	-3.92642	9	8	-0.808853	25.408	4.8155	0.00265828	0.0131523	-1.52706	10	7	-0.172414	25.4411	1.01836	0.346071	0.436184	-6.55297	8	6	-0.0959245
sp|Q9H1D9|RPC6_HUMAN	-0.80601	23.2288	2.76356	0.0383912	0.210817	-3.86161	2	2	NA	NA	NA	NA	NA	NA	NA	NA	NA	NA	NA	NA	NA	NA	NA	NA	-0.00501292	22.3151	0.0157891	0.987901	0.99052	-7.12287	2	2	NA	NA	NA	NA	NA	NA	NA	NA	NA	NA	NA	NA	NA	NA	NA	NA	1.50567
sp|Q659A1|NARG2_HUMAN	0.890845	23.4358	-2.62171	0.0385756	0.211215	-4.06046	4	5	0.134635	23.4122	-0.297863	0.776244	0.884337	-6.73652	6	5	-0.101459	23.5234	0.158696	0.879213	0.943984	-6.7993	6	7	NA	NA	NA	NA	NA	NA	NA	NA	-0.930702	20.6265	2.60811	0.0457115	0.09182	-4.37193	3	3	NA	NA	NA	NA	NA	NA	NA	NA	0.738423
sp|P13010|XRCC5_HUMAN	-0.465874	31.7745	2.61494	0.038932	0.212088	-4.0699	40	33	0.108524	30.5616	-0.672841	0.52707	0.729849	-6.53515	40	38	-0.0347664	30.7325	0.22272	0.83128	0.918263	-6.78527	40	39	-0.0542099	30.7887	0.331763	0.751061	0.812809	-7.06003	33	34	1.21564	28.6266	-6.35131	0.000613444	0.00621872	0.0623401	25	34	-0.297215	28.2538	2.21482	0.0666387	0.121526	-5.02251	34	30	0.218877
sp|O43175|SERA_HUMAN	-1.24944	24.7824	2.60884	0.0392567	0.212088	-4.07841	6	6	0.0402091	23.4879	-0.0432404	0.966968	0.983286	-6.78645	5	5	-0.0334153	23.6886	0.0539344	0.958771	0.983262	-6.81214	5	4	-2.95991	24.406	3.23058	0.0172356	0.0532557	-3.61284	9	6	0.247132	22.7451	-1.04325	0.33558	0.440279	-6.46334	6	5	-0.387696	24.8368	1.46317	0.191526	0.273824	-6.04569	10	5	0.0834718
sp|Q8N766|K0090_HUMAN	-0.471472	26.7539	2.60659	0.039377	0.212088	-4.08155	15	11	-0.14974	25.9056	0.455967	0.665076	0.824985	-6.66922	13	14	-0.226146	26.0635	0.940073	0.384136	0.596458	-6.33831	13	13	0.610289	26.3706	-1.9613	0.0962481	0.178145	-5.40024	11	15	-0.076671	22.6448	0.235467	0.82139	0.869738	-7.00884	3	9	1.26483	25.0937	-5.07791	0.00197535	0.0122	-1.26462	15	12	-0.627016
sp|Q6KC79|NIPBL_HUMAN	0.473647	29.7122	-2.60548	0.0394363	0.212088	-4.08309	59	63	0.0191275	28.7211	-0.104425	0.920368	0.963001	-6.78122	53	50	0.160603	29.0449	-0.976455	0.367243	0.583195	-6.30351	53	59	-1.49176	27.7696	4.96247	0.00235854	0.0180612	-1.45187	53	32	-0.868947	26.4885	4.64857	0.00317498	0.0144129	-1.72001	46	34	-1.25759	26.2986	7.68913	0.000201177	0.00554762	1.21068	55	29	-0.566621
sp|Q8ND82|Z280C_HUMAN	0.89582	25.7039	-2.60515	0.0394541	0.212088	-4.08356	11	12	1.08684	25.0834	-2.71715	0.0361867	0.199991	-4.05216	11	14	0.275559	24.8844	-0.730773	0.492966	0.683753	-6.51851	11	12	-0.00670534	22.3737	0.0165991	0.987281	0.990423	-7.12286	5	4	1.97002	23.0239	-3.03218	0.0219555	0.0539392	-3.80267	5	15	-1.25972	22.5298	3.24501	0.0164418	0.0451343	-3.56013	8	4	1.23254
sp|Q9NYB0|TE2IP_HUMAN	0.935757	26.2106	-2.60308	0.0395649	0.212088	-4.08643	7	10	1.01739	25.6194	-6.20485	0.000938621	0.0496808	-0.161777	5	13	0.486803	25.5425	-2.53351	0.0452137	0.200944	-4.31903	5	11	0.0779684	24.9121	-0.28181	0.787314	0.842564	-7.07745	7	8	0.979013	24.3529	-4.83845	0.00259493	0.0130878	-1.50086	7	12	-0.22373	24.2156	0.935567	0.384012	0.47064	-6.63372	12	7	0.335572
sp|Q7Z5L9|I2BP2_HUMAN	-2.97195	23.0082	2.73768	0.0396124	0.212088	-3.89447	4	3	-0.317557	22.1955	0.910263	0.399126	0.62979	-6.33936	4	2	-1.51371	21.8766	3.50524	0.0131493	0.104574	-3.01627	4	2	0.372208	23.8253	-0.312901	0.764674	0.822998	-7.06693	9	6	2.00185	23.1142	-3.15082	0.0187984	0.0486176	-3.6378	5	7	0.78588	23.7505	-4.75549	0.00276744	0.0148577	-1.63214	5	6	1.46564
sp|P49755|TMEDA_HUMAN	-0.754034	27.3121	2.60182	0.0396331	0.212088	-4.0882	5	2	-0.448566	26.5105	2.97178	0.0261131	0.175465	-3.70896	4	4	-0.254118	26.7991	1.56381	0.169841	0.384367	-5.63437	4	4	-1.19736	25.8218	1.9129	0.103004	0.185236	-5.46728	3	3	0.191565	23.8477	-0.643157	0.543036	0.636161	-6.81006	4	4	-1.05203	25.2152	5.37125	0.00147113	0.0106249	-0.943366	6	5	-0.786156
sp|Q2NL82|TSR1_HUMAN	-2.0264	27.3356	2.59734	0.0398756	0.212783	-4.09445	23	15	1.10687	26.5629	-5.29194	0.00208389	0.0540655	-1.00588	13	19	-0.828571	25.7839	2.25339	0.0659839	0.237986	-4.70714	13	12	-0.0643115	26.3334	0.17217	0.868819	0.90688	-7.10594	12	13	1.50508	23.3786	-6.56254	0.00051208	0.00608135	0.256938	6	14	0.234264	24.8257	-0.844164	0.429511	0.513814	-6.71681	17	11	0.269432
sp|Q8NFH4|NUP37_HUMAN	-0.481156	27.9633	2.59389	0.0400629	0.212986	-4.09925	9	10	-0.244925	27.113	1.65479	0.151039	0.387025	-5.49286	10	10	-0.347609	27.2745	1.93048	0.10271	0.295868	-5.15066	10	9	-0.717781	26.7492	1.27212	0.249221	0.361084	-6.29395	9	8	-0.707639	25.1325	4.07862	0.00600234	0.0222375	-2.41076	8	8	0.00385113	25.3795	-0.021782	0.983297	0.989276	-7.105	9	9	-0.744879
sp|O60762|DPM1_HUMAN	1.23362	27.0031	-2.59235	0.0401472	0.212986	-4.1014	9	9	-0.0466155	26.4591	0.165613	0.874114	0.937282	-6.77168	8	8	0.0597829	26.6987	-0.226404	0.828544	0.917003	-6.78432	8	7	0.715681	26.2256	-1.09371	0.314977	0.429742	-6.49213	5	6	0.0407356	23.4155	-0.12708	0.902876	0.929279	-7.03134	4	5	-2.08566	23.7825	2.97354	0.0234817	0.0571345	-3.93924	7	4	-0.295065
sp|O95625|ZBT11_HUMAN	-1.91865	24.2189	2.72447	0.040252	0.212986	-3.91127	9	5	0.563733	24.0879	-0.413183	0.694392	0.835776	-6.69007	6	3	-1.24637	23.3893	2.94798	0.0262673	0.151817	-3.75112	6	6	NA	NA	NA	NA	NA	NA	NA	NA	-0.0657874	21.2481	0.122298	0.90651	0.930653	-7.03202	4	4	NA	NA	NA	NA	NA	NA	NA	NA	NA
sp|P56199|ITA1_HUMAN	1.555	23.0528	-2.5826	0.0406837	0.214669	-4.115	3	4	-0.00889748	22.3758	0.0166253	0.987409	0.991123	-6.67735	4	3	-0.45133	22.3482	0.758563	0.477377	0.671207	-6.49667	4	5	-0.58172	24.1468	2.30375	0.0596518	0.12208	-4.91781	6	5	-1.70402	20.9339	7.52195	0.000237911	0.00453149	1.07769	7	5	0.516091	23.58	-2.23586	0.0646947	0.118814	-4.9925	6	8	-1.61722
sp|O43852|CALU_HUMAN	1.45922	25.3168	-2.70655	0.0411383	0.215425	-3.9341	2	9	1.12499	24.1371	-1.46973	0.193968	0.439038	-5.72687	5	6	0.47942	24.0547	-0.679626	0.522553	0.707141	-6.55691	5	5	2.03825	26.6613	-3.37038	0.0144348	0.0472251	-3.42245	8	9	3.48771	23.0208	-14.8886	1.74e-05	0.00312898	3.77915	2	7	1.17022	26.0107	-3.96792	0.00671318	0.0251399	-2.59558	11	11	0.755044
sp|Q14566|MCM6_HUMAN	-1.03488	26.0814	2.70574	0.0411789	0.215425	-3.93513	18	12	-0.139777	24.2102	0.620821	0.558435	0.75591	-6.57146	9	7	-0.737765	24.1128	1.30831	0.239528	0.465977	-5.94676	9	8	0.104784	25.7135	-0.194704	0.851885	0.894456	-7.10119	15	16	1.38464	23.8279	-1.40914	0.206658	0.297965	-6.04912	15	15	0.459973	23.2179	-0.759766	0.4749	0.556548	-6.78744	6	10	3.62989
sp|Q96KQ7|EHMT2_HUMAN	-0.867574	27.699	2.57224	0.0412627	0.215425	-4.12947	19	20	-0.235061	26.2725	1.41193	0.20958	0.449477	-5.79752	17	18	-0.154303	26.5039	0.914811	0.396217	0.607607	-6.3619	17	15	-2.31073	25.3422	4.79857	0.00279397	0.018648	-1.63719	14	7	-1.21776	24.5666	6.2224	0.00068649	0.00636695	-0.0590671	15	10	-1.02617	24.7725	4.8457	0.0025147	0.0140595	-1.52777	12	11	-0.901779
sp|Q14011|CIRBP_HUMAN	-0.800959	27.1131	2.571	0.0413322	0.215425	-4.13119	6	4	0.536998	25.115	-0.975897	0.368252	0.602887	-6.27735	3	4	0.031473	25.0613	-0.0527527	0.959674	0.983262	-6.81222	3	3	-1.10286	25.9304	2.73465	0.0330655	0.0796551	-4.30495	4	4	NA	NA	NA	NA	NA	NA	NA	NA	-0.861983	24.0956	2.73429	0.0324118	0.0715025	-4.2788	4	4	-1.20712
sp|Q8NFC6|BOD1L_HUMAN	0.439745	27.4117	-2.56985	0.0413971	0.215425	-4.13279	34	41	0.878699	26.5847	-3.68017	0.0110811	0.11161	-2.79605	31	46	0.788122	26.7285	-2.83798	0.0302739	0.166417	-3.90052	31	40	-1.66737	24.8519	3.32848	0.015218	0.0491486	-3.47925	25	16	1.04694	24.6083	-4.88871	0.00246205	0.0127031	-1.44376	22	37	-0.414589	24.8461	1.14114	0.295391	0.385938	-6.42441	38	27	0.584007
sp|O95292|VAPB_HUMAN	-0.74029	26.2741	2.69669	0.0416346	0.216059	-3.94666	7	3	-0.514036	24.1893	0.704898	0.508323	0.714483	-6.51153	4	5	0.0533346	24.6692	-0.161617	0.877012	0.943984	-6.79876	4	5	0.118812	25.5189	-0.395069	0.706104	0.77907	-7.03402	6	7	-0.645925	23.4746	3.39002	0.013832	0.0397056	-3.31026	5	3	0.0653798	24.7274	-0.398386	0.703519	0.764878	-7.01505	8	5	-0.875747
sp|P84095|RHOG_HUMAN	1.76072	23.1438	-2.90884	0.0417699	0.216059	-3.73805	2	4	1.0475	23.1968	-2.07999	0.0846138	0.28479	-4.92517	3	5	0.703843	23.2918	-1.48807	0.188233	0.404393	-5.72965	3	4	0.873704	22.6891	-1.69182	0.140319	0.23235	-5.7674	2	4	NA	NA	NA	NA	NA	NA	NA	NA	0.597385	23.182	-2.1352	0.0745499	0.13302	-5.13574	4	5	NA
sp|Q99720|SGMR1_HUMAN	0.704892	27.3827	-2.56167	0.0418622	0.216059	-4.14422	3	3	-0.466139	26.4672	1.6883	0.144312	0.378086	-5.44941	4	4	-0.091363	26.8578	0.683892	0.520042	0.704863	-6.5538	4	3	0.20264	26.5836	-0.801604	0.452573	0.559918	-6.77019	2	2	-0.784781	23.2325	1.95455	0.096616	0.161259	-5.32836	2	3	-2.04899	23.9947	2.99766	0.0227403	0.0558533	-3.90525	4	2	NA
sp|P28072|PSB6_HUMAN	-1.08754	24.6119	2.54363	0.0429063	0.220845	-4.16941	4	3	0.664448	23.1097	-2.73177	0.0433238	0.216666	-4.03007	3	3	-0.127599	22.8739	0.322507	0.760409	0.872123	-6.64266	3	3	1.1634	24.2685	-1.68507	0.141644	0.233522	-5.77637	2	3	1.20636	22.3932	-2.5376	0.0427738	0.0876092	-4.50226	3	2	0.940181	23.5063	-3.1795	0.0179013	0.0477719	-3.6509	2	2	2.47808
sp|P17987|TCPA_HUMAN	-0.529585	27.9054	2.54081	0.0430722	0.221096	-4.17335	22	19	0.393071	26.6458	-0.890293	0.408906	0.636531	-6.3576	19	23	0.243668	26.7601	-0.512037	0.627261	0.786723	-6.66559	19	19	-0.311358	28.1806	0.991121	0.35893	0.470691	-6.59697	24	21	1.85276	26.193	-3.42172	0.0132894	0.0385582	-3.26739	15	24	-0.699365	26.9152	4.32004	0.00446632	0.0199233	-2.15321	28	20	1.78888
sp|Q9NYP7|ELOV5_HUMAN	1.72799	25.6414	-2.53685	0.0433059	0.22158	-4.17888	2	2	NA	NA	NA	NA	NA	NA	NA	NA	NA	NA	NA	NA	NA	NA	NA	NA	0.834062	24.5562	-1.06383	0.327301	0.441401	-6.5234	2	3	NA	NA	NA	NA	NA	NA	NA	NA	0.240489	23.9261	-1.37648	0.215669	0.301011	-6.15277	2	2	NA
sp|Q96E39|RMXL1_HUMAN	-0.852999	25.8738	2.53505	0.0434125	0.22158	-4.1814	4	3	-0.987771	24.6531	2.72889	0.0356395	0.199991	-4.0362	3	3	0.341645	25.5152	-0.974698	0.368046	0.583472	-6.30521	3	4	-0.558883	25.3588	3.11641	0.0199642	0.0578137	-3.77005	3	3	-1.80662	23.3736	6.42555	0.000575415	0.00621872	0.131339	3	2	-0.747191	23.7619	2.36743	0.053796	0.103497	-4.80432	4	2	-0.82523
sp|Q9BPW8|NIPS1_HUMAN	1.60105	25.0037	-2.53327	0.0435183	0.22158	-4.18388	4	6	0.76093	23.8807	-1.57397	0.179126	0.424943	-5.49392	4	5	2.06767	24.8854	-4.6943	0.00568705	0.0761211	-1.8705	4	8	1.86331	26.8081	-8.22244	0.000151889	0.00692298	1.52576	7	8	NA	NA	NA	NA	NA	NA	NA	NA	1.78616	25.1113	-7.77393	0.000188857	0.00533926	1.2783	6	9	0.255042
sp|Q13427|PPIG_HUMAN	-0.551093	27.4671	2.52894	0.0437768	0.221859	-4.18993	11	8	-0.321155	26.1044	2.04332	0.0889403	0.295623	-4.97514	8	7	-0.358469	26.2752	2.07054	0.0847269	0.264521	-4.95943	8	8	-0.522242	25.217	2.5046	0.0452065	0.0991711	-4.63184	7	7	-0.97157	23.4133	2.31446	0.0582869	0.110759	-4.82061	9	6	0.441489	24.581	-2.54163	0.0422235	0.0866148	-4.55453	9	9	-0.02866
sp|P26447|S10A4_HUMAN	0.429566	25.469	-2.52842	0.0438081	0.221859	-4.19066	2	3	NA	NA	NA	NA	NA	NA	NA	NA	NA	NA	NA	NA	NA	NA	NA	NA	-0.538655	25.2676	0.900791	0.401527	0.509589	-6.68304	3	3	NA	NA	NA	NA	NA	NA	NA	NA	NA	NA	NA	NA	NA	NA	NA	NA	0.679006
sp|P05141|ADT2_HUMAN	0.601523	28.6171	-2.52644	0.0439268	0.221865	-4.19342	7	6	0.133405	27.6812	-0.512396	0.627395	0.803722	-6.63882	8	7	0.336332	28.0081	-1.69883	0.141221	0.346159	-5.46	8	8	1.07406	28.937	-5.49084	0.00139934	0.0147321	-0.880812	8	9	3.12397	25.2104	-4.35917	0.00436093	0.0176068	-2.06453	5	8	1.19249	26.989	-7.27299	0.000276701	0.00634715	0.86861	7	8	0.227653
sp|Q5VT52|RPRD2_HUMAN	-0.593378	29.0608	2.51986	0.0443242	0.223276	-4.20262	43	38	-0.823624	27.8848	4.91909	0.00297026	0.0621157	-1.38426	40	31	-0.439052	28.3281	2.17837	0.0730948	0.246631	-4.8109	40	34	-0.778737	27.694	3.48086	0.0125734	0.0434667	-3.27376	34	29	-0.37361	26.3196	1.50763	0.180533	0.269385	-5.92612	28	34	-0.870082	26.0616	5.23363	0.00168692	0.0115434	-1.09255	42	20	0.169216
sp|Q9UFC0|LRWD1_HUMAN	0.644978	27.6429	-2.50354	0.0453266	0.227637	-4.22543	11	16	1.34409	26.6194	-5.83663	0.00128029	0.051061	-0.488837	7	13	0.76594	26.5255	-3.67861	0.0107055	0.0962744	-2.79643	7	10	-0.491783	25.9266	2.13552	0.0754123	0.147471	-5.15619	12	9	1.46812	24.3361	-4.91288	0.0024009	0.0125795	-1.41643	9	16	0.136999	25.0302	-0.565103	0.591576	0.666668	-6.92598	15	10	0.474432
sp|O15392|BIRC5_HUMAN	-1.27062	26.1885	2.62155	0.0456423	0.227637	-4.04279	8	2	-1.23729	25.027	2.16226	0.0756762	0.267227	-4.81268	7	4	-1.27708	25.1932	2.5344	0.0451602	0.200944	-4.31781	7	5	NA	NA	NA	NA	NA	NA	NA	NA	NA	NA	NA	NA	NA	NA	NA	NA	NA	NA	NA	NA	NA	NA	NA	NA	NA
sp|Q86XP3|DDX42_HUMAN	-0.594051	27.9976	2.49803	0.0456701	0.227637	-4.23313	28	25	-0.202084	26.9349	1.16501	0.289925	0.529404	-6.08233	27	21	-0.646285	26.9223	2.73629	0.034569	0.176309	-4.03958	27	20	-0.291178	27.8613	0.868349	0.41773	0.527025	-6.71242	28	29	0.361151	24.9632	-0.824535	0.440029	0.537793	-6.6692	17	22	-1.06633	25.3016	6.82043	0.000398175	0.00693624	0.476211	31	18	0.35776
sp|P61313|RL15_HUMAN	-0.502003	29.3099	2.498	0.0456719	0.227637	-4.23317	11	9	-0.172966	28.3061	0.857106	0.42556	0.653201	-6.38722	8	8	-0.132696	28.5749	0.782566	0.464189	0.660386	-6.47727	8	8	0.0923665	27.8807	-0.395006	0.706148	0.77907	-7.03405	8	10	-0.689722	26.0766	3.3583	0.0143992	0.0408988	-3.35329	6	6	0.321172	26.6182	-1.7976	0.120085	0.189389	-5.60649	9	7	-0.820622
sp|Q96JM3|CHAP1_HUMAN	0.464519	28.3797	-2.49414	0.0459143	0.228242	-4.23857	22	25	0.17574	27.442	-0.821853	0.443799	0.669416	-6.41773	21	26	0.0584027	27.6071	-0.485177	0.645077	0.800102	-6.68044	21	23	0.0411329	27.1817	-0.184294	0.859698	0.900658	-7.10346	20	16	0.52899	25.2167	-2.63113	0.0376223	0.080463	-4.36893	14	19	-0.662632	25.4402	3.36708	0.0140556	0.0413937	-3.39235	21	13	0.129063
sp|Q8IXM6|NRM_HUMAN	0.930022	25.5294	-2.49061	0.0461374	0.22875	-4.24351	5	4	-1.12896	24.8935	3.98004	0.00789084	0.101245	-2.43203	4	2	-1.22168	25.037	4.62391	0.00378145	0.062043	-1.6801	4	5	-0.612787	23.1616	1.22628	0.273062	0.385397	-6.23168	2	2	-2.43819	22.084	8.64578	0.000106767	0.00372704	1.92347	3	2	NA	NA	NA	NA	NA	NA	NA	NA	NA
sp|Q8N0U8|VKORL_HUMAN	-1.0607	24.4717	2.48689	0.046373	0.229316	-4.24869	4	2	NA	NA	NA	NA	NA	NA	NA	NA	-0.950037	23.7749	1.33373	0.231576	0.45339	-5.91693	4	2	1.0465	23.2742	-2.47165	0.0472991	0.101639	-4.67877	2	3	-1.05143	21.7537	3.30772	0.015357	0.0420342	-3.42216	2	2	-0.419665	22.6121	1.19548	0.275021	0.365917	-6.36444	2	2	NA
sp|Q9BY77|PDIP3_HUMAN	-0.555441	29.5896	2.4821	0.0466792	0.230227	-4.2554	21	17	-0.203523	28.3948	1.42178	0.206839	0.447194	-5.78557	16	17	-0.441565	28.534	2.66504	0.037967	0.181344	-4.1375	16	16	-0.344514	27.9182	1.92904	0.1007	0.183629	-5.44497	15	14	-0.78868	26.4287	3.65871	0.00990069	0.0311924	-2.95118	18	14	-0.353844	26.3856	2.0393	0.0853586	0.146836	-5.27125	18	17	0.350316
sp|P17301|ITA2_HUMAN	-1.47856	23.2204	2.47956	0.0468425	0.230431	-4.25896	2	3	NA	NA	NA	NA	NA	NA	NA	NA	NA	NA	NA	NA	NA	NA	NA	NA	NA	NA	NA	NA	NA	NA	NA	NA	NA	NA	NA	NA	NA	NA	NA	NA	NA	NA	NA	NA	NA	NA	NA	NA	NA
sp|Q9Y3A4|RRP7A_HUMAN	0.448679	28.8974	-2.47574	0.0470883	0.230471	-4.26429	10	10	-0.0244257	27.5681	0.186022	0.858797	0.927838	-6.76754	11	11	0.226815	27.9179	-1.59898	0.161891	0.373656	-5.58947	11	11	-0.808282	26.7889	4.20932	0.00530144	0.0256391	-2.33675	8	7	-0.304345	25.6501	1.42447	0.202378	0.293067	-6.03025	8	8	-0.0282675	25.7959	0.165056	0.874078	0.907485	-7.08963	10	7	-1.76174
sp|Q9ULM3|YETS2_HUMAN	-0.570432	26.0733	2.47565	0.0470947	0.230471	-4.26442	16	15	-1.47424	24.2489	5.11573	0.00245841	0.0588759	-1.18214	12	7	-1.14748	24.6044	3.08112	0.0221713	0.140427	-3.57201	12	8	-0.545886	22.7528	0.801309	0.452731	0.559918	-6.77044	4	3	-0.696246	21.4613	1.95779	0.0961762	0.160845	-5.32386	8	4	NA	NA	NA	NA	NA	NA	NA	NA	-0.00748277
sp|Q9ULV3|CIZ1_HUMAN	-1.16217	24.9066	2.46848	0.0475606	0.23215	-4.27444	12	8	-0.362596	24.1551	1.83556	0.118066	0.343163	-5.25531	10	9	-0.955142	24.0637	4.74705	0.00333388	0.0578912	-1.54502	10	7	-1.22514	22.8296	2.53141	0.0509357	0.107495	-4.55577	7	3	-0.161154	22.3573	0.419328	0.68904	0.759398	-6.94078	9	11	NA	NA	NA	NA	NA	NA	NA	NA	-0.626678
sp|Q9UNN8|EPCR_HUMAN	1.38852	23.79	-2.46133	0.04803	0.233837	-4.28444	2	4	-0.988674	23.0166	3.65367	0.0114263	0.112339	-2.82891	3	2	0.0887777	23.7149	-0.398759	0.704133	0.837566	-6.72315	3	3	2.16133	24.5048	-4.8059	0.00446393	0.0229147	-1.88165	2	4	NA	NA	NA	NA	NA	NA	NA	NA	NA	NA	NA	NA	NA	NA	NA	NA	0.188941
sp|P04075|ALDOA_HUMAN	-1.73864	25.1644	2.45711	0.0483096	0.234593	-4.29034	7	6	0.526134	23.6698	-0.748141	0.489609	0.70228	-6.36266	4	5	NA	NA	NA	NA	NA	NA	NA	NA	-3.99304	24.3076	6.5743	0.000532151	0.00935774	0.173785	11	2	-0.393072	22.5174	0.575602	0.585043	0.669862	-6.85477	8	6	-1.35549	25.4576	6.11966	0.000727703	0.00807573	-0.177239	15	7	-2.03988
sp|Q14739|LBR_HUMAN	-0.420626	29.6647	2.44872	0.0488702	0.235682	-4.30207	15	15	-0.11349	28.7556	0.735908	0.490619	0.70228	-6.48781	14	15	-0.0659496	29.0461	0.444572	0.672507	0.820432	-6.70148	14	15	-0.410051	28.1742	2.25405	0.0639185	0.129134	-4.98841	16	14	-1.74782	25.9579	5.16296	0.00185933	0.0107894	-1.13874	15	6	-0.171445	26.5033	0.830969	0.436394	0.519109	-6.72825	14	15	-1.42377
sp|P82650|RT22_HUMAN	0.772786	23.6262	-2.4482	0.0489054	0.235682	-4.30281	4	6	-0.0206925	22.4847	0.0288843	0.978127	0.989248	-6.67702	3	3	1.41539	23.5648	-2.96848	0.0321088	0.170452	-3.74704	3	3	1.88234	24.9893	-5.19769	0.00186114	0.0161863	-1.19275	4	7	NA	NA	NA	NA	NA	NA	NA	NA	0.656613	23.6134	-2.17414	0.0705675	0.127161	-5.08043	4	6	-0.0620488
sp|P30260|CDC27_HUMAN	0.518565	27.9002	-2.44816	0.0489081	0.235682	-4.30286	14	18	-0.112613	26.8949	0.567038	0.592054	0.779301	-6.60631	18	17	0.345725	27.3181	-1.96444	0.0980216	0.28681	-5.10451	18	17	-1.11936	25.9816	5.09907	0.00205361	0.0167387	-1.30041	14	10	0.382649	24.1342	-1.26955	0.249568	0.348019	-6.21591	8	14	-0.490524	24.9137	3.20925	0.0172217	0.0465535	-3.60961	17	7	-0.842159
sp|P42766|RL35_HUMAN	-0.74237	28.224	2.44172	0.0493434	0.236718	-4.31187	3	4	-0.56638	27.506	2.97986	0.0258479	0.174941	-3.69817	3	2	-0.0410396	28.0019	0.297606	0.776227	0.881617	-6.76301	3	2	-0.349797	26.9307	1.90115	0.104714	0.187365	-5.48349	2	3	NA	NA	NA	NA	NA	NA	NA	NA	-0.485983	25.5332	1.75611	0.127311	0.196194	-5.66281	2	3	-1.0832
sp|P51572|BAP31_HUMAN	-0.711696	27.8646	2.44117	0.0493808	0.236718	-4.31264	10	9	0.0858378	27.393	-0.31465	0.764097	0.877279	-6.73066	9	9	-0.317817	27.4063	1.18364	0.282143	0.51044	-6.08837	9	9	1.0549	27.1881	-5.95797	0.00090769	0.0116765	-0.407894	8	9	0.0965145	25.3725	-0.378713	0.717462	0.784798	-6.95898	9	5	0.368841	26.1223	-2.13947	0.0741017	0.132481	-5.12967	9	9	-0.211062
sp|Q92917|GPKOW_HUMAN	-0.715642	25.1091	2.43944	0.0494989	0.236718	-4.31506	6	6	0.920926	23.5153	-1.21125	0.273079	0.51319	-6.03135	4	7	0.497076	23.5107	-0.746641	0.484022	0.676684	-6.50612	4	6	-0.602289	24.3945	1.26644	0.251115	0.362749	-6.30054	7	4	3.31291	21.7207	-8.87479	9.17e-05	0.00372704	2.0824	2	10	-2.07484	22.4756	5.10315	0.00192505	0.0121232	-1.2365	8	2	1.78331
sp|Q7Z5J4|RAI1_HUMAN	-0.678345	26.304	2.43658	0.0496943	0.237052	-4.31907	27	22	-2.22657	24.3804	5.78959	0.0013335	0.051061	-0.531889	20	10	-1.47086	24.9477	4.01554	0.00727498	0.085012	-2.38236	20	14	-1.81273	23.433	4.75014	0.00293949	0.0191105	-1.69271	10	9	-3.52875	22.6571	9.9816	4.6e-05	0.0032174	2.79462	22	6	-1.24402	22.936	4.14123	0.00548033	0.0221649	-2.3755	16	7	-1.48747
sp|P10412|H14_HUMAN	-1.13401	29.8546	2.4321	0.0500014	0.237916	-4.32532	3	3	-1.10277	28.0503	2.38061	0.0564002	0.241995	-4.5128	2	3	-0.516856	28.599	0.943491	0.382524	0.596249	-6.33508	2	3	NA	NA	NA	NA	NA	NA	NA	NA	-1.61057	26.1297	2.43683	0.0491633	0.0970675	-4.64608	4	3	NA	NA	NA	NA	NA	NA	NA	NA	NA
sp|Q8NBS9|TXND5_HUMAN	0.787838	23.8112	-2.42257	0.0506623	0.240455	-4.33866	2	5	NA	NA	NA	NA	NA	NA	NA	NA	NA	NA	NA	NA	NA	NA	NA	NA	1.96245	26.2437	-3.22521	0.0173545	0.0535357	-3.62021	8	11	0.477456	23.0525	-1.60194	0.158422	0.241285	-5.8048	5	6	0.70096	25.6922	-2.09615	0.0787726	0.138518	-5.19104	12	11	0.131003
sp|Q9Y6I9|TX264_HUMAN	-1.9905	25.1644	2.41574	0.0511417	0.242122	-4.34821	7	5	-2.33117	23.5292	4.76134	0.00346978	0.066244	-1.55063	7	2	-1.3183	24.2224	2.604	0.0411626	0.18884	-4.22163	7	3	-0.32678	23.061	1.89864	0.105083	0.187641	-5.48695	2	2	-2.31869	21.9096	11.9467	1.57e-05	0.00312898	3.86608	3	2	-0.094842	23.4889	0.433927	0.678833	0.742668	-6.99848	5	4	-1.05925
sp|Q92621|NU205_HUMAN	1.17313	31.1464	-2.4091	0.0516118	0.242679	-4.35749	43	53	0.507221	29.7838	-1.07448	0.32549	0.560905	-6.17855	46	47	1.35586	30.4641	-8.3989	0.00017162	0.0227047	1.55719	46	46	-1.13492	29.9954	1.281	0.246285	0.358525	-6.28362	40	31	-2.08804	29.9674	3.56231	0.0111485	0.0339274	-3.07886	40	40	0.643827	29.6236	-2.08721	0.0797737	0.139604	-5.20368	53	25	1.12262
sp|Q9Y4W6|AFG32_HUMAN	1.15925	23.1282	-2.70478	0.0516945	0.242679	-3.96777	2	5	NA	NA	NA	NA	NA	NA	NA	NA	NA	NA	NA	NA	NA	NA	NA	NA	2.43339	23.7653	-6.3052	0.00131245	0.014182	-0.529058	2	11	NA	NA	NA	NA	NA	NA	NA	NA	0.386906	23.9555	-0.933122	0.385179	0.471159	-6.63603	11	8	0.543187
sp|Q9UQ35|SRRM2_HUMAN	-0.476622	31.402	2.40556	0.0518647	0.242679	-4.36245	46	43	0.0418667	30.3804	-0.266531	0.799102	0.892743	-6.74663	43	41	0.00356256	30.5865	-0.027678	0.978833	0.987831	-6.81338	43	40	0.18358	30.428	-1.06109	0.32845	0.442064	-6.52624	42	54	-0.0455486	28.8134	0.266575	0.798393	0.852897	-6.99994	41	43	0.0193521	28.3222	-0.101022	0.922677	0.94518	-7.0994	46	38	0.47995
sp|Q92754|AP2C_HUMAN	1.53615	24.1582	-2.40529	0.051884	0.242679	-4.36283	3	8	1.10556	22.973	-1.68832	0.144308	0.378086	-5.44938	3	5	-0.00695207	22.709	0.0118826	0.990912	0.994122	-6.81374	3	4	NA	NA	NA	NA	NA	NA	NA	NA	-1.8385	20.5629	4.3563	0.00657904	0.0233585	-2.25951	3	4	NA	NA	NA	NA	NA	NA	NA	NA	-1.28563
sp|Q9NUQ7|UFSP2_HUMAN	0.538399	23.4838	-2.51752	0.0519016	0.242679	-4.17674	2	3	NA	NA	NA	NA	NA	NA	NA	NA	NA	NA	NA	NA	NA	NA	NA	NA	-0.224955	22.6629	0.910633	0.396706	0.505166	-6.67396	2	2	1.06627	20.5352	-3.07454	0.026023	0.0613263	-3.76606	2	2	NA	NA	NA	NA	NA	NA	NA	NA	NA
sp|Q96K58|ZN668_HUMAN	-1.08572	25.0109	2.39673	0.0525004	0.244073	-4.3748	6	3	-1.75098	23.0088	4.17767	0.00961102	0.103948	-2.39832	3	3	-1.44391	23.5409	2.93227	0.0442571	0.199587	-3.8563	3	3	NA	NA	NA	NA	NA	NA	NA	NA	NA	NA	NA	NA	NA	NA	NA	NA	NA	NA	NA	NA	NA	NA	NA	NA	NA
sp|P60604|UB2G2_HUMAN	-0.502194	26.2844	2.39323	0.0527549	0.244073	-4.3797	3	3	-0.583008	24.3162	1.26728	0.253817	0.493355	-5.96803	2	2	NA	NA	NA	NA	NA	NA	NA	NA	1.56805	24.5479	-2.85557	0.0281232	0.0710976	-4.13423	2	4	NA	NA	NA	NA	NA	NA	NA	NA	0.580299	22.9442	-1.33677	0.235912	0.322342	-6.088	3	2	NA
sp|Q9NQT5|EXOS3_HUMAN	-0.556444	27.7062	2.3928	0.0527863	0.244073	-4.3803	9	9	-0.324932	27.2387	1.68664	0.144637	0.378276	-5.45156	9	8	-0.469501	27.3783	3.68505	0.010625	0.0962744	-2.78834	9	9	-0.502144	26.1986	2.41919	0.0508427	0.107495	-4.7535	6	6	-0.216871	24.8455	1.11404	0.306349	0.413661	-6.38934	6	7	-0.198212	25.4489	0.575704	0.584812	0.660271	-6.91937	7	7	0.571844
sp|Q02978|M2OM_HUMAN	0.644041	25.0728	-2.39242	0.0528137	0.244073	-4.38083	3	4	-0.0280658	24.3492	0.211776	0.839566	0.918214	-6.76165	4	3	0.256647	24.7039	-1.59324	0.163165	0.37613	-5.59683	4	6	1.73333	25.2575	-5.30717	0.00167099	0.0155657	-1.07485	4	8	NA	NA	NA	NA	NA	NA	NA	NA	0.396703	24.5187	-1.63336	0.151233	0.225795	-5.82671	9	3	0.620467
sp|Q99798|ACON_HUMAN	2.2207	25.2071	-2.50231	0.0528923	0.244073	-4.19639	3	9	1.64839	23.8051	-3.94639	0.00819167	0.101245	-2.47217	4	8	2.62969	24.5072	-10.6232	4.64e-05	0.0186397	2.82695	4	17	1.26888	27.7393	-3.77132	0.00882421	0.0347392	-2.89083	19	26	3.87367	22.8428	-4.05813	0.00614686	0.022496	-2.43651	7	20	1.37341	26.401	-3.97348	0.00666916	0.0250913	-2.58845	25	26	-0.264761
sp|Q96EP5|DAZP1_HUMAN	-0.660706	27.9474	2.39021	0.0529751	0.244073	-4.38392	10	7	0.051344	26.7419	-0.237162	0.820729	0.905315	-6.7551	7	8	0.117989	26.9733	-0.372951	0.722245	0.845277	-6.73437	7	7	-0.476015	27.7839	1.17684	0.282704	0.395117	-6.40213	6	9	3.18965	24.3223	-3.7768	0.0085774	0.0280542	-2.79656	5	6	0.0225854	26.0206	-0.112768	0.913728	0.940603	-7.09796	7	7	-0.327776
sp|Q02218|ODO1_HUMAN	0.880424	24.332	-2.38625	0.0532659	0.244816	-4.38946	4	9	0.783176	22.0778	-1.21162	0.272948	0.51319	-6.03094	2	5	2.09025	22.9711	-4.75744	0.00329895	0.057825	-1.53373	2	6	2.10732	27.2359	-4.54548	0.00365623	0.0213234	-1.93122	14	23	3.75815	22.009	-6.26065	0.000663829	0.00632199	-0.0228289	4	14	1.27192	25.3414	-4.24947	0.00483918	0.0209045	-2.24036	15	19	0.261277
sp|P17480|UBF1_HUMAN	-0.479089	29.781	2.38003	0.0537258	0.24633	-4.39817	26	22	-0.185025	28.9145	1.26817	0.25352	0.493355	-5.96701	22	23	-0.469707	29.0339	2.9826	0.0251286	0.148991	-3.70437	22	20	-0.839466	28.3037	4.05323	0.00633578	0.0277337	-2.5309	21	16	-0.747173	26.383	3.41758	0.0133587	0.0386901	-3.27297	17	16	-0.699585	26.2078	3.08265	0.0203225	0.0516577	-3.78595	20	15	0.463545
sp|Q7Z3B4|NUP54_HUMAN	0.491184	29.1596	-2.37787	0.0538864	0.246468	-4.40119	14	18	-0.068624	28.138	0.424161	0.686811	0.832553	-6.68491	18	17	-0.0621616	28.3932	0.381199	0.716434	0.842491	-6.73086	18	17	-0.374659	27.7979	1.96062	0.0963386	0.178145	-5.40118	16	14	0.465163	26.1915	-2.50456	0.0447669	0.0904838	-4.54941	13	16	-0.826329	26.0051	4.10591	0.00570963	0.0226421	-2.41999	16	9	-0.221641
sp|Q96PM9|Z385A_HUMAN	1.4265	22.6378	-2.3717	0.0543476	0.247977	-4.40981	3	6	0.805539	21.2549	-1.06203	0.330652	0.565622	-6.19137	2	5	-0.00975449	21.1956	0.0173677	0.986717	0.99152	-6.81365	2	2	NA	NA	NA	NA	NA	NA	NA	NA	NA	NA	NA	NA	NA	NA	NA	NA	NA	NA	NA	NA	NA	NA	NA	NA	NA
sp|Q9BWU0|NADAP_HUMAN	-1.14948	24.2106	2.47614	0.0546458	0.248737	-4.23026	5	3	NA	NA	NA	NA	NA	NA	NA	NA	-1.87938	23.0212	6.45258	0.000708273	0.033296	0.100893	6	3	-1.0722	23.0321	2.22425	0.0666276	0.133044	-5.03069	4	3	0.405628	21.032	-0.957176	0.374103	0.47541	-6.54866	4	5	NA	NA	NA	NA	NA	NA	NA	NA	NA
sp|Q10589|BST2_HUMAN	-1.81498	23.8926	2.3606	0.0551881	0.250059	-4.42533	2	2	NA	NA	NA	NA	NA	NA	NA	NA	-0.519172	23.6195	2.22816	0.0775884	0.252027	-4.68392	2	2	NA	NA	NA	NA	NA	NA	NA	NA	NA	NA	NA	NA	NA	NA	NA	NA	NA	NA	NA	NA	NA	NA	NA	NA	NA
sp|Q9BW60|ELOV1_HUMAN	-1.23793	27.1961	2.36044	0.0552009	0.250059	-4.42557	3	3	-0.186332	25.9029	0.575394	0.586753	0.776792	-6.60108	3	3	-0.27386	26.0519	0.851275	0.427883	0.63054	-6.41908	3	3	-0.55214	25.484	1.36424	0.22021	0.329444	-6.18477	2	2	-0.19687	23.7044	0.3759	0.719449	0.78572	-6.96017	3	2	-0.475837	24.675	1.14014	0.295776	0.386163	-6.42549	2	3	-0.249519
sp|Q99933|BAG1_HUMAN	-1.25611	26.1445	2.35687	0.0554735	0.250693	-4.43055	11	7	0.32533	25.3672	-1.16799	0.288813	0.527889	-6.07908	8	9	-0.439881	25.1819	1.41041	0.209012	0.42917	-5.82513	8	6	-1.81941	24.3108	3.88643	0.00769642	0.0319866	-2.74243	7	4	-2.43172	23.2568	10.4063	3.59e-05	0.0032174	3.0455	9	5	-0.242942	24.0395	0.699267	0.509407	0.588377	-6.83426	7	5	-1.57956
sp|Q9P2X0|DPM3_HUMAN	-0.679771	25.9024	2.35151	0.0558866	0.251561	-4.43804	2	2	-0.0530956	25.0141	0.285453	0.78527	0.888687	-6.74066	2	2	0.164261	25.3131	-0.77566	0.467957	0.663332	-6.4829	2	2	0.0411601	24.9174	-0.136463	0.895805	0.928201	-7.11228	2	2	NA	NA	NA	NA	NA	NA	NA	NA	0.306503	24.5186	-1.23	0.262711	0.354174	-6.32544	2	3	-0.392791
sp|P62263|RS14_HUMAN	-0.420194	28.9979	2.34947	0.0560448	0.251561	-4.4409	9	7	-0.0606435	27.8376	0.442396	0.674308	0.826319	-6.67604	7	7	0.0764466	28.1566	-0.519378	0.622438	0.78353	-6.66141	7	7	0.664835	28.2199	-2.58467	0.0405172	0.0916484	-4.51785	8	8	-0.325237	26.1015	1.48191	0.187044	0.276552	-5.95862	5	7	0.58163	26.742	-3.20843	0.0172401	0.0465535	-3.61076	6	8	-0.199472
sp|Q96N64|PWP2A_HUMAN	1.07534	23.8345	-2.3478	0.0561744	0.251561	-4.44323	3	5	0.657327	22.9906	-0.632761	0.555987	0.754784	-6.44873	3	6	-0.319942	22.6088	0.358196	0.735149	0.853238	-6.62858	3	5	-0.430374	22.632	1.77104	0.125632	0.212496	-5.66116	4	3	-1.0912	21.8064	3.15421	0.0187157	0.0486176	-3.63311	3	4	NA	NA	NA	NA	NA	NA	NA	NA	-0.992148
sp|Q13151|ROA0_HUMAN	-0.395908	30.9513	2.34749	0.0561985	0.251561	-4.44366	10	8	-0.176965	29.5134	1.40889	0.210431	0.44965	-5.8012	9	8	-0.180825	29.7699	1.30652	0.240097	0.465977	-5.94885	9	8	0.248244	30.0856	-1.20214	0.273456	0.385611	-6.37391	8	8	0.853091	27.6313	-2.94821	0.0245343	0.0585857	-3.92021	7	8	0.914988	28.085	-5.62311	0.00115225	0.00953548	-0.677184	7	10	-0.548291
sp|Q9BVI4|NOC4L_HUMAN	0.501536	29.9219	-2.34342	0.0565165	0.252387	-4.44936	17	21	0.0229552	28.9842	-0.105017	0.919919	0.963001	-6.78115	23	21	-0.00825968	29.2184	0.0462644	0.964629	0.983262	-6.81259	23	22	-0.274414	28.2748	1.27164	0.249379	0.361084	-6.2945	17	13	0.928345	25.828	-3.64617	0.0100539	0.0314841	-2.96771	10	18	-1.09207	26.039	3.92797	0.00703925	0.0256836	-2.64696	23	9	-1.40748
sp|Q15021|CND1_HUMAN	0.902511	22.7182	-2.44529	0.0567935	0.253026	-4.27024	2	5	2.62038	24.1822	-3.80349	0.0137555	0.127	-2.78787	5	17	0.766229	23.2769	-1.03717	0.348228	0.570051	-6.12765	5	8	-0.0608738	22.1942	0.269581	0.797927	0.851032	-6.96951	2	2	NA	NA	NA	NA	NA	NA	NA	NA	NA	NA	NA	NA	NA	NA	NA	NA	NA
sp|Q13444|ADA15_HUMAN	0.851302	22.9633	-2.33272	0.0573606	0.254512	-4.46433	3	4	-0.121181	21.699	0.204488	0.844996	0.920918	-6.76339	2	4	0.208165	22.168	-0.378792	0.718128	0.843085	-6.73189	2	4	NA	NA	NA	NA	NA	NA	NA	NA	NA	NA	NA	NA	NA	NA	NA	NA	NA	NA	NA	NA	NA	NA	NA	NA	NA
sp|P61513|RL37A_HUMAN	-1.74235	26.3068	2.33226	0.0573967	0.254512	-4.46496	3	2	NA	NA	NA	NA	NA	NA	NA	NA	NA	NA	NA	NA	NA	NA	NA	NA	-0.242801	25.7899	1.35346	0.223439	0.332434	-6.19776	2	2	NA	NA	NA	NA	NA	NA	NA	NA	0.618389	25.6445	-2.44027	0.0485985	0.0957244	-4.69989	2	2	-1.63948
sp|P28288|ABCD3_HUMAN	0.594593	26.592	-2.32522	0.0579596	0.256407	-4.47481	9	11	0.0491765	25.6197	-0.236729	0.82105	0.905315	-6.75522	10	10	0.470896	26.0294	-2.53514	0.0451156	0.200944	-4.31679	10	10	1.6616	27.5002	-8.25726	0.000148266	0.00692298	1.55153	11	13	2.53059	23.2732	-9.12768	7.78e-05	0.00359913	2.25309	3	12	1.03407	25.8739	-5.05187	0.00202882	0.0122673	-1.29373	12	14	0.023581
sp|Q6UWP7|LCLT1_HUMAN	-0.855064	24.9781	2.31918	0.0584464	0.257602	-4.48324	4	4	0.816631	22.9312	-1.12906	0.303632	0.538851	-6.12113	5	4	0.354729	22.8708	-0.49054	0.641498	0.797175	-6.67753	5	4	0.187107	23.6747	-0.337927	0.746632	0.809565	-7.05768	3	3	0.389134	21.3836	-1.42507	0.202211	0.293067	-6.02951	2	2	NA	NA	NA	NA	NA	NA	NA	NA	NA
sp|Q13868|EXOS2_HUMAN	-0.431901	28.5803	2.31808	0.058536	0.257602	-4.48479	8	10	-0.330494	27.2868	1.84633	0.116344	0.339579	-5.24095	11	8	-0.443608	27.4541	2.03725	0.0886878	0.270578	-5.00508	11	9	-0.676993	26.763	3.55931	0.011412	0.0411914	-3.16916	10	10	-0.14495	24.9731	0.351838	0.736546	0.798171	-6.97004	6	8	-0.606034	25.5411	2.09734	0.0786406	0.13842	-5.18936	9	7	-0.103075
sp|Q9Y520|PRC2C_HUMAN	-1.40703	23.0931	2.41739	0.058815	0.257602	-4.30645	2	4	NA	NA	NA	NA	NA	NA	NA	NA	NA	NA	NA	NA	NA	NA	NA	NA	NA	NA	NA	NA	NA	NA	NA	NA	NA	NA	NA	NA	NA	NA	NA	NA	NA	NA	NA	NA	NA	NA	NA	NA	NA
sp|P62258|1433E_HUMAN	-1.36691	23.8116	2.31388	0.058878	0.257602	-4.49066	3	6	0.527722	23.266	-1.02137	0.347993	0.579868	-6.23258	2	6	-0.113579	23.198	0.249724	0.811286	0.906086	-6.77797	2	4	-1.33798	26.6882	2.75239	0.0322858	0.0783729	-4.27985	12	9	0.279189	23.5524	-0.553148	0.599419	0.683903	-6.86865	7	8	-0.681607	25.4028	2.08858	0.0796189	0.139515	-5.20174	14	9	1.9289
sp|Q9NX14|NDUBB_HUMAN	1.40208	24.536	-2.31347	0.0589116	0.257602	-4.49123	3	3	NA	NA	NA	NA	NA	NA	NA	NA	NA	NA	NA	NA	NA	NA	NA	NA	0.184087	25.2988	-0.3026	0.772149	0.82915	-7.07053	3	3	NA	NA	NA	NA	NA	NA	NA	NA	0.223243	24.6132	-1.18282	0.279654	0.369623	-6.37856	3	3	0.525334
sp|P32780|TF2H1_HUMAN	1.00694	25.1265	-2.30336	0.0597431	0.260525	-4.50535	5	7	1.36844	24.7191	-1.75056	0.132579	0.363586	-5.36792	6	8	0.554349	24.5521	-0.702062	0.509433	0.697514	-6.54036	6	8	0.173303	23.3698	-0.533814	0.612167	0.699884	-6.96219	3	3	1.35659	22.1954	-3.39799	0.0136932	0.0393769	-3.29946	3	8	0.801647	23.7745	-2.82943	0.0284884	0.0653378	-4.14329	5	8	1.76397
sp|Q8WXX5|DNJC9_HUMAN	-0.581524	26.3968	2.30201	0.0598558	0.260525	-4.50725	9	8	1.22355	24.813	-4.67364	0.00378847	0.0672003	-1.64477	4	6	0.900696	24.85	-3.82366	0.00904588	0.0944228	-2.616	4	6	0.26386	22.6495	-0.595626	0.572634	0.664326	-6.92388	2	2	-0.0134909	22.5116	0.03672	0.971856	0.979722	-7.03985	5	5	0.0130216	24.1256	-0.0435959	0.966578	0.977861	-7.10418	7	6	-0.927634
sp|Q8NBM4|UBAC2_HUMAN	-1.03166	24.275	2.29127	0.0607542	0.263827	-4.52224	6	4	-1.27305	22.3065	3.37573	0.0158663	0.132765	-3.17979	5	2	-0.440789	22.9872	1.05529	0.332666	0.555341	-6.22491	5	3	0.543543	22.9206	-2.28146	0.0615279	0.125376	-4.94949	2	2	NA	NA	NA	NA	NA	NA	NA	NA	NA	NA	NA	NA	NA	NA	NA	NA	NA
sp|Q9Y512|SAM50_HUMAN	0.949454	23.7982	-2.28171	0.0615664	0.266741	-4.5356	4	8	-0.348283	22.7967	0.535573	0.612263	0.794049	-6.62539	3	5	1.6011	24.0111	-5.20955	0.00211559	0.0465498	-1.05831	3	11	2.52439	24.8072	-3.36082	0.0146095	0.0476846	-3.43539	6	11	NA	NA	NA	NA	NA	NA	NA	NA	0.732202	24.3326	-1.68793	0.140108	0.21232	-5.75438	13	7	-1.11332
sp|Q8NEZ4|MLL3_HUMAN	0.829399	22.2763	-2.53933	0.0617559	0.266949	-4.1586	2	3	NA	NA	NA	NA	NA	NA	NA	NA	NA	NA	NA	NA	NA	NA	NA	NA	NA	NA	NA	NA	NA	NA	NA	NA	NA	NA	NA	NA	NA	NA	NA	NA	NA	NA	NA	NA	NA	NA	NA	NA	NA
sp|P48643|TCPE_HUMAN	-1.32735	27.6376	2.27533	0.0621143	0.267885	-4.54451	25	16	0.295262	26.5319	-0.747265	0.484241	0.701211	-6.47891	18	18	0.581742	26.8697	-1.7179	0.137575	0.341275	-5.43497	18	18	-0.409694	27.7358	2.11656	0.0774381	0.149729	-5.18292	21	18	2.37071	25.4904	-4.10195	0.00584234	0.0217944	-2.38151	17	22	-0.805841	26.3303	3.70348	0.00923048	0.0310526	-2.93998	27	18	2.38489
sp|Q15005|SPCS2_HUMAN	-0.583665	27.3597	2.27136	0.0624583	0.268756	-4.55006	10	8	-0.29547	26.3426	1.82778	0.119327	0.344517	-5.26568	8	8	-0.0810671	26.6573	0.517337	0.623777	0.783622	-6.66258	8	6	-0.816196	25.697	4.86707	0.00260182	0.0185548	-1.55926	5	6	-0.777513	24.2314	4.59859	0.00335099	0.0147026	-1.7786	5	4	0.464446	25.3603	-3.07704	0.0204734	0.0518963	-3.79381	6	7	-0.771975
sp|Q15637|SF01_HUMAN	-0.612485	29.018	2.26876	0.0626844	0.269116	-4.55369	16	13	-0.227762	27.453	0.99718	0.358656	0.592368	-6.25658	15	13	-0.206597	27.6955	0.75097	0.481601	0.673807	-6.5027	15	11	-0.345786	28.1384	1.39805	0.210346	0.317958	-6.14368	14	16	0.24453	25.8873	-0.84594	0.428848	0.528781	-6.6507	11	11	-0.754692	26.1003	3.67531	0.00955491	0.0317915	-2.97725	14	12	-0.0836075
sp|Q93009|UBP7_HUMAN	-0.423759	30.0426	2.2668	0.0628553	0.269237	-4.55642	50	43	-0.128124	29.0225	0.916054	0.396323	0.628057	-6.33402	47	43	-0.0621427	29.3076	0.383823	0.71459	0.842276	-6.72973	47	45	-0.121714	29.0824	0.451372	0.667171	0.748292	-7.00729	40	46	0.463948	26.6816	-2.41061	0.0509849	0.0994514	-4.6835	24	37	-0.368789	27.0981	2.27865	0.0609207	0.113835	-4.9314	47	34	0.587614
sp|Q15024|EXOS7_HUMAN	-0.537114	28.1681	2.26285	0.063201	0.270106	-4.56193	9	10	0.0479383	27.5679	-0.344651	0.742575	0.864478	-6.71942	11	11	-0.249901	27.6415	1.50879	0.183022	0.399324	-5.70378	11	11	-0.279417	26.5776	1.62082	0.154875	0.251389	-5.86109	8	6	0.252523	25.1256	-1.05739	0.329567	0.433444	-6.44883	9	10	-0.636381	25.3428	3.95403	0.00682461	0.0253608	-2.61341	10	9	-0.00687665
sp|P23511|NFYA_HUMAN	1.44361	24.2529	-2.25853	0.0635819	0.27102	-4.56796	2	2	0.382204	23.9655	-0.934868	0.387324	0.621049	-6.31649	2	2	NA	NA	NA	NA	NA	NA	NA	NA	NA	NA	NA	NA	NA	NA	NA	NA	-0.574055	22.2523	1.67361	0.143357	0.222313	-5.71058	2	2	NA	NA	NA	NA	NA	NA	NA	NA	-0.570545
sp|Q12824|SNF5_HUMAN	-0.469825	29.1171	2.25587	0.063818	0.27102	-4.57168	17	14	-0.244017	27.9979	1.46752	0.194544	0.439038	-5.7296	13	12	-0.519029	28.1076	2.91772	0.0273087	0.154694	-3.7921	13	12	-1.8179	26.601	7.79044	0.000206454	0.00741784	1.19714	11	10	-0.250365	25.5923	0.816504	0.444278	0.542039	-6.67604	10	11	-1.03438	25.4738	6.81439	0.000400168	0.00693624	0.470816	13	8	-0.63943
sp|Q14146|URB2_HUMAN	0.84591	27.8938	-2.25556	0.0638454	0.27102	-4.57211	21	29	-0.553705	26.523	1.39712	0.21376	0.45324	-5.8154	22	18	0.299017	27.1482	-1.34732	0.227421	0.448565	-5.90085	22	22	-1.57159	25.2409	3.23372	0.0171665	0.053129	-3.60853	14	13	-2.10722	24.4199	9.66831	5.55e-05	0.0032174	2.60192	17	10	NA	NA	NA	NA	NA	NA	NA	NA	-0.0322072
sp|Q5PSV4|BRM1L_HUMAN	-1.23834	22.5112	2.5017	0.064344	0.271883	-4.20251	2	2	NA	NA	NA	NA	NA	NA	NA	NA	NA	NA	NA	NA	NA	NA	NA	NA	NA	NA	NA	NA	NA	NA	NA	NA	NA	NA	NA	NA	NA	NA	NA	NA	NA	NA	NA	NA	NA	NA	NA	NA	NA
sp|Q9BUL5|PHF23_HUMAN	-0.730425	24.7589	2.24776	0.0645422	0.271883	-4.583	6	4	NA	NA	NA	NA	NA	NA	NA	NA	0.0665068	23.6872	-0.148176	0.887149	0.949495	-6.80116	5	2	-0.381568	22.7828	0.558847	0.595973	0.685932	-6.94713	4	3	-1.40033	21.6876	3.35687	0.0144253	0.0409012	-3.35523	6	3	NA	NA	NA	NA	NA	NA	NA	NA	0.605508
sp|P51970|NDUA8_HUMAN	1.05276	25.2025	-2.24566	0.0647311	0.271883	-4.58593	3	7	0.70875	23.5128	-1.48771	0.189339	0.434503	-5.70465	3	5	1.37309	24.0199	-4.40258	0.00476784	0.0706136	-1.92882	3	7	0.819584	25.8618	-3.6868	0.00976884	0.0372797	-3.00102	7	8	NA	NA	NA	NA	NA	NA	NA	NA	2.37092	24.1921	-4.47409	0.00375879	0.0180575	-1.96559	5	7	0.999944
sp|P52292|IMA2_HUMAN	0.461866	30.1012	-2.24514	0.0647773	0.271883	-4.58665	14	17	0.200529	28.9264	-1.24271	0.262111	0.502694	-5.996	17	17	-0.0095404	29.0793	0.0605385	0.95373	0.983262	-6.81171	17	15	0.188957	28.041	-1.00646	0.352062	0.464261	-6.58176	10	10	-0.239001	26.4378	1.31491	0.234826	0.331459	-6.16277	11	12	-0.042102	26.589	0.242499	0.816109	0.862554	-7.07158	15	13	1.37684
sp|Q92979|NEP1_HUMAN	-0.431064	30.3933	2.24402	0.0648784	0.271883	-4.58821	14	14	0.150832	29.2737	-0.917387	0.395681	0.628057	-6.33279	14	15	0.0252506	29.4633	-0.158368	0.87946	0.943984	-6.79936	14	16	-0.47075	28.929	2.8416	0.0286516	0.0717655	-4.1539	13	13	-0.238485	27.2869	0.994687	0.356907	0.460424	-6.51213	11	13	-0.0634406	27.1997	0.355284	0.73399	0.789983	-7.03333	13	13	-1.1325
sp|Q9HC52|CBX8_HUMAN	0.450439	28.255	-2.24128	0.0651259	0.271883	-4.59203	14	15	0.544686	27.5738	-3.80294	0.00962688	0.103948	-2.64531	10	10	0.0466238	27.5379	-0.305216	0.770706	0.877739	-6.7604	10	11	-0.302812	26.5254	0.961919	0.372297	0.481213	-6.62546	14	12	-0.487985	25.4772	2.55526	0.041747	0.0863199	-4.47707	14	11	0.196759	25.6199	-1.19328	0.27582	0.366533	-6.3669	14	12	0.126873
sp|Q13129|RLF_HUMAN	0.653399	25.5574	-2.2386	0.0653701	0.271883	-4.59578	14	20	1.47063	24.5683	-2.82995	0.0312827	0.187236	-3.89937	10	22	1.09855	24.6153	-2.38103	0.0554937	0.21845	-4.53027	10	17	-0.603131	22.218	1.48546	0.186685	0.291813	-6.0351	9	3	-0.550329	21.4684	1.10526	0.309857	0.41666	-6.3987	7	7	NA	NA	NA	NA	NA	NA	NA	NA	0.241304
sp|P31942|HNRH3_HUMAN	0.677432	30.4031	-2.23585	0.0656204	0.271883	-4.59961	14	12	-0.114771	29.7901	0.457876	0.663782	0.824985	-6.66825	16	13	-0.103995	30.0645	0.44101	0.674941	0.822243	-6.70324	16	14	-0.32682	29.1862	1.30929	0.23713	0.348146	-6.25041	12	12	0.251348	27.5815	-1.08516	0.31801	0.4241	-6.41993	13	13	0.398065	27.2841	-2.93681	0.0246611	0.0591347	-3.99109	11	12	-0.580367
sp|P55201|BRPF1_HUMAN	1.23381	24.4303	-2.23552	0.0656504	0.271883	-4.60007	4	5	1.06417	23.0526	-1.76923	0.129248	0.359814	-5.34332	3	8	0.802841	23.1327	-1.82681	0.118454	0.320361	-5.29041	3	6	NA	NA	NA	NA	NA	NA	NA	NA	NA	NA	NA	NA	NA	NA	NA	NA	NA	NA	NA	NA	NA	NA	NA	NA	NA
sp|O75947|ATP5H_HUMAN	0.455126	25.7852	-2.23488	0.0657092	0.271883	-4.60096	5	7	0.421944	24.9723	-1.49962	0.186328	0.431071	-5.68985	7	6	0.497107	25.211	-2.31081	0.0610292	0.228154	-4.6276	7	7	1.32019	27.189	-2.85935	0.0279818	0.0709641	-4.1289	7	7	1.72479	24.255	-3.90548	0.00735394	0.024908	-2.63041	4	8	1.42199	25.827	-3.89577	0.00731481	0.0264671	-2.68853	5	10	0.505209
sp|Q96N66|MBOA7_HUMAN	0.47112	27.5973	-2.232	0.0659731	0.271883	-4.60498	6	6	-0.0759127	26.2174	0.429896	0.682867	0.829925	-6.68216	6	6	0.342273	26.6177	-1.97459	0.0966635	0.284629	-5.09069	6	6	0.444267	26.8094	-2.93105	0.0254442	0.0671998	-4.02821	6	6	-1.32092	23.7513	6.87605	0.000394899	0.00551156	0.536175	4	4	-0.0346057	25.0338	0.179724	0.863021	0.898393	-7.08673	6	5	-0.473795
sp|Q14318|FKBP8_HUMAN	0.468501	25.4631	-2.22841	0.0663033	0.271883	-4.60998	3	5	-0.343355	23.713	0.807314	0.451485	0.674202	-6.43002	4	5	0.218419	24.2201	-0.565991	0.592305	0.764238	-6.63358	4	5	0.389892	25.5095	-1.57048	0.166056	0.264989	-5.92656	5	5	-1.7445	22.4323	6.64645	0.000477224	0.00595881	0.332784	4	5	1.32485	23.914	-5.74644	0.0010252	0.00907129	-0.54999	5	7	0.00189209
sp|O60318|MCM3A_HUMAN	0.468721	26.9561	-2.22708	0.0664269	0.271883	-4.61184	15	25	-0.350778	25.2378	1.2647	0.254677	0.493478	-5.97098	18	18	0.478812	25.8503	-1.50334	0.184379	0.401143	-5.7106	18	20	-2.51431	24.191	6.91985	0.000401171	0.00908415	0.480433	13	4	-0.500851	24.3741	2.15751	0.0726148	0.129985	-5.04353	17	18	-0.83704	23.9473	1.37103	0.217275	0.303019	-6.15938	16	10	-0.257143
sp|P30405|PPIF_HUMAN	0.731672	25.5046	-2.22658	0.0664732	0.271883	-4.61254	2	4	0.0450045	24.5532	-0.0969079	0.926079	0.965354	-6.78209	3	3	-0.398042	24.5063	0.79706	0.456353	0.653942	-6.46532	3	2	0.726692	26.6007	-2.1631	0.0725613	0.142633	-5.11724	3	5	NA	NA	NA	NA	NA	NA	NA	NA	0.950231	24.6542	-3.77125	0.00849839	0.0290748	-2.85074	4	4	0.748305
sp|Q96QD9|UIF_HUMAN	1.00466	23.5905	-2.32029	0.0664752	0.271883	-4.43277	2	3	-0.207464	22.0958	0.300579	0.776399	0.884337	-6.62423	2	3	0.295549	22.6035	-0.495291	0.641859	0.797175	-6.56174	2	3	NA	NA	NA	NA	NA	NA	NA	NA	0.313418	21.1784	-0.751398	0.479802	0.576688	-6.7295	3	3	1.82709	22.9564	-9.06875	7.69e-05	0.00411503	2.23144	2	6	NA
sp|Q5JTH9|RRP12_HUMAN	0.407517	30.9851	-2.22585	0.0665403	0.271883	-4.61355	37	37	0.459658	30.0722	-2.49005	0.0487523	0.227106	-4.36248	40	43	0.368916	30.2853	-1.90356	0.106584	0.303267	-5.18712	40	40	-0.826161	29.5119	4.20482	0.00532848	0.0256391	-2.3423	33	26	-0.0794391	27.8976	0.40247	0.700773	0.770755	-6.94855	31	30	-1.11935	27.3812	4.24565	0.00486032	0.0209045	-2.2451	39	25	-0.916478
sp|P62879|GBB2_HUMAN	-0.817459	24.6991	2.31842	0.0666324	0.271883	-4.4352	3	2	0.125393	23.5133	-0.403134	0.701367	0.838363	-6.69469	2	2	0.806327	24.0834	-2.693	0.0365928	0.180823	-4.09904	2	2	2.34692	25.4791	-4.18885	0.00542568	0.0259677	-2.362	4	4	NA	NA	NA	NA	NA	NA	NA	NA	1.05141	24.3159	-3.27521	0.0158129	0.0440161	-3.51846	3	4	NA
sp|Q16850|CP51A_HUMAN	-0.7055	25.2524	2.22478	0.0666393	0.271883	-4.61504	9	11	-1.62208	24.2411	5.52329	0.00168718	0.0539238	-0.781243	9	6	-1.10449	24.6971	4.44715	0.00454786	0.0701127	-1.87812	9	8	-0.808308	23.4512	4.02442	0.00655028	0.0284749	-2.56713	5	5	NA	NA	NA	NA	NA	NA	NA	NA	NA	NA	NA	NA	NA	NA	NA	NA	-0.409676
sp|Q9Y2X9|ZN281_HUMAN	0.543582	26.4637	-2.21922	0.0671573	0.273406	-4.62279	10	16	1.45444	25.3527	-10.6294	5.28e-05	0.0197145	2.70849	8	14	1.41156	25.538	-7.05382	0.000441893	0.0257571	0.592622	8	15	1.27524	23.3403	-3.53402	0.011773	0.0420233	-3.20279	3	6	0.608327	22.841	-1.14129	0.295676	0.401931	-6.36	5	9	1.86968	24.143	-5.18352	0.00298179	0.0156394	-1.44732	6	15	-1.32246
sp|Q9P0U3|SENP1_HUMAN	-0.757006	25.8576	2.21766	0.0673034	0.273411	-4.62496	11	10	-0.665921	25.0408	2.90463	0.0284343	0.183244	-3.79885	12	11	-0.588408	25.2744	3.0768	0.0222926	0.140427	-3.57778	12	10	-1.37986	22.696	2.80245	0.0365651	0.0851533	-4.19978	5	2	-0.869512	22.7639	2.56822	0.0410097	0.0851213	-4.45858	7	8	NA	NA	NA	NA	NA	NA	NA	NA	0.71294
sp|P21796|VDAC1_HUMAN	0.422176	29.5965	-2.21179	0.0678568	0.273914	-4.63315	14	15	0.185879	28.2492	-1.09543	0.316948	0.551265	-6.15672	14	13	0.291814	28.5461	-2.21413	0.0696106	0.24175	-4.76146	14	13	0.960344	29.5817	-3.91934	0.00740416	0.0310449	-2.70037	15	16	1.68623	27.0603	-5.59385	0.0012199	0.00849334	-0.681316	12	18	1.00764	28.0033	-6.15671	0.000703963	0.00804512	-0.141212	14	17	0.314673
sp|Q92989|CLP1_HUMAN	-1.00537	25.0698	2.21175	0.0678603	0.273914	-4.63321	7	4	-0.0321128	24.2873	0.0902642	0.93113	0.968175	-6.78281	4	5	-1.62099	23.6875	2.62159	0.0402132	0.186325	-4.19737	4	3	-0.410891	23.3126	0.622627	0.555852	0.650846	-6.90597	3	3	0.0505292	21.3905	-0.0728656	0.944194	0.958402	-7.03757	3	4	NA	NA	NA	NA	NA	NA	NA	NA	NA
sp|P05114|HMGN1_HUMAN	-0.526734	27.8267	2.21128	0.0679049	0.273914	-4.63386	4	5	0.0976839	27.3788	-0.312048	0.765976	0.878896	-6.73159	4	4	-0.521483	27.292	1.65105	0.150773	0.359847	-5.52231	4	4	-0.366833	26.3926	1.82722	0.116139	0.199835	-5.58489	5	3	-0.56093	25.9268	2.74098	0.0323982	0.0717546	-4.21277	7	3	0.733722	25.7047	-4.00109	0.00645524	0.0247337	-2.55312	3	4	-0.0117628
sp|Q9P2N6|KANL3_HUMAN	-0.882555	23.6056	2.30231	0.0680073	0.273914	-4.4562	6	4	NA	NA	NA	NA	NA	NA	NA	NA	NA	NA	NA	NA	NA	NA	NA	NA	NA	NA	NA	NA	NA	NA	NA	NA	NA	NA	NA	NA	NA	NA	NA	NA	NA	NA	NA	NA	NA	NA	NA	NA	1.16715
sp|Q16698|DECR_HUMAN	0.747235	23.1077	-2.29971	0.0682324	0.274147	-4.4596	3	3	NA	NA	NA	NA	NA	NA	NA	NA	NA	NA	NA	NA	NA	NA	NA	NA	2.218	24.4295	-4.12142	0.00585849	0.026695	-2.44563	2	8	NA	NA	NA	NA	NA	NA	NA	NA	2.08475	24.0533	-4.5205	0.00357091	0.0176605	-1.90977	5	7	-0.494761
sp|Q8IX01|SUGP2_HUMAN	0.685362	29.0595	-2.20645	0.0683633	0.274147	-4.64059	34	39	0.032769	28.0705	-0.136443	0.896109	0.946464	-6.77676	31	32	-0.115145	28.2349	0.539752	0.609163	0.775222	-6.64951	31	34	-0.201844	27.598	0.685328	0.518071	0.615372	-6.86171	25	25	-0.722769	26.0695	2.58996	0.0398044	0.0834191	-4.4276	28	21	0.144996	26.3601	-0.59079	0.575263	0.651512	-6.90976	34	28	-0.215055
sp|O14497|ARI1A_HUMAN	-0.51077	27.7925	2.20501	0.0685005	0.274147	-4.64259	29	28	-0.61496	26.682	3.86409	0.0089831	0.103705	-2.5711	32	25	-0.333604	27.0201	2.19605	0.0713504	0.24497	-4.78647	32	25	-2.08466	25.0728	9.52769	6.49e-05	0.00491225	2.42463	19	10	-2.60546	24.1064	5.67106	0.00113392	0.00834464	-0.602076	27	15	-1.98251	24.5509	5.3864	0.00144936	0.0106006	-0.927112	27	13	-0.988242
sp|Q96KM6|Z512B_HUMAN	-1.06582	24.4892	2.20348	0.0686469	0.274152	-4.64473	8	5	-0.728337	24.6468	4.3618	0.00811665	0.101245	-2.2151	8	4	-1.16325	24.5484	5.89593	0.00113169	0.0373138	-0.392902	8	6	-0.50417	22.709	0.790831	0.471663	0.576172	-6.56425	4	3	-1.13884	21.8525	2.69435	0.0345151	0.0749061	-4.27899	8	6	-0.468782	22.4673	1.36444	0.227615	0.313358	-6.05532	5	3	NA
sp|O14828|SCAM3_HUMAN	0.894477	22.9458	-2.29265	0.0688462	0.274368	-4.4688	2	4	0.39013	22.6955	-0.823648	0.442856	0.669301	-6.4162	3	5	-0.300801	22.6332	0.969413	0.370467	0.585313	-6.31032	3	4	-0.465378	23.4207	0.753448	0.478966	0.580965	-6.80954	5	4	NA	NA	NA	NA	NA	NA	NA	NA	-0.404293	23.2918	2.36197	0.0542082	0.104071	-4.81214	4	5	0.917743
sp|Q9Y2X3|NOP58_HUMAN	0.378925	31.6885	-2.19702	0.0692681	0.275415	-4.65373	30	25	-0.00323496	30.7316	0.023476	0.982062	0.990299	-6.78721	26	27	0.0462123	31.0011	-0.339889	0.74574	0.860611	-6.7477	26	27	-0.148475	30.6324	0.81601	0.444881	0.55274	-6.75803	22	26	-0.211989	28.8547	1.12562	0.301777	0.408509	-6.37694	24	25	-0.824405	28.3651	4.34134	0.00436014	0.0197409	-2.12705	25	23	0.181268
sp|O94905|ERLN2_HUMAN	0.610429	25.9049	-2.19565	0.0694006	0.275415	-4.65564	5	7	0.168092	24.354	-0.59061	0.577173	0.769805	-6.59138	4	6	0.266454	24.6068	-0.931459	0.388223	0.600571	-6.34641	4	5	1.62851	25.5787	-3.74926	0.00906062	0.0354733	-2.91949	4	8	-0.670273	23.7303	1.87613	0.107894	0.176243	-5.43677	8	6	2.07403	24.5389	-10.1929	3.84e-05	0.00317809	2.95345	6	9	-1.25344
sp|Q7Z5K2|WAPL_HUMAN	-0.469673	28.0823	2.18506	0.0704323	0.278776	-4.67037	24	21	-0.160387	27.1389	0.740751	0.487892	0.70228	-6.48402	27	25	-0.17902	27.3376	1.18033	0.283359	0.511643	-6.09202	27	25	-0.581495	27.0541	1.89435	0.105717	0.188063	-5.49287	20	19	0.52848	24.9097	-1.85216	0.111596	0.180408	-5.46968	16	21	-1.34892	25.1115	5.06158	0.00200871	0.0122	-1.28287	21	10	-0.458429
sp|Q8WYA6|CTBL1_HUMAN	0.448097	28.4219	-2.18394	0.0705426	0.278776	-4.67193	16	18	0.179461	27.5952	-1.21656	0.271199	0.511717	-6.02542	17	16	0.278684	27.861	-2.26434	0.0650074	0.237127	-4.69198	17	17	-0.141544	26.9815	0.909544	0.397237	0.505502	-6.67497	15	15	1.24658	24.8162	-4.8581	0.00254205	0.01296	-1.47849	9	15	-0.326915	25.3222	1.2061	0.27118	0.362903	-6.35251	15	11	-0.314871
sp|Q15369|ELOC_HUMAN	-0.386835	26.4224	2.18126	0.0708067	0.279236	-4.67566	5	5	0.57212	24.9085	-3.39784	0.0154506	0.132393	-3.15146	3	4	0.0234759	24.8408	-0.127301	0.902939	0.954844	-6.80447	3	3	-0.412273	25.6772	2.05183	0.0847805	0.16016	-5.27388	5	5	NA	NA	NA	NA	NA	NA	NA	NA	-0.16415	24.262	0.506741	0.632752	0.703487	-6.84671	4	3	1.79493
sp|Q9NVI1|FANCI_HUMAN	-1.21242	22.8484	2.40828	0.0713181	0.280666	-4.31232	4	3	-0.701102	22.7172	0.946934	0.381636	0.614566	-6.3051	3	4	-0.478896	23.0939	1.86655	0.112153	0.312047	-5.23706	3	4	-0.632479	23.0221	1.77652	0.133951	0.224359	-5.55723	4	5	NA	NA	NA	NA	NA	NA	NA	NA	NA	NA	NA	NA	NA	NA	NA	NA	NA
sp|Q86UE4|LYRIC_HUMAN	-0.466874	26.6906	2.17411	0.0715171	0.280864	-4.68561	18	17	-0.181764	25.4911	0.958466	0.376262	0.609062	-6.29412	12	13	0.149922	25.8576	-0.976545	0.367203	0.583195	-6.30342	12	15	0.534094	26.6344	-3.12396	0.0197699	0.0575349	-3.7596	13	16	-1.34344	23.8937	5.61784	0.00119242	0.00845598	-0.656606	12	10	0.702365	25.771	-4.53199	0.003526	0.0175446	-1.89599	19	20	-1.12916
sp|O95202|LETM1_HUMAN	0.984432	25.0905	-2.1689	0.0720381	0.281265	-4.69285	6	9	0.563595	24.6919	-1.97631	0.0974402	0.309029	-5.06613	7	8	0.141338	24.6889	-0.833205	0.437224	0.640664	-6.43475	7	7	2.17627	26.4826	-8.13695	0.000161222	0.00692298	1.46206	9	20	1.05209	23.2943	-2.19029	0.0693488	0.126011	-4.9971	7	14	1.56663	24.845	-3.97304	0.00667262	0.0250913	-2.58901	8	12	0.368812
sp|O94842|TOX4_HUMAN	0.633399	26.0061	-2.16695	0.0722349	0.281265	-4.69557	6	8	0.285802	25.6958	-1.99391	0.0951307	0.305334	-5.04228	7	7	0.130919	25.8175	-0.758215	0.47757	0.671207	-6.49695	7	6	-0.515244	24.4588	1.3875	0.213381	0.321261	-6.15656	4	6	-0.66778	24.1898	2.80577	0.0296835	0.0679741	-4.12097	7	6	0.109726	24.1275	-0.305097	0.770138	0.821731	-7.05208	6	7	-0.362627
sp|P42695|CNDD3_HUMAN	-0.432608	26.3063	2.16679	0.0722511	0.281265	-4.69579	13	15	0.10458	25.3808	-0.380301	0.717332	0.848778	-6.70478	13	15	-0.306856	25.352	1.05577	0.332466	0.555341	-6.22442	13	12	-0.267132	24.6892	0.851751	0.426205	0.534452	-6.72713	9	10	1.78906	22.5538	-8.13131	0.000152285	0.00410916	1.55043	7	14	-0.740251	23.5388	5.1174	0.00189727	0.0120395	-1.22065	11	4	1.70757
sp|Q03468|ERCC6_HUMAN	-0.6937	25.6345	2.16441	0.0724917	0.281265	-4.6991	14	14	-0.192468	24.7757	0.896275	0.405957	0.634054	-6.35217	12	13	-0.761362	24.6953	2.17201	0.073733	0.247285	-4.81968	12	9	-0.0307186	22.7209	0.0667932	0.948861	0.969857	-7.12044	5	5	1.20076	22.4076	-2.39577	0.0520468	0.100674	-4.70468	5	16	2.17296	22.8615	-7.19492	0.000294239	0.00645198	0.80248	3	12	0.929716
sp|Q15291|RBBP5_HUMAN	-0.426177	26.9728	2.16257	0.072678	0.281265	-4.70166	12	11	0.0555203	26.3218	-0.330849	0.752446	0.87086	-6.72471	14	15	-0.0262427	26.476	0.128273	0.902203	0.954608	-6.80433	14	12	-0.529582	25.8162	1.68836	0.140996	0.232859	-5.77199	9	9	0.0651815	24.5789	-0.221802	0.831554	0.876489	-7.01241	7	9	-0.834207	24.2478	2.45082	0.0478902	0.0946943	-4.68476	9	8	0.803131
sp|O94901|SUN1_HUMAN	0.445577	28.5097	-2.16214	0.0727215	0.281265	-4.70225	19	23	0.473995	27.5214	-2.29234	0.0634883	0.250203	-4.63414	18	19	0.309261	27.6586	-1.48794	0.188267	0.404393	-5.72982	18	19	-0.323991	26.4763	1.52952	0.175713	0.278054	-5.97919	14	14	1.48927	24.9972	-6.27308	0.00065665	0.00629063	-0.0110943	9	21	-1.09992	24.8843	4.34206	0.00435661	0.0197409	-2.12616	16	12	-0.568415
sp|Q6NW34|CC017_HUMAN	-0.884574	25.631	2.16021	0.0729179	0.281265	-4.70494	9	8	-1.5903	22.7164	4.95978	0.00285509	0.0621157	-1.34196	6	3	-0.588538	23.4373	1.84769	0.115101	0.315429	-5.26242	6	4	-0.792024	22.979	1.35811	0.230765	0.340387	-6.07972	5	2	-0.806868	22.0402	1.56398	0.166995	0.251503	-5.85401	5	4	NA	NA	NA	NA	NA	NA	NA	NA	1.02482
sp|P46779|RL28_HUMAN	-0.64265	27.9558	2.16003	0.0729362	0.281265	-4.70519	5	3	-0.275161	26.8033	1.42841	0.205015	0.446349	-5.77752	5	5	-0.302639	26.9959	1.55772	0.171255	0.386155	-5.64211	5	5	0.170409	26.8345	-0.556627	0.597399	0.687155	-6.94849	3	3	-1.79176	25.0412	6.61859	0.000488491	0.00595881	0.307685	4	3	0.631458	25.8897	-3.79262	0.00828109	0.0286229	-2.82275	4	5	-0.949812
sp|Q9H0U9|TSYL1_HUMAN	1.18734	26.4293	-2.1598	0.0729593	0.281265	-4.70551	5	10	0.669843	25.8648	-3.4472	0.0145652	0.128947	-3.08846	5	6	0.884125	26.1785	-5.91912	0.00110908	0.0373138	-0.371545	5	8	0.476493	23.6918	-2.49109	0.0460524	0.100254	-4.65108	3	3	NA	NA	NA	NA	NA	NA	NA	NA	0.790151	24.0839	-4.02129	0.0090078	0.0304578	-2.66859	2	6	-0.283957
sp|P05549|AP2A_HUMAN	-0.940945	25.2365	2.15437	0.0735149	0.28283	-4.71306	5	4	-3.59645	23.7256	9.19792	0.000116693	0.0280476	1.95533	7	2	-2.66775	24.3838	5.73186	0.00130764	0.0389014	-0.546061	7	4	-3.19738	24.7071	7.71399	0.000505293	0.00935774	0.506834	5	2	-3.82268	23.2058	7.21619	0.000654856	0.00629063	0.252977	4	3	-2.63026	23.5628	8.79027	9.24e-05	0.00442161	2.03827	6	2	-3.11553
sp|P11586|C1TC_HUMAN	-1.45082	24.7743	2.15228	0.0737296	0.28308	-4.71596	11	6	-0.787919	22.9547	0.787309	0.468413	0.688972	-6.33085	7	7	-0.329175	23.4587	0.551225	0.605733	0.772926	-6.52887	7	7	-1.94211	24.6245	4.90255	0.00250818	0.0183652	-1.51916	14	7	1.13111	23.2098	-1.57719	0.163965	0.247861	-5.83695	12	16	-1.34707	24.4727	6.28797	0.000626663	0.00770627	-0.0149323	20	8	-0.723901
sp|O14646|CHD1_HUMAN	0.604034	27.5653	-2.14302	0.0746891	0.286182	-4.72882	18	24	1.06067	27.3601	-8.33308	0.000199183	0.028621	1.42895	22	28	0.793463	27.4179	-6.28236	0.000814615	0.0340077	-0.0460022	22	24	-0.525229	26.2959	2.81105	0.0298439	0.0736748	-4.19696	18	17	1.49415	24.6827	-7.80537	0.000192628	0.00431101	1.30193	12	25	0.359083	24.8972	-0.820239	0.44205	0.524385	-6.73744	15	17	0.113515
sp|Q9P013|CWC15_HUMAN	1.14272	26.3828	-2.13965	0.0750417	0.286951	-4.7335	4	5	-0.0875273	26.2147	0.4154	0.692858	0.83555	-6.68904	6	7	-0.103854	26.4014	0.499434	0.635587	0.793097	-6.67265	6	6	-0.834082	26.2397	2.92771	0.0255566	0.0674023	-4.03288	6	4	-2.09007	23.8977	2.68816	0.041405	0.0858319	-4.26634	5	3	-0.733483	24.7822	2.26267	0.0623031	0.115353	-4.95423	7	6	-0.399416
sp|Q9BTV4|TMM43_HUMAN	-0.460387	28.807	2.1371	0.0753095	0.287393	-4.73705	16	14	-0.383521	27.6215	2.81584	0.0318547	0.18738	-3.91842	14	15	-0.163406	27.9675	0.889639	0.408543	0.619647	-6.38493	14	16	-0.434645	27.1151	2.47637	0.0469928	0.101442	-4.67204	11	9	-0.0265691	24.8462	0.121508	0.90711	0.930679	-7.03213	6	9	-0.277483	25.772	1.75386	0.127714	0.196649	-5.66585	12	12	-0.616432
sp|P13639|EF2_HUMAN	-1.8008	26.3072	2.13216	0.0758309	0.288799	-4.7439	17	12	-0.480829	25.7958	1.05922	0.33183	0.566081	-6.19426	18	17	-0.439575	26.0077	1.1572	0.291983	0.518652	-6.11731	18	15	-2.91743	26.7821	2.87845	0.0272805	0.0701869	-4.10204	31	12	1.07094	24.7311	-2.14786	0.0736054	0.131097	-5.05718	14	19	-1.6672	26.3842	4.80355	0.00262942	0.0145017	-1.57639	34	15	-2.03603
sp|Q8NE71|ABCF1_HUMAN	2.22035	23.6019	-2.21439	0.0760629	0.2891	-4.57091	3	8	NA	NA	NA	NA	NA	NA	NA	NA	NA	NA	NA	NA	NA	NA	NA	NA	1.2345	22.1544	-0.822277	0.441564	0.549123	-6.75269	5	4	NA	NA	NA	NA	NA	NA	NA	NA	NA	NA	NA	NA	NA	NA	NA	NA	-2.39662
sp|Q9BXW9|FACD2_HUMAN	-0.727287	23.5807	2.21253	0.0762438	0.289206	-4.57333	3	2	NA	NA	NA	NA	NA	NA	NA	NA	NA	NA	NA	NA	NA	NA	NA	NA	NA	NA	NA	NA	NA	NA	NA	NA	-0.921057	21.0978	1.95878	0.104869	0.172543	-5.2373	5	5	NA	NA	NA	NA	NA	NA	NA	NA	NA
sp|O95983|MBD3_HUMAN	-1.20574	27.567	2.12205	0.0769095	0.290878	-4.75793	9	7	-0.566868	27.2835	2.03925	0.0894352	0.296503	-4.98069	10	8	-0.7206	27.4329	2.37334	0.0560732	0.219772	-4.54092	10	8	-0.813156	25.4931	0.970194	0.36847	0.478556	-6.61745	7	6	-1.59706	23.2551	5.72347	0.00107947	0.00809106	-0.548745	5	3	-1.86889	24.439	4.82572	0.00411042	0.019332	-1.80174	6	3	0.659487
sp|Q9H6Y2|WDR55_HUMAN	-0.773528	26.0209	2.11989	0.0771423	0.290878	-4.76092	6	6	0.669025	25.1461	-2.72251	0.0359355	0.199991	-4.04486	9	8	0.0800612	25.052	-0.449799	0.668943	0.818126	-6.69887	9	8	-0.320814	22.4212	1.07505	0.322629	0.43728	-6.51173	3	2	NA	NA	NA	NA	NA	NA	NA	NA	-0.237654	23.4771	0.311545	0.767294	0.819528	-6.93782	4	4	-0.911263
sp|Q15361|TTF1_HUMAN	-0.447058	26.2552	2.11906	0.0772314	0.290878	-4.76207	17	17	-0.546535	25.4576	2.87269	0.0296164	0.183901	-3.84177	13	12	-0.770004	25.5423	4.04934	0.00700522	0.0835632	-2.34182	13	9	-0.621885	28.4756	1.98097	0.09363	0.173753	-5.37288	7	5	-2.54757	24.287	3.33203	0.0148883	0.0414557	-3.38902	8	9	1.23095	24.757	-1.13071	0.299444	0.389277	-6.43572	11	4	-0.363312
sp|Q9UJX2|CDC23_HUMAN	-0.726386	25.5091	2.11598	0.0775647	0.290878	-4.76634	9	9	0.205885	23.9688	-0.38948	0.710894	0.84529	-6.70079	5	7	0.756656	24.4817	-0.992053	0.360183	0.57874	-6.2883	5	7	-0.947278	23.6506	3.98455	0.00686061	0.0294182	-2.61749	7	6	-1.16436	22.92	2.0931	0.0794943	0.138986	-5.13445	8	9	-0.590057	23.3521	2.36108	0.0542761	0.104091	-4.81343	9	3	-0.396446
sp|Q8NHQ9|DDX55_HUMAN	-0.906948	26.7268	2.11563	0.0776024	0.290878	-4.76682	11	10	0.248399	26.0647	-1.38255	0.217952	0.458484	-5.83291	10	12	-0.182679	26.0328	0.809339	0.449788	0.650162	-6.45506	10	11	-0.75071	25.1134	1.86349	0.110388	0.193639	-5.53528	9	7	1.56904	23.5305	-4.20583	0.00518534	0.0202779	-2.25228	4	12	-0.915304	23.8575	1.95441	0.0962382	0.158797	-5.39019	10	8	-0.613848
sp|Q9BTT4|MED10_HUMAN	0.699918	25.9561	-2.1148	0.0776926	0.290878	-4.76798	4	5	-0.117007	24.8447	0.48187	0.647635	0.813573	-6.65567	4	5	0.129282	25.1684	-0.915816	0.395731	0.607607	-6.36097	4	5	0.0212537	23.7109	-0.0264284	0.979751	0.988515	-7.12261	4	3	NA	NA	NA	NA	NA	NA	NA	NA	NA	NA	NA	NA	NA	NA	NA	NA	-0.68311
sp|P62875|RPAB5_HUMAN	-0.509024	26.6818	2.11416	0.0777625	0.290878	-4.76887	2	2	-0.44692	26.1631	3.16015	0.0206362	0.15058	-3.45958	3	2	-0.0984383	26.5334	0.677939	0.523549	0.707972	-6.55814	3	2	-0.927707	25.7353	5.0515	0.00215444	0.0172613	-1.35285	2	2	NA	NA	NA	NA	NA	NA	NA	NA	0.112553	24.7929	-0.688026	0.515997	0.594376	-6.8426	2	3	0.156937
sp|Q9P0J0|NDUAD_HUMAN	-0.51918	25.1139	2.19402	0.0780694	0.291449	-4.59748	3	3	0.177909	23.8662	-1.12212	0.306341	0.541227	-6.12853	2	4	0.373833	24.1566	-1.49113	0.187455	0.404295	-5.72584	2	3	1.03852	25.3668	-3.04853	0.0218063	0.0604628	-3.86418	3	7	NA	NA	NA	NA	NA	NA	NA	NA	1.42923	24.3937	-3.5479	0.0111882	0.0351078	-3.14729	4	5	0.315635
sp|P24539|AT5F1_HUMAN	0.816775	26.1292	-2.10711	0.0785325	0.291766	-4.77864	6	5	0.561252	25.5565	-1.89707	0.108561	0.327084	-5.17301	3	4	0.900639	25.9072	-3.43148	0.0143717	0.109142	-3.11115	3	5	2.28546	26.1483	-4.05073	0.00635405	0.0277495	-2.53404	4	7	0.288099	23.6742	-0.879593	0.411691	0.511926	-6.62085	2	3	1.06777	25.676	-3.78995	0.00830785	0.0286369	-2.82623	6	6	0.292942
sp|Q96QC0|PP1RA_HUMAN	0.413159	28.7169	-2.10509	0.0787544	0.291766	-4.78143	18	20	0.216341	27.6816	-1.2024	0.276237	0.517044	-6.0412	20	19	0.0351513	27.8117	-0.207042	0.842953	0.925479	-6.78914	20	19	-0.0639119	27.4574	0.345352	0.741313	0.804258	-7.05481	13	12	0.246167	25.7894	-0.925703	0.389021	0.488615	-6.5785	18	17	-0.224438	25.9983	1.44406	0.196625	0.279577	-6.06958	21	13	0.228895
sp|P41208|CETN2_HUMAN	1.28813	26.0769	-2.10424	0.0788486	0.291766	-4.78262	4	4	0.812184	25.5881	-3.69316	0.0153508	0.132144	-2.9072	2	4	-0.278711	25.1129	1.78134	0.13632	0.34052	-5.25897	2	2	-1.3121	23.4248	2.63012	0.0380871	0.0875124	-4.45324	4	2	0.692269	23.3178	-1.86042	0.110306	0.178943	-5.45835	3	3	-0.200288	23.4166	0.452207	0.666299	0.731843	-6.98944	3	2	1.58348
sp|O95391|SLU7_HUMAN	-0.950088	25.8862	2.10419	0.0788535	0.291766	-4.78268	12	7	-0.52062	24.5208	2.28483	0.0641327	0.250272	-4.64446	6	8	-0.294895	24.8365	1.0127	0.351004	0.571242	-6.2679	6	9	-0.764997	23.2531	3.47313	0.0126946	0.0436465	-3.28411	2	3	-0.113995	22.5337	0.373171	0.721379	0.78572	-6.96132	6	7	-0.218678	23.4375	0.887493	0.407468	0.494724	-6.67825	9	5	-0.49436
sp|Q96CB8|INT12_HUMAN	-0.973829	25.1135	2.10353	0.0789267	0.291766	-4.7836	9	7	0.241591	24.6346	-0.590322	0.577353	0.769805	-6.59157	7	7	-1.19107	24.1147	3.75575	0.0097842	0.0962744	-2.70007	7	4	-0.748033	22.4514	1.45132	0.195619	0.300256	-6.07789	4	3	-0.453461	23.7941	1.60437	0.157887	0.240982	-5.80163	7	7	-0.168984	23.5436	0.717863	0.498627	0.579873	-6.82022	4	5	0.804309
sp|P54819|KAD2_HUMAN	0.581259	25.7099	-2.09856	0.0794768	0.292518	-4.79048	6	9	0.70871	24.5429	-3.73595	0.010392	0.10854	-2.72727	6	6	1.65233	25.2329	-7.58463	0.000299186	0.0257571	0.994188	6	9	1.84873	27.6563	-5.31729	0.00165455	0.0154889	-1.06403	8	14	1.75285	23.9522	-5.19111	0.00180754	0.0106415	-1.10806	4	8	0.536028	25.7932	-2.88963	0.0262702	0.0617724	-4.05786	15	14	0.0672919
sp|Q96SI9|STRBP_HUMAN	0.489934	28.3545	-2.09799	0.0795396	0.292518	-4.79126	25	27	0.631839	27.6464	-4.11125	0.00683088	0.0924644	-2.27722	25	30	0.393742	27.7577	-2.50076	0.0472379	0.205546	-4.36435	25	27	1.42117	26.5435	-3.20813	0.0177384	0.0542818	-3.64364	16	19	-0.314656	24.8671	0.958394	0.373534	0.47541	-6.54749	13	22	1.03513	25.1401	-4.6644	0.003052	0.0157802	-1.73877	15	15	0.0889598
sp|Q5SY16|NOL9_HUMAN	-0.372269	28.3679	2.0975	0.0795946	0.292518	-4.79195	13	14	-0.276152	27.1108	1.03094	0.343847	0.577094	-6.22298	17	13	-0.0175438	27.4503	0.09597	0.926728	0.968971	-6.8085	17	15	-0.0565917	26.8643	0.321187	0.758682	0.817475	-7.06394	9	9	0.27162	24.9185	-1.44207	0.19756	0.287894	-6.00845	11	9	-0.190209	25.4945	0.847985	0.427533	0.511915	-6.71347	13	10	-0.65986
sp|Q96HA1|P121A_HUMAN	1.01702	23.6208	-2.09514	0.0798582	0.292917	-4.79522	2	6	0.0428024	21.8759	-0.248289	0.812514	0.901827	-6.75201	2	2	-0.139221	22.1037	0.308612	0.768246	0.877321	-6.75922	2	3	NA	NA	NA	NA	NA	NA	NA	NA	NA	NA	NA	NA	NA	NA	NA	NA	NA	NA	NA	NA	NA	NA	NA	NA	NA
sp|P05388|RLA0_HUMAN	1.06887	27.0822	-2.0913	0.0802877	0.293515	-4.80053	3	3	0.462411	25.1645	-0.95847	0.37626	0.609062	-6.29412	3	3	0.51823	25.3928	-1.34917	0.226863	0.448288	-5.89866	3	3	0.237219	26.3292	-0.404617	0.699429	0.775275	-7.02972	2	4	-1.05109	24.1232	2.34346	0.0559767	0.10725	-4.77928	2	2	NA	NA	NA	NA	NA	NA	NA	NA	-0.0521638
sp|Q9BQG0|MBB1A_HUMAN	0.390965	31.8461	-2.0909	0.0803321	0.293515	-4.80108	65	57	-0.239452	30.761	1.23093	0.266173	0.506842	-6.0093	63	58	-0.0148089	31.1093	0.0877621	0.932975	0.972765	-6.80937	63	60	-0.201144	30.2784	0.956341	0.374894	0.483248	-6.63083	52	52	-0.623483	28.4441	3.255	0.0164301	0.0444078	-3.49429	40	38	-1.52978	27.6765	7.53622	0.000225793	0.00596457	1.08699	60	29	-0.985836
sp|O95402|MED26_HUMAN	1.62874	23.0428	-2.16938	0.0805731	0.293614	-4.62965	3	4	0.974859	23.1354	-1.26801	0.253574	0.493355	-5.96719	5	7	0.273561	23.0645	-0.55614	0.598602	0.76969	-6.63964	5	4	NA	NA	NA	NA	NA	NA	NA	NA	NA	NA	NA	NA	NA	NA	NA	NA	NA	NA	NA	NA	NA	NA	NA	NA	NA
sp|Q9UMX0|UBQL1_HUMAN	1.14734	24.3787	-2.0879	0.0806699	0.293614	-4.80523	3	3	-1.18491	22.7286	1.75699	0.131423	0.363586	-5.35946	3	3	-0.955975	23.0619	2.16889	0.0740481	0.247894	-4.82399	3	3	NA	NA	NA	NA	NA	NA	NA	NA	-0.670602	21.2726	2.79801	0.0299953	0.0684942	-4.13194	3	3	NA	NA	NA	NA	NA	NA	NA	NA	0.823347
sp|Q8IZL8|PELP1_HUMAN	0.380142	30.0203	-2.08536	0.080957	0.294092	-4.80874	24	25	0.0652908	28.9309	-0.462032	0.660971	0.824228	-6.66611	26	28	0.190652	29.2512	-1.18846	0.280378	0.509229	-6.08305	26	28	-0.235812	28.408	0.989168	0.359812	0.470868	-6.59889	22	18	0.0760317	26.8566	-0.34146	0.743971	0.805678	-6.97411	21	25	-1.44724	26.3839	5.17132	0.00179622	0.0118877	-1.16099	26	12	0.00824061
sp|Q8NDT2|RB15B_HUMAN	1.0334	24.5141	-2.07816	0.0817767	0.296115	-4.81871	3	7	-0.119487	23.5516	0.317671	0.761919	0.875353	-6.72958	6	6	-0.586452	23.5527	1.26481	0.253705	0.478683	-5.9971	6	9	-3.76627	22.3194	3.93592	0.0103278	0.0386731	-2.81266	6	2	-0.679342	21.0085	1.44907	0.195675	0.285403	-5.99975	6	3	NA	NA	NA	NA	NA	NA	NA	NA	-0.357532
sp|Q8NBQ5|DHB11_HUMAN	-0.89236	24.9333	2.07709	0.0818992	0.296115	-4.82019	8	4	-0.399805	24.1545	1.46664	0.194774	0.439038	-5.73068	7	4	-0.411657	24.3439	1.46444	0.194344	0.41033	-5.75896	7	4	0.0697086	24.2251	-0.280524	0.788255	0.843094	-7.07787	3	5	NA	NA	NA	NA	NA	NA	NA	NA	0.695959	23.4487	-4.14606	0.00544978	0.0221397	-2.36943	4	7	-0.407636
sp|P60842|IF4A1_HUMAN	-1.05302	25.5262	2.07635	0.0819842	0.296115	-4.82121	5	4	-0.612429	24.1873	1.4404	0.201749	0.444006	-5.76288	3	3	-0.242544	24.5826	0.648577	0.541071	0.72042	-6.57907	3	3	-1.40767	25.0894	2.54716	0.0426465	0.0946533	-4.57123	7	4	2.10991	22.7544	-3.12806	0.0193638	0.0493618	-3.66931	4	6	-2.23514	24.4443	3.78167	0.00839171	0.0288713	-2.83709	6	4	-1.08698
sp|O15381|NVL_HUMAN	0.362259	29.821	-2.07067	0.082638	0.297907	-4.82906	30	33	-0.215879	28.5596	1.6401	0.154085	0.389329	-5.51183	29	26	0.115348	28.9912	-0.858551	0.424163	0.62987	-6.41269	29	31	-0.205457	28.7637	1.33857	0.227974	0.337367	-6.21562	29	28	-0.811142	26.8561	3.67706	0.00968098	0.0307927	-2.92701	28	24	0.0551862	27.006	-0.375699	0.719487	0.778981	-7.02492	36	34	-0.490763
sp|Q16643|DREB_HUMAN	0.50373	25.4033	-2.06689	0.0830763	0.298916	-4.83428	7	7	-0.0193509	23.6887	0.0579971	0.955708	0.978762	-6.78558	3	3	0.772408	24.2677	-4.90829	0.00283588	0.0532229	-1.37168	3	6	1.59172	26.5633	-4.0316	0.00649608	0.0283044	-2.55809	9	15	0.173944	22.0897	-0.206966	0.843847	0.884264	-6.90482	4	3	0.501702	25.1237	-1.93636	0.0987248	0.161622	-5.41533	11	8	0.302566
sp|Q8IZT6|ASPM_HUMAN	-0.72697	24.4183	2.05986	0.0838984	0.299772	-4.844	8	10	NA	NA	NA	NA	NA	NA	NA	NA	-1.04422	23.1355	2.80998	0.0313961	0.169084	-3.93873	11	9	NA	NA	NA	NA	NA	NA	NA	NA	NA	NA	NA	NA	NA	NA	NA	NA	0.257366	21.7739	-0.503163	0.635101	0.705668	-6.84874	4	4	2.6167
sp|Q96MU7|YTDC1_HUMAN	-0.396709	26.4995	2.05819	0.0840941	0.299772	-4.8463	12	8	-0.503672	25.7583	1.55854	0.172091	0.415867	-5.61595	10	7	0.0620876	26.2398	-0.191936	0.854242	0.930898	-6.7926	10	7	0.423035	25.4239	-1.63153	0.152591	0.248322	-5.84706	5	5	-0.6521	24.3014	2.73188	0.0327999	0.0723474	-4.22567	7	5	-0.71679	24.5324	3.9412	0.00692933	0.0255758	-2.62991	9	4	-0.106884
sp|P04792|HSPB1_HUMAN	-1.29839	24.3546	2.0578	0.0841398	0.299772	-4.84684	3	3	-0.972802	23.8609	2.86966	0.0297313	0.183901	-3.84584	3	3	-1.18017	23.9576	4.23982	0.00567954	0.0761211	-2.11665	3	2	-0.447639	25.6968	0.743486	0.484556	0.586617	-6.81743	7	6	1.23955	23.7293	-2.7543	0.031819	0.0709572	-4.19387	5	4	-0.694305	24.5541	1.20834	0.270378	0.362096	-6.34999	6	3	-0.246015
sp|O95619|YETS4_HUMAN	-0.655294	26.0321	2.05595	0.0843587	0.299772	-4.8494	6	5	0.0156084	25.5563	-0.0860247	0.934355	0.968175	-6.78325	5	6	-0.135312	25.6861	0.948984	0.379944	0.593722	-6.32987	5	5	NA	NA	NA	NA	NA	NA	NA	NA	-2.50619	22.44	10.1881	4.07e-05	0.0032174	2.91808	6	3	NA	NA	NA	NA	NA	NA	NA	NA	-0.0738424
sp|P16220|CREB1_HUMAN	0.994459	25.6448	-2.04991	0.0850746	0.299772	-4.85773	2	2	0.188929	24.7097	-1.11511	0.309097	0.544197	-6.13598	2	2	0.174655	24.9021	-1.35184	0.226057	0.44799	-5.89549	2	2	NA	NA	NA	NA	NA	NA	NA	NA	-0.808143	22.8917	2.15952	0.0724102	0.129968	-5.04069	2	2	0.125383	23.6359	-0.744643	0.483373	0.564297	-6.79945	2	2	-0.035327
sp|Q99832|TCPH_HUMAN	-0.505423	26.4952	2.04955	0.0851178	0.299772	-4.85823	15	13	0.0436665	25.8991	-0.110839	0.9155	0.960221	-6.78042	10	10	0.141374	26.1431	-0.453648	0.666325	0.816644	-6.69692	10	11	-0.654562	27.39	1.91139	0.103222	0.185368	-5.46936	14	14	2.46869	25.6878	-7.03626	0.000347045	0.00531753	0.674624	10	22	-0.493911	26.0974	3.10438	0.01975	0.0506982	-3.75557	21	15	1.74952
sp|Q9NRR5|UBQL4_HUMAN	-0.79448	26.1804	2.04617	0.0855214	0.299772	-4.8629	6	5	-0.714372	23.9632	1.78069	0.127243	0.356357	-5.32817	6	3	-0.353048	24.3234	0.852188	0.427414	0.63054	-6.41828	6	5	-0.24369	24.5528	0.962353	0.372096	0.481213	-6.62504	5	7	NA	NA	NA	NA	NA	NA	NA	NA	-1.84672	23.6962	6.28835	0.0012149	0.00978368	-0.461443	8	4	0.547066
sp|P54709|AT1B3_HUMAN	0.441887	26.0693	-2.04579	0.0855666	0.299772	-4.86342	9	9	-0.556474	25.1691	1.1722	0.28725	0.527281	-6.07449	9	7	0.0839612	25.6839	-0.172331	0.868949	0.939213	-6.7967	9	8	2.06958	26.2728	-6.77637	0.000450482	0.00915981	0.354722	5	11	-0.690527	23.1471	1.10115	0.311513	0.418192	-6.40307	7	5	0.167669	24.7512	-0.553916	0.598764	0.672686	-6.93285	7	8	0.457516
sp|P13984|T2FB_HUMAN	-0.761775	23.2547	2.04569	0.0855785	0.299772	-4.86355	2	4	1.12811	23.044	-3.04495	0.0304024	0.183964	-3.64877	2	4	-0.527983	22.3533	0.821043	0.449806	0.650162	-6.32934	2	2	NA	NA	NA	NA	NA	NA	NA	NA	NA	NA	NA	NA	NA	NA	NA	NA	NA	NA	NA	NA	NA	NA	NA	NA	NA
sp|P51610|HCFC1_HUMAN	-0.411347	30.473	2.04566	0.0855818	0.299772	-4.86359	49	39	-0.0596238	29.1709	0.370117	0.724504	0.851737	-6.7091	42	37	-0.318661	29.2945	1.83574	0.117008	0.317253	-5.27844	42	33	-0.910023	28.6882	4.66068	0.00323133	0.0200342	-1.7962	35	30	-0.456529	27.5001	2.09815	0.0789324	0.138302	-5.12734	37	34	-0.600929	26.9771	3.34656	0.0144289	0.0420169	-3.42043	38	30	0.614616
sp|O75376|NCOR1_HUMAN	-0.739415	25.3569	2.04558	0.0855914	0.299772	-4.8637	11	12	-0.554453	23.8802	1.53789	0.176961	0.422897	-5.64199	8	7	-0.386936	24.1747	1.94932	0.100082	0.291462	-5.12509	8	11	-0.987531	22.7835	1.90049	0.11396	0.198299	-5.39499	5	4	0.500719	22.1693	-1.50187	0.181972	0.270784	-5.93342	6	12	0.263595	23.1194	-0.96068	0.372176	0.460476	-6.60976	9	9	-0.557302
sp|Q96L91|EP400_HUMAN	-0.409868	27.6103	2.04486	0.0856777	0.299772	-4.8647	41	36	-0.621472	26.4313	3.81885	0.00945453	0.103705	-2.62595	38	28	-0.988643	26.4428	3.93178	0.00799534	0.0879015	-2.48365	38	35	-3.80908	23.7101	9.99524	0.000142675	0.00692298	1.83156	17	5	-1.54914	24.0314	4.16388	0.00544021	0.020822	-2.30427	30	19	NA	NA	NA	NA	NA	NA	NA	NA	-0.549708
sp|P25788|PSA3_HUMAN	-0.99441	25.1265	2.12091	0.085748	0.299772	-4.69291	5	5	2.22873	23.8327	-3.82292	0.009411	0.103705	-2.621	2	6	2.33724	24.145	-4.31116	0.00525772	0.0739825	-2.03381	2	5	0.221134	25.2878	-1.14739	0.293801	0.405531	-6.4345	5	6	NA	NA	NA	NA	NA	NA	NA	NA	0.266181	24.3482	-0.629808	0.551001	0.627941	-6.88389	8	6	3.14236
sp|Q9BTC0|DIDO1_HUMAN	0.394844	29.6709	-2.04291	0.0859126	0.299772	-4.86739	59	60	-0.100957	28.5971	0.861605	0.423273	0.651296	-6.38325	55	50	-0.0153516	28.9017	0.114792	0.912425	0.960226	-6.80622	55	55	-0.260346	28.2881	1.33226	0.229921	0.339408	-6.22316	51	45	-0.269248	26.9421	1.5858	0.162016	0.245373	-5.82579	47	49	-0.351414	26.4589	1.42467	0.201928	0.284885	-6.09366	57	36	0.183199
sp|Q8WTT2|NOC3L_HUMAN	0.427101	29.6995	-2.04289	0.0859146	0.299772	-4.86742	19	23	0.0792436	28.7712	-0.369306	0.725077	0.851737	-6.70944	22	18	-0.125281	28.9256	0.554306	0.599778	0.770137	-6.64076	22	20	-0.287771	28.1875	1.81837	0.117585	0.201027	-5.59695	16	14	0.254499	26.438	-1.0983	0.312662	0.41904	-6.40608	13	18	-0.64135	26.6518	3.98566	0.00657384	0.0249622	-2.57285	21	7	-0.140484
sp|O75940|SPF30_HUMAN	-0.568929	27.8105	2.04281	0.0859237	0.299772	-4.86752	7	8	-0.270754	26.6699	1.63598	0.154948	0.389645	-5.51713	7	6	-0.465307	26.7667	3.1641	0.0199742	0.133979	-3.46141	7	6	-1.23415	25.8724	6.02057	0.00085817	0.0114282	-0.346676	6	4	-0.74806	24.7259	4.01096	0.00649455	0.0231702	-2.49605	6	4	-0.752218	24.7834	3.41564	0.0132138	0.0396197	-3.32611	5	3	0.10464
sp|P38919|IF4A3_HUMAN	0.380429	31.565	-2.04208	0.0860118	0.299772	-4.86853	29	24	-0.152553	30.7144	1.18373	0.283	0.524969	-6.06184	27	24	-0.275984	30.9005	1.93428	0.102174	0.295699	-5.1455	27	24	-0.413915	30.3338	2.48335	0.0465444	0.10085	-4.6621	25	20	-0.187054	28.792	1.08915	0.316378	0.422621	-6.41574	22	24	-0.833596	28.0157	3.13892	0.0188755	0.0494294	-3.70737	24	21	0.240282
sp|O60231|DHX16_HUMAN	0.518586	25.7238	-2.03982	0.0862847	0.299848	-4.87165	11	12	1.34769	24.9224	-3.52721	0.0132474	0.12373	-2.98712	10	12	0.151599	24.517	-0.362425	0.72969	0.849476	-6.73874	10	8	-0.60211	24.8848	1.1911	0.277457	0.3895	-6.38626	9	9	1.33027	22.8649	-4.02535	0.00638624	0.0228746	-2.47786	8	14	-0.944124	23.3287	4.70403	0.00292436	0.015427	-1.69223	12	5	0.980616
sp|Q9BRJ6|CG050_HUMAN	-1.20387	25.3007	2.03927	0.086351	0.299848	-4.87241	6	6	0.909642	24.9556	-5.78451	0.0013394	0.051061	-0.536554	5	5	0.0400474	24.7264	-0.209062	0.841446	0.925479	-6.78865	5	3	-0.230927	25.0331	0.994183	0.357551	0.46986	-6.59395	4	5	0.374509	23.0863	-1.15738	0.289521	0.395557	-6.34245	4	6	NA	NA	NA	NA	NA	NA	NA	NA	-0.281755
sp|Q13011|ECH1_HUMAN	0.991219	26.2931	-2.03577	0.0867748	0.300614	-4.87723	7	7	0.509042	23.7637	-0.586571	0.579706	0.77129	-6.59398	3	6	1.76009	24.6158	-3.2265	0.0184792	0.127164	-3.37881	3	5	1.81656	27.8362	-6.89498	0.000409257	0.00908415	0.458805	10	14	1.50253	24.3745	-3.76711	0.0086783	0.02827	-2.80917	6	9	0.521853	26.4055	-2.94993	0.0242325	0.05857	-3.97255	12	11	0.734003
sp|P78563|RED1_HUMAN	0.788057	27.0423	-2.03472	0.0869031	0.300614	-4.87868	17	16	0.344557	25.8129	-1.43758	0.202512	0.444006	-5.76633	11	12	-0.37657	25.6503	1.74	0.133465	0.336233	-5.40585	11	8	0.0163212	25.6603	-0.0558038	0.957263	0.974265	-7.12122	8	8	0.772324	24.6754	-3.62619	0.0103035	0.0318956	-2.9941	11	15	-0.139921	24.8977	0.513221	0.625322	0.69693	-6.95676	14	8	-0.488816
sp|Q13586|STIM1_HUMAN	0.365188	25.1749	-2.03352	0.087049	0.300614	-4.88033	7	9	0.349575	24.2468	-1.6652	0.148918	0.384757	-5.4794	8	11	0.186453	24.3656	-0.674076	0.525833	0.709861	-6.56094	8	11	1.91446	24.2915	-6.21595	0.000722339	0.0105072	-0.15879	5	10	0.771699	21.6395	-1.39348	0.211118	0.303283	-6.0683	4	7	1.05084	23.7604	-4.0235	0.00628711	0.0242569	-2.52451	7	7	-1.4595
sp|Q8WUB8|PHF10_HUMAN	-1.44963	24.8254	2.02728	0.0878128	0.302698	-4.88893	5	7	-2.33347	23.5751	3.37468	0.0158864	0.132765	-3.18113	6	2	-1.27705	24.3014	3.87802	0.00849953	0.0918147	-2.54922	6	2	NA	NA	NA	NA	NA	NA	NA	NA	-1.44852	22.1461	2.83623	0.0284922	0.0658984	-4.07791	4	3	NA	NA	NA	NA	NA	NA	NA	NA	-3.18477
sp|Q06330|SUH_HUMAN	-0.728622	25.8919	2.02444	0.0881628	0.303351	-4.89284	8	10	0.295565	24.5312	-0.994977	0.35964	0.593469	-6.25874	7	7	0.0855112	24.6272	-0.304845	0.770975	0.877739	-6.76053	7	5	-0.224726	23.5928	0.785761	0.461141	0.565877	-6.78336	4	3	-0.0121031	23.0588	0.0564037	0.956784	0.966937	-7.03879	4	6	-0.560471	23.4034	1.2889	0.242807	0.331017	-6.25734	8	4	-1.5024
sp|Q53GQ0|DHB12_HUMAN	1.13742	24.7465	-2.08572	0.0897223	0.308155	-4.73879	4	6	-0.249262	22.618	0.224364	0.83021	0.911182	-6.75849	2	3	NA	NA	NA	NA	NA	NA	NA	NA	-1.18468	24.7946	2.66463	0.0363451	0.08485	-4.40423	5	4	0.409841	22.3856	-1.48467	0.186336	0.276009	-5.95515	3	5	-0.0626623	23.9814	0.437013	0.676709	0.741487	-6.99698	5	4	-1.64137
sp|P29372|3MG_HUMAN	0.643253	25.6561	-2.00788	0.0902305	0.309338	-4.91562	6	7	3.38499	24.8481	-16.4845	4.52e-06	0.00843482	4.75658	3	10	1.70931	24.2344	-5.67009	0.00138186	0.0389014	-0.604659	3	8	-0.31542	24.5768	0.553265	0.599563	0.688381	-6.95054	5	5	0.774523	23.3487	-1.76054	0.126928	0.201863	-5.5943	5	7	1.18098	23.4232	-5.72295	0.00104812	0.00921538	-0.574059	4	5	NA
sp|Q9P2N5|RBM27_HUMAN	-0.632557	27.0535	2.00085	0.0911242	0.311614	-4.92529	18	15	0.275887	26.7114	-1.49722	0.18693	0.431153	-5.69283	13	17	0.162061	26.8541	-0.800848	0.45432	0.652339	-6.46217	13	20	-1.09441	26.0235	4.29655	0.00480648	0.0241325	-2.22987	14	9	0.74545	24.59	-2.60894	0.0387821	0.0821835	-4.40054	13	14	-0.35407	25.0229	1.19599	0.274835	0.365917	-6.36387	14	10	-0.339304
sp|Q9UMN6|MLL4_HUMAN	-1.98591	22.3528	2.07285	0.0912243	0.311614	-4.75556	4	2	-0.0131218	21.7344	0.0460847	0.964797	0.982683	-6.7863	3	4	0.225374	22.1465	-1.09318	0.325254	0.550384	-6.07039	3	3	NA	NA	NA	NA	NA	NA	NA	NA	NA	NA	NA	NA	NA	NA	NA	NA	NA	NA	NA	NA	NA	NA	NA	NA	NA
sp|O60216|RAD21_HUMAN	-0.360718	29.7181	1.99831	0.0914482	0.311815	-4.92877	36	29	-0.287811	28.5516	2.32538	0.0607316	0.248242	-4.58873	32	28	-0.311118	28.8013	2.01926	0.0909071	0.27509	-5.02971	32	30	-0.385276	28.3502	1.86841	0.109628	0.192844	-5.52852	27	24	-0.576944	26.7312	2.80711	0.0296301	0.0679741	-4.11907	28	26	-0.672257	26.6138	4.20482	0.00509291	0.0214067	-2.29589	30	22	-0.489295
sp|Q9NPA8|ENY2_HUMAN	-0.961117	26.5615	1.99697	0.0916206	0.31184	-4.93061	3	2	NA	NA	NA	NA	NA	NA	NA	NA	NA	NA	NA	NA	NA	NA	NA	NA	NA	NA	NA	NA	NA	NA	NA	NA	-0.0274133	23.3	0.102595	0.921505	0.938902	-7.03457	2	2	1.37683	23.4562	-4.95989	0.00223116	0.0129322	-1.39737	2	3	NA
sp|Q9NUU6|F105A_HUMAN	0.573677	23.8101	-1.99523	0.0918444	0.31204	-4.93301	2	3	NA	NA	NA	NA	NA	NA	NA	NA	0.447425	23.015	-1.91475	0.115034	0.315429	-5.08853	2	2	NA	NA	NA	NA	NA	NA	NA	NA	NA	NA	NA	NA	NA	NA	NA	NA	1.60234	23.0847	-2.54493	0.0489969	0.0963006	-4.51185	2	2	NA
sp|Q15165|PON2_HUMAN	-0.546862	28.7548	1.99252	0.0921936	0.312128	-4.93673	8	8	-1.03595	26.891	2.88118	0.0292972	0.183901	-3.83035	9	7	-0.518069	27.3674	3.11789	0.0211669	0.138754	-3.5229	9	7	1.51391	27.974	-5.61209	0.00124754	0.0137157	-0.755272	9	11	0.239973	23.9635	-0.779512	0.464227	0.561722	-6.70686	4	6	0.352529	25.5881	-0.955394	0.374644	0.462272	-6.61485	10	9	-1.50896
sp|Q92620|PRP16_HUMAN	-1.34254	24.6948	1.99246	0.0922008	0.312128	-4.9368	17	9	-0.386541	24.7335	1.92049	0.105147	0.321992	-5.14151	12	12	-0.00982417	25.1148	0.0429613	0.967153	0.983262	-6.81276	12	15	0.126914	23.6814	-0.132693	0.898663	0.930143	-7.11286	8	6	2.26174	22.4521	-9.20281	0.000198777	0.00431101	1.49544	4	14	0.17344	22.424	-0.343219	0.742617	0.796912	-7.03809	9	5	2.75455
sp|O96000|NDUBA_HUMAN	0.65653	25.2792	-1.99019	0.0924951	0.312205	-4.93993	4	4	0.405659	24.3864	-2.41584	0.0538082	0.235395	-4.46438	2	4	0.43737	24.6116	-2.48153	0.0484714	0.208552	-4.39099	2	3	1.76453	25.5542	-5.43205	0.00148043	0.0152137	-0.942411	3	7	0.260678	22.3731	-0.962928	0.371424	0.473493	-6.54313	3	3	0.874583	24.8542	-3.35974	0.0141878	0.0415811	-3.40238	8	10	-0.127648
sp|P08047|SP1_HUMAN	-0.526858	25.5993	1.98973	0.0925543	0.312205	-4.94055	3	3	0.342226	24.8388	-1.29117	0.245976	0.485083	-5.94054	3	4	-1.24512	24.2519	2.13613	0.0774423	0.252027	-4.86918	3	3	-1.23696	24.1941	3.9517	0.0071287	0.0301574	-2.65917	4	3	0.824406	23.7208	-2.4978	0.0451868	0.0912161	-4.55906	3	5	-1.19354	23.6509	3.86345	0.00760341	0.0268758	-2.73041	3	4	-0.850528
sp|Q9BYW2|SETD2_HUMAN	-0.636059	26.0167	1.98773	0.0928134	0.312315	-4.94329	21	18	-0.622959	24.5289	1.57404	0.168521	0.411128	-5.59632	16	12	-0.504177	24.7946	1.30574	0.240347	0.465977	-5.94977	16	15	-1.2165	22.3848	2.52657	0.0438657	0.0965658	-4.60056	12	5	-0.86227	22.1964	3.82525	0.00809208	0.0267916	-2.73371	11	9	-1.56605	21.8991	5.7722	0.00100071	0.00900993	-0.523676	10	3	-1.11118
sp|P54136|SYRC_HUMAN	-1.55713	24.2473	2.05741	0.0930602	0.312315	-4.77567	4	5	0.855068	23.1367	-1.32108	0.236465	0.473944	-5.90574	4	5	0.840117	23.3665	-1.17936	0.283713	0.511785	-6.09308	4	6	-0.229303	25.3436	0.61762	0.563048	0.656022	-6.7944	10	10	1.40507	21.526	-2.15415	0.0813352	0.140856	-4.97716	4	10	1.61837	23.8428	-5.9874	0.000820201	0.00848162	-0.307283	6	12	NA
sp|P52948a|NUP98_HUMAN	-0.515883	29.1292	1.98565	0.0930842	0.312315	-4.94614	18	17	-0.394136	27.7162	1.94379	0.101858	0.317917	-5.1101	18	17	0.114377	28.214	-0.517931	0.623388	0.783622	-6.66224	18	20	-0.431307	27.5878	1.1634	0.287724	0.39969	-6.41697	17	17	0.230248	25.8313	-1.10392	0.310396	0.417038	-6.40013	14	16	-0.0517983	26.215	0.206289	0.843082	0.88359	-7.08086	18	13	0.0359004
sp|Q9NZM5|GSCR2_HUMAN	-0.461023	28.802	1.9844	0.0932481	0.312315	-4.94787	14	12	-0.817304	26.9416	2.44744	0.0515911	0.230147	-4.42098	12	7	-0.741274	27.1905	2.52739	0.0455851	0.201181	-4.32751	12	9	-0.698102	26.8663	3.63816	0.0103628	0.0387273	-3.0649	9	10	-0.132481	25.3661	0.483189	0.64546	0.723942	-6.90866	9	9	-1.35901	25.1477	6.13073	0.000720516	0.00804512	-0.166457	12	9	-2.28512
sp|A0AV96|RBM47_HUMAN	-0.592022	26.5753	1.97778	0.094116	0.3145	-4.95694	10	12	-0.750352	25.2636	4.50528	0.00449811	0.0750221	-1.82886	9	7	-0.94211	25.3722	7.43924	0.000332146	0.0257571	0.887064	9	8	-1.36533	25.5135	4.82813	0.00270917	0.018648	-1.60348	8	7	-1.48897	23.458	3.95325	0.00694999	0.0242501	-2.56935	9	8	-1.58883	23.9286	2.5684	0.0406904	0.0845395	-4.51614	8	7	-1.4799
sp|Q9UL25|RAB21_HUMAN	0.748437	25.4693	-1.97689	0.0942336	0.3145	-4.95816	7	8	-0.251047	25.0011	1.72564	0.137159	0.369717	-5.40065	5	6	0.201654	25.4151	-1.51519	0.181442	0.398486	-5.69577	5	5	-0.413385	24.1055	0.478287	0.648941	0.731751	-6.99333	5	6	-1.79719	21.3604	4.80748	0.00268082	0.0131523	-1.53624	2	3	-0.142618	24.4297	0.487757	0.642259	0.712317	-6.97086	6	6	-0.73119
sp|Q9Y3Y2|CHTOP_HUMAN	-0.6722	28.8469	1.97519	0.0944586	0.314695	-4.96049	9	7	-0.339422	27.9306	1.28582	0.247712	0.486568	-5.94672	8	8	-0.412259	28.141	2.73123	0.0347993	0.176309	-4.04653	8	7	-0.202857	27.0939	0.963744	0.371451	0.48078	-6.6237	6	5	-1.01433	26.7791	4.8819	0.0024796	0.0127443	-1.45147	7	4	-0.348204	26.4375	1.34968	0.223672	0.309569	-6.18518	6	6	-0.592157
sp|Q12996|CSTF3_HUMAN	0.452164	30.0446	-1.97392	0.0946263	0.314699	-4.96223	28	27	0.200725	28.7566	-1.42611	0.205644	0.446679	-5.78031	21	24	0.275647	29.0569	-1.94941	0.100069	0.291462	-5.12495	21	21	-0.190074	28.6833	1.16848	0.285817	0.397704	-6.41137	22	19	0.234911	26.8322	-1.22255	0.265688	0.366396	-6.2698	17	19	-0.662523	26.4803	4.39272	0.00411549	0.019332	-2.06424	22	21	0.741438
sp|Q9UHR5|S30BP_HUMAN	-0.726622	24.1593	1.96753	0.0954777	0.316798	-4.97098	4	3	0.950319	22.9427	-1.13546	0.301153	0.537109	-6.11428	3	5	0.471982	22.9734	-0.685599	0.519039	0.704863	-6.55255	3	5	NA	NA	NA	NA	NA	NA	NA	NA	NA	NA	NA	NA	NA	NA	NA	NA	1.00729	22.7324	-4.67125	0.0030295	0.015739	-1.73071	2	4	0.780713
sp|Q9Y2R4|DDX52_HUMAN	0.576406	29.4626	-1.96667	0.0955928	0.316798	-4.97216	14	15	0.247417	28.648	-1.36779	0.222271	0.460843	-5.85054	15	16	0.289501	28.9255	-1.89431	0.10795	0.305984	-5.19962	15	14	-1.02153	28.0054	5.23678	0.00179056	0.0158777	-1.15045	14	9	0.12181	25.2294	-0.468152	0.655594	0.730493	-6.9166	10	12	-1.26887	25.9525	7.51539	0.000229406	0.00596457	1.06996	15	7	-2.04158
sp|Q16629|SRSF7_HUMAN	-0.35949	30.8647	1.96445	0.0958906	0.317228	-4.9752	10	6	-0.220962	29.7489	1.22924	0.26676	0.507441	-6.0112	7	6	-0.378799	29.9342	2.18832	0.0721073	0.245376	-4.79715	7	5	-0.643386	29.7471	2.59459	0.0399732	0.0907436	-4.50375	7	8	0.225973	28.0237	-1.02673	0.342715	0.447464	-6.48012	7	7	0.518757	27.6809	-3.46924	0.0123482	0.0377075	-3.25336	7	8	-0.243311
sp|O75152|ZC11A_HUMAN	-0.324424	29.3866	1.96016	0.0964686	0.318582	-4.98107	37	28	-0.230368	28.3319	1.50261	0.185581	0.43064	-5.68614	29	25	-0.209949	28.5992	1.40167	0.211478	0.43199	-5.83573	29	26	-0.579136	27.8245	3.51058	0.0121188	0.0425169	-3.23404	28	23	-1.11148	26.5178	6.02121	0.000821185	0.00708565	-0.252672	29	25	0.148114	26.4487	-0.98299	0.361901	0.451756	-6.58808	24	23	-0.335929
sp|Q7L2E3|DHX30_HUMAN	0.670608	24.7989	-1.95756	0.0968201	0.318989	-4.98462	7	8	-0.987535	23.4574	1.30707	0.240877	0.478478	-5.92209	12	8	0.80918	24.5535	-2.10415	0.0809094	0.260086	-4.91322	12	14	0.589858	25.6338	-1.93314	0.100123	0.182753	-5.43929	11	17	0.798666	22.5651	-2.24889	0.0638816	0.118742	-4.91392	4	14	-1.47936	23.9299	3.87433	0.00750483	0.0268504	-2.71629	19	7	-0.0198756
sp|P11474|ERR1_HUMAN	1.80499	22.7741	-2.0259	0.0969296	0.318989	-4.8167	2	3	-2.39783	21.5492	7.03434	0.000490141	0.0456692	0.514754	2	2	NA	NA	NA	NA	NA	NA	NA	NA	NA	NA	NA	NA	NA	NA	NA	NA	NA	NA	NA	NA	NA	NA	NA	NA	NA	NA	NA	NA	NA	NA	NA	NA	NA
sp|Q6NZI2|PTRF_HUMAN	0.898222	25.6851	-1.94743	0.0982043	0.321834	-4.99848	7	5	-0.303643	25.0035	0.928973	0.390127	0.623944	-6.32201	6	5	0.562599	25.6431	-1.83766	0.116699	0.317253	-5.27586	6	6	1.54589	26.5203	-4.18241	0.00546543	0.0259677	-2.36996	5	7	3.92741	22.8939	-4.11248	0.00838293	0.0275293	-2.52626	4	9	2.07938	25.5887	-9.63533	5.37e-05	0.0035897	2.60639	8	11	1.23051
sp|Q7KZF4|SND1_HUMAN	0.432957	27.07	-1.94693	0.0982726	0.321834	-4.99915	14	16	0.880889	26.1957	-1.97173	0.098051	0.309395	-5.07234	17	23	0.67106	26.2937	-1.65562	0.149833	0.359214	-5.51638	17	24	1.15417	27.3692	-5.84451	0.00100596	0.011964	-0.520123	22	27	1.25064	24.2215	-6.4627	0.000557398	0.00621872	0.16562	10	20	0.363876	26.0173	-1.4556	0.193533	0.275826	-6.05518	23	24	-1.72595
sp|Q96FF9|CDCA5_HUMAN	-0.594775	24.5263	1.94591	0.0984136	0.321834	-5.00055	4	3	-0.535379	22.8667	0.972136	0.369969	0.603815	-6.28099	4	4	-0.111519	23.3223	0.378546	0.718301	0.843085	-6.732	4	3	-0.770784	22.2948	2.57815	0.0408792	0.0918914	-4.52713	3	3	-0.398258	21.7171	0.890996	0.405995	0.506789	-6.61054	6	4	NA	NA	NA	NA	NA	NA	NA	NA	1.80871
sp|Q96S52|PIGS_HUMAN	0.399798	26.3477	-1.94388	0.0986936	0.321834	-5.00332	6	9	-0.28957	25.3649	1.48171	0.190872	0.436051	-5.71208	7	6	0.0120656	25.7138	-0.0514081	0.9607	0.983262	-6.8123	7	7	-0.128549	25.4382	0.60359	0.567653	0.660573	-6.91867	8	9	-0.818707	22.6189	1.98305	0.0928142	0.156202	-5.28869	5	3	-0.520528	24.3793	2.54099	0.0422604	0.0866148	-4.55543	10	5	-1.30654
sp|O43674|NDUB5_HUMAN	0.961748	23.2964	-1.94318	0.098791	0.321834	-5.00428	2	2	NA	NA	NA	NA	NA	NA	NA	NA	NA	NA	NA	NA	NA	NA	NA	NA	NA	NA	NA	NA	NA	NA	NA	NA	NA	NA	NA	NA	NA	NA	NA	NA	0.672642	22.8495	-1.85071	0.11142	0.177842	-5.5338	2	2	-0.11658
sp|O94913|PCF11_HUMAN	-0.973704	26.3193	1.94299	0.0988163	0.321834	-5.00453	19	16	-0.307946	25.7479	0.938405	0.38565	0.619617	-6.31316	23	20	-0.707511	25.7414	2.14316	0.0767006	0.252027	-4.85949	23	13	-0.678757	24.4752	1.91758	0.10233	0.184725	-5.46081	9	12	-1.44129	23.0982	6.95831	0.000369446	0.00547196	0.607616	15	7	-0.675779	23.4594	4.5033	0.00363926	0.017853	-1.93041	8	6	-0.145037
sp|Q6NZY4|ZCHC8_HUMAN	-0.425756	27.4706	1.93781	0.099536	0.322563	-5.0116	18	21	-0.838837	25.6003	5.6749	0.00147422	0.0529584	-0.638096	18	12	-0.291723	26.0672	1.78163	0.126046	0.329101	-5.35069	18	14	-1.88444	25.3962	11.3468	2.33e-05	0.0035539	3.48215	21	9	-1.27183	23.4295	7.18956	0.000307367	0.00502979	0.804507	12	10	-1.14428	24.23	6.05314	0.000772652	0.00826347	-0.242366	21	6	-0.764205
sp|Q9BXY0|MAK16_HUMAN	-0.462165	28.7166	1.93652	0.0997165	0.322563	-5.01337	11	10	-0.049853	27.4497	0.380115	0.717463	0.848778	-6.70486	12	11	-0.162538	27.6148	1.29307	0.244411	0.469613	-5.9645	12	9	-1.30952	26.823	3.81658	0.00836023	0.0336366	-2.83224	9	10	-0.583912	25.7449	2.86295	0.0274894	0.0637611	-4.04019	11	13	0.302671	25.9679	-1.78803	0.121716	0.190778	-5.61952	10	12	-0.842036
sp|O75439|MPPB_HUMAN	0.941485	23.7955	-2.00346	0.0997854	0.322563	-4.84588	2	5	NA	NA	NA	NA	NA	NA	NA	NA	NA	NA	NA	NA	NA	NA	NA	NA	1.74774	24.7619	-2.83018	0.0290912	0.0722483	-4.16999	8	13	2.69357	22.0829	-3.4367	0.0171944	0.0457859	-3.31476	2	9	1.71284	24.0243	-2.45126	0.0478615	0.0946943	-4.68414	7	10	0.0948699
sp|Q3B726|RPA43_HUMAN	-0.46152	27.2516	1.9353	0.0998873	0.322563	-5.01504	11	9	0.0685742	26.4801	-0.504738	0.632441	0.805721	-6.64314	11	13	-0.0832478	26.6011	0.469344	0.655703	0.807889	-6.68885	11	11	-1.06507	25.3784	6.29089	0.000676878	0.0104063	-0.08797	6	6	-1.17596	24.125	5.89774	0.000918666	0.0074366	-0.374041	8	6	-0.079392	24.6794	0.409631	0.695665	0.758149	-7.00995	9	8	0.496779
sp|P33897|ABCD1_HUMAN	0.491692	23.0294	-2.00037	0.100185	0.322563	-4.84989	2	3	0.315629	21.9	-0.643835	0.544417	0.747223	-6.55571	3	4	-0.204971	21.8739	0.669975	0.528265	0.711964	-6.5639	3	2	0.997461	22.7338	-2.73994	0.032831	0.0792893	-4.29747	3	4	NA	NA	NA	NA	NA	NA	NA	NA	0.548578	22.1846	-3.02922	0.0218081	0.0542224	-3.86087	2	4	2.19207
sp|P26641|EF1G_HUMAN	-1.27137	25.8623	1.9321	0.100336	0.322563	-5.0194	12	8	-0.247689	25.8625	0.752099	0.481544	0.698389	-6.47508	11	11	-0.693513	25.8341	2.27889	0.063734	0.234027	-4.67183	11	9	-1.21403	26.0555	2.76815	0.0316094	0.0771269	-4.25756	14	7	1.99968	21.8846	-5.78813	0.00101634	0.00784068	-0.483455	2	8	-0.0703259	25.4139	0.230086	0.825327	0.87078	-7.07493	13	8	-0.549646
sp|Q16576|RBBP7_HUMAN	-0.353424	30.826	1.93168	0.100395	0.322563	-5.01997	15	13	-0.335274	28.8509	1.90001	0.108126	0.3263	-5.16906	14	11	0.372062	29.4637	-2.46702	0.0494245	0.209058	-4.41109	14	15	-0.0232329	28.9809	0.115848	0.911456	0.93876	-7.11528	12	11	1.21851	26.6146	-3.92976	0.00714545	0.0245095	-2.59933	6	11	-0.528139	27.2987	3.69685	0.00930575	0.0311925	-2.94874	12	10	-0.168227
sp|Q8WWI1|LMO7_HUMAN	0.409205	26.002	-1.93092	0.100501	0.322563	-5.021	16	17	-0.552187	24.7673	0.796278	0.457383	0.679441	-6.43923	16	18	0.335972	25.409	-1.2559	0.256698	0.482574	-6.00729	16	15	1.28181	26.8443	-2.65204	0.0369705	0.0858344	-4.4221	19	33	0.411629	22.5163	-0.613482	0.561255	0.649051	-6.83024	10	12	1.22555	25.7311	-4.12019	0.00561567	0.0224134	-2.40198	25	37	1.2411
sp|Q13247|SRSF6_HUMAN	-0.717249	28.7202	1.93039	0.100577	0.322563	-5.02174	10	8	0.205837	28.5997	-1.10891	0.311556	0.545441	-6.14255	9	10	-0.871477	28.3131	4.27843	0.00544671	0.0749629	-2.07172	9	7	-0.585858	27.9219	3.06721	0.0212818	0.0598585	-3.83824	7	8	-1.46131	25.8499	4.82379	0.00263519	0.0131523	-1.51759	8	7	0.162449	26.2601	-0.732154	0.490448	0.570725	-6.80922	6	9	-0.192562
sp|P02786|TFR1_HUMAN	0.436049	29.0578	-1.92839	0.100858	0.322917	-5.02445	19	23	0.0684095	27.9448	-0.306899	0.769697	0.881002	-6.73341	18	19	0.056726	28.1811	-0.304037	0.77156	0.877868	-6.76081	18	17	1.77273	29.3858	-6.55354	0.000541464	0.00935774	0.154927	20	24	-0.0190764	25.3707	0.0683965	0.947611	0.960665	-7.03793	16	16	0.232046	26.818	-1.09882	0.31212	0.402307	-6.46984	25	19	0.618092
sp|Q9Y3I0|RTCB_HUMAN	0.517799	28.3646	-1.91787	0.102355	0.326984	-5.03878	15	14	0.345059	27.6354	-1.50785	0.184275	0.42921	-5.6796	13	15	0.438866	27.8993	-1.76251	0.129402	0.332041	-5.37607	13	17	0.279156	27.7313	-1.4368	0.199535	0.305029	-6.09593	14	14	0.864756	25.9887	-4.10299	0.00583535	0.0217944	-2.38021	10	16	0.544232	26.2028	-3.91168	0.00717718	0.0260728	-2.66797	15	15	0.103716
sp|P56545|CTBP2_HUMAN	0.6607	25.7444	-1.91704	0.102475	0.326984	-5.03991	5	6	-0.0954033	23.9103	0.458495	0.663363	0.824985	-6.66793	3	4	0.645762	24.4823	-2.28896	0.062867	0.231301	-4.65787	3	5	0.195033	25.7931	-0.473519	0.652151	0.734495	-6.99586	6	8	NA	NA	NA	NA	NA	NA	NA	NA	-0.128596	23.9883	0.683945	0.518403	0.596016	-6.84559	6	4	-0.344028
sp|P53396|ACLY_HUMAN	-0.413476	27.4108	1.908	0.10378	0.330592	-5.05221	19	13	1.99783	24.7901	-1.65076	0.15187	0.387286	-5.49808	9	15	1.12424	24.5185	-0.795023	0.457449	0.654303	-6.46701	9	16	-0.76544	26.3195	1.67117	0.14441	0.237049	-5.7948	20	15	NA	NA	NA	NA	NA	NA	NA	NA	-1.09838	25.7738	3.93456	0.00698429	0.0256278	-2.63847	34	20	4.09706
sp|O15260|SURF4_HUMAN	0.453058	27.9236	-1.90406	0.104356	0.331376	-5.05758	3	4	0.00420029	26.5782	-0.0202514	0.984525	0.990357	-6.78729	5	4	0.0189767	26.7801	-0.0978517	0.925297	0.968019	-6.80829	5	4	0.25174	27.1063	-1.01736	0.347247	0.460157	-6.57085	2	5	NA	NA	NA	NA	NA	NA	NA	NA	-1.16268	25.4229	3.7783	0.008426	0.0289346	-2.84149	4	2	-0.648734
sp|Q96G21|IMP4_HUMAN	0.798217	27.4325	-1.90391	0.104377	0.331376	-5.05778	11	12	0.0161696	27.0454	-0.0933373	0.928793	0.966566	-6.78249	13	13	-0.571133	26.9537	2.61967	0.0403161	0.186337	-4.20002	13	9	-1.03277	26.2106	4.80077	0.00278758	0.018648	-1.63468	9	7	-0.63606	25.1143	2.02875	0.0870295	0.148007	-5.22483	9	9	-0.734063	25.2356	3.59909	0.0104977	0.0337643	-3.0787	11	6	-1.73608
sp|Q8IWZ8|SUGP1_HUMAN	0.33331	25.5876	-1.90116	0.104779	0.331994	-5.06151	11	12	0.583034	25.1455	-2.85207	0.0304078	0.183964	-3.86953	9	15	0.167305	25.1311	-1.09831	0.314952	0.541333	-6.18028	9	12	-1.27267	24.1239	2.20153	0.0772346	0.149729	-4.99509	8	5	0.0758525	22.6721	-0.257148	0.80534	0.858358	-7.00275	8	11	-1.69104	22.808	10.0697	4.13e-05	0.0032688	2.87855	7	2	-0.457515
sp|Q9BQ75|CC026_HUMAN	-0.655178	27.3101	1.89986	0.104971	0.331994	-5.06329	7	6	-0.262169	26.0245	1.63264	0.155653	0.390806	-5.52143	4	5	-0.134984	26.2797	0.586507	0.579314	0.753113	-6.62065	4	5	-0.836534	25.833	3.3955	0.0139864	0.0464006	-3.3885	6	6	-0.652575	24.0154	2.52564	0.0434843	0.0884435	-4.51933	5	5	-0.196617	24.581	1.04641	0.333908	0.423788	-6.52448	6	4	NA
sp|Q9UBB9|TFP11_HUMAN	0.463398	28.5412	-1.89899	0.105099	0.331994	-5.06447	25	24	-0.164986	27.3388	0.533803	0.613411	0.794049	-6.62644	22	21	-0.220312	27.5308	0.813838	0.4474	0.64936	-6.45127	22	19	-0.833124	26.6421	3.52257	0.0119406	0.0421888	-3.21805	19	18	-1.40642	25.6267	3.16415	0.0184757	0.0483234	-3.61937	18	17	-0.781479	25.5546	2.5893	0.0395343	0.0826456	-4.48618	22	12	-0.824853
sp|Q9BVL2|NUPL1_HUMAN	-1.06558	27.1076	1.89339	0.105926	0.333974	-5.07206	7	7	-0.384268	25.2304	0.731517	0.493099	0.704217	-6.49122	7	5	0.12876	25.6876	-0.248989	0.811829	0.906086	-6.77818	7	8	0.147149	24.763	-0.243491	0.815528	0.867907	-7.08895	6	3	-2.13937	24.0344	8.46727	0.000120513	0.0039022	1.7966	10	6	-0.349241	24.4463	1.70032	0.137694	0.209359	-5.73784	6	6	-0.474448
sp|Q9UJV9|DDX41_HUMAN	-0.776792	27.2616	1.89163	0.106187	0.333974	-5.07445	20	17	1.13122	26.0165	-6.3578	0.00082851	0.0483643	-0.0309462	14	17	0.288431	25.7928	-0.853648	0.426666	0.63054	-6.417	14	18	0.398868	25.7499	-1.18781	0.278661	0.390331	-6.38994	15	13	0.676542	23.8288	-2.62069	0.0381635	0.0812983	-4.38381	11	16	1.04899	24.2901	-2.89355	0.0261323	0.061741	-4.0523	11	12	0.916481
sp|Q9UER7|DAXX_HUMAN	-1.4556	25.1531	1.89094	0.10629	0.333974	-5.07538	10	5	0.347561	24.811	-1.30658	0.241032	0.478478	-5.92266	6	8	-0.283787	24.6918	0.958449	0.37553	0.589599	-6.32085	6	6	0.58881	24.4661	-2.04435	0.0856732	0.161202	-5.28436	6	6	-2.33835	21.4854	9.17505	0.000201785	0.00431101	1.48018	5	2	NA	NA	NA	NA	NA	NA	NA	NA	1.74081
sp|Q6PIU2|NCEH1_HUMAN	0.533605	26.7119	-1.88998	0.106433	0.333974	-5.07669	10	11	0.661437	26.057	-3.94067	0.00824408	0.101245	-2.47901	7	9	0.508045	26.1774	-3.18442	0.0194734	0.131206	-3.43446	7	8	0.41997	26.3879	-2.29848	0.0600897	0.122843	-4.9253	8	12	0.333615	24.1609	-1.03637	0.338535	0.443079	-6.47035	5	7	0.264676	25.2171	-1.07431	0.322159	0.411459	-6.49562	10	9	-0.307036
sp|Q9UNQ2|DIM1_HUMAN	-0.588093	28.5123	1.88549	0.107105	0.335523	-5.08278	11	12	-0.418447	27.3875	1.692	0.143588	0.378086	-5.44459	11	12	-0.833081	27.4122	3.18572	0.0194419	0.131206	-3.43275	11	9	-1.4823	26.5005	7.8943	0.000191522	0.00741784	1.27769	10	7	-0.630946	24.693	2.58253	0.040212	0.0837497	-4.43818	9	10	-1.11711	24.7762	4.94692	0.00226149	0.0130664	-1.41208	9	6	-1.7943
sp|O43670|ZN207_HUMAN	-0.343434	28.4337	1.87928	0.10804	0.337892	-5.09119	9	6	0.393813	27.6114	-1.75206	0.132309	0.363586	-5.36595	9	8	-0.870456	27.2045	2.21916	0.0691344	0.241451	-4.7545	9	6	-0.574262	27.5045	3.0544	0.0216399	0.0603884	-3.85602	8	6	0.739141	26.0155	-3.32578	0.0150073	0.0416041	-3.39753	4	7	0.497557	26.0654	-3.35804	0.0142188	0.0416047	-3.40471	7	9	0.0259467
sp|P60866|RS20_HUMAN	-0.678489	26.4551	1.87659	0.108448	0.338609	-5.09484	4	4	-0.258467	26.0795	1.45834	0.196958	0.440092	-5.74091	5	5	-0.269766	26.2619	1.56051	0.170605	0.385158	-5.63856	5	4	1.11749	27.2876	-3.1099	0.0201333	0.0580514	-3.77906	4	4	0.208909	24.385	-0.952469	0.376305	0.477527	-6.55317	2	3	1.27374	26.0848	-5.41777	0.00140539	0.0105265	-0.89354	3	6	-0.252288
sp|Q92547|TOPB1_HUMAN	-0.45532	25.569	1.8724	0.109085	0.339491	-5.10051	15	13	0.0406124	24.459	-0.275468	0.792559	0.891867	-6.74386	11	10	-0.449837	24.4222	2.08607	0.0829402	0.263424	-4.93808	11	7	-2.18169	23.0133	4.4437	0.00408445	0.0220048	-2.0522	9	4	-0.192434	22.0394	0.593526	0.573714	0.659689	-6.84334	9	6	-1.3704	22.4908	4.50343	0.00363874	0.017853	-1.93025	6	4	1.51188
sp|Q9NP73|ALG13_HUMAN	-1.09741	23.7233	2.03257	0.109278	0.339491	-4.76204	3	3	-0.258252	22.7965	0.371588	0.723466	0.851737	-6.70849	2	4	-0.375582	23.0214	0.637648	0.552377	0.729735	-6.47209	2	2	NA	NA	NA	NA	NA	NA	NA	NA	NA	NA	NA	NA	NA	NA	NA	NA	NA	NA	NA	NA	NA	NA	NA	NA	NA
sp|P49821|NDUV1_HUMAN	-0.829598	24.155	1.93337	0.109284	0.339491	-4.93681	3	4	1.01721	22.0559	-3.06905	0.029604	0.183901	-3.62	2	4	1.62192	22.5916	-5.5035	0.00290839	0.0540379	-1.15151	2	5	2.27761	25.5058	-3.68108	0.00983664	0.0374267	-3.00851	8	12	NA	NA	NA	NA	NA	NA	NA	NA	2.1665	24.469	-4.16811	0.00531269	0.0219163	-2.34177	9	14	0.325359
sp|O60508|PRP17_HUMAN	0.473536	27.843	-1.87002	0.109449	0.339491	-5.10373	18	16	-0.30604	26.8316	1.72101	0.138028	0.369923	-5.40672	14	15	0.0909741	27.2379	-0.49957	0.635497	0.793097	-6.67258	14	17	-0.920345	26.0133	3.12369	0.0197767	0.0575349	-3.75997	11	11	-0.78913	24.2707	4.17342	0.00538103	0.0207337	-2.29242	11	15	-0.431505	24.9661	1.90766	0.10281	0.166618	-5.45518	17	14	-0.770955
sp|P85037|FOXK1_HUMAN	-0.62778	25.7529	1.86559	0.110132	0.341047	-5.10973	8	9	-0.619113	24.8895	2.0184	0.0920103	0.301008	-5.00905	6	7	-0.802616	24.9863	2.26199	0.0652163	0.237127	-4.69524	6	6	0.566196	24.5151	-1.00286	0.353666	0.465725	-6.58535	6	9	0.141963	20.4914	-0.323178	0.761891	0.821073	-6.77672	2	3	NA	NA	NA	NA	NA	NA	NA	NA	0.110511
sp|Q8N3U4|STAG2_HUMAN	-0.418445	29.1078	1.86341	0.110468	0.341528	-5.11268	24	23	-0.628732	28.1356	4.45044	0.00476098	0.0780133	-1.88979	28	24	-0.319672	28.5438	2.31769	0.060462	0.227377	-4.61806	28	25	-0.272934	27.4757	1.09134	0.31594	0.430434	-6.49463	22	18	-0.598463	25.2239	1.85108	0.111766	0.180408	-5.47117	20	18	-2.27661	25.4912	5.40371	0.0014249	0.0105265	-0.908572	26	9	-0.221703
sp|P46781|RS9_HUMAN	-0.407188	30.0375	1.86169	0.110734	0.341791	-5.115	14	12	0.031154	28.4219	-0.0493376	0.962314	0.981258	-6.78612	13	14	0.712621	29.0072	-1.07062	0.326261	0.551196	-6.20914	13	12	0.197234	29.1427	-0.405777	0.69862	0.775275	-7.0292	11	12	-1.87002	26.4079	3.56474	0.011115	0.0338894	-3.07564	7	9	-0.857574	26.4677	2.38658	0.0523763	0.101302	-4.77688	11	7	-1.60935
sp|P08754|GNAI3_HUMAN	0.416233	24.873	-1.85818	0.11128	0.342606	-5.11975	4	4	-0.396479	24.0328	1.42225	0.20671	0.447194	-5.78501	4	3	-0.189894	24.3437	1.05622	0.332275	0.555341	-6.22396	4	2	0.519086	24.5835	-1.52442	0.17695	0.279542	-5.98569	3	5	-0.543306	22.1073	2.01057	0.0892859	0.150891	-5.25027	2	2	0.243035	24.0594	-1.36214	0.219917	0.305767	-6.17014	3	3	-0.31326
sp|Q16594|TAF9_HUMAN	-0.78541	24.3815	1.85724	0.111425	0.342606	-5.12101	2	3	0.702417	23.2006	-1.7475	0.133133	0.363586	-5.37194	3	3	0.432719	23.3306	-1.14883	0.295155	0.520661	-6.12638	3	3	NA	NA	NA	NA	NA	NA	NA	NA	-0.849263	21.1257	1.47853	0.187917	0.277589	-5.96288	3	3	NA	NA	NA	NA	NA	NA	NA	NA	1.11123
sp|Q9NXR8|ING3_HUMAN	-0.583569	23.1373	1.85559	0.111684	0.342606	-5.12324	3	3	NA	NA	NA	NA	NA	NA	NA	NA	-0.0142887	21.4888	0.0397571	0.96986	0.984405	-6.70279	2	2	NA	NA	NA	NA	NA	NA	NA	NA	NA	NA	NA	NA	NA	NA	NA	NA	NA	NA	NA	NA	NA	NA	NA	NA	-2.04866
sp|P07355|ANXA2_HUMAN	0.70151	28.0328	-1.85534	0.111723	0.342606	-5.12358	6	5	0.132885	26.453	-0.322634	0.758346	0.875261	-6.72777	5	3	0.97197	27.0696	-4.78008	0.00322429	0.0575642	-1.5092	5	7	1.25686	28.3805	-4.80135	0.00278587	0.018648	-1.63401	5	7	1.2128	24.8946	-2.87668	0.0269887	0.0628535	-4.02083	5	4	1.23702	26.6915	-3.18904	0.0176801	0.0474376	-3.63764	5	9	0.853875
sp|Q9HAF1|EAF6_HUMAN	-0.356476	25.8228	1.85325	0.112049	0.34287	-5.12639	4	4	-0.489461	24.0496	0.633523	0.55067	0.752488	-6.56283	5	4	-0.448623	24.2908	0.85348	0.426753	0.63054	-6.41714	5	3	2.06742	23.6951	-6.98053	0.000814025	0.0112162	-0.00775772	2	2	-1.91823	22.0605	7.16667	0.000312949	0.00502979	0.785269	3	2	NA	NA	NA	NA	NA	NA	NA	NA	1.06721
sp|Q9BW19|KIFC1_HUMAN	-1.3466	24.9369	1.85247	0.112172	0.34287	-5.12745	12	8	-0.385359	23.8912	0.774692	0.469079	0.689409	-6.45696	11	8	-0.61775	23.9912	0.864312	0.421235	0.629144	-6.4076	11	9	0.750369	23.1492	-1.89363	0.105822	0.188073	-5.49385	4	7	-0.496339	22.1945	1.27491	0.247783	0.347025	-6.20968	5	9	0.773775	22.9454	-2.83495	0.028277	0.06498	-4.13545	4	8	4.97666
sp|Q13148|TADBP_HUMAN	-0.347419	29.8811	1.84944	0.11265	0.343773	-5.13155	11	11	-0.187734	28.8665	1.18642	0.282019	0.523669	-6.05888	13	14	-0.200328	29.1222	1.25039	0.258564	0.483387	-6.01356	13	13	-0.154888	29.3656	0.865197	0.41933	0.528635	-6.71523	10	10	0.76033	27.3249	-2.86673	0.0273505	0.06353	-4.03486	11	10	-0.301466	27.0511	1.25689	0.253456	0.343222	-6.29459	15	11	-0.61267
sp|Q08J23|NSUN2_HUMAN	-1.42229	24.1249	1.84735	0.112978	0.34422	-5.13435	10	5	1.68721	23.5428	-2.28385	0.064217	0.250272	-4.6458	7	14	0.683146	23.3112	-1.09201	0.317497	0.543695	-6.18689	7	9	0.648536	27.0887	-2.07004	0.0826466	0.158023	-5.24835	20	24	5.09935	23.5887	-13.1877	8.68e-06	0.00283338	4.43974	5	26	0.572768	25.6119	-1.97173	0.0939106	0.155967	-5.36601	23	22	1.52559
sp|O00148|DX39A_HUMAN	-0.338107	29.3153	1.84516	0.113326	0.344354	-5.13731	9	8	-0.135199	27.8743	0.881975	0.413034	0.640288	-6.3651	9	9	-0.0816369	28.1484	0.61112	0.563957	0.739995	-6.6046	9	10	-0.593598	28.3457	2.87138	0.0275378	0.0705187	-4.11197	11	8	0.637578	25.7415	-2.432	0.0494936	0.0973635	-4.65297	6	8	-0.111619	26.0977	0.661382	0.531836	0.609535	-6.86189	12	7	-0.631769
sp|Q12873|CHD3_HUMAN	-0.351818	28.1271	1.84478	0.113387	0.344354	-5.13783	33	31	-0.501059	27.3032	2.61094	0.0415674	0.214497	-4.19692	28	28	-0.193253	27.6866	0.92437	0.391612	0.604834	-6.35303	28	27	-3.96713	25.2533	15.5178	3.58e-06	0.00189948	5.29895	30	8	-2.23119	23.983	4.11586	0.00574924	0.0216466	-2.36411	18	13	-2.85839	24.3228	6.0812	0.00142361	0.0105265	-0.634675	28	4	0.210974
sp|Q02543|RL18A_HUMAN	-0.473277	29.1954	1.84135	0.113932	0.345454	-5.14245	11	7	-0.208085	28.495	1.50673	0.184553	0.429322	-5.681	13	10	-0.332288	28.6865	2.66847	0.0377953	0.181344	-4.13277	13	9	0.138396	27.9573	-0.829984	0.43751	0.545373	-6.74608	8	8	-0.977983	26.138	5.88331	0.000930898	0.00749813	-0.388359	9	4	0.420654	26.7522	-2.68046	0.0348833	0.0757608	-4.3557	6	7	-0.909449
sp|Q14865|ARI5B_HUMAN	0.719446	24.6219	-1.83739	0.114566	0.346818	-5.14779	5	8	-2.51492	23.2733	11.3373	3.69e-05	0.0180368	3.0347	10	3	-1.07041	24.2002	7.07248	0.000435699	0.0257571	0.607241	10	8	NA	NA	NA	NA	NA	NA	NA	NA	NA	NA	NA	NA	NA	NA	NA	NA	NA	NA	NA	NA	NA	NA	NA	NA	NA
sp|Q16531|DDB1_HUMAN	-0.360471	30.7418	1.83573	0.114832	0.347067	-5.15002	44	45	0.220536	29.6866	-1.6782	0.146308	0.380793	-5.46253	45	46	0.082518	29.878	-0.604817	0.567866	0.741443	-6.60876	45	46	-0.0637776	29.7831	0.36576	0.726771	0.792574	-7.0466	39	39	0.666988	28.0273	-4.13656	0.00561369	0.0212778	-2.33827	36	43	0.515027	27.7177	-2.64846	0.0364461	0.078031	-4.40146	41	44	1.03441
sp|P36897|TGFR1_HUMAN	-0.654914	23.3037	1.89106	0.115464	0.348053	-4.99149	5	4	NA	NA	NA	NA	NA	NA	NA	NA	NA	NA	NA	NA	NA	NA	NA	NA	-0.108387	22.2328	0.219587	0.833286	0.879812	-7.09528	3	2	NA	NA	NA	NA	NA	NA	NA	NA	-1.11992	22.5803	2.67942	0.0349328	0.0757779	-4.35718	3	2	NA
sp|Q10471|GALT2_HUMAN	0.814694	25.3251	-1.83142	0.115526	0.348053	-5.15582	9	10	0.707391	25.0139	-3.25091	0.0184585	0.143969	-3.34102	8	12	0.328048	25.0195	-1.23471	0.263942	0.490113	-6.03135	8	10	1.46371	27.0635	-2.61647	0.0388005	0.0888478	-4.47264	16	18	0.895964	21.5784	-2.03058	0.0868058	0.147935	-5.22227	2	8	0.480333	25.9919	-2.49318	0.0451536	0.0911082	-4.624	18	23	-2.11584
sp|Q8NC51|PAIRB_HUMAN	1.31414	24.5121	-1.82624	0.116366	0.350024	-5.16278	5	6	0.627694	23.9901	-0.819712	0.444925	0.669416	-6.41955	4	5	1.2576	24.5445	-1.93585	0.101953	0.295522	-5.14338	4	5	0.393142	27.1447	-0.972546	0.367388	0.477479	-6.61516	11	12	1.30136	22.4904	-1.60419	0.157926	0.240982	-5.80186	4	6	-1.01496	25.1064	3.66432	0.00968492	0.032017	-2.99183	11	8	-0.635689
sp|Q5TGY3|AHDC1_HUMAN	1.33993	24.8076	-1.82426	0.116688	0.350186	-5.16544	12	16	-0.0856854	22.4389	0.114394	0.912804	0.95896	-6.77996	4	8	0.672051	23.0261	-0.702176	0.514596	0.702131	-6.42517	4	7	NA	NA	NA	NA	NA	NA	NA	NA	NA	NA	NA	NA	NA	NA	NA	NA	NA	NA	NA	NA	NA	NA	NA	NA	NA
sp|P62888|RL30_HUMAN	-0.348367	29.63	1.82314	0.116872	0.350186	-5.16695	7	6	-0.558793	28.6518	4.1448	0.00658627	0.091802	-2.23808	8	8	-0.111016	29.1367	0.867459	0.419642	0.627269	-6.40481	8	7	-0.0953722	28.8499	0.433325	0.679535	0.756773	-7.01622	6	6	-0.0852134	26.5035	0.42229	0.686988	0.757652	-6.93939	7	6	0.611111	27.1345	-3.9544	0.0068216	0.0253608	-2.61294	7	7	-0.672056
sp|P19784|CSK22_HUMAN	0.348254	26.4465	-1.82251	0.116976	0.350186	-5.16781	10	10	0.624474	26.3366	-2.31531	0.0615582	0.248448	-4.60257	10	11	0.498102	26.4707	-2.6376	0.0393697	0.184719	-4.1753	10	9	-0.314108	25.7881	0.964877	0.370926	0.480755	-6.6226	11	10	0.455688	23.5132	-1.67735	0.142611	0.221581	-5.70563	3	7	0.336045	24.7197	-1.50262	0.181383	0.26179	-5.99591	7	8	0.486379
sp|Q6NUM9|RETST_HUMAN	1.25842	24.8189	-1.81939	0.117487	0.351161	-5.172	5	6	-0.717465	24.4241	1.5788	0.167438	0.410122	-5.59027	10	5	0.672857	25.3201	-1.27936	0.248883	0.474259	-5.98037	10	12	-0.663068	22.7029	1.03786	0.338331	0.451506	-6.5501	5	5	-0.156512	21.6559	0.372776	0.721659	0.78572	-6.96149	2	3	NA	NA	NA	NA	NA	NA	NA	NA	-0.19198
sp|Q9UBD5|ORC3_HUMAN	0.418316	27.0976	-1.81585	0.11807	0.352345	-5.17675	9	9	0.424164	25.7381	-1.19001	0.28071	0.522161	-6.05492	6	8	0.00879414	25.7299	-0.0249495	0.980919	0.987831	-6.81346	6	7	-0.107177	25.331	0.445649	0.67108	0.751815	-7.01016	8	8	0.910464	23.7982	-4.18457	0.0053128	0.0205285	-2.2786	5	12	-0.417739	24.4303	1.93929	0.0983166	0.161204	-5.41125	9	6	-0.331532
sp|P50454|SERPH_HUMAN	0.59636	27.7301	-1.81182	0.118737	0.353252	-5.18215	12	13	0.12631	26.7581	-0.336473	0.748417	0.867811	-6.72258	11	12	0.101772	26.9482	-0.312227	0.765631	0.874932	-6.75794	11	13	0.0782879	28.3541	-0.188164	0.856791	0.898609	-7.10263	15	17	0.151928	25.466	-0.457169	0.663046	0.736768	-6.92226	9	14	-0.853942	27.0239	3.17581	0.0179875	0.0478399	-3.65602	20	13	0.591011
sp|O43447|PPIH_HUMAN	-0.308095	28.2252	1.81175	0.118748	0.353252	-5.18224	12	11	0.196949	26.921	-1.34125	0.230238	0.467484	-5.88203	13	9	0.0658205	27.0449	-0.439692	0.675842	0.822341	-6.70389	13	10	-0.320881	26.6412	1.84057	0.113988	0.198299	-5.56666	8	8	0.0977903	24.9862	-0.339	0.745735	0.80617	-6.97505	9	7	-0.779806	25.2414	4.09467	0.00578482	0.0227887	-2.43419	10	8	-0.176155
sp|Q9HCK8|CHD8_HUMAN	0.608496	26.8025	-1.80951	0.119121	0.353767	-5.18525	21	29	1.5412	25.9765	-4.45149	0.00475578	0.0780133	-1.88861	18	34	1.29694	26.0488	-4.30445	0.00529584	0.0739825	-2.04156	18	31	0.482405	24.3194	-1.36064	0.221282	0.330525	-6.18911	8	12	2.39152	23.13	-4.50256	0.00372072	0.0157692	-1.89224	10	28	0.493305	23.7478	-2.97422	0.0234604	0.0571345	-3.93828	11	8	0.751758
sp|Q9NVC6|MED17_HUMAN	0.572759	26.6613	-1.80826	0.119329	0.353767	-5.18692	13	15	0.0912	25.9329	-0.271624	0.79537	0.892743	-6.74506	14	14	0.37267	26.2621	-1.88195	0.109801	0.309461	-5.2163	14	16	-0.317097	24.0752	1.25962	0.253407	0.364961	-6.30843	5	6	-0.180395	23.3757	0.728304	0.492861	0.588757	-6.74758	8	8	-0.288825	23.6303	1.11206	0.306802	0.397027	-6.45575	8	6	0.965564
sp|Q76L83|ASXL2_HUMAN	1.923	23.5772	-1.80664	0.1196	0.353767	-5.18909	5	4	NA	NA	NA	NA	NA	NA	NA	NA	NA	NA	NA	NA	NA	NA	NA	NA	NA	NA	NA	NA	NA	NA	NA	NA	-1.11588	20.7696	2.3037	0.0591695	0.11178	-4.83594	4	5	NA	NA	NA	NA	NA	NA	NA	NA	NA
sp|P49454|CENPF_HUMAN	-0.448621	28.8617	1.80421	0.120007	0.353767	-5.19235	87	77	-0.95902	27.137	3.71779	0.010611	0.108908	-2.74962	69	53	-0.54251	27.5709	2.07513	0.0841941	0.264521	-4.95311	69	51	-0.895605	25.503	2.91079	0.0261353	0.0678644	-4.05662	30	31	-0.940474	24.7298	2.0807	0.0808941	0.140541	-5.15191	43	42	-1.56979	24.3251	3.35115	0.0143444	0.041896	-3.41413	51	19	2.55933
sp|Q1ED39|CP088_HUMAN	0.31712	28.4404	-1.80409	0.120028	0.353767	-5.19251	20	19	-0.254297	27.4648	1.51414	0.18272	0.428302	-5.67175	21	21	-0.407058	27.6133	1.98121	0.095788	0.282948	-5.08167	21	16	-0.173066	26.8328	1.05826	0.329642	0.443352	-6.52917	17	17	-0.78122	25.7026	3.65852	0.00990296	0.0311924	-2.95142	18	15	-0.430482	25.7028	2.05718	0.083229	0.143853	-5.24606	20	16	-0.608518
sp|P62269|RS18_HUMAN	0.359698	28.8249	-1.80393	0.120055	0.353767	-5.19273	10	11	-0.281197	27.762	1.43844	0.202281	0.444006	-5.76529	9	10	0.11854	28.1963	-0.492224	0.640377	0.796399	-6.67662	9	11	1.01604	28.3157	-4.83168	0.00269917	0.018648	-1.59943	9	10	-1.07782	25.3284	4.94731	0.00231672	0.0123339	-1.37765	7	6	-0.109204	26.5795	0.649285	0.539128	0.617116	-6.87043	11	9	-0.599532
sp|P62273|RS29_HUMAN	0.693342	24.4794	-1.80218	0.120348	0.353767	-5.19507	2	3	-0.996342	23.6715	1.29785	0.243821	0.482989	-5.9328	3	3	0.655753	24.6977	-2.12035	0.0791336	0.255658	-4.89092	3	3	1.2524	25.0298	-4.7395	0.00297258	0.0191902	-1.70495	2	3	NA	NA	NA	NA	NA	NA	NA	NA	0.961826	24.8321	-4.43988	0.00390436	0.0186507	-2.00694	3	3	NA
sp|P30044|PRDX5_HUMAN	0.878172	24.3124	-1.80176	0.120419	0.353767	-5.19564	3	3	2.27103	22.4487	-4.91215	0.00299042	0.0621157	-1.39149	3	4	3.53578	23.295	-11.8829	2.46e-05	0.0186397	3.4079	3	6	2.28542	26.8838	-6.62123	0.000511772	0.00935774	0.216219	7	9	3.372	22.5051	-7.34017	0.000603147	0.00621872	0.340443	2	8	2.34939	25.3936	-6.55357	0.000498002	0.00705016	0.234202	7	10	0.56218
sp|Q9NU22|MDN1_HUMAN	0.399608	27.3324	-1.79739	0.121157	0.35504	-5.20149	38	43	-0.588784	26.3127	1.92695	0.104225	0.321028	-5.13281	33	30	-0.165543	26.7292	1.08549	0.320148	0.545301	-6.19371	33	37	-1.57803	24.6127	3.20569	0.0177939	0.0543447	-3.64698	28	8	-0.884556	24.0886	2.76093	0.0315352	0.0707946	-4.18448	22	24	-1.43346	23.7799	4.22289	0.00498848	0.021222	-2.27338	24	11	-0.808954
sp|Q9NVF7|FBX28_HUMAN	-0.662808	24.7187	1.79697	0.121229	0.35504	-5.20205	5	4	-0.118039	23.7043	0.668186	0.529829	0.732042	-6.5385	4	4	-0.0701295	23.9248	0.400556	0.702879	0.837562	-6.72234	4	4	NA	NA	NA	NA	NA	NA	NA	NA	0.0413594	21.3569	-0.104984	0.919684	0.93882	-7.03428	3	6	0.177403	22.1994	-0.65012	0.542794	0.620141	-6.75485	2	2	NA
sp|Q9BRR6|ADPGK_HUMAN	-0.521107	25.8167	1.79369	0.121785	0.356117	-5.20643	5	6	-0.426924	25.0031	1.13673	0.300665	0.537081	-6.11292	6	5	-0.854544	24.9843	2.68397	0.0370305	0.181344	-4.11145	6	6	-1.5628	24.2697	2.87002	0.0337205	0.0804104	-4.11214	4	2	1.29436	21.7853	-5.43294	0.00142394	0.00929577	-0.849088	3	6	-1.52536	23.2259	5.90045	0.000888276	0.00860405	-0.393991	8	2	-1.9081
sp|Q9BZK7|TBL1R_HUMAN	-0.345836	27.3786	1.79089	0.122263	0.35686	-5.21018	8	11	0.58786	25.8239	-1.37176	0.221102	0.460454	-5.84581	8	9	-0.499941	25.4674	1.18438	0.281869	0.51044	-6.08755	8	6	0.276472	26.6744	-1.36796	0.219105	0.32805	-6.18028	8	9	-0.295146	24.061	0.611095	0.562737	0.650301	-6.83183	7	8	0.171923	25.5232	-0.88378	0.409323	0.495984	-6.68161	10	9	-0.17052
sp|Q8NDF8|PAPD5_HUMAN	0.494678	25.6888	-1.78999	0.122417	0.35686	-5.21138	4	8	-0.400127	24.6196	1.37939	0.21887	0.458859	-5.83669	5	4	0.13938	25.0899	-0.710189	0.504735	0.693638	-6.53425	5	7	-2.29158	23.6441	9.76819	5.62e-05	0.00448661	2.57643	5	2	-1.34959	22.9356	5.26932	0.00167197	0.0102148	-1.0234	5	5	NA	NA	NA	NA	NA	NA	NA	NA	NA
sp|Q9BZE4|NOG1_HUMAN	-0.336335	31.5993	1.76884	0.126088	0.366996	-5.2396	29	26	-0.105138	30.2809	0.870049	0.419005	0.646327	-6.37577	28	28	-0.0636054	30.5256	0.54749	0.604163	0.77235	-6.64488	28	31	-0.585985	29.9904	3.5319	0.0118037	0.0420233	-3.20561	24	22	-0.141007	28.4331	0.84579	0.428926	0.528781	-6.65083	27	21	-0.510576	28.014	2.80289	0.029529	0.0670945	-4.18102	27	22	-0.965093
sp|Q12872|SFSWA_HUMAN	-0.445257	26.3153	1.76131	0.127421	0.369582	-5.24962	11	10	-0.521459	25.6926	1.73483	0.135452	0.367769	-5.38859	9	12	-0.562022	25.8693	2.46531	0.0495382	0.209058	-4.41346	9	10	-0.610773	24.6908	2.81389	0.0297309	0.0735294	-4.19296	8	8	0.249221	23.3344	-0.793404	0.456663	0.553811	-6.69543	9	10	-0.853979	23.3173	2.74674	0.0318671	0.0708157	-4.26103	8	3	0.440265
sp|O96019|ACL6A_HUMAN	-0.32757	30.8511	1.76119	0.127443	0.369582	-5.24979	17	12	-0.0562106	29.4346	0.456602	0.664646	0.824985	-6.6689	14	14	-0.0115931	29.7195	0.0997174	0.923878	0.967903	-6.80808	14	13	-0.517661	28.9178	2.93946	0.0251629	0.066643	-4.01641	15	9	-0.406073	26.897	2.47356	0.046726	0.0931643	-4.59366	11	11	-0.472762	27.0186	2.94762	0.0243076	0.0586736	-3.97582	14	14	-0.505862
sp|P36578|RL4_HUMAN	-0.345366	31.3471	1.76051	0.127563	0.369582	-5.25068	26	23	-0.2742	30.2408	2.14649	0.0773107	0.2719	-4.83428	25	21	-0.297215	30.455	2.42798	0.0520885	0.211773	-4.46518	25	21	-0.0597713	30.0663	0.346946	0.740173	0.804258	-7.05418	24	27	-0.407581	28.1369	2.43737	0.0491267	0.0970675	-4.64531	19	20	-0.00485981	27.9603	0.0303245	0.976748	0.985912	-7.10475	23	21	-0.50176
sp|Q8WUY1|CH055_HUMAN	1.76621	26.1742	-1.75568	0.128427	0.370791	-5.25711	6	5	-0.542987	25.4668	4.38361	0.00510515	0.0791353	-1.96468	5	4	-0.20416	25.8313	1.16605	0.288655	0.515362	-6.10767	5	5	0.205992	26.1998	-1.01	0.350493	0.463161	-6.57823	6	7	-1.08026	22.9649	2.58426	0.0401166	0.0836968	-4.43572	5	4	-0.152993	24.2812	0.613359	0.561152	0.637513	-6.89497	5	5	-2.21851
sp|Q9UQR0|SCML2_HUMAN	0.534962	27.6293	-1.75516	0.128521	0.370791	-5.2578	18	22	0.641384	26.8109	-3.73117	0.010449	0.10854	-2.73314	16	18	0.317525	26.8472	-1.78128	0.126107	0.329101	-5.35116	16	19	0.00585463	26.1816	-0.0267219	0.979526	0.988515	-7.1226	14	16	-0.641251	24.3381	3.36044	0.0143602	0.0408597	-3.35039	13	16	0.479267	24.7215	-2.72094	0.0330067	0.0727266	-4.29785	13	14	-0.0763835
sp|P14314|GLU2B_HUMAN	0.904519	26.7829	-1.75489	0.12857	0.370791	-5.25816	12	12	0.383754	25.5673	-1.07363	0.325839	0.560983	-6.17942	7	8	0.522415	25.8358	-1.60955	0.159572	0.371743	-5.5759	7	8	0.935037	27.4715	-4.16548	0.00557154	0.0262084	-2.39092	12	15	0.782616	24.6908	-2.13047	0.0754255	0.134044	-5.08174	10	13	0.156552	26.3842	-0.742906	0.484353	0.565078	-6.80082	17	15	0.672722
sp|Q9NPA0|CO024_HUMAN	-1.06809	24.8671	1.80458	0.129231	0.371794	-5.10263	6	3	-0.275733	24.8235	0.90722	0.400605	0.630438	-6.34216	4	3	-1.09717	24.6119	2.22466	0.0686186	0.240693	-4.74691	4	5	0.0805726	25.9413	-0.305412	0.770106	0.827426	-7.06956	4	4	0.431152	21.5517	-0.649716	0.53906	0.633796	-6.80548	2	2	0.0391091	23.566	-0.0964568	0.926158	0.947155	-7.09992	4	3	-1.143
sp|Q00610|CLH1_HUMAN	0.518499	27.8589	-1.75077	0.129311	0.371794	-5.26363	24	27	0.369481	26.8603	-0.764601	0.474618	0.693187	-6.46511	22	28	0.976761	27.3598	-3.83694	0.00890884	0.0942459	-2.59964	22	29	2.10253	28.8481	-3.49439	0.0123642	0.0430583	-3.25566	32	44	1.76248	24.6567	-3.10772	0.0198844	0.0502228	-3.69752	19	22	0.69245	27.1268	-3.30761	0.0151672	0.0433347	-3.47385	38	32	0.86292
sp|P46060|RAGP1_HUMAN	0.307865	30.9967	-1.7492	0.129595	0.37187	-5.26572	31	33	0.0316541	29.6541	-0.202648	0.846369	0.921876	-6.76382	30	30	0.0016626	29.9052	-0.00965385	0.992616	0.995295	-6.81377	30	32	-0.516588	29.5291	2.63679	0.0377438	0.0870409	-4.44377	30	28	-0.0027336	27.6146	0.0164871	0.987361	0.991648	-7.04047	22	24	-0.717436	27.326	4.41031	0.00403528	0.0191255	-2.04282	30	22	-0.713296
sp|P35610|SOAT1_HUMAN	-0.388124	27.5415	1.74844	0.129731	0.37187	-5.26672	6	4	0.159133	26.3485	-0.6006	0.570935	0.767271	-6.58489	4	4	-0.0667173	26.4282	0.3072	0.769268	0.877574	-6.75971	4	4	0.727842	26.6226	-3.18926	0.0181731	0.0550703	-3.66956	5	5	-0.215576	23.395	0.427283	0.683535	0.754358	-6.93701	5	4	0.282027	25.035	-1.66576	0.144529	0.217273	-5.78387	5	4	-0.692946
sp|Q01167|FOXK2_HUMAN	0.57286	24.7567	-1.7469	0.130012	0.372109	-5.26877	3	7	-0.21514	23.7391	0.957741	0.376598	0.609078	-6.29482	5	5	NA	NA	NA	NA	NA	NA	NA	NA	0.542077	23.9047	-1.18997	0.277869	0.389511	-6.38752	4	4	-0.382935	21.577	1.58708	0.161726	0.245164	-5.82412	2	3	-1.24337	22.6406	5.12908	0.00187486	0.0120395	-1.2077	6	2	-1.42747
sp|Q5BJF2|TMM97_HUMAN	0.444236	24.8399	-1.79726	0.130471	0.372858	-5.112	2	2	-0.294417	24.0878	1.25387	0.258313	0.498479	-5.98333	2	2	-0.147997	24.3733	0.751592	0.481254	0.673807	-6.50221	2	2	0.327297	23.9724	-0.563992	0.592676	0.682967	-6.94396	2	2	NA	NA	NA	NA	NA	NA	NA	NA	NA	NA	NA	NA	NA	NA	NA	NA	-0.138831
sp|Q8NF37|PCAT1_HUMAN	0.523152	26.0748	-1.74281	0.130756	0.373108	-5.27419	4	5	-0.32687	25.6474	1.84653	0.116313	0.339579	-5.24069	5	6	-0.484595	25.7532	2.18853	0.0720871	0.245376	-4.79686	5	6	0.97143	25.6378	-3.05215	0.0217036	0.0603884	-3.85915	5	7	1.50203	23.1777	-7.92364	0.000176717	0.00423533	1.39324	3	5	-0.515036	24.2166	1.48318	0.186319	0.26764	-6.02053	8	4	-0.561339
sp|Q9HAV0|GBB4_HUMAN	0.344817	23.0485	-1.73373	0.132422	0.377085	-5.28621	3	2	NA	NA	NA	NA	NA	NA	NA	NA	NA	NA	NA	NA	NA	NA	NA	NA	1.0426	23.2332	-3.48464	0.0125145	0.0433425	-3.2687	2	3	NA	NA	NA	NA	NA	NA	NA	NA	0.355216	23.1693	-1.85475	0.110785	0.17749	-5.52824	4	3	-1.44583
sp|Q9NRR4|RNC_HUMAN	0.515881	24.4165	-1.73305	0.132549	0.377085	-5.28712	6	7	0.959547	23.9664	-2.64327	0.0398439	0.212329	-4.15277	7	13	0.989554	24.1791	-4.09915	0.00662779	0.08171	-2.28238	7	7	-0.22992	22.7158	0.465393	0.657642	0.739799	-7.00011	3	2	NA	NA	NA	NA	NA	NA	NA	NA	NA	NA	NA	NA	NA	NA	NA	NA	1.45596
sp|O95453|PARN_HUMAN	0.351272	28.3762	-1.7311	0.132908	0.377539	-5.28969	23	22	0.120137	27.4578	-0.594789	0.574559	0.769805	-6.58868	22	19	-0.223669	27.5173	1.38608	0.215944	0.435821	-5.85454	22	20	-1.30063	26.869	5.85648	0.00099504	0.011909	-0.5082	20	14	-0.54266	25.9628	3.3223	0.015074	0.0416465	-3.40228	15	17	-0.787469	25.4078	2.22298	0.0658781	0.120262	-5.01088	21	15	-2.37818
sp|Q8WUQ7|CS029_HUMAN	-1.44989	24.7786	1.7262	0.13382	0.379331	-5.29617	3	3	0.884165	24.8419	-0.806961	0.451673	0.674202	-6.43032	5	5	-0.588738	24.3214	0.752642	0.480669	0.673517	-6.50138	5	3	NA	NA	NA	NA	NA	NA	NA	NA	1.02566	21.8011	-2.6172	0.0383462	0.0815802	-4.38878	2	6	0.746578	22.2671	-4.22952	0.00495075	0.0212008	-2.26513	2	3	NA
sp|Q9BQ39|DDX50_HUMAN	0.395765	29.3797	-1.72556	0.13394	0.379331	-5.29702	28	28	0.309211	28.473	-2.23764	0.068343	0.254837	-4.70928	26	27	0.143534	28.6377	-1.0168	0.349205	0.570644	-6.26382	26	25	-0.432347	27.6418	2.43041	0.050062	0.106129	-4.73752	19	17	-0.425266	26.1284	1.76297	0.126496	0.201374	-5.59103	16	23	-1.73246	25.5186	6.64197	0.000462072	0.00704954	0.315272	24	11	-1.2143
sp|Q99567|NUP88_HUMAN	0.377304	28.1847	-1.72266	0.134482	0.37977	-5.30084	20	22	-0.148173	27.3074	0.904603	0.40188	0.63138	-6.34456	22	19	0.0455716	27.6325	-0.290958	0.781062	0.883271	-6.76524	22	23	-0.487927	26.8052	2.41708	0.0509907	0.107495	-4.7565	16	16	-0.320449	25.6307	1.90589	0.103468	0.170586	-5.39576	16	18	-0.511712	25.5641	2.5195	0.0435362	0.08873	-4.58625	21	11	-0.482477
sp|P07099|HYEP_HUMAN	0.347398	27.5749	-1.72258	0.134498	0.37977	-5.30095	11	16	-0.0701109	26.4366	0.414748	0.693309	0.83555	-6.68934	13	12	0.166415	26.7555	-1.13209	0.301597	0.527156	-6.14442	13	13	1.20659	27.1912	-6.06167	0.000827338	0.0112456	-0.306761	11	14	0.696259	24.4132	-3.04653	0.0215448	0.0530914	-3.78265	8	13	0.826899	25.2148	-2.95515	0.0240643	0.0583183	-3.96518	12	9	1.26777
sp|O60832|DKC1_HUMAN	-0.379023	31.2865	1.71383	0.136148	0.383718	-5.3125	27	26	-0.133389	30.1457	0.969939	0.370974	0.603815	-6.28311	23	25	-0.0979864	30.4057	0.795764	0.45705	0.654236	-6.46639	23	24	-0.616299	29.6391	3.38496	0.0141727	0.0466032	-3.40274	24	22	-0.580316	28.1327	2.94682	0.0245794	0.0586069	-3.92215	22	19	-0.94388	27.6099	5.19692	0.00175038	0.0117587	-1.13281	26	22	0.0284045
sp|Q16666|IF16_HUMAN	-0.774577	29.1814	1.71214	0.13647	0.383718	-5.31473	24	18	0.560624	28.3254	-1.58365	0.166343	0.409392	-5.58411	21	21	-0.236808	28.1708	0.562732	0.594383	0.766387	-6.63559	21	17	-0.831426	27.3454	3.32687	0.0152491	0.0491486	-3.48145	17	16	-0.680022	25.6513	2.16141	0.0722177	0.129887	-5.03801	15	13	-0.407286	25.9852	2.27434	0.06129	0.114076	-4.93755	17	16	0.354911
sp|Q6P1A2|MBOA5_HUMAN	0.509116	25.9348	-1.70897	0.137073	0.383718	-5.3189	4	5	-0.984195	22.9753	3.11673	0.0217765	0.155261	-3.51667	3	2	-0.232037	23.5408	0.375176	0.723261	0.845277	-6.62139	3	3	1.61084	25.4642	-3.97387	0.00694651	0.029652	-2.63102	4	5	1.01698	23.2694	-2.03064	0.0867988	0.147935	-5.22219	3	4	0.600042	24.2893	-2.69807	0.0340532	0.074402	-4.33052	4	5	-0.178914
sp|O43402|CX4NB_HUMAN	-0.462219	24.7913	1.70851	0.13716	0.383718	-5.3195	6	3	-0.0284292	23.5581	0.0756599	0.942761	0.974148	-6.67411	2	4	-0.218776	23.649	0.562857	0.604412	0.77235	-6.42609	2	2	NA	NA	NA	NA	NA	NA	NA	NA	NA	NA	NA	NA	NA	NA	NA	NA	0.391631	22.9807	-1.23969	0.267254	0.35844	-6.19994	2	3	NA
sp|P26368|U2AF2_HUMAN	-0.293062	30.8298	1.70698	0.137454	0.383718	-5.32152	12	13	-0.0364639	29.7479	0.268276	0.797823	0.892743	-6.74609	13	13	-0.225106	29.9049	1.43271	0.202838	0.421558	-5.79796	13	13	-0.47173	29.8214	2.45946	0.0480987	0.103202	-4.69614	13	13	0.672923	28.0779	-3.45883	0.0126836	0.037483	-3.21737	11	13	-0.370118	27.6061	2.5425	0.0421722	0.0866148	-4.55326	12	13	0.597652
sp|Q9Y639|NPTN_HUMAN	0.50842	25.1869	-1.70613	0.137617	0.383718	-5.32264	5	6	0.00230258	23.9165	-0.00555501	0.995755	0.996822	-6.78751	5	5	0.260721	24.2791	-0.648223	0.541284	0.72042	-6.57932	5	5	3.77725	23.7017	-3.43412	0.017631	0.0542117	-3.40345	3	5	NA	NA	NA	NA	NA	NA	NA	NA	1.56203	23.7095	-8.54307	0.000109168	0.00442161	1.8616	3	4	0.115704
sp|Q9NTJ3|SMC4_HUMAN	-0.667537	27.34	1.7055	0.137737	0.383718	-5.32346	32	23	0.904193	26.947	-6.38687	0.000809307	0.0483643	-0.00640334	22	30	0.464739	26.9249	-2.43187	0.0518159	0.211591	-4.45978	22	29	-0.516115	25.8015	2.20419	0.0685171	0.136529	-5.05911	19	18	0.463515	24.0024	-1.70431	0.137334	0.215658	-5.66976	12	19	-0.874541	24.7329	3.55994	0.0110213	0.0347296	-3.13111	22	15	0.519222
sp|Q12800|TFCP2_HUMAN	1.32142	23.8151	-1.70474	0.137884	0.383718	-5.32447	3	2	0.603448	24.0501	-1.3715	0.221179	0.460454	-5.84613	3	3	-0.424331	23.748	1.19829	0.276814	0.504236	-6.07216	3	3	NA	NA	NA	NA	NA	NA	NA	NA	-1.40247	21.5303	2.50767	0.0518169	0.100469	-4.5051	2	2	NA	NA	NA	NA	NA	NA	NA	NA	NA
sp|O00483|NDUA4_HUMAN	0.454446	25.6132	-1.70461	0.137908	0.383718	-5.32464	3	2	0.45691	24.5704	-2.24758	0.0674326	0.25396	-4.69563	2	4	0.5938	24.8536	-2.8296	0.0306051	0.166946	-3.91195	2	4	1.41186	25.9261	-5.13383	0.00198332	0.0167387	-1.26231	3	4	2.24657	22.241	-6.84967	0.000841118	0.00712968	-0.0144884	2	2	0.625716	24.8702	-0.998584	0.354852	0.445093	-6.57271	4	3	0.378853
sp|Q9NXE4|NSMA3_HUMAN	0.408574	28.4383	-1.70451	0.137927	0.383718	-5.32477	18	22	-0.13432	27.0898	0.849989	0.429196	0.658242	-6.39346	20	18	-0.0671207	27.3382	0.320188	0.759885	0.872061	-6.75508	20	17	-1.15229	26.0679	3.82689	0.00825839	0.0333688	-2.81894	12	8	-0.0933771	25.5173	0.450664	0.66748	0.741186	-6.92555	15	15	-0.278989	25.3908	1.11064	0.307369	0.397027	-6.45727	13	9	-0.134668
sp|Q9UBW7|ZMYM2_HUMAN	-0.570151	24.7454	1.69911	0.13897	0.385397	-5.33188	13	10	0.212715	23.7191	-0.887445	0.410316	0.637132	-6.36017	7	10	-0.790431	23.3913	3.11617	0.0212126	0.138754	-3.52519	7	5	-1.15646	22.9196	3.55916	0.0114142	0.0411914	-3.16937	6	4	-0.597409	21.4968	0.974732	0.365975	0.468734	-6.53169	8	11	NA	NA	NA	NA	NA	NA	NA	NA	-2.25512
sp|Q9BTA9|WAC_HUMAN	0.557153	24.7964	-1.69829	0.139127	0.385397	-5.33295	8	9	0.748404	23.3778	-0.908025	0.400213	0.630353	-6.34142	8	6	0.198451	23.2595	-0.235259	0.821978	0.911782	-6.78198	8	5	0.53081	24.7091	-1.01993	0.346118	0.458982	-6.56826	8	11	2.78203	22.0651	-4.11169	0.00577698	0.0216503	-2.36933	4	11	-1.05516	22.8039	1.95812	0.0957349	0.15811	-5.38501	5	4	2.1253
sp|Q06830|PRDX1_HUMAN	-0.684337	28.558	1.69821	0.139143	0.385397	-5.33305	11	12	-0.838694	27.4432	2.31579	0.0615181	0.248448	-4.6019	12	9	-0.248664	27.9742	0.801208	0.454127	0.652339	-6.46187	12	8	-0.827159	27.9292	2.02905	0.0875295	0.164368	-5.30578	12	9	1.58135	25.781	-4.19657	0.00524041	0.0203459	-2.26373	9	11	0.585089	27.0895	-1.53955	0.172339	0.250925	-5.94874	12	14	0.533847
sp|Q9H5I1|SUV92_HUMAN	-0.544052	23.5066	1.82478	0.139421	0.385602	-5.01307	2	2	NA	NA	NA	NA	NA	NA	NA	NA	0.0170203	22.9095	-0.0436459	0.966629	0.983262	-6.81272	2	3	NA	NA	NA	NA	NA	NA	NA	NA	NA	NA	NA	NA	NA	NA	NA	NA	NA	NA	NA	NA	NA	NA	NA	NA	NA
sp|Q8N531|FBXL6_HUMAN	0.660523	25.1769	-1.69559	0.139651	0.385674	-5.33649	6	6	1.76447	23.8631	-5.48979	0.00173888	0.0539238	-0.813306	4	8	1.28528	23.8574	-2.54127	0.044748	0.200944	-4.30831	4	7	NA	NA	NA	NA	NA	NA	NA	NA	NA	NA	NA	NA	NA	NA	NA	NA	NA	NA	NA	NA	NA	NA	NA	NA	NA
sp|O00567|NOP56_HUMAN	0.341351	32.2596	-1.69321	0.140116	0.386393	-5.33963	32	28	0.0200225	31.2499	-0.103952	0.920728	0.963001	-6.78128	33	33	-0.0259592	31.4065	0.160056	0.878188	0.943984	-6.79905	33	28	-0.255607	30.7867	1.32392	0.232515	0.342434	-6.23308	28	25	-0.0264478	29.4155	0.150395	0.885201	0.918443	-7.02762	29	26	-1.15931	28.6777	6.04713	0.000776865	0.00826347	-0.248276	32	24	0.21836
sp|Q8WVC0|LEO1_HUMAN	0.418517	27.6976	-1.68649	0.141432	0.389454	-5.34844	10	9	0.433031	26.5039	-1.40735	0.210863	0.44965	-5.80305	9	12	0.808672	26.8829	-3.69117	0.0105491	0.0962744	-2.78067	9	12	0.608179	27.4379	-3.75073	0.00904463	0.0354733	-2.91758	11	19	0.81288	25.009	-4.29268	0.00469897	0.0185552	-2.14551	5	12	0.431088	25.7021	-2.93388	0.0247577	0.0592882	-3.99522	13	7	1.11229
sp|Q8WUD4|CCD12_HUMAN	1.0861	26.0299	-1.68394	0.141935	0.390256	-5.35178	6	6	0.416202	25.2288	-2.02212	0.0915449	0.30001	-5.00399	4	5	0.249912	25.349	-0.915293	0.395984	0.607607	-6.36145	4	5	0.015785	24.4944	-0.0262154	0.980069	0.988515	-7.01183	5	3	-0.981459	23.2149	2.90708	0.0259146	0.0612018	-3.978	4	3	0.322867	23.4162	-0.94415	0.379935	0.466901	-6.62559	3	4	0.238317
sp|Q12769|NU160_HUMAN	0.340278	30.3911	-1.68233	0.142254	0.390256	-5.35389	37	42	0.0329512	29.2233	-0.243577	0.815989	0.903538	-6.75333	36	36	0.0315587	29.4623	-0.263521	0.80113	0.897227	-6.77392	36	32	-0.157143	28.8704	0.921119	0.391618	0.500566	-6.66421	32	33	0.587177	26.7995	-3.29716	0.0155658	0.0424856	-3.43659	26	28	-0.799288	26.7426	3.55969	0.0110248	0.0347296	-3.13146	33	21	-0.273839
sp|Q8N3X1|FNBP4_HUMAN	-0.443823	27.339	1.68071	0.142574	0.390256	-5.35601	18	14	-0.671381	25.7701	2.53094	0.0461845	0.22246	-4.30641	11	9	-0.391873	26.0962	2.23016	0.0681057	0.240115	-4.7393	11	11	-0.871147	25.5435	2.8683	0.0276509	0.0705639	-4.11631	9	12	-0.576927	24.0541	1.80397	0.119419	0.190671	-5.53547	10	15	-1.32208	24.6596	3.46007	0.0124918	0.0380793	-3.26578	13	10	0.194179
sp|O43395|PRPF3_HUMAN	-0.36747	30.0845	1.67979	0.142757	0.390256	-5.35721	26	25	0.124889	28.8735	-0.812654	0.448651	0.672077	-6.42553	21	22	0.257445	29.1948	-1.38103	0.217408	0.437169	-5.86061	21	23	0.0174037	28.2366	-0.0942575	0.927895	0.952578	-7.11789	19	23	0.528566	26.5004	-2.61095	0.0386757	0.0820654	-4.39768	15	19	-0.407512	26.1016	2.74755	0.0318322	0.0708157	-4.25988	19	16	0.516063
sp|P09429|HMGB1_HUMAN	-0.528819	26.1906	1.67953	0.14281	0.390256	-5.35756	4	3	NA	NA	NA	NA	NA	NA	NA	NA	NA	NA	NA	NA	NA	NA	NA	NA	NA	NA	NA	NA	NA	NA	NA	NA	NA	NA	NA	NA	NA	NA	NA	NA	NA	NA	NA	NA	NA	NA	NA	NA	NA
sp|Q96FK6|WDR89_HUMAN	0.485687	26.0043	-1.67876	0.142963	0.390256	-5.35857	8	6	-0.101492	25.2766	0.366217	0.72726	0.853342	-6.71073	7	6	-0.145738	25.4514	0.801028	0.454224	0.652339	-6.46202	7	7	0.0125655	23.1981	-0.0225549	0.982718	0.989701	-7.12272	3	5	0.334789	22.9018	-1.61254	0.156102	0.238874	-5.79097	4	5	-1.06665	23.1971	2.29077	0.0598925	0.112407	-4.91406	4	4	-0.600373
sp|Q5TA45|INT11_HUMAN	-0.375102	26.4081	1.67621	0.143471	0.390666	-5.36191	8	10	-0.243595	25.0598	0.93152	0.388914	0.623063	-6.31962	8	9	-0.407948	25.174	1.2445	0.260572	0.485114	-6.02026	8	7	-0.000831442	23.9299	0.00176042	0.998661	0.99919	-7.01224	5	2	-0.198041	23.1285	1.11843	0.304611	0.411657	-6.38465	5	6	NA	NA	NA	NA	NA	NA	NA	NA	-0.441634
sp|Q92769|HDAC2_HUMAN	-0.287265	30.7654	1.67593	0.143527	0.390666	-5.36227	13	14	0.0811731	29.783	-0.613571	0.562897	0.759748	-6.57632	13	14	-0.0715143	29.9712	0.547518	0.604145	0.77235	-6.64486	13	13	-0.0413352	29.6017	0.22354	0.830341	0.87757	-7.09428	12	14	0.541772	27.2031	-2.23438	0.0651927	0.12035	-4.93454	10	13	-0.128662	27.1875	0.874078	0.414201	0.50023	-6.69035	12	14	0.502805
sp|P16615|AT2A2_HUMAN	-0.317173	29.5224	1.67329	0.144054	0.391537	-5.36572	20	20	-0.00707109	28.4313	0.0511905	0.9609	0.981258	-6.78601	18	17	0.0104223	28.696	-0.0673488	0.948533	0.981605	-6.8112	18	18	-0.0221118	28.7354	0.125619	0.904032	0.933146	-7.11392	15	19	0.166289	26.153	-0.701405	0.508369	0.602661	-6.76803	16	17	-0.0558808	26.9209	0.365105	0.726998	0.784313	-7.02934	20	17	-1.07734
sp|Q9NV31|IMP3_HUMAN	-0.341383	28.8269	1.66852	0.145013	0.393576	-5.37195	8	8	-0.0752053	27.3413	0.503525	0.633242	0.805721	-6.64381	7	8	-0.0158227	27.5933	0.123338	0.905943	0.956153	-6.80504	7	7	-1.14488	26.7765	4.05547	0.00631945	0.0277264	-2.52809	7	5	-0.223582	25.173	0.809144	0.448198	0.54641	-6.68227	5	6	-0.501794	25.3315	3.18535	0.0177655	0.0475487	-3.64278	7	5	-0.907033
sp|O00629|IMA4_HUMAN	0.357866	28.4725	-1.66544	0.145635	0.394561	-5.37597	7	8	0.209711	26.5462	-0.899322	0.404462	0.633203	-6.34939	8	9	0.642761	26.958	-3.10616	0.0214818	0.13907	-3.53855	8	9	-0.52387	26.8377	1.70329	0.138093	0.229871	-5.75211	10	8	0.466354	24.4807	-2.66653	0.0358472	0.0769717	-4.31854	4	7	0.0928455	25.5491	-0.471377	0.65328	0.720752	-6.97959	9	6	-0.819559
sp|P18077|RL35A_HUMAN	-0.333965	28.0577	1.66466	0.145793	0.394561	-5.37699	7	6	-0.573297	27.5934	3.61819	0.0119074	0.114654	-2.87305	6	6	-0.518589	27.8575	3.36646	0.0155537	0.114678	-3.19542	6	5	-0.529251	27.0399	0.755623	0.477752	0.580201	-6.80781	5	5	-2.04518	25.4261	9.36156	6.71e-05	0.0032174	2.40662	4	4	-0.494595	25.8786	3.19265	0.0175973	0.0473074	-3.63264	4	5	-0.72153
sp|O75475|PSIP1_HUMAN	0.414249	30.7787	-1.66148	0.146439	0.395493	-5.38113	14	16	0.181147	29.751	-1.40621	0.211184	0.44982	-5.80443	16	17	0.227904	30.0402	-1.80942	0.121321	0.324251	-5.31365	16	17	-0.0409419	29.786	0.233588	0.822871	0.873694	-7.09165	16	17	-0.839969	27.5432	4.95487	0.00229868	0.0123339	-1.36917	14	11	-0.352634	27.5672	2.31925	0.0575483	0.108649	-4.87332	15	14	-0.423557
sp|P51948|MAT1_HUMAN	0.526196	25.6623	-1.66033	0.146674	0.395493	-5.38264	4	7	0.612952	24.4574	-1.81592	0.121274	0.346576	-5.28147	3	4	0.0590856	24.386	-0.139278	0.893873	0.952018	-6.80263	3	5	0.0984635	23.5527	-0.226522	0.829492	0.877486	-6.98201	3	2	1.64155	22.0212	-4.38642	0.00423036	0.017267	-2.03156	3	6	0.455183	22.9704	-0.931422	0.385993	0.471798	-6.63763	3	3	NA
sp|Q5J8M3|TMM85_HUMAN	-1.22654	24.0108	1.65955	0.146833	0.395493	-5.38365	2	2	-2.00538	22.5419	4.12136	0.00675616	0.0924644	-2.26542	2	2	-1.69465	23.0646	2.71597	0.042997	0.195805	-4.0604	2	2	NA	NA	NA	NA	NA	NA	NA	NA	0.134133	21.2324	-0.303755	0.771196	0.829061	-6.98788	2	3	0.284975	23.2001	-1.11073	0.307333	0.397027	-6.45717	3	3	NA
sp|Q3ZCQ8|TIM50_HUMAN	-2.03879	22.5937	1.70595	0.146975	0.395493	-5.22807	3	3	-0.722604	23.8343	1.67108	0.147732	0.382751	-5.47177	2	4	0.523866	24.6601	-2.15497	0.0754708	0.250849	-4.84319	2	6	0.896105	25.3271	-1.47652	0.188987	0.294533	-6.04635	4	6	-1.46125	21.268	1.39368	0.219684	0.313364	-5.95705	2	4	0.512337	24.0378	-2.07601	0.0810448	0.141285	-5.2195	5	6	0.335288
sp|P19387|RPB3_HUMAN	0.373858	27.8459	-1.65174	0.148435	0.398853	-5.39382	9	10	-0.495363	26.6306	2.64225	0.039897	0.212329	-4.15416	10	6	-0.281756	26.9361	1.54613	0.173975	0.387584	-5.65678	10	9	-0.519322	26.8461	2.61166	0.0390551	0.0893024	-4.47948	9	7	-0.492886	25.1864	1.62808	0.152761	0.235095	-5.77063	8	7	-0.609505	25.4291	3.29075	0.0154996	0.0438031	-3.49705	10	8	-0.705156
sp|Q15046|SYK_HUMAN	-0.607183	24.4323	1.6479	0.14923	0.400419	-5.39882	6	4	-0.451046	24.3607	1.99693	0.0947408	0.305131	-5.03819	7	9	-1.19077	24.1897	2.43322	0.0517222	0.211591	-4.45792	7	8	0.281029	25.1794	-0.47662	0.650062	0.732579	-6.99422	13	8	2.13994	21.966	-7.58458	0.000514605	0.00608135	0.508624	2	7	0.237446	23.9453	-0.467056	0.656203	0.722936	-6.98184	10	8	-1.21097
sp|O95251|KAT7_HUMAN	-0.559799	26.4062	1.64539	0.14975	0.401244	-5.40207	8	8	-0.260619	26.3294	1.11318	0.309859	0.544579	-6.13802	10	10	-0.47536	26.4211	1.52157	0.179879	0.395989	-5.68776	10	9	-1.48119	25.1381	5.75423	0.00109285	0.0126569	-0.610609	8	8	-0.334588	24.091	1.89338	0.105307	0.172839	-5.41303	7	6	-1.46073	24.2496	6.47576	0.000532283	0.00716026	0.162085	9	5	-0.0456422
sp|Q2TAY7|SMU1_HUMAN	0.322543	30.3186	-1.63708	0.151488	0.405326	-5.41286	18	17	0.0624322	29.1835	-0.473408	0.653307	0.817947	-6.66017	15	17	0.0134876	29.4112	-0.108483	0.917216	0.963907	-6.80703	15	16	0.00276555	28.8088	-0.0179172	0.986271	0.989935	-7.12283	12	15	0.231569	26.8974	-0.905806	0.398685	0.499977	-6.59698	13	12	0.621002	27.0121	-3.54348	0.0112501	0.0352412	-3.15322	15	16	0.163372
sp|Q9Y5J1|UTP18_HUMAN	-0.34414	29.6546	1.63367	0.152206	0.405617	-5.41728	25	23	-0.524095	28.0436	3.38163	0.0157542	0.132765	-3.17222	21	17	-0.0727258	28.5213	0.521312	0.621172	0.782466	-6.6603	21	18	-0.817822	27.6065	4.15691	0.00562611	0.0262691	-2.40154	20	18	-0.764407	26.4383	3.13324	0.0192335	0.0491928	-3.66214	16	17	-0.565013	26.3313	3.83134	0.00790273	0.0275536	-2.77218	24	17	-2.26296
sp|Q9NVU7|SDA1_HUMAN	-0.756418	26.9119	1.63357	0.152228	0.405617	-5.41741	15	12	0.10277	25.8937	-0.348953	0.739509	0.862429	-6.71773	13	11	-0.755014	25.6515	3.11074	0.0213582	0.138754	-3.53244	13	11	-0.354527	23.1152	0.564518	0.592339	0.682967	-6.94363	5	4	0.770144	22.303	-1.31622	0.234412	0.331163	-6.16122	2	7	1.20965	23.7436	-2.03258	0.0946899	0.156954	-5.19953	4	4	0.139964
sp|Q15758|AAAT_HUMAN	-1.19682	24.6426	1.63175	0.152612	0.405617	-5.41976	2	2	NA	NA	NA	NA	NA	NA	NA	NA	NA	NA	NA	NA	NA	NA	NA	NA	-1.35257	24.9116	2.84284	0.0286041	0.0717655	-4.15215	2	3	-1.58151	23.6547	5.34503	0.00155159	0.00973652	-0.942273	7	4	-0.989388	24.5079	6.01471	0.000800057	0.00836842	-0.28025	7	3	-0.529594
sp|Q5T280|CI114_HUMAN	-0.469218	27.8219	1.6314	0.152686	0.405617	-5.42022	14	9	-0.624904	26.6384	2.63489	0.0402829	0.212904	-4.1642	10	8	-0.073292	27.1074	0.432389	0.680849	0.823062	-6.70746	10	10	-1.59908	25.3655	8.07493	0.000168407	0.00692298	1.41544	8	5	-3.15113	23.65	10.4535	3.5e-05	0.0032174	3.07269	9	6	-2.25732	23.7491	7.0397	0.000333021	0.00679094	0.669081	8	4	-2.16608
sp|P62140|PP1B_HUMAN	0.597581	28.3241	-1.63074	0.152828	0.405617	-5.42108	8	8	-0.471436	27.1804	1.75826	0.131196	0.363586	-5.35779	7	6	0.059195	27.6648	-0.419042	0.690045	0.829841	-6.71383	7	7	0.383759	27.7251	-1.8584	0.111176	0.194842	-5.54225	7	7	0.2685	25.7459	-1.07406	0.322588	0.427847	-6.43154	4	7	0.110989	25.8458	-0.672838	0.524988	0.602826	-6.85367	5	7	-0.0330178
sp|O15269|SPTC1_HUMAN	-0.310719	25.9906	1.63047	0.152885	0.405617	-5.42143	6	6	-0.106205	25.0742	0.727214	0.495539	0.704948	-6.49454	5	5	-0.559261	25.0377	3.7613	0.00972144	0.0962744	-2.69318	5	4	-0.373133	24.5956	1.72519	0.13394	0.224359	-5.72284	4	5	1.13686	22.0859	-1.93062	0.0999273	0.166024	-5.36156	3	5	0.234021	23.9207	-1.19249	0.276108	0.366533	-6.36778	6	6	-1.21138
sp|Q14103|HNRPD_HUMAN	-0.324103	31.277	1.62914	0.153166	0.405793	-5.42315	17	12	-0.0497333	29.83	0.286582	0.784447	0.888687	-6.74029	13	14	-0.0280456	30.1028	0.188819	0.856576	0.932348	-6.79328	13	12	-0.12499	30.3429	0.438806	0.675768	0.754673	-7.01354	11	10	-0.182141	27.7953	0.75382	0.478446	0.575739	-6.72758	12	12	0.251134	27.9282	-1.25429	0.254337	0.344159	-6.29759	9	13	-0.114169
sp|P04003|C4BPA_HUMAN	0.688616	23.9544	-1.62747	0.153522	0.40601	-5.42531	5	4	0.484641	23.3812	-0.740362	0.488111	0.70228	-6.48433	6	7	0.376384	23.5253	-0.681712	0.521324	0.705992	-6.55539	6	4	-0.253935	26.4754	0.896703	0.403542	0.51146	-6.68679	11	11	-0.800454	22.1638	0.836175	0.43954	0.537793	-6.54307	3	8	-0.754561	25.1564	4.98407	0.00217586	0.0128574	-1.37001	15	10	-4.0136
sp|Q8N6S5|AR6P6_HUMAN	-0.330719	25.1969	1.62674	0.153678	0.40601	-5.42626	2	3	0.458701	23.2192	-0.657489	0.536206	0.739212	-6.54612	3	3	0.686957	23.5834	-1.10019	0.314193	0.540528	-6.1783	3	3	0.0394818	22.4076	-0.128629	0.902512	0.932087	-7.00246	2	2	-0.327032	20.9379	0.814731	0.450682	0.549025	-6.56153	3	2	-0.6455	22.5089	2.07485	0.0895981	0.152085	-5.14295	2	2	0.279802
sp|Q969V3|NCLN_HUMAN	-0.420073	26.2803	1.61964	0.155199	0.40854	-5.43544	11	10	-0.377614	25.7673	1.41902	0.207603	0.448327	-5.78892	11	10	-0.47375	25.9001	3.09731	0.0217228	0.139657	-3.55036	11	10	0.511318	24.9987	-1.88688	0.106828	0.189327	-5.50314	5	7	-1.27997	21.6297	4.93028	0.00235793	0.0124755	-1.39681	7	5	0.494437	24.3262	-1.93225	0.0992998	0.162231	-5.42104	9	6	-0.037439
sp|P62487|RPB7_HUMAN	0.431536	26.671	-1.61926	0.155279	0.40854	-5.43592	5	7	0.428672	24.9148	-1.12801	0.304041	0.538851	-6.12225	5	6	0.981514	25.3905	-2.94497	0.0263692	0.151817	-3.7552	5	6	-0.184244	24.846	0.386567	0.712072	0.783337	-7.03777	4	4	-1.59499	23.5265	7.73836	0.00020237	0.00431101	1.24962	5	6	-1.49975	23.7775	3.55796	0.0110486	0.0347296	-3.13377	7	3	-0.61596
sp|O15379|HDAC3_HUMAN	-0.703556	24.8874	1.61903	0.155329	0.40854	-5.43622	6	4	0.600566	23.8623	-1.90252	0.107758	0.325714	-5.16569	5	6	0.343553	23.962	-1.20584	0.274102	0.501813	-6.06377	5	5	0.854189	23.4257	-1.83501	0.114879	0.19871	-5.57426	2	4	0.626046	21.3586	-2.30063	0.0594232	0.112128	-4.8403	3	4	-0.313158	22.4413	0.938977	0.382388	0.468966	-6.6305	6	3	-1.09464
sp|P12956|XRCC6_HUMAN	-0.365458	31.7455	1.61675	0.15582	0.40854	-5.43916	36	29	0.0319322	30.7872	-0.24007	0.818579	0.905315	-6.75431	38	34	-0.1301	30.9439	0.943556	0.382493	0.596249	-6.33502	38	34	0.0325043	31.1262	-0.213307	0.837969	0.884263	-7.09684	31	30	1.30805	28.8397	-6.79794	0.000420935	0.00558601	0.467652	22	30	-0.0769352	28.6029	0.526742	0.616427	0.689126	-6.949	32	35	0.160644
sp|Q92466|DDB2_HUMAN	0.324496	26.4088	-1.61573	0.156041	0.40854	-5.44048	7	11	1.37648	25.2829	-6.75344	0.000606373	0.0456692	0.294506	6	10	1.2275	25.4099	-6.2427	0.000841956	0.0340077	-0.080734	6	12	1.43623	25.224	-2.74334	0.0326811	0.079028	-4.29265	7	11	1.12857	24.1601	-6.38109	0.000597852	0.00621872	0.0901037	7	10	1.12598	24.639	-5.12173	0.00188894	0.0120395	-1.21585	12	13	2.94021
sp|Q96JJ7|TMX3_HUMAN	-1.22068	25.4693	1.61566	0.156055	0.40854	-5.44056	6	6	-0.319589	22.4555	0.524625	0.619385	0.796292	-6.6318	4	5	-2.44746	21.668	2.47319	0.0490167	0.208944	-4.40253	4	3	-0.331593	23.8372	0.404784	0.699312	0.775275	-7.02965	6	6	-1.81601	21.5694	4.90555	0.00241926	0.0126162	-1.42471	4	4	-1.2308	23.0702	3.00231	0.0226005	0.055585	-3.89872	8	4	0.106937
sp|P08621|RU17_HUMAN	-0.314403	30.6712	1.615	0.156199	0.40854	-5.44141	23	16	0.0978261	29.8606	-0.622728	0.557265	0.75591	-6.57018	18	19	-0.0425484	30.0581	0.266314	0.79908	0.896011	-6.77308	18	17	0.272617	29.8253	-1.29967	0.240207	0.351845	-6.26174	16	14	0.304009	27.87	-1.89296	0.105369	0.172839	-5.41361	14	13	-0.294819	27.6568	1.96202	0.0952092	0.157528	-5.37957	15	17	0.372554
sp|Q9BVJ6|UT14A_HUMAN	-0.301309	30.1351	1.61423	0.156365	0.40854	-5.44241	25	23	0.0498528	29.1278	-0.369813	0.724719	0.851737	-6.70923	25	25	-0.0840842	29.3078	0.597753	0.572266	0.745632	-6.61339	25	29	-0.830251	28.0518	4.40797	0.00424785	0.0222512	-2.09503	21	16	-1.21223	26.8795	7.32762	0.000276027	0.00480524	0.91935	23	17	-0.747877	26.4334	2.76933	0.0309037	0.069438	-4.22882	26	14	-2.4337
sp|Q15059|BRD3_HUMAN	0.788424	26.8831	-1.61322	0.156586	0.40855	-5.44372	9	16	0.239856	26.3914	-0.818569	0.445526	0.669416	-6.42052	11	13	-0.144227	26.3928	0.629522	0.552639	0.729735	-6.59222	11	18	0.318716	25.6979	-1.16762	0.286139	0.39786	-6.41232	11	14	0.462851	24.2875	-1.92138	0.101236	0.16776	-5.37435	8	13	0.403436	24.1766	-1.85297	0.111065	0.177626	-5.53069	9	7	-0.185895
sp|Q71F56|MD13L_HUMAN	0.511286	22.6637	-1.60557	0.158254	0.412333	-5.45357	2	2	NA	NA	NA	NA	NA	NA	NA	NA	NA	NA	NA	NA	NA	NA	NA	NA	NA	NA	NA	NA	NA	NA	NA	NA	NA	NA	NA	NA	NA	NA	NA	NA	NA	NA	NA	NA	NA	NA	NA	NA	NA
sp|Q14683|SMC1A_HUMAN	-0.261528	31.6693	1.60014	0.159449	0.414418	-5.46055	78	63	-0.199422	30.6106	1.53662	0.177264	0.422897	-5.64358	68	60	-0.156807	30.8699	1.27968	0.248776	0.474259	-5.97999	68	56	-0.362516	30.2392	2.19983	0.0689344	0.137071	-5.06528	66	60	-0.626219	28.557	3.63774	0.0101584	0.0316277	-2.97883	60	47	-0.357963	28.1076	1.96873	0.0943095	0.156466	-5.37019	61	58	-0.210611
sp|Q5JRA6|MIA3_HUMAN	0.586359	23.0569	-1.64229	0.159702	0.414418	-5.30809	4	8	1.57995	23.2262	-4.6366	0.00393295	0.0686613	-1.68489	5	16	0.973951	23.2114	-3.2659	0.0175988	0.124299	-3.32692	5	9	0.25502	22.7888	-0.711926	0.502558	0.602241	-6.84184	5	6	1.11344	21.7571	-1.98206	0.101727	0.1684	-5.20643	3	13	0.990193	23.3973	-3.96295	0.00675287	0.0252366	-2.60197	8	17	NA
sp|P62306|RUXF_HUMAN	-0.342069	30.9479	1.59813	0.159893	0.414418	-5.46314	6	6	0.0832781	29.7059	-0.438802	0.676763	0.826319	-6.67782	5	5	0.0582066	29.9565	-0.441129	0.674859	0.822243	-6.70318	5	5	-0.167201	29.6968	0.907617	0.398179	0.506359	-6.67675	6	5	-0.123861	27.809	0.744114	0.483895	0.580315	-6.73526	6	7	0.658224	27.4849	-2.97752	0.0233575	0.0569848	-3.93362	6	5	-0.0961095
sp|Q92785|REQU_HUMAN	-0.346035	27.3924	1.59772	0.159984	0.414418	-5.46366	13	11	0.339809	26.6627	-2.01486	0.0924549	0.30113	-5.01385	10	13	-0.187087	26.5995	1.18076	0.2832	0.511643	-6.09154	10	9	-1.20718	25.6123	5.873	0.000980194	0.011806	-0.491785	11	9	-1.86304	24.0331	9.77232	5.21e-05	0.0032174	2.66664	10	7	-1.01894	24.5209	4.17023	0.00529976	0.0219163	-2.33913	10	7	-0.51104
sp|P21333|FLNA_HUMAN	-0.889572	27.8685	1.59696	0.160151	0.414418	-5.46463	47	41	-0.706061	25.9587	1.09902	0.315507	0.550295	-6.15296	30	32	0.109367	26.5594	-0.40546	0.699464	0.836357	-6.72012	30	34	-0.276662	28.4868	0.694682	0.51258	0.610508	-6.8548	74	63	-0.0345679	25.701	0.0611404	0.95316	0.965082	-7.03847	45	49	-0.372838	27.1527	2.28322	0.060531	0.113251	-4.92487	76	62	-0.49744
sp|Q9UKX7|NUP50_HUMAN	0.306789	30.0091	-1.59418	0.16077	0.415045	-5.46821	23	22	-0.200365	28.7717	1.56376	0.17088	0.415091	-5.60934	21	19	-0.00482001	29.1266	0.0356232	0.97276	0.984405	-6.81309	21	22	-0.212746	28.7592	1.22667	0.264735	0.375836	-6.34618	21	19	-0.445297	26.2801	2.34171	0.0561135	0.107375	-4.78178	19	18	-0.506205	26.6865	3.62906	0.0101153	0.0329927	-3.03872	22	18	0.421255
sp|P07237|PDIA1_HUMAN	0.717822	28.2579	-1.59333	0.160958	0.415045	-5.4693	19	20	0.736927	27.6315	-1.83239	0.118578	0.34374	-5.25954	18	20	0.751921	27.8579	-2.19818	0.0711426	0.24497	-4.78352	18	18	0.975684	29.7594	-2.27236	0.062311	0.126699	-4.96241	26	28	1.08308	26.7792	-3.71373	0.00925798	0.0296805	-2.87888	13	19	0.909505	28.1109	-4.78933	0.00266944	0.0145897	-1.59285	27	32	0.886761
sp|P62979|RS27A_HUMAN	-0.34535	27.2935	1.59136	0.161398	0.415045	-5.47182	2	2	-0.841993	26.3499	2.71863	0.0361168	0.199991	-4.05013	2	2	-0.00952649	26.9654	0.0735951	0.94377	0.978658	-6.81069	2	2	0.91383	26.9575	-4.24812	0.00507459	0.0248602	-2.28907	2	3	1.05173	23.7422	-1.28173	0.24553	0.344488	-6.20174	2	2	0.673289	25.8797	-4.0498	0.00609605	0.0238086	-2.49104	3	2	-0.679504
sp|P62701|RS4X_HUMAN	-0.558621	29.227	1.59104	0.161469	0.415045	-5.47223	9	10	-0.260686	28.2273	2.20363	0.0715559	0.258859	-4.75597	10	8	-0.103902	28.5544	0.817706	0.445354	0.646964	-6.44799	10	9	0.980566	28.7822	-4.25992	0.00500776	0.0246417	-2.27462	11	11	-0.103236	25.9661	0.3729	0.721571	0.78572	-6.96144	7	6	0.295031	27.0276	-1.76727	0.125327	0.194621	-5.64771	9	10	-1.15735
sp|Q96PK6|RBM14_HUMAN	-0.313904	31.6349	1.59094	0.161492	0.415045	-5.47236	35	31	0.0284121	30.9177	-0.20961	0.841179	0.919439	-6.76217	31	31	0.0695291	31.1721	-0.524764	0.618914	0.781211	-6.6583	31	33	-0.565106	30.1142	2.24911	0.0643596	0.129748	-4.99542	28	23	-0.743844	28.5975	4.66284	0.00312666	0.0143982	-1.70335	24	22	-0.543468	28.2625	2.87108	0.0269332	0.0626835	-4.08415	28	24	-0.105529
sp|Q9Y333|LSM2_HUMAN	0.497965	28.4736	-1.58916	0.16189	0.415502	-5.47464	7	5	-0.161564	27.4706	0.983557	0.364775	0.598808	-6.26991	7	6	-0.168723	27.6923	1.10913	0.310621	0.537295	-6.16887	7	5	-0.926309	27.3263	2.97846	0.0239027	0.0641667	-3.96185	6	5	0.726025	25.236	-3.46497	0.0125862	0.0373413	-3.20911	3	7	-0.805225	25.4258	2.85468	0.0275345	0.0636756	-4.10742	6	6	-0.244633
sp|Q12797|ASPH_HUMAN	-0.348492	26.8489	1.58791	0.162169	0.415655	-5.47624	18	16	-0.218529	26.3158	0.722783	0.49806	0.706728	-6.49795	16	15	-0.179195	26.5297	0.617115	0.560255	0.737219	-6.6006	16	16	0.380889	26.404	-1.48453	0.186922	0.291883	-6.03626	10	15	-1.41812	24.3531	4.68313	0.00305937	0.0142331	-1.67972	11	4	0.257292	25.4319	-1.67609	0.142453	0.214801	-5.77015	17	15	-1.57201
sp|Q15067|ACOX1_HUMAN	0.920239	24.1783	-1.58299	0.163277	0.417493	-5.48254	5	10	0.916251	23.1675	-2.21839	0.0701429	0.257082	-4.73571	4	5	1.22626	23.5873	-3.04724	0.023143	0.14303	-3.6174	4	5	3.07534	25.5727	-13.8728	7.03e-06	0.00189948	4.66494	4	13	NA	NA	NA	NA	NA	NA	NA	NA	0.00151212	24.2993	-0.00811999	0.993773	0.995962	-7.10524	10	6	1.46528
sp|Q96ST3|SIN3A_HUMAN	0.316104	29.0072	-1.58276	0.163328	0.417493	-5.48283	37	43	0.0533762	28.1365	-0.305303	0.770852	0.881783	-6.73396	36	37	0.361392	28.5307	-2.43652	0.0514926	0.211591	-4.45334	36	37	-0.0936226	27.3502	0.570452	0.58855	0.680286	-6.93994	32	33	0.120011	25.7926	-0.499573	0.634512	0.714203	-6.89973	23	29	-0.447523	26.0183	1.90791	0.102773	0.166618	-5.45483	34	23	-0.0405602
sp|O75643|U520_HUMAN	0.259087	33.0643	-1.57995	0.163965	0.418554	-5.48643	118	108	-0.0331793	32.0181	0.182845	0.861177	0.928798	-6.76822	111	101	0.110363	32.1439	-0.675089	0.525233	0.709733	-6.56021	111	100	-0.266193	31.598	1.69991	0.138745	0.23055	-5.75661	93	91	0.758611	29.4716	-4.40022	0.00416589	0.0171182	-2.01489	66	86	-0.592411	29.002	3.24559	0.0164295	0.0451343	-3.55933	95	91	0.533867
sp|P40429|RL13A_HUMAN	-0.539448	27.8183	1.57845	0.164305	0.418856	-5.48835	7	6	-0.617347	26.8669	3.29665	0.0174579	0.13921	-3.28168	7	4	-0.195866	27.2943	0.906027	0.400486	0.61202	-6.36999	7	5	-0.0205141	26.5746	0.10628	0.918736	0.944394	-7.1165	5	4	-1.5064	24.8755	8.84978	9.32e-05	0.00372704	2.06525	5	5	-0.464459	25.1178	1.1798	0.28077	0.370613	-6.38192	4	6	-1.69855
sp|Q70UQ0|IKIP_HUMAN	-0.373488	25.2546	1.57668	0.164708	0.419317	-5.49061	5	3	-0.123017	24.3769	0.282751	0.787239	0.889095	-6.74153	3	4	-0.151755	24.5629	0.401459	0.70225	0.837562	-6.72193	3	4	-0.121578	25.0915	0.243412	0.815587	0.867907	-7.08897	4	4	0.145423	21.5706	-0.266245	0.798637	0.852897	-7.00004	3	2	-0.0311491	23.9945	0.160643	0.877411	0.909907	-7.09045	4	4	-0.314285
sp|Q75N03|HAKAI_HUMAN	-0.665272	24.5553	1.5733	0.165478	0.419715	-5.49492	6	5	NA	NA	NA	NA	NA	NA	NA	NA	-0.144063	23.1388	0.292867	0.779673	0.882962	-6.76461	4	3	-0.81736	22.9524	1.28114	0.246236	0.358525	-6.28344	3	3	NA	NA	NA	NA	NA	NA	NA	NA	-0.761984	22.5404	2.42489	0.0680914	0.123556	-4.6567	5	2	NA
sp|Q9UHA3|RLP24_HUMAN	-0.39783	28.4376	1.57312	0.165519	0.419715	-5.49515	4	4	-0.232064	27.2875	1.09422	0.317438	0.551485	-6.15799	4	4	-0.169539	27.5332	0.804308	0.452469	0.652339	-6.45928	4	4	-0.769792	26.8678	4.79629	0.00280065	0.018648	-1.6398	3	3	-0.0153459	25.0454	0.0639304	0.951026	0.963524	-7.03827	2	3	-0.947851	25.2004	4.2439	0.00487006	0.0209045	-2.24727	3	4	-0.89375
sp|Q9Y3A6|TMED5_HUMAN	0.56495	25.6697	-1.57307	0.165531	0.419715	-5.49522	3	5	NA	NA	NA	NA	NA	NA	NA	NA	NA	NA	NA	NA	NA	NA	NA	NA	-0.224215	24.0928	0.53715	0.609995	0.697822	-6.96022	4	2	NA	NA	NA	NA	NA	NA	NA	NA	NA	NA	NA	NA	NA	NA	NA	NA	-0.546462
sp|Q9UBB5|MBD2_HUMAN	0.368099	28.139	-1.57103	0.165998	0.420336	-5.49782	9	9	0.233622	26.9717	-0.911672	0.398443	0.629688	-6.33807	8	9	-0.534887	26.8079	1.62112	0.157071	0.369415	-5.56101	8	7	-0.366532	26.6499	1.40913	0.207201	0.313454	-6.13009	10	9	-0.881345	24.6062	3.00769	0.0226759	0.0551236	-3.83688	9	9	0.0400405	25.0962	-0.125228	0.904251	0.932429	-7.09626	8	7	-0.538908
sp|P51571|SSRD_HUMAN	-0.340048	29.6485	1.56889	0.166491	0.420518	-5.50055	6	5	0.276896	28.1457	-1.54655	0.174903	0.420488	-5.63109	4	5	0.0942375	28.2946	-0.544472	0.60611	0.772926	-6.64669	4	5	0.526175	28.7224	-2.95024	0.0248077	0.0658866	-4.00132	6	6	0.789228	25.2864	-2.47813	0.0464314	0.092952	-4.58713	3	5	0.680434	27.0316	-4.92811	0.0023063	0.0131996	-1.43347	5	6	-0.0115681
sp|Q9BZG1|RAB34_HUMAN	-0.570859	23.5371	1.60967	0.166639	0.420518	-5.34874	4	3	NA	NA	NA	NA	NA	NA	NA	NA	0.659676	22.8106	-1.61314	0.168984	0.383567	-5.4702	2	3	NA	NA	NA	NA	NA	NA	NA	NA	NA	NA	NA	NA	NA	NA	NA	NA	NA	NA	NA	NA	NA	NA	NA	NA	NA
sp|Q13769|THOC5_HUMAN	0.334776	29.5713	-1.56781	0.166738	0.420518	-5.50192	21	24	0.0459433	28.6763	-0.382899	0.715507	0.848472	-6.70366	23	21	-0.02978	28.8976	0.23119	0.824993	0.914035	-6.78307	23	19	-0.442088	28.2451	2.89185	0.0267994	0.0691373	-4.0832	19	16	0.377597	26.5286	-1.69197	0.139726	0.218355	-5.68621	14	25	-0.799985	26.331	4.32174	0.00445774	0.0199233	-2.15112	23	15	0.0459931
sp|Q9GZR7|DDX24_HUMAN	0.284856	30.0401	-1.56664	0.167009	0.420547	-5.50342	41	35	-0.139794	29.0319	1.02449	0.346638	0.578675	-6.22946	37	38	0.0369479	29.3717	-0.296199	0.77725	0.881617	-6.76349	37	34	-0.348732	28.0857	1.83455	0.114953	0.19871	-5.57489	27	24	-0.572473	26.8753	2.49245	0.0455217	0.0915523	-4.56669	30	29	-0.24153	26.7216	1.15783	0.289003	0.379958	-6.40618	30	29	-0.333626
sp|O60907|TBL1X_HUMAN	-0.853132	25.0392	1.56583	0.167195	0.420547	-5.50445	2	2	-0.498649	23.5412	0.922282	0.393327	0.626149	-6.32824	2	3	-0.282033	23.8707	0.608206	0.565762	0.740272	-6.60653	2	3	NA	NA	NA	NA	NA	NA	NA	NA	-1.07669	21.8067	1.54597	0.171215	0.256664	-5.87718	2	3	NA	NA	NA	NA	NA	NA	NA	NA	-0.617661
sp|O43795|MYO1B_HUMAN	-1.14024	23.1593	1.60146	0.16843	0.423092	-5.35893	2	2	NA	NA	NA	NA	NA	NA	NA	NA	NA	NA	NA	NA	NA	NA	NA	NA	1.96749	24.1171	-3.18236	0.0234036	0.0634043	-3.71432	2	7	NA	NA	NA	NA	NA	NA	NA	NA	1.24207	22.6777	-8.28475	0.000130597	0.00472414	1.67153	3	5	NA
sp|P62277|RS13_HUMAN	0.501551	29.7853	-1.55387	0.169978	0.425214	-5.51966	9	9	-0.00700855	28.7562	0.0337563	0.974209	0.986889	-6.78687	7	8	0.162371	29.1025	-0.960482	0.374587	0.589316	-6.31891	7	7	0.458403	29.2947	-2.40016	0.0521959	0.109305	-4.78061	7	7	1.16658	25.9726	-5.70276	0.00110063	0.0082116	-0.569776	5	8	-0.329793	26.8078	1.55867	0.167824	0.24553	-5.92412	7	9	-0.553467
sp|P43246|MSH2_HUMAN	-0.623099	27.2284	1.55359	0.170044	0.425214	-5.52001	18	20	2.36006	27.0581	-7.78974	0.000285826	0.0314073	1.06606	19	31	0.597072	26.3729	-1.20575	0.274134	0.501813	-6.06386	19	23	0.68186	27.2473	-0.761326	0.474577	0.578238	-6.80324	21	25	3.65954	25.2159	-4.84429	0.00257909	0.0130878	-1.49421	15	29	-0.907554	25.494	3.50165	0.011855	0.0364998	-3.20956	30	13	1.1003
sp|Q9BUN8|DERL1_HUMAN	-0.522229	25.0354	1.55337	0.170096	0.425214	-5.5203	2	3	-0.0628202	24.8529	0.184427	0.859991	0.928056	-6.76788	3	3	-0.19602	24.9921	0.716402	0.501163	0.69026	-6.52953	3	3	-0.443622	23.5942	1.03267	0.340567	0.453942	-6.55537	3	2	NA	NA	NA	NA	NA	NA	NA	NA	NA	NA	NA	NA	NA	NA	NA	NA	-0.443937
sp|Q92604|LGAT1_HUMAN	0.474292	23.5519	-1.55303	0.170175	0.425214	-5.52073	2	2	NA	NA	NA	NA	NA	NA	NA	NA	NA	NA	NA	NA	NA	NA	NA	NA	NA	NA	NA	NA	NA	NA	NA	NA	NA	NA	NA	NA	NA	NA	NA	NA	NA	NA	NA	NA	NA	NA	NA	NA	NA
sp|P08240|SRPR_HUMAN	-0.438566	27.1414	1.55034	0.170808	0.425584	-5.52414	15	14	-0.114097	25.7157	0.385102	0.713961	0.847647	-6.70271	10	9	-0.354389	25.7872	1.00338	0.355123	0.573888	-6.27714	10	10	-0.0141433	26.5513	0.0615861	0.952841	0.972273	-7.12083	15	15	-1.79672	24.1209	9.399	6.55e-05	0.0032174	2.43081	14	11	-0.414792	25.441	2.18658	0.0693407	0.125074	-5.06272	17	12	-1.41292
sp|Q13838|DX39B_HUMAN	-0.284677	30.0956	1.54814	0.171327	0.425584	-5.52693	10	9	-0.0766486	29.0358	0.410444	0.69629	0.836444	-6.69134	9	9	-0.239555	29.2116	1.25027	0.258604	0.483387	-6.0137	9	9	-0.343814	29.3971	1.46181	0.192832	0.297275	-6.06479	10	11	0.953492	27.263	-4.08104	0.00598553	0.0222261	-2.40772	8	11	-0.111225	27.1069	0.547103	0.603165	0.676794	-6.93697	12	8	0.183402
sp|Q13595|TRA2A_HUMAN	-0.304394	29.0097	1.54777	0.171416	0.425584	-5.52741	9	10	0.185277	28.0712	-1.46302	0.195725	0.439038	-5.73515	9	9	0.0402486	28.2411	-0.297357	0.776408	0.881617	-6.7631	9	9	-0.757655	27.4379	2.68176	0.035512	0.0834198	-4.37992	8	9	0.231005	25.4356	-0.952356	0.376358	0.477527	-6.55328	6	8	0.00276423	26.0737	-0.0207391	0.984096	0.989533	-7.10503	7	7	-0.292269
sp|Q99496|RING2_HUMAN	0.506466	27.5744	-1.5472	0.171549	0.425584	-5.52812	10	10	-0.323288	26.0524	1.47601	0.19234	0.437094	-5.71913	8	9	0.550365	26.6855	-2.18339	0.0725948	0.246133	-4.80396	8	10	-0.592385	25.4813	2.71631	0.0338928	0.0807195	-4.33093	8	8	-0.353325	23.8289	0.753445	0.478656	0.575739	-6.72788	8	7	0.505069	24.4479	-1.30298	0.238249	0.325292	-6.24079	10	8	0.0406016
sp|P61619|S61A1_HUMAN	-0.641434	28.0232	1.54592	0.171853	0.425584	-5.52975	5	5	-0.421601	26.6308	1.45322	0.198313	0.441536	-5.74719	6	4	0.00849744	27.0429	-0.0315669	0.975861	0.985943	-6.81325	6	4	-0.0180919	27.5296	0.0779395	0.940345	0.962747	-7.11951	5	7	-0.210442	23.285	0.250087	0.810556	0.861649	-7.00479	2	4	0.288041	25.3473	-0.524021	0.618212	0.690273	-6.95057	6	5	-0.6177
sp|Q12972|PP1R8_HUMAN	0.673399	26.5557	-1.54586	0.171867	0.425584	-5.52982	6	8	0.486691	25.3107	-2.02969	0.0906056	0.297978	-4.99369	7	7	-0.410015	25.0657	0.843984	0.431633	0.633972	-6.42543	7	6	-0.937243	25.5503	3.11034	0.0201218	0.0580514	-3.77844	7	3	1.58823	23.2406	-3.93587	0.00709408	0.0245095	-2.59153	5	10	-1.02529	24.2623	3.9461	0.00973965	0.0320784	-2.75476	8	7	-0.607581
sp|Q9NRG0|CHRC1_HUMAN	-0.306809	23.6595	1.54569	0.171907	0.425584	-5.53004	2	2	NA	NA	NA	NA	NA	NA	NA	NA	NA	NA	NA	NA	NA	NA	NA	NA	NA	NA	NA	NA	NA	NA	NA	NA	NA	NA	NA	NA	NA	NA	NA	NA	NA	NA	NA	NA	NA	NA	NA	NA	NA
sp|Q8NDX6|ZN740_HUMAN	0.979368	24.3379	-1.5848	0.172126	0.425584	-5.37957	2	3	NA	NA	NA	NA	NA	NA	NA	NA	NA	NA	NA	NA	NA	NA	NA	NA	-1.49257	23.8288	2.06564	0.0831573	0.158511	-5.25452	3	2	-2.09468	22.1954	2.94946	0.0244936	0.0585857	-3.91846	4	3	NA	NA	NA	NA	NA	NA	NA	NA	-0.631111
sp|P51608|MECP2_HUMAN	-0.347527	26.1265	1.54099	0.173024	0.426643	-5.53599	11	8	-0.107902	25.1818	0.437329	0.677771	0.826319	-6.67854	9	11	0.112525	25.493	-0.487093	0.643797	0.799048	-6.67941	9	11	-0.780856	24.4756	3.29563	0.0158647	0.0502463	-3.52395	6	4	-1.27919	23.8806	5.8473	0.000962227	0.00771211	-0.424196	12	10	-1.25605	23.89	7.88683	0.000173771	0.00518833	1.36728	7	3	0.19602
sp|P62753|RS6_HUMAN	-0.405955	28.6185	1.54046	0.17315	0.426643	-5.53665	7	6	-0.28156	27.3834	1.51962	0.181375	0.427337	-5.6649	6	5	-0.365867	27.5607	1.57007	0.168399	0.382974	-5.6264	6	6	0.273322	27.6664	-1.2488	0.257081	0.36801	-6.3209	6	6	-0.405459	25.8694	1.6901	0.140091	0.218714	-5.68869	5	4	0.763418	26.5065	-5.07077	0.00198986	0.0122	-1.2726	6	7	-0.983062
sp|Q96G23|CERS2_HUMAN	-0.473192	26.7671	1.54011	0.173235	0.426643	-5.5371	6	5	-0.372754	25.9952	1.0041	0.355579	0.588328	-6.24975	4	4	-0.324268	26.2052	1.578	0.16659	0.381658	-5.6163	4	4	-0.894958	26.115	4.72384	0.00302208	0.0192586	-1.72301	4	7	-1.55435	22.7386	3.48491	0.0122758	0.0367367	-3.18232	3	2	NA	NA	NA	NA	NA	NA	NA	NA	-0.432627
sp|Q9NVU0|RPC5_HUMAN	2.0554	23.219	-1.5381	0.173716	0.426643	-5.53965	5	4	NA	NA	NA	NA	NA	NA	NA	NA	NA	NA	NA	NA	NA	NA	NA	NA	0.359172	22.5056	-0.760504	0.487753	0.588979	-6.58946	3	4	NA	NA	NA	NA	NA	NA	NA	NA	1.55212	20.6371	-3.16399	0.018267	0.0481825	-3.67246	2	2	3.12846
sp|Q9BQ04|RBM4B_HUMAN	-0.455634	25.2037	1.53707	0.173963	0.426643	-5.54095	4	4	-0.454979	24.5672	2.66121	0.0389207	0.210736	-4.1283	4	4	-0.664995	24.6607	4.44338	0.00456601	0.0701127	-1.88239	4	3	-1.49588	23.5446	3.3252	0.0152813	0.0491486	-3.48371	4	3	-0.936076	22.2674	3.09653	0.0201775	0.0508837	-3.71306	3	4	NA	NA	NA	NA	NA	NA	NA	NA	-0.075911
sp|Q8TAQ2|SMRC2_HUMAN	0.308526	29.717	-1.53675	0.174038	0.426643	-5.54135	25	25	0.202549	28.6397	-1.52833	0.179258	0.424943	-5.65399	24	22	0.252846	28.9154	-2.0665	0.0851974	0.264521	-4.96497	24	24	0.142641	28.2746	-0.802256	0.452223	0.559918	-6.76964	22	24	-0.656803	26.5939	3.29042	0.0157006	0.0425784	-3.4458	21	18	-0.0718389	26.5352	0.271101	0.794992	0.842683	-7.06321	22	20	0.380838
sp|Q9Y6M5|ZNT1_HUMAN	-0.969323	24.8076	1.53536	0.174372	0.426643	-5.5431	6	5	NA	NA	NA	NA	NA	NA	NA	NA	NA	NA	NA	NA	NA	NA	NA	NA	1.4968	24.0925	-2.48195	0.0466338	0.100898	-4.66409	5	6	NA	NA	NA	NA	NA	NA	NA	NA	-0.362839	23.973	1.18379	0.279297	0.369419	-6.37748	8	4	0.831999
sp|Q99436|PSB7_HUMAN	1.47729	24.928	-1.57364	0.174645	0.426643	-5.39335	4	3	1.50117	24.6621	-2.14529	0.0774361	0.2719	-4.83592	5	5	1.3505	24.8256	-1.47292	0.192129	0.408907	-5.74846	5	6	-0.504796	25.6103	1.06262	0.327806	0.441511	-6.52465	5	4	NA	NA	NA	NA	NA	NA	NA	NA	-0.3489	24.5103	1.0925	0.314683	0.405325	-6.47653	4	4	3.02973
sp|P62750|RL23A_HUMAN	-0.370345	29.848	1.53285	0.174976	0.426643	-5.54627	8	7	-0.503655	28.589	2.51807	0.0469769	0.222723	-4.32405	8	7	-0.321661	28.9346	2.22791	0.0683144	0.240394	-4.7424	8	6	0.123038	29.0446	-0.612186	0.562306	0.655561	-6.91298	7	7	-1.31275	26.8754	5.67224	0.00113266	0.00834464	-0.600865	8	7	-0.161263	27.2097	0.806221	0.449517	0.530903	-6.74931	8	9	-1.06604
sp|P49368|TCPG_HUMAN	-0.426671	27.7144	1.53214	0.175147	0.426643	-5.54717	21	17	-0.0705272	26.9781	0.205859	0.843974	0.92081	-6.76307	16	15	-0.373026	27.0343	0.979239	0.365975	0.583195	-6.30081	16	18	-0.675181	27.6438	2.63208	0.0379858	0.0873944	-4.45046	21	17	2.43591	25.4869	-6.34327	0.000617732	0.00621872	0.0548257	12	21	0.00350258	26.7397	-0.0245413	0.981181	0.988787	-7.10493	23	17	1.99433
sp|Q9UHB7|AFF4_HUMAN	0.279155	27.34	-1.53213	0.17515	0.426643	-5.54719	24	25	1.09151	26.9307	-5.80957	0.00131059	0.051061	-0.513561	15	25	0.438638	26.7996	-1.99943	0.0934188	0.278853	-5.05681	15	17	0.315076	24.5934	-1.13723	0.297717	0.409442	-6.44555	9	11	0.452772	23.992	-1.81171	0.118127	0.188886	-5.52494	12	15	-0.166138	23.8398	0.453639	0.665322	0.731212	-6.98872	12	14	1.7785
sp|Q8N684|CPSF7_HUMAN	-0.549882	27.8071	1.53165	0.175265	0.426643	-5.54778	13	12	-0.217381	27.0344	1.01912	0.348975	0.579969	-6.23483	9	8	-0.466314	27.1132	2.07142	0.0846246	0.264521	-4.95822	9	7	-0.602182	26.883	2.49079	0.0460713	0.100254	-4.65151	10	11	-0.317764	24.997	0.987003	0.360378	0.464162	-6.5197	11	7	-0.950727	25.528	5.98029	0.00082554	0.0084886	-0.314337	10	7	0.0999884
sp|O60934|NBN_HUMAN	-0.407513	28.1217	1.52356	0.177228	0.430868	-5.55799	26	23	0.0943583	26.9811	-0.565821	0.592828	0.779301	-6.60707	20	19	-0.274589	26.9941	1.60716	0.160095	0.371743	-5.57898	20	18	-1.35753	26.1047	4.08778	0.00608873	0.0272194	-2.48761	21	8	0.200057	24.9984	-0.72722	0.493479	0.588757	-6.74842	15	20	-1.1491	25.189	5.34195	0.00151433	0.0108081	-0.974904	18	10	-0.145965
sp|P39019|RS19_HUMAN	-0.410324	27.4032	1.52229	0.177537	0.431064	-5.55958	7	5	-2.11965	25.4315	8.6667	0.000161167	0.0280476	1.63909	6	4	-0.940484	26.2135	4.80304	0.00315049	0.0568311	-1.48438	6	5	0.992205	27.0126	-3.52776	0.0118642	0.0420233	-3.21112	6	5	-0.561666	23.8703	1.46843	0.190544	0.280662	-5.97556	4	4	0.380085	25.8156	-1.55889	0.167773	0.24553	-5.92384	7	8	-0.802629
sp|P05386|RLA1_HUMAN	-0.396412	28.9006	1.51925	0.178282	0.432318	-5.56341	3	3	0.122531	27.6121	-0.755033	0.479913	0.697568	-6.47276	3	3	-0.125808	27.7071	0.731485	0.492563	0.683753	-6.51796	3	3	0.234772	29.249	-1.03063	0.341454	0.454391	-6.55745	3	3	0.653455	25.8954	-3.24197	0.0167077	0.0450078	-3.51217	2	3	0.283853	26.8172	-1.06363	0.326618	0.415987	-6.50674	3	3	-0.270928
sp|O00116|ADAS_HUMAN	-0.361485	25.3259	1.51276	0.17988	0.435632	-5.57156	7	7	0.00903355	24.2957	-0.0313892	0.976017	0.987649	-6.78696	6	7	0.356848	24.6766	-1.30229	0.241449	0.466333	-5.95379	6	8	2.4612	25.8494	-8.30757	0.000143206	0.00692298	1.58857	7	14	0.413438	22.084	-1.11243	0.30699	0.414181	-6.39106	7	7	1.43846	24.6807	-4.24419	0.00486843	0.0209045	-2.24691	10	13	-0.184014
sp|Q9HCD5|NCOA5_HUMAN	-0.382829	28.7314	1.5101	0.180539	0.436669	-5.5749	19	17	-0.232604	27.7484	1.23873	0.263476	0.504276	-6.0005	14	14	-0.201993	28.004	1.44091	0.200609	0.419511	-5.78791	14	17	-1.33838	26.8452	5.00581	0.00225656	0.017559	-1.40351	13	10	0.351178	25.903	-2.08061	0.0809043	0.140541	-5.15204	15	14	-1.15158	25.43	6.37154	0.00058249	0.00746571	0.0643678	16	7	-0.0810347
sp|Q9H2Y7|ZF106_HUMAN	-0.399533	27.4592	1.50874	0.180878	0.436929	-5.57661	30	32	-0.89243	25.6192	3.8327	0.00930739	0.103705	-2.60913	20	17	-0.0172487	26.2467	0.104529	0.92022	0.966445	-6.80751	20	23	-0.880364	24.0049	2.73321	0.0331297	0.0796682	-4.30699	12	8	-1.94684	22.507	6.98546	0.000361462	0.00546922	0.631028	14	8	-1.42035	22.8724	3.99702	0.00648629	0.024783	-2.55832	7	4	0.617721
sp|P46100|ATRX_HUMAN	-0.349236	28.5844	1.50739	0.181214	0.437181	-5.5783	46	48	-0.361108	27.5696	2.52495	0.0465514	0.222723	-4.31462	38	34	-0.193979	27.884	1.25539	0.256871	0.482574	-6.00787	38	32	0.0339361	26.4657	-0.130167	0.90058	0.931408	-7.11325	26	31	-0.00881343	25.3104	0.0440633	0.966231	0.974659	-7.0395	27	36	-0.242165	25.1976	1.28804	0.24309	0.331155	-6.25836	29	19	-0.893398
sp|Q9GZT3|SLIRP_HUMAN	1.44518	25.6802	-1.50577	0.181618	0.437291	-5.58033	5	5	1.72922	24.3461	-2.51909	0.0469135	0.222723	-4.32265	5	5	2.22585	24.8295	-3.50179	0.0132039	0.104574	-3.02069	5	6	1.8987	26.6265	-5.10804	0.00203521	0.0167387	-1.29056	5	6	1.31275	23.8871	-2.75906	0.0316149	0.0707946	-4.18712	2	6	0.672767	25.5549	-2.85567	0.0274978	0.0636717	-4.10601	5	6	-0.156908
sp|O95777|NAA38_HUMAN	-0.264419	28.595	1.50395	0.182073	0.437291	-5.58261	5	5	-0.0566874	27.1179	0.456993	0.66438	0.824985	-6.6687	4	5	-0.137217	27.2949	1.08075	0.322087	0.547017	-6.19865	4	5	-0.460709	26.8771	2.7966	0.0304268	0.0749182	-4.21737	5	4	-0.897292	25.1946	3.6536	0.00996284	0.0312594	-2.95791	6	3	-0.0127192	25.6383	0.0869782	0.933392	0.951694	-7.10092	6	5	0.266597
sp|Q15061|WDR43_HUMAN	-0.261185	30.7626	1.50365	0.182146	0.437291	-5.58297	23	22	-0.320536	29.4593	2.61299	0.0414555	0.214497	-4.19411	22	21	-0.0625704	29.8429	0.469985	0.655272	0.807889	-6.68851	22	19	-1.03378	28.8418	5.66943	0.00118232	0.0133548	-0.696587	21	19	-0.263546	27.1102	1.14557	0.294026	0.400697	-6.35534	18	19	-0.742993	27.3547	4.99379	0.00215406	0.01277	-1.35903	23	15	-0.708981
sp|Q9BVP2|GNL3_HUMAN	-0.290036	31.0299	1.5035	0.182185	0.437291	-5.58317	29	25	-0.0529012	29.6363	0.339213	0.746458	0.866077	-6.72153	23	22	-0.142173	29.8507	1.12478	0.304446	0.529149	-6.15224	23	22	-0.550081	29.6516	3.13433	0.0195064	0.0570118	-3.74527	24	20	-0.117135	28.022	0.630094	0.55101	0.641788	-6.81904	27	20	-0.146341	27.5148	0.903251	0.399663	0.486872	-6.66385	24	22	-1.5724
sp|Q8NEJ9|NGDN_HUMAN	0.408351	28.6891	-1.49869	0.183393	0.439631	-5.58919	12	13	0.570702	27.1749	-1.77897	0.127542	0.35666	-5.33045	13	12	-0.010988	27.0826	0.0285692	0.978152	0.987721	-6.81335	13	13	-1.04097	27.5808	2.58982	0.0402337	0.0911162	-4.51053	8	8	-0.473962	26.1551	1.75845	0.127301	0.202258	-5.59713	9	9	-0.577865	25.9625	3.93967	0.00694199	0.0255758	-2.63189	11	9	-0.238382
sp|P04406|G3P_HUMAN	-0.606516	28.199	1.49742	0.183711	0.439834	-5.59076	9	7	-0.0389496	26.854	0.0558039	0.957381	0.978865	-6.78573	6	7	8.6e-06	27.0921	-1.44e-05	0.999989	1	-6.81382	6	7	-1.12517	28.8886	1.47141	0.190315	0.295117	-6.05276	10	9	1.6184	26.3693	-3.13623	0.0191587	0.0490789	-3.65799	8	10	-0.307224	27.6102	0.850848	0.426055	0.510817	-6.71096	9	11	1.59439
sp|P35268|RL22_HUMAN	-0.310131	29.6395	1.49629	0.183997	0.439963	-5.59218	6	5	0.281538	28.0358	-1.37948	0.218844	0.458859	-5.83659	6	5	0.0810602	28.1727	-0.395411	0.706471	0.839292	-6.72464	6	5	0.182178	28.4874	-0.673781	0.524901	0.621533	-6.87014	4	4	-0.329146	26.0921	1.2703	0.249316	0.347968	-6.21503	3	5	0.199855	26.2597	-1.00251	0.353096	0.443809	-6.56882	4	5	0.26725
sp|Q01780|EXOSX_HUMAN	-0.250414	30.0126	1.4949	0.184347	0.440243	-5.59391	43	36	-0.373057	28.6637	2.42545	0.0531238	0.235155	-4.45118	40	35	-0.146003	29.0314	1.11318	0.309012	0.536082	-6.16458	40	35	-0.328185	28.4366	2.00017	0.0911438	0.169806	-5.34612	30	30	-0.346813	26.6178	2.06812	0.082338	0.141965	-5.1696	25	28	-0.283468	26.6415	1.52919	0.174832	0.253288	-5.96202	36	32	-0.181736
sp|P62910|RL32_HUMAN	-0.364959	29.0652	1.49391	0.1846	0.44029	-5.59516	7	8	-0.316143	27.8679	2.26447	0.0659152	0.251195	-4.67244	6	6	-0.00552057	28.2555	0.0475761	0.963627	0.983262	-6.81252	6	8	-0.868622	27.1366	1.92072	0.101881	0.184725	-5.45647	6	5	-0.679244	26.2303	3.43913	0.0130011	0.0380541	-3.24389	6	6	-0.134584	26.4106	0.864722	0.418946	0.504287	-6.6987	8	5	-0.564712
sp|P14625|ENPL_HUMAN	0.649988	29.4135	-1.48749	0.186232	0.442478	-5.60315	25	27	0.409529	28.576	-1.14609	0.297074	0.534618	-6.10285	23	24	0.356801	28.7994	-1.06338	0.329274	0.553247	-6.21661	23	21	-0.268956	29.8194	1.07732	0.321688	0.436379	-6.50935	29	27	0.474867	27.2071	-1.46721	0.190864	0.280662	-5.97709	18	26	-0.24002	28.1982	1.1213	0.303138	0.393517	-6.44585	33	26	0.160421
sp|Q9NX63|CHCH3_HUMAN	-0.519448	24.7522	1.48669	0.186436	0.442478	-5.60415	3	3	0.164651	24.4574	-0.544179	0.606697	0.789213	-6.62027	5	5	0.770073	24.9579	-2.54078	0.0447767	0.200944	-4.30898	5	4	2.03195	25.612	-3.19074	0.0231804	0.06298	-3.70383	5	5	0.0902776	21.2774	-0.325487	0.755458	0.815391	-6.98013	2	5	1.34814	25.1462	-2.76179	0.0312218	0.0698882	-4.23957	5	8	-0.726842
sp|Q9NPJ6|MED4_HUMAN	1.39117	26.3009	-1.48622	0.186558	0.442478	-5.60474	8	8	-0.505751	25.1958	2.08618	0.0839046	0.283425	-4.91672	6	6	0.557394	25.9209	-2.56915	0.0431149	0.19583	-4.26976	6	8	-0.229137	25.4803	1.10526	0.310316	0.423688	-6.47988	6	7	-0.00270313	23.0154	0.0131	0.989957	0.99364	-7.04052	6	6	-1.14995	23.6941	1.84373	0.112523	0.178858	-5.54339	7	5	0.147882
sp|Q9Y6X3|SCC4_HUMAN	0.468398	26.968	-1.48571	0.186688	0.442478	-5.60538	8	11	-0.514247	25.8193	3.3208	0.0169538	0.137695	-3.25047	11	8	-0.377044	26.0741	2.18191	0.0727414	0.246181	-4.806	11	9	-0.527774	24.9546	1.68374	0.141905	0.233604	-5.77812	7	6	-0.21467	22.3999	0.293363	0.778765	0.836087	-6.99141	5	5	-0.99161	23.8105	6.42023	0.000558392	0.00727497	0.110182	9	3	-0.160216
sp|Q86U42|PABP2_HUMAN	-0.27753	28.7722	1.4857	0.186689	0.442478	-5.60538	7	6	-0.075402	27.6792	0.60315	0.569349	0.76569	-6.58322	7	6	-0.435301	27.7272	3.50687	0.0131236	0.104574	-3.01418	7	7	-0.387249	27.757	2.06722	0.0829738	0.158411	-5.25231	5	6	-0.275341	26.221	1.41986	0.203657	0.294394	-6.03594	5	6	0.392933	26.3424	-2.47074	0.0465827	0.0930632	-4.65619	6	7	0.138011
sp|Q7Z6I8|CE024_HUMAN	0.522295	25.9878	-1.4781	0.188645	0.446554	-5.61483	5	5	-0.338791	24.9713	1.94194	0.102115	0.317917	-5.11259	4	5	-0.406591	25.1332	2.24246	0.0669731	0.239129	-4.72227	4	6	-0.267223	24.9169	1.53699	0.173914	0.276358	-5.96964	5	4	-0.73588	23.4778	3.37959	0.0140156	0.0401616	-3.32439	5	4	-0.72653	23.7326	1.74059	0.130121	0.199343	-5.68377	6	4	0.229499
sp|Q9H9Y6|RPA2_HUMAN	0.341799	28.8139	-1.47262	0.190066	0.449355	-5.62163	26	28	-0.0732263	27.7218	0.372032	0.723153	0.851737	-6.7083	25	26	0.213937	28.0946	-1.16581	0.288747	0.515362	-6.10793	25	26	-0.531162	26.8695	2.19727	0.0691812	0.137418	-5.0689	20	16	-1.31231	25.3901	4.56029	0.00349328	0.0150677	-1.82376	21	15	-0.791506	25.6665	3.52182	0.0115589	0.0359611	-3.18236	26	17	0.194815
sp|P15336|ATF2_HUMAN	-0.971691	23.1127	1.55842	0.191518	0.452221	-5.3311	3	2	NA	NA	NA	NA	NA	NA	NA	NA	NA	NA	NA	NA	NA	NA	NA	NA	-0.980576	23.0853	1.88906	0.115668	0.199388	-5.41004	4	2	-1.24018	22.023	3.11368	0.0197303	0.0499897	-3.68925	3	3	NA	NA	NA	NA	NA	NA	NA	NA	NA
sp|Q6PIJ6|FBX38_HUMAN	0.495528	22.8287	-1.50028	0.19212	0.45256	-5.4831	2	2	1.46614	23.1172	-3.56214	0.0175301	0.13921	-3.05154	4	6	1.01162	23.1691	-1.8353	0.127261	0.330239	-5.19027	4	9	-0.0312056	22.6886	0.151503	0.885322	0.921457	-6.99868	2	2	NA	NA	NA	NA	NA	NA	NA	NA	NA	NA	NA	NA	NA	NA	NA	NA	NA
sp|Q9UKJ3|GPTC8_HUMAN	0.826374	25.2825	-1.46469	0.19214	0.45256	-5.63145	6	8	0.982458	25.0294	-4.74364	0.00353155	0.066244	-1.56953	10	12	0.349703	24.9186	-1.57644	0.166945	0.381971	-5.61829	10	11	-0.301382	24.7037	0.798034	0.454494	0.561363	-6.77318	10	11	-0.351395	23.6323	1.2071	0.271181	0.372701	-6.28725	9	6	-0.81062	24.0151	0.956079	0.374323	0.46219	-6.61419	9	11	0.77847
sp|Q5JTV8|TOIP1_HUMAN	0.25713	29.76	-1.46307	0.192567	0.452641	-5.63345	21	20	0.169169	28.712	-1.13372	0.301824	0.537472	-6.11614	21	21	0.283179	29.0295	-1.78151	0.126067	0.329101	-5.35085	21	21	0.0557757	28.4375	-0.329898	0.752402	0.813489	-7.06073	21	20	0.0482996	27.3648	-0.251329	0.809638	0.861238	-7.00443	21	20	-0.0162164	27.0308	0.0931335	0.928694	0.948498	-7.10029	21	19	0.436236
sp|Q92598|HS105_HUMAN	-0.82396	25.343	1.46274	0.192654	0.452641	-5.63386	10	11	0.53826	24.6964	-1.65172	0.151671	0.387286	-5.49683	8	13	0.236952	24.744	-0.604514	0.568054	0.741443	-6.60896	8	14	-2.09528	23.5722	7.1717	0.000328813	0.00863591	0.695709	9	4	NA	NA	NA	NA	NA	NA	NA	NA	-0.0382497	23.0705	0.0793653	0.939207	0.956016	-7.10165	7	8	2.06902
sp|Q07020|RL18_HUMAN	-0.456802	30.4636	1.46097	0.193121	0.452713	-5.63605	8	7	0.16485	29.6808	-1.17698	0.285483	0.525919	-6.06926	7	6	-0.0889432	29.8143	0.47644	0.65093	0.805211	-6.68511	7	7	-0.0750799	28.8806	0.379424	0.717104	0.787112	-7.04085	7	7	-1.71046	27.1723	9.80226	5.12e-05	0.0032174	2.68513	7	5	0.435402	27.4206	-3.0794	0.0204099	0.0518075	-3.79051	7	8	-0.383799
sp|Q9Y2S0|RPAC2_HUMAN	0.307321	26.7022	-1.46081	0.193164	0.452713	-5.63625	5	6	-0.274551	25.6331	2.36892	0.0572895	0.24212	-4.52888	5	4	0.20167	26.0656	-1.48142	0.189935	0.406098	-5.73792	5	6	-0.741669	25.2774	3.25188	0.0167731	0.0523397	-3.58368	5	5	-1.62227	24.2243	7.33933	0.00027354	0.00480524	0.929003	5	4	0.393663	24.2161	-1.56127	0.167219	0.245283	-5.92076	4	5	0.540661
sp|Q9HD20|AT131_HUMAN	-0.359439	26.554	1.45395	0.194983	0.456221	-5.64471	17	12	-0.291276	25.7272	0.8724	0.417823	0.64557	-6.37367	15	13	-0.505972	25.8132	1.99878	0.0935013	0.278853	-5.05769	15	13	0.294608	26.0067	-1.35623	0.222606	0.332127	-6.19443	11	15	-1.28475	22.9707	5.58634	0.00122865	0.00849334	-0.689069	11	8	-0.319137	24.3738	2.06539	0.0822697	0.142601	-5.23449	19	12	-2.61753
sp|Q9H583|HEAT1_HUMAN	0.288268	31.0381	-1.45293	0.195254	0.456221	-5.64596	63	68	-0.0257803	29.9578	0.127401	0.902948	0.952404	-6.77814	64	60	-0.0134166	30.2246	0.0780788	0.940352	0.976981	-6.8103	64	60	-0.912898	29.2838	4.54094	0.00367425	0.0213234	-1.93659	49	46	-0.676004	27.4477	3.15242	0.0187593	0.0486176	-3.63558	41	43	-1.16079	27.2025	8.36461	0.000123496	0.00468254	1.7309	60	28	-0.509795
sp|P61803|DAD1_HUMAN	-0.587259	26.4404	1.45195	0.195516	0.456221	-5.64717	3	3	0.201873	25.994	-1.40818	0.210632	0.44965	-5.80206	3	3	-0.0777748	26.04	0.643572	0.544095	0.721576	-6.58256	3	3	0.0988279	26.0886	-0.36303	0.72871	0.793882	-7.04772	3	3	-1.22143	24.1223	4.96035	0.0022857	0.0123339	-1.36301	4	3	-1.88928	24.4334	3.90881	0.00720174	0.0261099	-2.67167	4	2	-0.020653
sp|P16403|H12_HUMAN	0.429531	31.1999	-1.45154	0.195627	0.456221	-5.64768	2	2	-0.00929471	30.5079	0.0620934	0.952584	0.978607	-6.7853	2	2	-0.382723	30.547	2.29932	0.0619883	0.229431	-4.64352	2	3	NA	NA	NA	NA	NA	NA	NA	NA	-0.691181	29.2688	3.8169	0.00817356	0.0269511	-2.74452	4	2	NA	NA	NA	NA	NA	NA	NA	NA	NA
sp|P63173|RL38_HUMAN	-0.327667	26.0043	1.44957	0.196153	0.456884	-5.6501	3	3	0.787165	24.852	-0.860326	0.423922	0.651759	-6.38438	3	3	1.04118	25.1651	-1.51985	0.180298	0.396441	-5.68991	3	3	-0.268817	25.2368	1.42115	0.203839	0.309854	-6.11529	2	2	0.173756	23.3639	-1.03867	0.337544	0.442497	-6.46801	2	2	-0.282539	23.9603	0.407431	0.697198	0.758912	-7.01096	3	3	NA
sp|P62906|RL10A_HUMAN	-0.259852	30.3551	1.44699	0.196846	0.457621	-5.65328	11	10	0.0030035	29.4317	-0.0225277	0.982786	0.990299	-6.78724	10	9	-0.0601819	29.6603	0.473009	0.653236	0.806989	-6.68692	10	10	-0.460891	29.1307	2.30415	0.0596181	0.12208	-4.91723	11	10	0.142255	27.2856	-0.674082	0.524448	0.619867	-6.78814	9	9	0.173549	27.4268	-0.88582	0.408303	0.495408	-6.67977	10	7	-0.50622
sp|O95672|ECEL1_HUMAN	0.853537	24.2957	-1.44659	0.196954	0.457621	-5.65377	7	7	-0.327462	24.6688	0.407263	0.698497	0.837705	-6.69281	6	5	-1.23112	24.4147	2.60963	0.0408564	0.187899	-4.21387	6	5	NA	NA	NA	NA	NA	NA	NA	NA	NA	NA	NA	NA	NA	NA	NA	NA	NA	NA	NA	NA	NA	NA	NA	NA	NA
sp|P53985|MOT1_HUMAN	0.60017	25.9307	-1.4437	0.197731	0.458781	-5.65731	3	3	0.130636	24.5829	-0.356281	0.734299	0.85783	-6.7148	3	2	0.736909	25.0938	-2.0718	0.0845802	0.264521	-4.95769	3	4	0.977405	26.103	-2.31965	0.0583497	0.119934	-4.8952	4	5	-1.92728	23.0386	5.61301	0.00119789	0.00845598	-0.661573	2	3	-0.480797	24.4492	1.21797	0.266946	0.35829	-6.33911	4	4	0.82006
sp|Q6W2J9|BCOR_HUMAN	-0.319493	26.8237	1.44293	0.197939	0.458781	-5.65826	16	19	-0.805776	24.4479	2.6316	0.0404572	0.212904	-4.1687	11	9	-0.630224	24.7355	2.33885	0.0587524	0.223693	-4.58874	11	10	-1.32652	24.1734	5.62801	0.00122902	0.0136357	-0.738929	9	5	-1.31016	22.9309	6.06592	0.000788832	0.00694086	-0.209208	10	8	-1.65933	22.94	5.52757	0.00126298	0.00982315	-0.777132	12	4	-1.00319
sp|Q92925|SMRD2_HUMAN	0.318933	28.5151	-1.43817	0.19923	0.460848	-5.6641	19	17	0.400181	27.8162	-2.60023	0.042156	0.214571	-4.21156	18	17	0.2385	27.9595	-1.72333	0.136554	0.340561	-5.42783	18	15	-0.753705	26.3095	3.10218	0.0203359	0.0583883	-3.78974	13	12	-0.765212	24.9262	3.01296	0.0225187	0.054989	-3.82951	14	8	-0.883303	25.0766	5.63308	0.00114133	0.00953548	-0.666821	13	11	-0.429737
sp|O15270|SPTC2_HUMAN	-0.589308	22.8767	1.47191	0.199319	0.460848	-5.51738	3	3	NA	NA	NA	NA	NA	NA	NA	NA	NA	NA	NA	NA	NA	NA	NA	NA	NA	NA	NA	NA	NA	NA	NA	NA	NA	NA	NA	NA	NA	NA	NA	NA	NA	NA	NA	NA	NA	NA	NA	NA	-1.06887
sp|O60568|PLOD3_HUMAN	-0.820325	23.7087	1.46628	0.200779	0.463533	-5.52416	3	2	NA	NA	NA	NA	NA	NA	NA	NA	NA	NA	NA	NA	NA	NA	NA	NA	0.257384	24.8556	-0.553833	0.599197	0.688381	-6.9502	8	8	NA	NA	NA	NA	NA	NA	NA	NA	-0.226039	23.973	0.933055	0.385212	0.471159	-6.6361	8	7	-0.0819949
sp|O43823|AKAP8_HUMAN	-0.348763	28.5156	1.43179	0.200971	0.463533	-5.67191	19	16	-0.258541	27.4044	1.87295	0.112193	0.333191	-5.20536	16	15	-0.220803	27.64	1.7013	0.140743	0.345443	-5.45676	16	14	-1.08212	27.2486	5.75321	0.00109389	0.0126569	-0.611645	15	14	-0.924571	25.3652	4.45145	0.00393598	0.0163394	-1.95329	12	13	-1.11557	25.569	5.12375	0.00188506	0.0120395	-1.21361	16	6	0.122044
sp|O43929|ORC4_HUMAN	0.836846	25.2026	-1.42931	0.201651	0.464534	-5.67494	6	7	1.2905	25.0352	-1.82358	0.120013	0.345429	-5.27128	6	8	0.75628	24.9771	-1.03227	0.342479	0.565623	-6.2483	6	7	NA	NA	NA	NA	NA	NA	NA	NA	NA	NA	NA	NA	NA	NA	NA	NA	NA	NA	NA	NA	NA	NA	NA	NA	NA
sp|Q9H081|MIS12_HUMAN	0.718913	23.299	-1.46147	0.202031	0.464845	-5.52993	2	3	NA	NA	NA	NA	NA	NA	NA	NA	NA	NA	NA	NA	NA	NA	NA	NA	NA	NA	NA	NA	NA	NA	NA	NA	NA	NA	NA	NA	NA	NA	NA	NA	NA	NA	NA	NA	NA	NA	NA	NA	NA
sp|Q9BZZ5|API5_HUMAN	-0.463137	28.465	1.42453	0.202968	0.466177	-5.68077	13	12	0.415734	26.8815	-1.67792	0.146365	0.380793	-5.4629	8	8	0.427194	27.0816	-1.65957	0.149024	0.358662	-5.51124	8	10	-0.684446	27.6806	1.6898	0.140713	0.232798	-5.77007	13	11	0.924595	26.3514	-2.90657	0.0259323	0.0612018	-3.97873	9	12	-0.43253	25.8116	1.78091	0.122943	0.191901	-5.6292	12	8	0.218373
sp|Q9NRL2|BAZ1A_HUMAN	0.489305	27.7712	-1.42378	0.203175	0.466177	-5.68169	25	31	-0.340426	26.9073	2.38515	0.0560591	0.241871	-4.50656	24	25	-0.229613	27.1589	1.36537	0.222011	0.442119	-5.87937	24	24	-1.83871	24.4462	4.52642	0.00373245	0.0213234	-1.95376	15	6	-3.55758	22.5106	14.7922	4.33e-06	0.00283338	5.08643	16	4	-4.02477	22.5256	5.45858	0.00135043	0.0102836	-0.850076	19	2	-0.713067
sp|Q9NP72|RAB18_HUMAN	-0.40213	25.609	1.42315	0.203351	0.466177	-5.68246	8	4	0.202266	24.5244	-0.404007	0.700759	0.838363	-6.69429	5	5	-0.43818	24.3797	0.967001	0.371576	0.586566	-6.31264	5	4	0.423564	24.022	-0.763909	0.473143	0.576863	-6.80116	4	4	-1.0731	22.0799	4.1563	0.00802056	0.0266508	-2.47762	4	5	-0.604786	23.3513	2.59503	0.0392233	0.0823373	-4.47797	6	3	-1.32854
sp|O00505|IMA3_HUMAN	0.509674	26.8754	-1.41944	0.20438	0.467968	-5.68698	3	6	0.155083	25.3327	-0.408789	0.697438	0.837284	-6.69211	5	7	-0.21233	25.3496	0.684741	0.519543	0.704863	-6.55318	5	7	0.0952181	25.8631	-0.435872	0.677783	0.755712	-7.01498	5	6	-0.414605	22.9273	1.46887	0.199245	0.290088	-5.86613	4	4	-0.176047	24.2239	1.19654	0.274634	0.365917	-6.36325	6	5	0.00415559
sp|Q92643|GPI8_HUMAN	0.971188	24.8286	-1.4182	0.204725	0.468191	-5.68849	5	5	-0.765133	23.0711	0.696836	0.512996	0.71781	-6.51755	6	4	-1.16033	23.0963	1.42517	0.204905	0.42443	-5.80717	6	4	-0.1874	23.2405	0.223061	0.830698	0.87757	-7.0944	5	3	NA	NA	NA	NA	NA	NA	NA	NA	-0.203615	23.0734	0.712454	0.501747	0.582757	-6.82434	3	4	-0.860666
sp|P48556|PSMD8_HUMAN	0.923429	24.8496	-1.41593	0.205359	0.469072	-5.69125	5	6	2.06883	24.3846	-3.48292	0.0139598	0.127	-3.04311	4	6	1.81603	24.5053	-3.12518	0.0209736	0.138754	-3.51318	4	6	0.527707	24.7548	-1.24233	0.259297	0.370341	-6.32831	6	6	NA	NA	NA	NA	NA	NA	NA	NA	1.33905	24.1365	-4.39146	0.00412132	0.019332	-2.06578	5	7	2.8918
sp|P11166|GTR1_HUMAN	-0.603535	25.8817	1.41359	0.206015	0.470004	-5.69411	5	7	-1.36753	24.7141	2.38506	0.0560655	0.241871	-4.50668	6	4	-0.542342	25.3228	0.95425	0.377483	0.591368	-6.32486	6	5	-1.55386	25.1495	4.2458	0.00508782	0.0248606	-2.29191	7	6	NA	NA	NA	NA	NA	NA	NA	NA	-2.16013	24.7045	11.8154	1.58e-05	0.00200338	3.85542	5	2	-1.52165
sp|Q6ZRS2|SRCAP_HUMAN	-0.437829	26.4805	1.41065	0.20684	0.470886	-5.69768	23	25	-0.304638	25.4478	1.55041	0.173991	0.418834	-5.62621	21	20	-0.315149	25.6461	1.08751	0.319322	0.545222	-6.19159	21	14	-4.33263	24.462	25.0671	1.95e-07	0.000367928	7.68195	16	3	-2.18558	22.8676	3.3766	0.0140688	0.0402427	-3.32844	20	12	-2.40204	22.893	7.52816	0.000227183	0.00596457	1.08041	17	4	-0.16775
sp|P17096|HMGA1_HUMAN	-0.259803	30.1403	1.41043	0.206901	0.470886	-5.69794	7	7	0.161868	29.4688	-1.12337	0.305853	0.541227	-6.1272	7	7	-0.220427	29.5319	1.61132	0.159188	0.371571	-5.57363	7	7	-0.136479	28.8999	0.675156	0.524085	0.620956	-6.86914	6	7	-0.103468	27.5421	0.365894	0.726538	0.789439	-6.96435	7	6	0.102072	27.1864	-0.481761	0.646282	0.714601	-6.97409	6	6	-0.0400869
sp|O75521|ECI2_HUMAN	0.666902	26.4189	-1.4065	0.208011	0.472842	-5.70271	9	9	0.233501	24.958	-0.567026	0.592061	0.779301	-6.60632	7	8	0.49219	25.282	-1.30522	0.240513	0.465977	-5.95038	7	10	1.74005	27.022	-5.52957	0.00134868	0.0144088	-0.840493	11	13	1.59661	23.2931	-4.81753	0.00265258	0.0131523	-1.52473	3	12	1.25594	25.4087	-8.9151	8.5e-05	0.00442072	2.12561	10	9	0.676059
sp|Q92973|TNPO1_HUMAN	0.752841	24.3256	-1.40505	0.208421	0.473206	-5.70447	2	7	-0.266792	23.117	0.496187	0.6381	0.807021	-6.64789	5	4	-1.09427	22.8947	1.99957	0.0934004	0.278853	-5.05662	5	3	-1.4723	24.7596	5.2653	0.00174098	0.0158777	-1.11973	5	5	0.568782	22.4651	-1.40114	0.208927	0.300402	-6.05894	6	6	NA	NA	NA	NA	NA	NA	NA	NA	0.0714097
sp|O75533|SF3B1_HUMAN	0.24241	32.4605	-1.40295	0.209017	0.473989	-5.70701	56	55	0.00645122	31.101	-0.0473834	0.963805	0.982209	-6.78623	52	51	0.070351	31.3519	-0.604193	0.568254	0.741443	-6.60918	52	52	-0.0231174	31.0322	0.150206	0.885398	0.921457	-7.11001	49	47	0.202514	29.0181	-1.13612	0.297676	0.403508	-6.3656	43	48	-0.381081	28.6427	2.06165	0.0827054	0.14322	-5.23976	55	44	0.337598
sp|Q969X6|CIR1A_HUMAN	-0.342171	30.0351	1.39957	0.209979	0.474264	-5.7111	24	23	-0.418652	28.7482	1.69507	0.142989	0.377799	-5.44059	21	17	-0.248603	29.094	1.87725	0.110514	0.309705	-5.22264	21	21	-0.937688	27.8042	5.03822	0.00218357	0.0172613	-1.36754	18	12	-0.256759	26.2065	0.825286	0.439634	0.537793	-6.66856	16	15	-0.818161	26.5376	5.19557	0.00175276	0.0117587	-1.13428	24	13	-0.960442
sp|O75529|TAF5L_HUMAN	0.592727	23.1859	-1.48021	0.210349	0.474264	-5.42253	2	4	1.58184	22.1514	-6.07116	0.00104885	0.0496808	-0.278509	3	3	NA	NA	NA	NA	NA	NA	NA	NA	NA	NA	NA	NA	NA	NA	NA	NA	-0.601061	20.8343	2.50517	0.05198	0.100665	-4.50843	4	3	NA	NA	NA	NA	NA	NA	NA	NA	NA
sp|O95400|CD2B2_HUMAN	-0.765467	26.519	1.39614	0.210957	0.474264	-5.71524	7	10	-0.255707	26.0071	1.0353	0.341973	0.574982	-6.21859	8	9	-0.570683	26.0382	2.28991	0.0627861	0.231301	-4.65656	8	7	-0.891104	25.5259	1.88389	0.107277	0.189413	-5.50726	9	5	-0.184925	23.8412	0.978095	0.364434	0.467157	-6.52841	5	8	-0.414815	23.8014	1.07822	0.320543	0.410259	-6.49154	7	5	-0.0858809
sp|Q9UIF9|BAZ2A_HUMAN	0.333667	28.2634	-1.39535	0.211184	0.474264	-5.71619	29	32	0.30536	27.2463	-1.71623	0.138929	0.370743	-5.41297	28	27	0.580749	27.5869	-2.9717	0.0254811	0.150289	-3.71907	28	30	-0.358946	24.3666	0.513279	0.625632	0.710979	-6.97407	13	13	-1.00573	23.2176	3.1518	0.0187746	0.0486176	-3.63645	16	14	-0.505571	24.018	1.53193	0.174169	0.252983	-5.95851	13	13	0.292603
sp|Q14686|NCOA6_HUMAN	-0.89264	24.5325	1.39432	0.211479	0.474264	-5.71744	8	4	0.201242	22.2	-0.547929	0.608402	0.79088	-6.50422	2	3	0.641039	22.7314	-1.60278	0.161054	0.373115	-5.58459	2	4	-0.979234	22.5865	2.49614	0.0532206	0.110959	-4.60253	3	2	NA	NA	NA	NA	NA	NA	NA	NA	NA	NA	NA	NA	NA	NA	NA	NA	NA
sp|P23528|COF1_HUMAN	-1.2126	24.7301	1.39382	0.211622	0.474264	-5.71804	6	6	-0.0758027	23.4405	0.0892499	0.931901	0.968175	-6.78292	4	4	0.134583	23.7664	-0.155808	0.88139	0.94551	-6.79982	4	4	-2.239	23.965	2.92365	0.0256941	0.0675765	-4.03857	4	4	-0.133412	23.321	0.247027	0.81282	0.863488	-7.00566	4	5	-0.683186	25.348	1.99581	0.090769	0.152963	-5.33232	7	4	-2.78925
sp|Q29RF7|PDS5A_HUMAN	-0.224802	30.1967	1.3935	0.211716	0.474264	-5.71843	49	42	-0.0911624	29.0513	0.689219	0.517436	0.720082	-6.5232	45	41	-0.0248749	29.3356	0.189717	0.855903	0.932162	-6.79308	45	40	-0.513149	28.6878	2.61885	0.0386749	0.0887552	-4.46926	43	36	-0.445901	26.7613	2.55879	0.0415451	0.0860121	-4.47204	35	29	-0.634851	26.7394	3.6968	0.00930632	0.0311925	-2.94881	43	26	-0.183454
sp|P60660|MYL6_HUMAN	-0.583306	26.6614	1.393	0.211859	0.474264	-5.71904	5	5	-0.57101	24.9009	2.39001	0.055696	0.241871	-4.49988	2	3	-0.307727	25.2324	1.22882	0.265988	0.491258	-6.038	2	2	0.183033	26.597	-0.625482	0.554096	0.649997	-6.90404	5	5	1.38732	22.6754	-2.04284	0.0853205	0.146173	-5.20509	2	3	0.254411	25.8744	-0.952717	0.375898	0.463506	-6.61741	5	6	-0.585977
sp|Q96P11|NSUN5_HUMAN	-0.604621	24.7516	1.42468	0.211878	0.474264	-5.57387	9	5	0.488353	24.564	-2.04768	0.088415	0.294402	-4.96922	7	12	-0.455213	24.303	2.61053	0.0408078	0.187899	-4.21263	7	6	-0.0789207	24.0143	0.224624	0.829534	0.877486	-7.094	8	5	0.677782	22.8672	-1.82921	0.115256	0.18523	-5.50107	6	10	-0.860506	23.2981	3.0715	0.0206233	0.0519826	-3.80157	10	4	-0.396025
sp|P62847|RS24_HUMAN	-0.298869	27.5842	1.39281	0.211912	0.474264	-5.71926	3	3	-0.151631	26.4929	0.818051	0.445799	0.669416	-6.42096	4	3	-0.0763284	26.723	0.426305	0.685034	0.824882	-6.71038	4	4	0.909399	26.8242	-2.73261	0.0331565	0.0796682	-4.30784	2	3	1.00098	23.7312	-2.60146	0.0391818	0.0827058	-4.41121	2	3	1.0595	25.6169	-4.20166	0.00511147	0.0214352	-2.29984	4	3	-0.996128
sp|P49711|CTCF_HUMAN	-0.60288	26.9663	1.39257	0.211984	0.474264	-5.71956	12	8	0.55249	25.5683	-0.794249	0.458473	0.679705	-6.44091	8	8	-1.74804	24.5999	1.42625	0.204609	0.42429	-5.80585	8	5	-2.1649	25.3681	6.72463	0.000469938	0.00926313	0.308833	10	7	-0.235655	24.7213	1.08307	0.318869	0.424896	-6.42212	11	11	-2.44011	24.2246	2.91565	0.0253692	0.0604344	-4.02101	13	6	-1.54169
sp|Q96EU6|RRP36_HUMAN	-0.236011	26.3836	1.39081	0.212488	0.474264	-5.72167	7	6	-1.96304	24.6762	8.48963	0.000180178	0.0280476	1.52871	5	2	-1.21045	25.2511	4.27938	0.0054411	0.0749629	-2.07061	5	3	-1.01336	24.457	3.8508	0.00802742	0.0327152	-2.78815	4	2	-2.29891	23.6981	7.60441	0.000223585	0.00436124	1.14375	7	4	-1.05031	23.4399	2.95164	0.0241774	0.0585144	-3.97014	7	4	NA
sp|P08238|HS90B_HUMAN	-0.424194	27.2892	1.39078	0.212497	0.474264	-5.72171	8	8	0.116801	26.3534	-0.384708	0.714238	0.847647	-6.70288	9	10	0.376582	26.6645	-1.48178	0.189841	0.406098	-5.73747	9	9	-1.21288	27.9395	3.05248	0.0216943	0.0603884	-3.8587	11	10	1.15567	24.4864	-2.62613	0.0378803	0.0808363	-4.37605	6	11	0.0764964	26.5067	-0.199958	0.847823	0.887313	-7.08233	11	10	0.420864
sp|P15408|FOSL2_HUMAN	-0.41325	26.1018	1.38956	0.21285	0.474264	-5.72318	5	5	-1.29218	24.3694	5.44123	0.00181709	0.0539238	-0.860065	3	3	-1.22185	24.604	3.54814	0.0124916	0.102734	-2.96145	3	3	-0.150176	24.1796	0.5714	0.587946	0.680004	-6.93934	3	3	-0.548544	22.6574	1.60119	0.158586	0.241307	-5.80577	4	3	0.147652	23.3618	-0.556246	0.597263	0.671828	-6.93143	4	3	0.34311
sp|Q15542|TAF5_HUMAN	1.05016	24.3531	-1.38937	0.212904	0.474264	-5.72341	4	9	-0.399087	23.4581	1.52529	0.179994	0.426147	-5.6578	4	5	0.422671	24.0463	-1.63063	0.155042	0.365312	-5.54874	4	5	-0.709071	23.101	3.12085	0.0198497	0.0576586	-3.76391	4	4	-0.0714965	21.5345	0.127437	0.902605	0.929279	-7.03128	5	5	NA	NA	NA	NA	NA	NA	NA	NA	0.0919604
sp|Q92878|RAD50_HUMAN	-0.268939	29.8096	1.38584	0.213926	0.47562	-5.72766	51	48	0.00883906	28.9026	-0.0572032	0.956313	0.978846	-6.78564	43	41	-0.209458	29.0544	1.38362	0.216657	0.436425	-5.8575	43	42	-0.548803	28.4154	3.09337	0.0205698	0.0584946	-3.80194	45	32	0.676512	27.224	-3.4717	0.0124806	0.0372118	-3.20007	34	41	-0.563989	27.1827	4.0795	0.005888	0.0231451	-2.45337	46	37	0.360342
sp|P46937|YAP1_HUMAN	0.379707	26.4413	-1.38553	0.214016	0.47562	-5.72803	9	9	0.389277	25.5848	-1.94265	0.102016	0.317917	-5.11163	9	9	-0.68509	25.2478	2.73542	0.0346086	0.176309	-4.04078	9	5	-1.51488	25.329	4.17073	0.00553839	0.0262084	-2.38441	9	5	-0.968502	23.6405	2.68461	0.0349753	0.0752993	-4.29283	7	8	-1.13523	24.2173	4.29466	0.00459656	0.0201584	-2.18446	10	4	0.0249529
sp|O14966|RAB7L_HUMAN	0.426073	23.5926	-1.38283	0.2148	0.476272	-5.73128	2	2	NA	NA	NA	NA	NA	NA	NA	NA	NA	NA	NA	NA	NA	NA	NA	NA	NA	NA	NA	NA	NA	NA	NA	NA	NA	NA	NA	NA	NA	NA	NA	NA	NA	NA	NA	NA	NA	NA	NA	NA	NA
sp|Q13200|PSMD2_HUMAN	-0.676794	26.8225	1.38278	0.214814	0.476272	-5.73133	13	15	1.45435	25.8901	-2.92073	0.027858	0.181954	-3.77725	10	18	1.18105	25.9507	-2.08804	0.0827171	0.263424	-4.93538	10	15	0.701658	26.6642	-3.47684	0.0126362	0.0436041	-3.27913	14	17	3.67976	24.0006	-9.44963	6.35e-05	0.0032174	2.46338	5	23	1.20722	25.4166	-7.09909	0.000317531	0.00679094	0.720423	15	18	3.23855
sp|P09651|ROA1_HUMAN	-0.402319	31.8174	1.3814	0.215217	0.476606	-5.73299	11	9	-0.483698	30.1235	2.24236	0.0679096	0.254729	-4.70281	8	8	-0.0819343	30.5668	0.50102	0.634536	0.79285	-6.67177	8	10	0.281879	30.6558	-0.920805	0.39177	0.500566	-6.6645	7	8	-2.07893	27.9181	1.8694	0.108921	0.177586	-5.44602	9	9	0.0154609	28.2021	-0.034882	0.973255	0.983522	-7.10457	9	12	-1.65592
sp|P05026|AT1B1_HUMAN	0.383769	24.9474	-1.37843	0.216086	0.477969	-5.73657	4	7	0.590152	24.3821	-2.21791	0.0701883	0.257082	-4.73637	3	6	0.290954	24.4396	-1.65986	0.148965	0.358662	-5.51086	3	6	0.671069	24.3558	-1.37964	0.215667	0.323672	-6.16612	5	5	0.5618	22.6297	-1.6132	0.155959	0.238874	-5.7901	5	4	0.238818	23.9605	-1.08547	0.317558	0.408161	-6.48394	6	4	0.478609
sp|Q14562|DHX8_HUMAN	0.462539	27.7945	-1.37414	0.217343	0.479831	-5.7417	26	27	0.888548	27.2872	-6.06709	0.00105243	0.0496808	-0.282097	25	30	0.592771	27.338	-3.56543	0.0122369	0.101501	-2.93943	25	30	-0.46243	27.077	1.73604	0.131928	0.221756	-5.7083	20	22	-0.117567	24.6437	0.525161	0.617614	0.700222	-6.88525	15	20	-0.431317	25.1747	1.76491	0.125743	0.194933	-5.6509	23	12	1.01583
sp|P18621|RL17_HUMAN	-0.297582	29.1423	1.37383	0.217435	0.479831	-5.74208	8	7	-0.61668	27.9821	4.01892	0.00755863	0.0987379	-2.38587	8	8	-0.449884	28.3176	2.8781	0.0287406	0.159608	-3.84589	8	7	0.353149	28.0216	-2.10859	0.0783053	0.151097	-5.19413	7	7	0.118891	25.5281	-0.4293	0.682143	0.753335	-6.93605	7	7	0.311901	26.563	-1.19745	0.274303	0.365917	-6.36223	7	7	-1.78616
sp|Q96EE3|SEH1_HUMAN	-0.244174	29.3077	1.36504	0.220036	0.485004	-5.75259	16	14	-0.340368	27.8682	2.20422	0.0714989	0.258859	-4.75516	15	12	-0.169762	28.1898	1.10229	0.313353	0.539583	-6.17609	15	13	-0.234656	27.7472	1.37091	0.218231	0.327001	-6.17671	13	15	0.688419	25.8827	-3.25079	0.0165192	0.0445744	-3.50007	9	13	-0.0727934	25.9988	0.395005	0.705889	0.766081	-7.01656	13	12	-0.0532005
sp|P35251|RFC1_HUMAN	0.326755	29.0971	-1.36263	0.220753	0.486018	-5.75546	27	32	0.458668	28.1786	-2.51843	0.0469546	0.222723	-4.32356	25	29	0.0323063	28.2046	-0.179166	0.863815	0.935841	-6.79532	25	27	0.618005	27.7934	-3.1097	0.0201384	0.0580514	-3.77932	21	24	0.766318	26.3463	-3.31145	0.0152842	0.0420342	-3.41708	22	26	0.967474	26.3048	-4.5584	0.00342524	0.0172368	-1.86442	21	28	0.146379
sp|P39880|CUX1_HUMAN	-0.400452	27.1994	1.3607	0.221329	0.486718	-5.75776	17	15	-0.316219	25.8427	1.42195	0.206793	0.447194	-5.78537	13	13	0.00699261	26.1859	-0.03802	0.970928	0.984405	-6.81299	13	11	-0.442507	25.4964	1.4853	0.186723	0.291813	-6.03529	11	10	-1.94295	23.6571	10.0181	4.5e-05	0.0032174	2.81664	14	11	-2.23519	24.0905	3.66944	0.00962413	0.0319051	-2.98504	18	10	-3.48307
sp|P37198|NUP62_HUMAN	0.290517	29.1999	-1.35543	0.222912	0.488912	-5.76404	11	10	0.0127248	28.2418	-0.0871477	0.9335	0.968175	-6.78313	12	11	0.117902	28.5397	-0.742657	0.486257	0.678278	-6.50925	12	12	-0.549275	27.8585	3.13932	0.019381	0.0567339	-3.73838	10	9	0.923966	26.1123	-4.60012	0.00334543	0.0147026	-1.7768	9	12	-0.557484	26.2118	3.29886	0.0153387	0.0435514	-3.48589	11	8	0.0168323
sp|P78371|TCPB_HUMAN	-0.320628	28.1558	1.35528	0.222957	0.488912	-5.76422	19	17	0.437065	26.5924	-1.49055	0.188616	0.434444	-5.70112	17	16	-0.0510742	26.539	0.142207	0.891659	0.951178	-6.80215	17	13	-0.438326	27.7349	2.32361	0.0580301	0.119407	-4.88957	19	17	3.15866	25.3973	-6.61609	0.000489513	0.00595881	0.305437	11	21	-0.626868	26.749	4.71601	0.00288696	0.0153186	-1.67821	25	15	1.87918
sp|P62873|GBB1_HUMAN	-0.481709	24.09	1.3544	0.223222	0.488912	-5.76526	3	4	0.162511	22.3061	-0.401473	0.702522	0.838946	-6.69544	2	2	1.23589	23.1197	-4.23299	0.00572189	0.0761211	-2.12463	2	4	1.99892	24.1433	-3.17759	0.0184479	0.0554611	-3.68562	3	5	-1.6416	21.8702	2.22122	0.0664064	0.122173	-4.95324	3	3	0.357554	23.5281	-1.53027	0.174572	0.253288	-5.96065	5	3	-0.448913
sp|Q96BN2|TADA1_HUMAN	0.585368	24.0169	-1.43017	0.223362	0.488912	-5.48033	3	4	NA	NA	NA	NA	NA	NA	NA	NA	NA	NA	NA	NA	NA	NA	NA	NA	NA	NA	NA	NA	NA	NA	NA	NA	NA	NA	NA	NA	NA	NA	NA	NA	NA	NA	NA	NA	NA	NA	NA	NA	NA
sp|Q07065|CKAP4_HUMAN	-0.33874	28.8773	1.35088	0.224286	0.490366	-5.76945	24	25	0.117661	27.8396	-0.459404	0.662748	0.824985	-6.66746	24	24	-0.102803	27.964	0.405431	0.699484	0.836357	-6.72013	24	22	0.0165348	28.5097	-0.0661635	0.949342	0.969857	-7.12049	26	26	-1.44567	25.8607	5.41955	0.00144259	0.00937971	-0.86321	22	18	0.49271	26.9134	-3.06818	0.0207138	0.0520707	-3.80622	27	23	-0.834309
sp|Q14692|BMS1_HUMAN	0.243902	30.7146	-1.34557	0.225899	0.493077	-5.77575	48	42	0.183639	29.516	-1.35956	0.224715	0.462298	-5.86034	37	42	0.168383	29.7631	-1.28518	0.246976	0.4721	-5.97364	37	41	-1.10917	28.7713	6.86322	0.000419856	0.00908415	0.431089	39	28	-0.0567633	26.9923	0.267637	0.797612	0.852897	-6.99961	27	30	-1.09089	26.9138	6.35914	0.000588816	0.00747807	0.0526524	38	24	-2.35071
sp|O43660|PLRG1_HUMAN	0.257795	30.1022	-1.34508	0.226048	0.493077	-5.77633	21	22	-0.210629	29.3016	1.43583	0.202988	0.444006	-5.76847	23	24	-0.0990905	29.6112	0.772334	0.469779	0.664613	-6.4856	23	21	-0.344557	28.7246	1.95193	0.0975198	0.179686	-5.41325	18	20	0.249557	27.0449	-1.36461	0.219569	0.313364	-6.10336	19	16	-0.372884	26.9419	2.78281	0.0303435	0.0686028	-4.20962	24	19	-0.215515
sp|P49959|MRE11_HUMAN	-0.252113	28.6566	1.34235	0.22688	0.494321	-5.77955	23	21	0.384396	27.4043	-1.91565	0.105844	0.322936	-5.14803	15	17	0.0179172	27.4252	-0.0835468	0.936185	0.974234	-6.80979	15	16	-0.346699	27.641	1.91878	0.102158	0.184725	-5.45915	21	22	0.0519083	25.9475	-0.275189	0.792063	0.848115	-6.99728	18	18	-0.300674	25.82	2.16422	0.0715608	0.128316	-5.09453	22	13	0.278806
sp|O43390|HNRPR_HUMAN	-0.224408	32.323	1.34009	0.227571	0.495256	-5.78222	23	20	-0.167455	31.147	1.17113	0.287647	0.527281	-6.07566	22	21	-0.133186	31.3502	1.00948	0.352423	0.571242	-6.2711	22	21	-0.194713	31.2465	1.21013	0.27059	0.382711	-6.36492	19	20	-0.466559	29.1203	2.64114	0.0371114	0.0794754	-4.35469	18	18	0.0383654	28.8993	-0.285688	0.784294	0.833283	-7.05859	20	23	-0.536907
sp|Q6PJG2|CN043_HUMAN	0.581633	26.4033	-1.33486	0.229182	0.497888	-5.78841	12	14	0.495183	24.1113	-1.12087	0.30683	0.541227	-6.12986	9	9	1.5468	24.8544	-3.66061	0.0109341	0.0962744	-2.81904	9	12	-1.63837	23.9882	3.24857	0.016844	0.0524493	-3.58821	7	8	-2.30223	23.4625	5.03177	0.00212394	0.011736	-1.28327	13	9	-0.482595	24.1618	1.15746	0.289144	0.379958	-6.40659	13	9	-2.1269
sp|Q8NC56|LEMD2_HUMAN	0.309658	27.3389	-1.33445	0.229308	0.497888	-5.78889	11	14	-0.333031	26.7693	2.30455	0.0624544	0.248448	-4.61736	12	11	-0.119188	27.0684	0.754457	0.479658	0.673277	-6.49994	12	13	-0.0987309	25.909	0.483723	0.64529	0.728069	-6.99042	7	7	-0.830713	24.4578	3.44976	0.0128287	0.0377577	-3.22958	11	11	-0.436529	24.9568	2.34446	0.0555527	0.105948	-4.83724	9	7	-0.735848
sp|Q96NY9|MUS81_HUMAN	-0.618095	22.2572	1.40678	0.229714	0.497919	-5.50712	2	2	NA	NA	NA	NA	NA	NA	NA	NA	NA	NA	NA	NA	NA	NA	NA	NA	NA	NA	NA	NA	NA	NA	NA	NA	NA	NA	NA	NA	NA	NA	NA	NA	NA	NA	NA	NA	NA	NA	NA	NA	NA
sp|Q8NFH5|NUP53_HUMAN	-0.292014	28.6381	1.33187	0.230106	0.497919	-5.79193	10	9	-0.0707151	27.3299	0.501816	0.634371	0.805721	-6.64477	9	8	0.0813734	27.6295	-0.428987	0.683187	0.824017	-6.7091	9	10	-0.501526	27.0424	2.76385	0.0317923	0.0774733	-4.26363	8	9	-0.486457	26.1669	2.51001	0.0444317	0.0900313	-4.54164	9	10	-0.278785	25.8125	1.20504	0.271563	0.363149	-6.35371	11	8	-0.582144
sp|Q12965|MYO1E_HUMAN	0.638845	22.9725	-1.36004	0.230284	0.497919	-5.64992	2	4	NA	NA	NA	NA	NA	NA	NA	NA	-0.593656	21.7821	0.887702	0.41625	0.625921	-6.27067	3	3	2.92171	24.0595	-9.29732	0.000203837	0.00741784	1.46485	2	14	NA	NA	NA	NA	NA	NA	NA	NA	-0.0205635	22.0835	0.0423641	0.967522	0.978272	-7.10424	6	6	NA
sp|Q99613|EIF3C_HUMAN	0.458698	22.7889	-1.35972	0.230377	0.497919	-5.65028	2	2	0.537782	22.2175	-1.76732	0.156318	0.390948	-5.18505	2	3	-0.121375	22.1369	0.321065	0.761437	0.872237	-6.6432	2	2	0.940129	24.437	-1.46361	0.192357	0.297178	-6.06253	7	9	NA	NA	NA	NA	NA	NA	NA	NA	NA	NA	NA	NA	NA	NA	NA	NA	-1.28382
sp|Q8IU81|I2BP1_HUMAN	-1.06541	23.0265	1.35844	0.230757	0.49817	-5.65178	6	2	1.05923	21.85	-2.68204	0.0458948	0.22246	-4.09179	3	3	NA	NA	NA	NA	NA	NA	NA	NA	-1.21906	23.931	4.86053	0.00747654	0.0312791	-2.15718	6	4	NA	NA	NA	NA	NA	NA	NA	NA	NA	NA	NA	NA	NA	NA	NA	NA	NA
sp|P62829|RL23_HUMAN	-0.289792	30.1599	1.32674	0.231698	0.499632	-5.79796	12	7	0.0458875	28.8275	-0.283807	0.78647	0.889095	-6.74119	10	10	-0.0477984	29.0387	0.352433	0.736788	0.854527	-6.74278	10	8	-0.286803	29.146	1.42355	0.203174	0.309093	-6.11234	7	7	-0.159156	27.2071	0.904666	0.399244	0.500291	-6.59803	7	7	-0.0313651	27.1591	0.22785	0.826991	0.87122	-7.07551	8	10	-0.341066
sp|Q15629|TRAM1_HUMAN	0.302996	25.8579	-1.32589	0.231964	0.499635	-5.79897	4	5	-0.159488	24.5295	0.479674	0.649105	0.814324	-6.65685	4	5	-0.0377911	24.7919	0.126228	0.903752	0.95516	-6.80463	4	6	-0.398257	25.4982	1.93892	0.099315	0.181629	-5.43129	6	3	-1.55859	22.2486	3.61558	0.0141194	0.0403162	-3.09906	4	2	-1.07198	24.5433	6.15775	0.000703307	0.00804512	-0.140198	7	4	-1.11556
sp|Q8IY81|RRMJ3_HUMAN	0.237199	31.5486	-1.32469	0.232339	0.499872	-5.80038	33	30	0.111532	30.3195	-0.859117	0.424537	0.652167	-6.38545	34	30	0.0372522	30.5102	-0.27532	0.792479	0.891491	-6.77029	34	30	-0.344815	30.2326	2.04536	0.0855526	0.161136	-5.28296	29	29	0.550749	28.7137	-3.29606	0.0155877	0.0424856	-3.43809	25	29	-0.51101	27.9824	3.30102	0.0152961	0.0435051	-3.48291	29	27	-0.0679507
sp|Q9UBU8|MO4L1_HUMAN	-0.452947	27.0425	1.31968	0.233907	0.501347	-5.80625	8	7	-0.585819	25.8499	1.68587	0.14479	0.378276	-5.45257	7	7	-0.599176	26.0394	2.98102	0.0251793	0.148991	-3.7065	7	6	0.438787	24.7564	-1.3797	0.215649	0.323672	-6.16605	3	4	0.798591	21.7589	-3.70273	0.0128502	0.0377577	-2.99576	2	3	-0.594213	23.5378	1.53593	0.173206	0.251986	-5.95338	5	4	-0.0651138
sp|P57678|GEMI4_HUMAN	-0.720262	25.3038	1.31859	0.234252	0.501347	-5.80754	3	7	-1.52489	23.4784	1.93081	0.103677	0.321028	-5.1276	5	5	-1.39937	23.7466	5.4155	0.00174314	0.0426152	-0.851738	5	5	-1.06602	24.1441	4.53822	0.00368507	0.0213234	-1.93981	3	2	1.41261	22.3878	-2.59104	0.0397451	0.0834191	-4.42605	4	8	-1.84488	23.2816	7.44579	0.000241967	0.00605114	1.01276	9	3	1.39705
sp|Q9NSU2|TREX1_HUMAN	-1.03163	22.6027	1.39039	0.234272	0.501347	-5.52581	2	2	-0.484639	22.1463	0.646971	0.554945	0.754467	-6.34169	2	2	-1.29392	21.9798	1.86901	0.13707	0.341147	-5.08579	2	2	NA	NA	NA	NA	NA	NA	NA	NA	NA	NA	NA	NA	NA	NA	NA	NA	NA	NA	NA	NA	NA	NA	NA	NA	NA
sp|Q08170|SRSF4_HUMAN	1.28739	24.7694	-1.34605	0.234459	0.501347	-5.66617	3	3	-0.41344	24.5649	1.68167	0.14562	0.379914	-5.45803	3	3	-0.42589	24.7666	2.69631	0.0364335	0.180516	-4.09448	3	3	-0.159517	24.9075	0.428332	0.685693	0.761836	-6.90551	3	2	0.559833	21.8055	-0.802253	0.45189	0.550083	-6.68805	2	2	0.259295	23.9393	-0.629876	0.550959	0.627941	-6.88384	2	3	NA
sp|Q9H6H4|REEP4_HUMAN	0.679142	23.482	-1.34588	0.23451	0.501347	-5.66636	3	3	-0.262277	23.0863	0.792707	0.459303	0.680395	-6.44219	3	3	-0.60374	23.0947	2.38621	0.0551062	0.21831	-4.52307	3	2	NA	NA	NA	NA	NA	NA	NA	NA	NA	NA	NA	NA	NA	NA	NA	NA	NA	NA	NA	NA	NA	NA	NA	NA	NA
sp|Q9Y320|TMX2_HUMAN	-0.518243	24.8669	1.31743	0.234617	0.501347	-5.80889	5	2	-0.963234	24.605	2.03246	0.0902649	0.297381	-4.98992	4	4	-1.21165	24.6833	2.08203	0.0834019	0.2641	-4.94365	4	3	-0.468041	24.8518	1.19236	0.276997	0.389154	-6.38485	2	2	-0.895404	22.6162	3.96289	0.00687153	0.0240455	-2.55708	4	3	-0.225069	24.2826	0.965116	0.370115	0.45855	-6.60548	8	5	NA
sp|Q08945|SSRP1_HUMAN	0.254685	30.8578	-1.31562	0.235187	0.501997	-5.81101	31	27	0.989633	30.0316	-6.24775	0.00090612	0.0496808	-0.12479	27	29	0.398676	29.9975	-2.85607	0.0295717	0.163524	-3.87586	27	29	0.229101	29.9549	-0.659174	0.533626	0.629499	-6.88062	27	27	0.791011	27.8849	-4.4883	0.00377944	0.0159347	-1.90923	23	25	0.249883	27.4704	-1.77405	0.124136	0.193266	-5.63851	24	27	0.968144
sp|P51531|SMCA2_HUMAN	0.245882	28.307	-1.31278	0.236086	0.503245	-5.81433	21	21	0.199907	27.5131	-1.2904	0.246223	0.485083	-5.94143	19	19	0.233653	27.7593	-1.39675	0.212877	0.433216	-5.84167	19	22	-0.371798	26.1732	1.62002	0.155047	0.251453	-5.86214	13	13	-0.909144	25.2824	4.78855	0.00273489	0.013377	-1.55793	18	16	-0.869133	25.097	4.22172	0.00499517	0.021222	-2.27484	20	10	-0.843306
sp|Q02878|RL6_HUMAN	-0.322183	30.5492	1.31209	0.236304	0.503245	-5.81514	19	16	-0.417229	29.5859	2.7075	0.0366428	0.201914	-4.06527	15	13	-0.273242	29.92	1.73592	0.134215	0.337444	-5.41124	15	13	-0.0673537	29.5295	0.33137	0.751343	0.812809	-7.06017	15	14	-1.47329	27.1678	7.34384	0.000272591	0.00480524	0.932713	12	8	-0.304303	27.5899	1.79474	0.12057	0.18999	-5.61038	14	14	-0.95676
sp|Q15233|NONO_HUMAN	-0.284113	32.8413	1.30824	0.237527	0.505162	-5.81963	29	23	0.0267789	31.8527	-0.141937	0.891957	0.945616	-6.77588	29	26	0.0507423	31.9662	-0.312156	0.765683	0.874932	-6.75797	29	27	-0.224594	31.4262	1.24306	0.259046	0.370262	-6.32747	26	24	0.0162523	29.7414	-0.100801	0.922872	0.939299	-7.03478	26	21	-0.464108	29.3544	2.4144	0.0503817	0.0981742	-4.73699	25	31	-0.0420811
sp|Q9Y5B9|SP16H_HUMAN	0.271793	31.0373	-1.30757	0.237739	0.505162	-5.82041	44	47	0.93892	30.2217	-5.81044	0.0013096	0.051061	-0.512765	41	49	0.559421	30.2953	-3.9827	0.00754841	0.0855179	-2.42195	41	45	0.222772	29.8346	-0.649492	0.539459	0.635586	-6.88746	38	39	0.115427	28.2216	-0.621951	0.556018	0.6453	-6.82457	35	36	0.329386	27.5972	-2.34318	0.0556519	0.105948	-4.83906	43	36	0.705675
sp|Q8N5F7|NKAP_HUMAN	-0.587221	25.5082	1.30422	0.238811	0.506869	-5.82432	3	3	0.728453	25.1888	-3.88952	0.00872982	0.103705	-2.54043	2	3	0.282742	25.1679	-1.17382	0.285762	0.513393	-6.09917	2	3	0.351822	24.4258	-1.69362	0.139968	0.23235	-5.765	2	5	NA	NA	NA	NA	NA	NA	NA	NA	NA	NA	NA	NA	NA	NA	NA	NA	1.13644
sp|Q9ULJ3|ZN295_HUMAN	-0.532125	22.9246	1.30282	0.23926	0.507045	-5.82595	3	2	-0.653408	21.9353	2.42742	0.0529842	0.235094	-4.44847	3	4	NA	NA	NA	NA	NA	NA	NA	NA	NA	NA	NA	NA	NA	NA	NA	NA	NA	NA	NA	NA	NA	NA	NA	NA	NA	NA	NA	NA	NA	NA	NA	NA	NA
sp|Q9Y5J7|TIM9_HUMAN	1.01755	23.5162	-1.30151	0.239681	0.507045	-5.82747	2	3	NA	NA	NA	NA	NA	NA	NA	NA	NA	NA	NA	NA	NA	NA	NA	NA	1.48276	24.4194	-4.07176	0.0062019	0.02753	-2.50766	3	5	0.386764	20.9272	-0.580501	0.591067	0.675804	-6.6417	2	3	0.935814	23.7456	-3.07051	0.0206502	0.0519826	-3.80295	2	3	-0.251868
sp|Q9Y3T9|NOC2L_HUMAN	0.272972	30.2789	-1.30145	0.239699	0.507045	-5.82754	24	21	0.00900766	29.4186	-0.0524706	0.959924	0.980928	-6.78594	22	21	0.25306	29.7862	-1.47303	0.192101	0.408907	-5.74833	22	20	-0.313146	28.6312	1.74653	0.130009	0.21892	-5.6942	19	18	-0.470358	27.1524	2.70109	0.0342001	0.0747484	-4.26941	14	13	-0.251203	27.0741	1.57202	0.164738	0.242772	-5.90685	20	16	-0.426619
sp|Q1KMD3|HNRL2_HUMAN	0.241189	30.6625	-1.29949	0.240328	0.507402	-5.82982	33	30	0.205197	29.5979	-1.35404	0.226367	0.463655	-5.86689	29	29	0.27606	29.886	-2.03571	0.0888763	0.270708	-5.00719	29	30	-0.533737	29.1582	2.40931	0.0515406	0.108355	-4.76758	26	24	-0.456302	27.5049	2.68491	0.034961	0.0752993	-4.2924	27	27	0.324843	27.4041	-2.34904	0.0551974	0.105414	-4.83067	28	30	0.159223
sp|Q9ULG1|INO80_HUMAN	0.582285	23.7152	-1.29905	0.24047	0.507402	-5.83033	4	10	-0.776947	22.1541	1.26394	0.254928	0.493478	-5.97184	5	4	-0.254168	22.5921	0.317942	0.761505	0.872237	-6.75589	5	6	NA	NA	NA	NA	NA	NA	NA	NA	-0.974817	21.2331	1.25394	0.254824	0.353616	-6.23394	5	4	NA	NA	NA	NA	NA	NA	NA	NA	NA
sp|Q13112|CAF1B_HUMAN	-0.343025	28.4052	1.29842	0.240674	0.507402	-5.83106	17	16	-0.423454	26.6195	1.92521	0.104473	0.321028	-5.13516	15	13	0.0521702	27.0539	-0.415869	0.69224	0.83115	-6.71531	15	14	-0.0419263	26.2366	0.224414	0.829691	0.877486	-7.09405	12	12	-0.730718	24.3138	2.7865	0.0304644	0.0694636	-4.14824	7	11	-0.703771	24.8964	2.59679	0.0391287	0.0823341	-4.47546	14	10	0.157065
sp|Q96T88|UHRF1_HUMAN	-0.231664	30.4829	1.29322	0.242355	0.510206	-5.8371	36	34	-0.215462	29.2006	1.29099	0.246033	0.485083	-5.94075	33	33	-0.52297	29.2946	3.25873	0.0177555	0.124299	-3.33635	33	34	0.385587	28.6052	-2.32634	0.0578105	0.119085	-4.88568	28	32	-0.614049	25.833	2.70969	0.0338026	0.0743114	-4.25719	21	27	-1.46699	26.0309	9.36706	6.35e-05	0.00361133	2.43177	31	18	-0.322652
sp|Q01650|LAT1_HUMAN	-0.22973	26.7077	1.29264	0.242544	0.510206	-5.83777	3	4	-0.428191	25.3761	2.52107	0.0467906	0.222723	-4.31993	4	2	-0.387385	25.5949	2.20601	0.0703865	0.243082	-4.7727	4	3	0.707615	27.0833	-1.88126	0.107673	0.189935	-5.51088	4	6	-1.34654	23.9179	3.537	0.011504	0.0348784	-3.1126	2	2	-0.521727	25.542	2.1004	0.0783021	0.138091	-5.18504	6	4	-1.23164
sp|Q9NRW3|ABC3C_HUMAN	-0.264426	26.5227	1.2905	0.243238	0.511097	-5.84025	3	4	-0.845869	24.6306	3.26274	0.0181937	0.1434	-3.32564	4	3	-0.61926	24.9479	2.3408	0.0585976	0.223561	-4.58604	4	4	0.33515	24.2222	-1.26523	0.251519	0.362793	-6.30193	2	3	NA	NA	NA	NA	NA	NA	NA	NA	-0.538568	22.7412	1.59011	0.160641	0.237696	-5.88335	2	3	1.31267
sp|Q9Y232|CDYL1_HUMAN	0.429376	28.3201	-1.28893	0.24375	0.511281	-5.84207	16	15	-0.327642	26.3463	2.41074	0.0541755	0.236448	-4.47139	13	12	0.469552	26.9436	-3.23254	0.0183412	0.127157	-3.37085	13	12	-0.65224	26.411	2.55056	0.0424491	0.0944368	-4.5664	13	14	-1.03309	24.5222	3.88906	0.00749867	0.0251874	-2.65147	13	9	-0.302743	24.9822	1.16319	0.286975	0.377653	-6.40029	13	10	-0.146038
sp|P27635|RL10_HUMAN	-0.335082	28.3363	1.28857	0.243867	0.511281	-5.84248	4	4	0.143033	26.7519	-0.795782	0.457649	0.679441	-6.43964	4	4	0.13552	26.9589	-0.8996	0.403631	0.614576	-6.37587	4	6	0.291227	27.9587	-1.11471	0.306547	0.419147	-6.4698	4	4	0.945581	24.2268	-2.75673	0.0317145	0.0708636	-4.19042	2	3	0.230786	25.9638	-1.17378	0.283007	0.373241	-6.3886	6	5	-0.464116
sp|Q9NWA0|MED9_HUMAN	1.51769	25.4746	-1.2872	0.244313	0.511648	-5.84406	4	5	-0.030766	24.7655	0.139452	0.893834	0.946464	-6.77628	4	5	0.389061	25.1732	-2.29958	0.0619671	0.229431	-4.64317	4	5	-0.505022	24.3344	2.63739	0.0377129	0.0870409	-4.44291	4	3	0.372252	21.495	-0.799477	0.453384	0.551486	-6.69037	2	3	NA	NA	NA	NA	NA	NA	NA	NA	0.928982
sp|P52701|MSH6_HUMAN	-0.408645	27.5378	1.28409	0.245332	0.512775	-5.84766	24	25	2.85446	26.9643	-8.14593	0.000225039	0.0300266	1.30694	15	38	1.18374	26.3153	-2.82576	0.0307582	0.167101	-3.91718	15	24	0.868504	27.2784	-1.20313	0.2731	0.385397	-6.3728	23	30	3.93287	24.723	-4.63404	0.00322505	0.0144458	-1.737	14	32	-0.850381	25.1779	2.25813	0.0627013	0.115854	-4.96071	29	14	1.57305
sp|Q8N5C6|SRBD1_HUMAN	-0.55187	25.6294	1.2839	0.245394	0.512775	-5.84788	17	17	-0.615704	24.062	1.75191	0.132336	0.363586	-5.36615	11	7	-0.694766	24.2218	1.66877	0.147159	0.356483	-5.49927	11	12	-0.35842	23.2146	0.512576	0.626096	0.711079	-6.97447	8	5	-1.09294	22.3605	2.69016	0.0347124	0.0752334	-4.28495	9	11	-0.642203	22.7163	1.15637	0.297071	0.387299	-6.2923	7	4	-2.13196
sp|Q96FV9|THOC1_HUMAN	0.215721	29.7732	-1.28225	0.245934	0.513242	-5.84978	28	32	0.0787806	28.725	-0.565826	0.592825	0.779301	-6.60707	29	29	-0.0297231	28.9305	0.23669	0.820919	0.911151	-6.7816	29	30	-0.230344	28.0865	1.44726	0.196705	0.301678	-6.08293	27	26	-0.100459	26.7936	0.589545	0.576219	0.661161	-6.84591	26	24	-0.475896	26.4657	3.3826	0.0137804	0.040781	-3.37114	28	19	-0.54274
sp|Q9Y324|FCF1_HUMAN	0.453484	28.0328	-1.28156	0.246161	0.513242	-5.85057	9	8	0.0427718	26.7072	-0.296934	0.776919	0.88439	-6.73684	6	6	0.605807	27.1839	-4.48741	0.00435893	0.0686347	-1.83258	6	8	-1.14947	26.1268	4.54588	0.00365468	0.0213234	-1.93076	9	5	-1.06458	24.0876	4.36658	0.00432498	0.0175053	-2.05555	5	5	-1.5053	24.6933	5.0986	0.00193401	0.0121376	-1.24156	7	6	-3.58884
sp|P38159|RBMX_HUMAN	0.3512	29.2112	-1.28039	0.246546	0.513478	-5.85192	7	4	-0.00701302	29.1459	0.0384461	0.970628	0.984863	-6.78668	5	4	0.163431	29.4645	-0.858021	0.424433	0.62987	-6.41315	5	4	-0.214583	28.714	0.602141	0.568558	0.661219	-6.91962	4	4	-6.11485	25.4597	6.4658	0.000555924	0.00621872	0.168473	5	3	-1.03016	26.459	5.83304	0.000945473	0.00886991	-0.461881	3	5	-0.890282
sp|P22087|FBRL_HUMAN	0.320585	31.3277	-1.27923	0.246927	0.513707	-5.85326	16	15	0.102118	30.4896	-0.501732	0.634427	0.805721	-6.64481	18	15	0.17886	30.766	-1.01448	0.350221	0.571014	-6.26613	18	15	-0.430154	29.9584	1.94399	0.0986116	0.180949	-5.42426	14	13	0.0701751	28.6484	-0.408169	0.696796	0.767424	-6.94596	12	14	-0.434086	28.0991	3.01321	0.0222757	0.0549347	-3.88337	15	15	0.102298
sp|P42126|ECI1_HUMAN	1.28179	24.773	-1.30385	0.247477	0.514284	-5.71468	2	5	0.765474	24.6323	-1.5523	0.173548	0.418306	-5.62383	4	4	0.824155	24.8614	-1.51381	0.181781	0.398759	-5.69749	4	6	1.15347	27.4762	-3.57094	0.0112502	0.0409116	-3.15373	6	6	NA	NA	NA	NA	NA	NA	NA	NA	0.376606	25.4301	-1.28362	0.244535	0.332819	-6.26352	6	5	0.0619213
sp|Q9Y5B6|GCFC1_HUMAN	0.240475	28.2696	-1.27568	0.248102	0.515016	-5.85735	20	21	-0.225374	27.1359	1.49712	0.186956	0.431153	-5.69296	20	21	0.0495966	27.4982	-0.407764	0.697862	0.835995	-6.71906	20	21	-0.687572	26.5295	3.38826	0.0141141	0.0466032	-3.39828	15	17	-0.888174	24.6197	4.04058	0.00627374	0.0226347	-2.45862	18	15	-0.869698	25.1225	2.47984	0.0459974	0.092401	-4.64314	22	14	0.0276879
sp|O95707|RPP29_HUMAN	-0.714571	24.0882	1.27373	0.248748	0.515423	-5.85959	4	3	NA	NA	NA	NA	NA	NA	NA	NA	NA	NA	NA	NA	NA	NA	NA	NA	0.0298927	23.2857	-0.129784	0.90087	0.931408	-7.1133	3	3	NA	NA	NA	NA	NA	NA	NA	NA	NA	NA	NA	NA	NA	NA	NA	NA	0.189395
sp|Q9H3P2|NELFA_HUMAN	-0.478383	25.0744	1.27285	0.249042	0.515423	-5.86061	9	4	1.35955	23.654	-4.925	0.0049793	0.0791353	-1.68796	4	8	0.908969	23.6454	-2.5084	0.0550557	0.21831	-4.32347	4	7	0.837311	24.912	-2.2616	0.0632508	0.128196	-4.97769	8	9	1.56869	22.9006	-5.25313	0.00169905	0.0103025	-1.04085	5	12	-0.280259	23.1848	0.609984	0.567128	0.643901	-6.78257	6	5	1.58223
sp|Q9NWB6|ARGL1_HUMAN	-1.0354	25.1555	1.27262	0.249116	0.515423	-5.86087	4	3	NA	NA	NA	NA	NA	NA	NA	NA	NA	NA	NA	NA	NA	NA	NA	NA	-0.673061	25.0582	1.72349	0.134258	0.224674	-5.72512	3	3	-1.62173	24.0581	7.62668	0.000219887	0.00436124	1.16147	3	2	-0.13444	24.5862	0.75215	0.479155	0.560463	-6.79352	3	3	0.865936
sp|P26599|PTBP1_HUMAN	-0.322991	32.8452	1.27142	0.249515	0.515683	-5.86224	21	19	-0.0533165	31.517	0.427415	0.684572	0.830917	-6.68335	20	18	0.0293711	31.6671	-0.216978	0.83555	0.920773	-6.78672	20	18	-0.177299	31.7283	0.94677	0.379383	0.488036	-6.63999	16	16	1.00542	29.6995	-4.57804	0.00342649	0.0148755	-1.80279	18	17	-0.85604	29.3091	6.16104	0.000701246	0.00804512	-0.137012	18	19	-0.26045
sp|Q8TCJ2|STT3B_HUMAN	-0.282416	26.6916	1.26368	0.252102	0.519845	-5.87111	8	7	-0.234742	25.5694	0.841553	0.433537	0.660561	-6.4008	5	7	-0.753775	25.4952	2.88667	0.0284243	0.159527	-3.83425	5	5	0.254045	25.8659	-1.27475	0.248346	0.360844	-6.29089	4	7	-0.951867	23.7381	4.36852	0.00431564	0.0175053	-2.05321	8	5	1.3781	25.1091	-8.26549	0.00013238	0.00472414	1.65712	8	8	-1.23937
sp|Q8NAV1|PR38A_HUMAN	0.276344	28.1504	-1.26363	0.252119	0.519845	-5.87117	7	10	0.185148	27.4115	-1.03604	0.341654	0.574963	-6.21784	10	9	0.160764	27.615	-1.02348	0.34629	0.567878	-6.25714	10	9	-0.144153	26.8172	0.807789	0.449259	0.557081	-6.76499	6	8	0.0107432	24.6392	-0.025058	0.980791	0.987501	-7.04026	6	6	-0.320237	25.409	2.22466	0.0657224	0.120262	-5.00848	9	4	1.0856
sp|Q00765|REEP5_HUMAN	-0.617387	24.1374	1.28857	0.252355	0.519845	-5.73207	3	2	-1.54146	23.1107	6.56168	0.000704093	0.0469731	0.139052	3	3	NA	NA	NA	NA	NA	NA	NA	NA	-0.0776748	23.077	0.19655	0.850502	0.893728	-7.10078	2	2	NA	NA	NA	NA	NA	NA	NA	NA	NA	NA	NA	NA	NA	NA	NA	NA	NA
sp|O14745|NHRF1_HUMAN	0.400466	22.9658	-1.28642	0.253047	0.519921	-5.73451	2	2	NA	NA	NA	NA	NA	NA	NA	NA	NA	NA	NA	NA	NA	NA	NA	NA	1.51716	23.3454	-6.11741	0.000787516	0.0110311	-0.252962	2	6	NA	NA	NA	NA	NA	NA	NA	NA	0.4005	22.1815	-1.21977	0.27413	0.365917	-6.22235	2	3	NA
sp|Q99549|MPP8_HUMAN	0.369884	27.2739	-1.26045	0.253188	0.519921	-5.8748	13	16	0.0192996	26.5468	-0.097437	0.925677	0.965354	-6.78204	14	13	0.305402	26.8889	-1.81207	0.12088	0.323623	-5.31012	14	13	-0.712976	25.8796	2.91497	0.0259908	0.0678644	-4.05074	14	13	-0.356831	24.145	1.3317	0.229568	0.325456	-6.14283	12	15	-0.773516	24.397	2.65783	0.0359808	0.0773115	-4.38805	14	7	-0.576411
sp|Q9H9A7|RMI1_HUMAN	0.461283	22.9731	-1.26037	0.253217	0.519921	-5.8749	4	3	NA	NA	NA	NA	NA	NA	NA	NA	-0.248131	22.625	0.618111	0.559641	0.736933	-6.59994	3	3	NA	NA	NA	NA	NA	NA	NA	NA	-0.308491	20.9762	0.590062	0.575894	0.661161	-6.84557	5	5	-0.0162107	21.2891	0.0486433	0.962712	0.974491	-7.10391	3	2	NA
sp|Q6IQ49|CA055_HUMAN	1.26505	22.6108	-1.25032	0.256622	0.526063	-5.88635	5	3	NA	NA	NA	NA	NA	NA	NA	NA	-0.964928	22.672	3.39333	0.0150527	0.111872	-3.16052	3	2	NA	NA	NA	NA	NA	NA	NA	NA	NA	NA	NA	NA	NA	NA	NA	NA	-0.0962128	21.7843	0.163223	0.875462	0.908404	-7.08997	3	3	-1.01264
sp|O95347|SMC2_HUMAN	-0.274326	27.4157	1.2499	0.256766	0.526063	-5.88682	26	19	1.12861	26.8113	-4.38862	0.00507841	0.0791353	-1.95904	20	31	0.19481	26.5371	-0.884203	0.411242	0.620202	-6.38983	20	21	0.566142	25.5565	-2.02642	0.0878533	0.164649	-5.30947	11	14	0.276315	24.1533	-0.786041	0.460661	0.557859	-6.70151	12	18	0.152204	24.5207	-0.870907	0.415805	0.501169	-6.69319	14	15	0.487313
sp|O14744|ANM5_HUMAN	0.771056	23.7174	-1.27407	0.257063	0.526103	-5.74848	4	8	0.635877	22.5616	-1.03632	0.341534	0.574963	-6.21756	3	5	0.700057	22.9015	-1.34635	0.227715	0.448669	-5.902	3	7	-1.2917	23.0382	2.12277	0.0767684	0.149295	-5.17416	6	3	NA	NA	NA	NA	NA	NA	NA	NA	-0.405932	22.6597	0.81049	0.447234	0.528893	-6.74571	8	3	5.35389
sp|P46778|RL21_HUMAN	-0.22071	29.5242	1.24723	0.257679	0.52631	-5.88986	7	6	-0.266828	28.1745	1.92486	0.104523	0.321028	-5.13563	6	5	-0.130733	28.4897	0.775498	0.468045	0.663332	-6.48303	6	5	-0.209321	28.6037	1.06782	0.325631	0.440149	-6.51926	5	7	-0.169319	26.0349	0.730703	0.491493	0.58812	-6.74572	6	6	0.140409	26.9674	-1.03948	0.33688	0.42578	-6.53157	6	6	-0.444888
sp|P09012|SNRPA_HUMAN	0.213711	29.7074	-1.2471	0.257722	0.52631	-5.89	9	7	0.25274	28.6366	-1.94946	0.101074	0.316258	-5.10244	6	6	0.0715938	28.8024	-0.480636	0.648116	0.802264	-6.68288	6	7	-0.518549	28.7902	1.85737	0.111338	0.194945	-5.54367	7	7	-0.662076	27.381	1.41708	0.204432	0.29525	-6.03937	8	7	-0.0316536	27.1953	0.227595	0.82718	0.87122	-7.07558	7	7	0.292148
sp|P50613|CDK7_HUMAN	0.627842	24.1089	-1.24497	0.258452	0.527231	-5.89242	3	5	0.496804	24.0182	-1.17167	0.287444	0.527281	-6.07506	5	6	0.762785	24.3275	-2.44905	0.0506325	0.209951	-4.43599	5	4	NA	NA	NA	NA	NA	NA	NA	NA	0.438511	21.2946	-0.90867	0.403411	0.50468	-6.47803	2	3	-1.13416	23.5773	0.769252	0.474676	0.556548	-6.66394	3	3	0.900964
sp|Q15293|RCN1_HUMAN	0.448145	24.5167	-1.26528	0.259955	0.529677	-5.75837	3	4	-0.28677	22.8248	0.433137	0.680643	0.827761	-6.68059	4	3	1.0141	23.6825	-3.64477	0.0111398	0.0962744	-2.83898	4	3	0.156282	26.6014	-0.312895	0.764679	0.822998	-7.06693	8	8	-1.30078	22.2691	2.04135	0.0854995	0.146285	-5.20718	4	5	-0.754392	25.1604	1.84805	0.111838	0.178235	-5.53745	12	6	0.971624
sp|Q14573|ITPR3_HUMAN	0.618395	23.7195	-1.23986	0.260212	0.529677	-5.89821	7	8	-0.29463	22.6121	1.15988	0.291851	0.530724	-6.08792	4	5	1.05585	23.5352	-1.99542	0.0939351	0.279064	-5.06229	4	6	1.98854	25.4449	-8.46687	0.000128447	0.00692298	1.70444	8	24	-0.259166	20.9538	1.2485	0.256678	0.355181	-6.24019	3	6	2.21631	23.3205	-6.47732	0.000531568	0.00716026	0.163541	5	12	0.149511
sp|Q9UKL0|RCOR1_HUMAN	0.296361	26.4156	-1.23052	0.263453	0.535408	-5.90876	7	7	0.476145	24.9419	-1.19007	0.280689	0.522161	-6.05486	7	6	1.09873	25.4451	-2.7809	0.032609	0.171151	-3.97847	7	7	-0.209918	25.035	0.975658	0.36596	0.476067	-6.61213	5	7	0.15865	22.9976	-0.430737	0.681152	0.753268	-6.93536	6	6	-0.762092	24.1246	1.98664	0.0919529	0.15396	-5.34516	7	4	-0.272301
sp|P04844|RPN2_HUMAN	0.364438	29.0039	-1.22969	0.263741	0.535408	-5.90968	13	14	0.110221	28.2086	-0.736776	0.490129	0.70228	-6.48713	18	15	0.342075	28.5664	-2.51779	0.0461737	0.202815	-4.34079	18	15	0.477076	29.145	-2.63201	0.0379895	0.0873944	-4.45056	16	18	0.678152	26.1624	-3.84495	0.00790353	0.0263288	-2.70826	11	16	-0.0206478	26.973	0.100487	0.923085	0.94518	-7.09947	17	10	-0.533473
sp|Q9BW27|NUP85_HUMAN	0.29864	29.406	-1.2293	0.263877	0.535408	-5.91012	25	26	0.00078873	28.2938	-0.00409908	0.996867	0.997401	-6.78752	24	24	-0.105942	28.4875	0.725721	0.495837	0.685976	-6.5224	24	21	-0.478321	27.6308	2.49699	0.0456811	0.0997493	-4.64268	18	15	0.192217	26.1943	-1.00565	0.352001	0.456642	-6.50126	14	17	-0.885787	25.9568	3.11436	0.0194929	0.0505283	-3.74163	19	14	0.00880699
sp|Q9BVK6|TMED9_HUMAN	-0.2447	27.1724	1.22665	0.264805	0.536416	-5.9131	4	4	-0.408075	26.2099	2.6053	0.0418762	0.214515	-4.20463	6	4	-0.676391	26.2708	4.07941	0.00677452	0.0821522	-2.30588	6	5	0.0706358	26.668	-0.352538	0.736179	0.800987	-7.05197	4	4	-0.68039	24.0844	3.13828	0.0191075	0.0490254	-3.65515	3	3	0.515046	25.4608	-3.1808	0.017871	0.0477609	-3.64909	6	6	-0.791333
sp|Q9UL40|ZN346_HUMAN	-0.471112	24.6831	1.22626	0.264943	0.536416	-5.91355	8	7	-0.383054	24.4601	1.07938	0.323474	0.558457	-6.17346	5	6	-0.0965358	24.8113	0.342148	0.744124	0.859815	-6.74683	5	7	0.99095	23.6788	-1.24988	0.256712	0.367774	-6.31965	4	5	-1.14481	22.5152	3.33057	0.014916	0.0414557	-3.39101	5	4	1.19182	23.4898	-3.28228	0.0156694	0.0440124	-3.50871	4	4	NA
sp|P50750|CDK9_HUMAN	0.373408	27.0428	-1.21927	0.267402	0.540801	-5.92138	6	8	0.805185	25.8955	-5.83522	0.00128185	0.051061	-0.490121	6	6	0.254531	25.8196	-1.88407	0.109481	0.309142	-5.21344	6	5	0.19422	26.0934	-0.788893	0.459438	0.56452	-6.78077	6	9	1.02152	23.5827	-4.90387	0.00242349	0.0126162	-1.4266	5	7	0.194196	24.2223	-0.833435	0.435102	0.518096	-6.72612	8	6	1.9611
sp|Q9UQE7|SMC3_HUMAN	-0.215934	31.1991	1.21848	0.267681	0.540801	-5.92227	59	49	-0.266879	30.0893	1.98688	0.0960465	0.305647	-5.05181	51	49	-0.255023	30.3293	1.86942	0.11171	0.311882	-5.23319	51	48	-0.499128	29.8686	3.07746	0.0209997	0.0594469	-3.82401	52	48	-0.329477	28.1055	1.9571	0.0962688	0.160845	-5.32481	49	38	-0.535671	27.8201	3.42774	0.0130128	0.0391903	-3.30966	50	43	0.101578
sp|Q01130|SRSF2_HUMAN	-0.282516	27.7098	1.21387	0.269315	0.542955	-5.92742	3	3	0.592289	26.5259	-1.67139	0.14767	0.382751	-5.47137	3	3	0.155382	26.5042	-0.655997	0.536608	0.718312	-6.57386	3	2	-0.118077	26.9619	0.393032	0.707532	0.780141	-7.03493	3	3	1.06342	24.8614	-4.77301	0.00278019	0.0135576	-1.57577	2	3	-0.114681	25.1096	0.298129	0.775209	0.826043	-7.05447	3	2	0.700596
sp|Q15911|ZFHX3_HUMAN	-0.773612	23.1321	1.21385	0.269322	0.542955	-5.92744	7	3	-1.53508	21.8721	3.48005	0.0140073	0.127	-3.04674	5	2	0.678758	23.2582	-0.531841	0.614299	0.777498	-6.65418	5	5	-0.81645	22.645	1.68346	0.141962	0.233604	-5.77851	6	3	-2.5953	20.3406	3.60538	0.0105708	0.0324746	-3.02165	8	2	NA	NA	NA	NA	NA	NA	NA	NA	NA
sp|P17844|DDX5_HUMAN	-0.24565	32.7425	1.20927	0.270955	0.545665	-5.93255	37	26	-0.265597	31.9063	2.00401	0.0938304	0.303244	-5.02858	33	28	-0.360526	31.9399	2.67038	0.0377004	0.181344	-4.13015	33	28	-0.519997	31.1545	3.11963	0.0198809	0.0576608	-3.76558	26	25	-0.47989	29.1668	2.60372	0.0390602	0.0825567	-4.40797	23	22	-0.463996	28.7383	2.56431	0.0409207	0.084921	-4.522	24	28	-0.356773
sp|Q15910|EZH2_HUMAN	0.310226	27.4304	-1.20669	0.27188	0.546945	-5.93543	12	12	0.356535	26.5406	-1.65665	0.150659	0.387025	-5.49047	11	11	-0.110587	26.5021	0.458096	0.663306	0.814432	-6.69466	11	12	0.208193	26.1377	-1.02668	0.343167	0.455709	-6.56145	11	11	0.419348	24.4524	-1.66789	0.144508	0.223669	-5.71816	8	11	0.0611088	24.6436	-0.424104	0.685614	0.748541	-7.0032	7	10	0.340782
sp|O60306|AQR_HUMAN	0.204069	29.4479	-1.2057	0.272235	0.547076	-5.93653	47	48	0.149801	28.5648	-0.650872	0.540175	0.743038	-6.55079	47	41	0.354274	28.9138	-1.66539	0.147843	0.357207	-5.50367	47	50	-0.577037	27.4485	2.65913	0.0366171	0.0851696	-4.41204	30	22	-0.487341	25.4423	1.66941	0.144201	0.223408	-5.71615	23	28	-1.25663	25.6193	6.63884	0.000463294	0.00704954	0.312414	38	13	0.749887
sp|Q6P9B9|INT5_HUMAN	-0.450138	25.976	1.20206	0.273544	0.549124	-5.94058	8	8	-0.467379	25.2736	2.08782	0.083718	0.283306	-4.91448	8	6	-0.231087	25.5911	1.02365	0.346215	0.567878	-6.25697	8	10	-1.08305	23.0498	2.16795	0.0720712	0.14241	-5.11039	5	3	1.03897	22.6566	-2.76093	0.0315351	0.0707946	-4.18447	5	8	-0.577301	23.5045	3.3009	0.0152985	0.0435051	-3.48308	9	2	-0.383947
sp|P16070|CD44_HUMAN	0.331578	27.7056	-1.19949	0.274472	0.5504	-5.94343	7	7	-0.131165	25.7457	0.833621	0.437648	0.663038	-6.40766	7	7	0.960378	26.4838	-3.7288	0.0100956	0.0962744	-2.73363	7	8	1.11347	26.6327	-2.60475	0.0394241	0.0900375	-4.4893	6	7	-1.19248	23.8154	3.02279	0.0222286	0.054445	-3.81578	6	4	0.389187	25.8536	-2.59674	0.0391313	0.0823341	-4.47553	7	7	0.930037
sp|Q7KZ85|SPT6H_HUMAN	0.24686	29.1694	-1.19563	0.275869	0.552616	-5.9477	46	50	-0.35134	28.5472	1.80039	0.12387	0.349004	-5.30209	50	43	-0.306237	28.8324	2.41449	0.0530434	0.21313	-4.48387	50	44	-0.339464	27.6375	1.51213	0.179969	0.282894	-6.00134	38	35	-0.0702742	26.6316	0.35546	0.733962	0.796437	-6.9686	32	41	-1.71667	25.6221	2.79044	0.0300315	0.0681228	-4.19876	46	25	0.453731
sp|P35998|PRS7_HUMAN	-0.691657	26.2032	1.19405	0.276445	0.553182	-5.94945	10	10	1.67294	25.5121	-4.78448	0.00339081	0.066244	-1.52598	11	19	1.40138	25.5752	-3.99122	0.00747638	0.0855179	-2.41166	11	16	0.420874	26.1685	-2.00415	0.0906373	0.169196	-5.34058	13	14	3.33785	23.2255	-3.93457	0.00710498	0.0245095	-2.59319	8	14	1.36692	25.0917	-5.18934	0.00176381	0.0117587	-1.14114	16	16	2.977
sp|P62857|RS28_HUMAN	-0.537941	26.6631	1.19286	0.276876	0.553436	-5.95076	4	2	-0.0360456	26.666	0.239589	0.818935	0.905315	-6.75444	3	2	0.27423	27.0233	-2.14757	0.0762383	0.2516	-4.85339	3	2	0.620226	26.2798	-0.795354	0.455939	0.562414	-6.77541	4	4	-1.09792	24.1118	4.06739	0.00608107	0.0224529	-2.42487	2	2	1.0547	25.0584	-2.8492	0.0277386	0.0640664	-4.1152	2	6	NA
sp|P28799|GRN_HUMAN	0.664425	24.6379	-1.19209	0.277158	0.553436	-5.95162	2	4	0.496774	23.9239	-1.21546	0.280927	0.522161	-5.91294	4	6	0.512815	24.1788	-1.02873	0.351809	0.571242	-6.13612	4	5	1.80496	24.7409	-6.27131	0.000688433	0.0104463	-0.106408	2	6	NA	NA	NA	NA	NA	NA	NA	NA	NA	NA	NA	NA	NA	NA	NA	NA	NA
sp|O15143|ARC1B_HUMAN	0.600796	23.0324	-1.24552	0.278571	0.555672	-5.68739	2	3	NA	NA	NA	NA	NA	NA	NA	NA	NA	NA	NA	NA	NA	NA	NA	NA	NA	NA	NA	NA	NA	NA	NA	NA	NA	NA	NA	NA	NA	NA	NA	NA	0.0247486	22.6699	-0.0567726	0.956487	0.969366	-7.10342	2	2	NA
sp|Q13619|CUL4A_HUMAN	-0.20358	27.9212	1.18678	0.279096	0.555976	-5.95747	22	24	-0.191959	26.6602	0.730522	0.493663	0.704217	-6.49199	18	17	-0.290031	26.8095	1.75313	0.13108	0.334082	-5.38849	18	16	-1.5934	26.015	4.07527	0.00617696	0.0274922	-2.50327	18	11	-2.13059	23.9692	6.21955	0.000688213	0.00636695	-0.0617737	15	9	-2.12435	24.5527	12.3635	1.2e-05	0.00200338	4.12835	21	4	0.115714
sp|Q9BRU9|UTP23_HUMAN	-0.747731	26.6576	1.18619	0.279313	0.555976	-5.95812	5	6	-0.654227	25.6248	3.62238	0.0118493	0.114654	-2.86782	5	5	-0.863365	25.7066	2.80134	0.0317511	0.17001	-3.95052	5	4	-1.01849	23.8242	2.78511	0.0308986	0.0757905	-4.23359	4	3	-0.0226621	22.9065	0.0481253	0.963121	0.972128	-7.03929	3	5	-0.370759	23.8187	0.763488	0.472831	0.554837	-6.78446	6	4	-1.29063
sp|P62861|RS30_HUMAN	0.282215	25.7875	-1.18409	0.280084	0.556472	-5.96043	2	2	-0.395717	25.1574	3.35803	0.0162081	0.133968	-3.20251	2	2	-0.38311	25.3573	2.62541	0.0400101	0.185847	-4.1921	2	2	-0.266689	25.5006	1.18077	0.289215	0.400926	-6.28222	2	2	NA	NA	NA	NA	NA	NA	NA	NA	0.358436	24.5815	-2.50414	0.0444727	0.0899729	-4.60828	2	2	-0.567031
sp|O94992|HEXI1_HUMAN	0.42726	24.6028	-1.18391	0.280151	0.556472	-5.96063	2	3	0.441465	24.8217	-1.51242	0.183145	0.428302	-5.6739	4	6	-0.206034	24.7001	0.774313	0.468694	0.663746	-6.48399	4	5	-0.0692906	24.863	0.43266	0.679993	0.756838	-7.01654	4	5	3.28254	22.7177	-8.82931	0.000244147	0.00458188	1.28555	2	5	0.200648	23.372	-0.602633	0.567832	0.644298	-6.90206	3	4	3.21134
sp|O43684|BUB3_HUMAN	-0.233874	30.2052	1.17932	0.281843	0.55874	-5.96567	14	14	0.100222	28.7418	-0.425306	0.686023	0.832137	-6.68436	15	13	0.0136603	28.9537	-0.049967	0.961801	0.983262	-6.81238	15	13	-0.0946765	29.1525	0.438391	0.676053	0.754673	-7.01375	12	12	0.889781	27.0422	-3.69673	0.00945151	0.030122	-2.90117	9	14	0.0256056	27.1002	-0.159132	0.878553	0.910573	-7.09073	15	14	0.359073
sp|Q8N567|ZCHC9_HUMAN	-0.537378	25.0362	1.17818	0.282264	0.55874	-5.96692	3	3	-0.15541	23.4325	0.193412	0.853267	0.925611	-6.76593	2	3	-0.283131	23.5734	1.15259	0.293726	0.520251	-6.12231	2	3	NA	NA	NA	NA	NA	NA	NA	NA	NA	NA	NA	NA	NA	NA	NA	NA	NA	NA	NA	NA	NA	NA	NA	NA	NA
sp|Q8IV32|CCD71_HUMAN	-0.440126	23.605	1.19995	0.282392	0.55874	-5.83079	2	2	NA	NA	NA	NA	NA	NA	NA	NA	-0.788334	22.3696	1.66635	0.15788	0.369913	-5.40394	2	2	NA	NA	NA	NA	NA	NA	NA	NA	-0.333828	21.65	0.655557	0.53982	0.633876	-6.68643	3	4	NA	NA	NA	NA	NA	NA	NA	NA	-1.07633
sp|Q9UHI6|DDX20_HUMAN	0.986556	24.2648	-1.17761	0.282476	0.55874	-5.96755	6	9	-1.53694	23.809	2.46632	0.0503121	0.228819	-4.39505	8	4	-0.615714	24.4674	1.12337	0.304997	0.529611	-6.15374	8	8	-1.52605	23.0265	5.28181	0.00171299	0.0158777	-1.102	4	3	NA	NA	NA	NA	NA	NA	NA	NA	NA	NA	NA	NA	NA	NA	NA	NA	NA
sp|P17544|ATF7_HUMAN	-0.315154	26.072	1.17612	0.283029	0.559249	-5.96918	5	6	-1.01694	24.991	3.19296	0.0198179	0.147489	-3.41659	7	6	-0.996329	25.1956	5.02472	0.0025287	0.05163	-1.24897	7	5	-1.75897	24.4966	5.48862	0.00140232	0.0147321	-0.883134	5	5	-2.18882	22.8523	4.58511	0.00340031	0.0148663	-1.79447	7	3	NA	NA	NA	NA	NA	NA	NA	NA	0.11003
sp|Q9HCS7|SYF1_HUMAN	-0.219536	29.0397	1.17527	0.283344	0.559286	-5.97011	30	31	0.17419	28.2468	-1.41324	0.209213	0.449208	-5.79593	30	33	0.267691	28.5366	-2.1227	0.0788793	0.255658	-4.88768	30	34	-0.582405	27.2059	3.20854	0.017729	0.0542818	-3.64307	25	21	-0.55473	25.6024	2.29179	0.060162	0.113127	-4.8529	21	25	-0.764112	25.5199	3.20502	0.0173167	0.0466909	-3.61549	27	17	0.550573
sp|P07910|HNRPC_HUMAN	0.235404	32.3187	-1.17393	0.283842	0.559416	-5.97158	15	12	0.12834	31.3261	-1.06486	0.329473	0.564638	-6.18846	14	12	0.0512781	31.4508	-0.371382	0.723353	0.845277	-6.73503	14	12	0.169756	31.5637	-0.983057	0.362583	0.473838	-6.6049	12	12	-0.380458	29.5522	1.96441	0.0952839	0.159694	-5.31465	14	13	-0.27806	29.1382	2.0305	0.0864259	0.148252	-5.28362	11	10	-0.205893
sp|O15446|RPA34_HUMAN	0.228948	28.4811	-1.1735	0.284002	0.559416	-5.97205	15	15	0.413904	27.7998	-2.6142	0.0413902	0.214497	-4.19247	17	18	0.214424	27.922	-1.25132	0.258248	0.483387	-6.0125	17	17	-0.824821	27.0936	3.29105	0.0159573	0.0502463	-3.53019	14	11	-0.719592	26.2307	4.01059	0.00649738	0.0231702	-2.49652	17	15	-0.246757	26.1037	1.50606	0.180521	0.260752	-5.99153	17	14	-0.129693
sp|Q7L2J0|MEPCE_HUMAN	-0.605956	26.6826	1.17043	0.285147	0.560677	-5.97541	16	10	-0.935756	25.8656	3.29056	0.0175876	0.13921	-3.28956	12	11	-1.42346	25.8121	5.50415	0.00160631	0.0403314	-0.764682	12	8	-1.40904	25.5489	3.89711	0.00760018	0.0316563	-2.72876	11	8	0.793716	23.9837	-3.08752	0.0204167	0.0510976	-3.72558	9	16	0.562676	23.7666	-1.46051	0.192228	0.274612	-6.04903	10	6	1.2067
sp|Q15014|MO4L2_HUMAN	1.57809	22.2373	-1.17019	0.285237	0.560677	-5.97567	4	4	NA	NA	NA	NA	NA	NA	NA	NA	NA	NA	NA	NA	NA	NA	NA	NA	NA	NA	NA	NA	NA	NA	NA	NA	-1.34332	20.0282	1.23296	0.270062	0.371479	-6.14367	2	2	NA	NA	NA	NA	NA	NA	NA	NA	NA
sp|P00338|LDHA_HUMAN	-1.45809	25.0079	1.22478	0.285533	0.560677	-5.70991	7	4	-0.324819	24.2703	0.550503	0.602625	0.786655	-6.61646	5	5	-1.40205	23.9336	3.32846	0.0162941	0.117844	-3.24495	5	3	-3.02621	26.2072	3.82973	0.00823055	0.0333276	-2.81528	12	6	-1.18792	22.6093	3.42888	0.01317	0.0382805	-3.25772	5	2	-2.01994	25.4462	4.49527	0.00367169	0.0179155	-1.94007	16	5	-2.79209
sp|Q99805|TM9S2_HUMAN	-0.235994	24.4506	1.16503	0.287169	0.562246	-5.98129	4	4	0.986067	21.6683	-1.6294	0.182927	0.428302	-5.34746	2	3	NA	NA	NA	NA	NA	NA	NA	NA	-0.188185	24.3786	0.588791	0.57693	0.66808	-6.9283	3	3	NA	NA	NA	NA	NA	NA	NA	NA	NA	NA	NA	NA	NA	NA	NA	NA	-0.951161
sp|O75915|PRAF3_HUMAN	-0.490311	27.0247	1.16496	0.287195	0.562246	-5.98137	5	5	-0.318493	26.2372	1.47869	0.191648	0.436051	-5.71581	4	4	-0.529811	26.3366	2.44752	0.0507364	0.209951	-4.4381	4	4	-0.65255	26.1696	3.24163	0.0169939	0.0527677	-3.59771	5	4	0.0411454	22.7553	-0.0710657	0.94557	0.959197	-7.03772	2	3	-0.316478	24.6099	1.35488	0.2221	0.307861	-6.17892	4	3	-0.288156
sp|Q9UHF7|TRPS1_HUMAN	0.335157	23.1775	-1.16369	0.287672	0.562246	-5.98275	5	5	-0.409325	21.4944	1.18219	0.292716	0.530867	-5.94927	4	2	-0.122529	21.8534	0.241697	0.818829	0.910155	-6.66927	4	4	NA	NA	NA	NA	NA	NA	NA	NA	-1.60073	20.2401	8.73134	0.000100823	0.00372704	1.98335	9	2	NA	NA	NA	NA	NA	NA	NA	NA	NA
sp|Q9UM00|TMCO1_HUMAN	0.385171	27.6642	-1.16198	0.288317	0.562246	-5.98461	3	3	NA	NA	NA	NA	NA	NA	NA	NA	0.0899667	26.9037	-0.456952	0.664082	0.814432	-6.69525	2	3	0.324552	26.6008	-0.559203	0.595745	0.685932	-6.94691	3	3	1.1915	23.0509	-3.97642	0.00676306	0.0237514	-2.53987	3	3	-1.80089	24.401	6.61815	0.000471456	0.00704954	0.293511	3	4	0.172389
sp|Q5SWX8|ODR4_HUMAN	-0.783616	24.0868	1.18329	0.28838	0.562246	-5.84892	2	4	-0.464737	23.64	1.95092	0.100872	0.316156	-5.10047	4	3	-0.580192	23.7725	2.79387	0.0320619	0.170452	-3.96074	4	3	0.0457098	23.2278	-0.142112	0.891524	0.925794	-7.11137	3	6	0.284066	20.5977	-0.988119	0.366533	0.468734	-6.4023	2	2	0.449137	22.8592	-2.38028	0.0528388	0.102015	-4.78591	2	5	-0.780617
sp|Q9P2D1|CHD7_HUMAN	-0.387098	25.5659	1.16162	0.288454	0.562246	-5.98501	15	14	-1.39976	24.6579	2.58725	0.0428809	0.216491	-4.2293	15	9	-1.33412	24.8835	4.66493	0.00362519	0.0612328	-1.63484	15	10	-0.184281	21.9328	0.612332	0.562215	0.655561	-6.91288	3	3	-2.39673	21.4247	7.41088	0.000575805	0.00621872	0.389675	7	3	NA	NA	NA	NA	NA	NA	NA	NA	NA
sp|P54727|RD23B_HUMAN	0.5854	25.6799	-1.1609	0.288722	0.562246	-5.98578	5	9	0.877091	24.785	-1.37145	0.221192	0.460454	-5.84618	5	8	-0.366467	24.3727	1.0748	0.324534	0.549745	-6.20482	5	4	-2.06312	23.9882	9.3592	7.2e-05	0.00514605	2.31588	5	3	-0.723737	24.0101	2.52775	0.043358	0.0882976	-4.51632	5	7	-1.09672	23.742	4.27534	0.00469858	0.020507	-2.20832	6	3	1.504
sp|P78345|RPP38_HUMAN	-0.830128	25.0918	1.16001	0.28906	0.562246	-5.98675	7	9	0.634871	24.4449	-2.27245	0.0652107	0.251162	-4.66147	8	8	0.174258	24.4027	-0.568581	0.590655	0.764238	-6.63197	8	8	-1.08601	23.7528	4.66994	0.00319965	0.0199031	-1.78543	6	6	0.767287	21.7708	-1.83163	0.114865	0.184858	-5.49777	4	6	-0.805924	22.833	2.5474	0.0418877	0.0862335	-4.54624	6	3	0.632949
sp|Q8WWY3|PRP31_HUMAN	-0.213891	28.9035	1.15954	0.289236	0.562246	-5.98726	16	12	-0.263339	27.2522	1.41615	0.2084	0.448528	-5.7924	14	12	0.177481	27.6995	-1.0559	0.332409	0.555341	-6.22429	14	11	0.00982319	27.2452	-0.0400254	0.969338	0.982334	-7.12209	11	8	0.896282	25.2436	-3.16665	0.0184158	0.0482446	-3.61591	9	11	-1.20258	25.2171	5.5711	0.00121109	0.00978368	-0.731438	13	7	-0.312231
sp|Q9NPF0|CD320_HUMAN	0.907831	23.7557	-1.15863	0.289583	0.562246	-5.98825	5	3	-0.695094	23.3897	2.52116	0.0467851	0.222723	-4.31981	4	3	-1.0322	23.4179	3.75828	0.00975558	0.0962744	-2.69693	4	3	NA	NA	NA	NA	NA	NA	NA	NA	NA	NA	NA	NA	NA	NA	NA	NA	NA	NA	NA	NA	NA	NA	NA	NA	NA
sp|Q15363|TMED2_HUMAN	-0.284422	26.4693	1.15784	0.289882	0.562246	-5.98911	3	4	-0.121049	26.2809	0.44622	0.6717	0.825404	-6.67414	5	5	0.365732	26.7166	-1.86284	0.112727	0.312607	-5.24205	5	5	1.17169	25.9858	-1.66214	0.146236	0.239008	-5.80674	5	6	-0.854534	23.0287	1.00794	0.350981	0.455684	-6.49898	2	3	-0.545786	25.1523	2.15034	0.0729742	0.130721	-5.11424	7	4	-1.03986
sp|Q6I9Y2|THOC7_HUMAN	-0.290352	27.4704	1.15716	0.290138	0.562246	-5.98984	12	10	-0.644218	26.2285	3.01055	0.0248675	0.170156	-3.65729	12	9	-0.864542	26.3137	2.88831	0.0283641	0.159527	-3.83202	12	9	-0.67238	26.1448	1.46814	0.191168	0.295584	-6.05686	7	6	-0.990367	25.0772	4.8641	0.00252614	0.0129425	-1.47167	7	7	-0.271685	25.0774	1.13796	0.29662	0.386988	-6.42786	7	7	-0.543209
sp|Q9H981|ARP8_HUMAN	-0.847953	24.1919	1.15642	0.290419	0.562246	-5.99065	6	7	-0.779902	23.0033	2.20006	0.0719021	0.259292	-4.76086	5	3	-0.150133	23.544	0.400057	0.703227	0.837562	-6.72256	5	6	NA	NA	NA	NA	NA	NA	NA	NA	-0.0835321	21.0061	0.122611	0.906272	0.930653	-7.03198	4	5	NA	NA	NA	NA	NA	NA	NA	NA	NA
sp|Q9BV38|WDR18_HUMAN	0.263205	29.9511	-1.15621	0.290499	0.562246	-5.99087	16	14	-0.336106	28.6938	2.01351	0.0926247	0.30113	-5.01568	14	11	0.0398797	29.1392	-0.296025	0.777376	0.881617	-6.76355	14	15	-0.0770119	28.3699	0.396812	0.704883	0.778991	-7.03324	14	14	0.208364	26.1967	-1.11096	0.307578	0.414284	-6.39264	9	11	-0.334959	26.5477	2.41129	0.050601	0.098412	-4.74145	14	13	0.323052
sp|Q8N5M9|JAGN1_HUMAN	0.746517	25.0831	-1.17524	0.291315	0.563159	-5.85763	2	2	-0.327994	24.4946	1.34012	0.230583	0.467675	-5.88336	2	2	NA	NA	NA	NA	NA	NA	NA	NA	NA	NA	NA	NA	NA	NA	NA	NA	NA	NA	NA	NA	NA	NA	NA	NA	NA	NA	NA	NA	NA	NA	NA	NA	NA
sp|O00592|PODXL_HUMAN	1.18388	23.9034	-1.15336	0.291582	0.563159	-5.99396	4	5	-0.457596	24.0573	0.56496	0.597643	0.782887	-6.49364	3	5	0.348513	24.6204	-1.63022	0.15513	0.365312	-5.54927	3	4	1.75098	26.2497	-5.62452	0.00123306	0.0136357	-0.742509	5	7	0.0927552	23.2251	-0.171984	0.868896	0.906991	-7.02363	4	5	1.20192	25.1551	-5.58679	0.00119299	0.00969302	-0.71503	9	7	0.295944
sp|Q9Y224|CN166_HUMAN	-0.440864	25.9458	1.17311	0.292099	0.563159	-5.85994	4	7	0.741352	24.6553	-0.795257	0.457932	0.679441	-6.44008	5	6	1.52444	25.2675	-2.4243	0.0523471	0.212118	-4.47028	5	7	-1.05051	24.3421	3.09162	0.0259827	0.0678644	-3.82859	3	4	0.225779	23.0911	-0.885368	0.408799	0.50872	-6.61564	2	7	-0.772335	23.8859	0.962058	0.371535	0.459996	-6.60843	9	3	0.892957
sp|Q15717|ELAV1_HUMAN	-0.306074	31.5795	1.15144	0.292311	0.563159	-5.99603	16	13	-0.0770738	30.7566	0.569622	0.590411	0.778876	-6.6047	14	13	-0.0855501	30.9892	0.585363	0.580035	0.753113	-6.62138	14	13	-0.73546	30.3224	3.54648	0.0115936	0.0416006	-3.18621	15	16	-0.361987	28.6326	2.20523	0.0679111	0.124658	-4.97592	13	14	0.022121	28.2764	-0.148096	0.886902	0.917658	-7.09267	14	14	0.125611
sp|P61106|RAB14_HUMAN	0.382102	26.5256	-1.15105	0.292461	0.563159	-5.99646	7	7	-0.302076	25.7357	1.12275	0.306097	0.541227	-6.12787	8	6	-0.0286546	26.0699	0.148334	0.88703	0.949495	-6.80113	8	8	0.275573	26.073	-0.612733	0.561967	0.655561	-6.91261	10	12	-1.1341	21.9572	1.86519	0.109569	0.178283	-5.45181	5	4	0.855134	25.2413	-4.97626	0.00219355	0.0128783	-1.37884	9	10	0.804818
sp|O15533|TPSN_HUMAN	1.0272	24.216	-1.1498	0.29294	0.563262	-5.99781	4	5	0.344034	24.9628	-1.1367	0.300673	0.537081	-6.11295	4	5	-1.32646	24.3373	5.3744	0.00181105	0.0437005	-0.892471	4	3	-0.0117492	23.569	0.0288419	0.977902	0.988515	-7.12254	3	2	-2.19372	21.9587	6.62646	0.000985032	0.00781749	-0.184175	2	2	NA	NA	NA	NA	NA	NA	NA	NA	0.617153
sp|Q9NZM1|MYOF_HUMAN	0.590841	25.6355	-1.14935	0.293111	0.563262	-5.99829	16	25	-1.09545	24.9324	1.52132	0.180961	0.427337	-5.66278	16	17	-0.0876361	25.6467	0.435335	0.678827	0.823062	-6.70603	16	17	0.549965	26.7173	-1.23474	0.261923	0.372683	-6.337	22	32	1.49345	21.2624	-2.04485	0.0850799	0.146062	-5.20228	7	8	0.0940612	24.9467	-0.206005	0.843294	0.88359	-7.08093	36	18	0.389256
sp|P62316|SMD2_HUMAN	-0.205515	30.5595	1.14758	0.293789	0.563534	-6.00021	10	9	0.00881228	29.4054	-0.0411788	0.968542	0.983815	-6.78655	13	10	0.398419	29.8578	-2.34848	0.0579909	0.222618	-4.57538	13	10	-0.171559	29.3447	0.9603	0.373049	0.481856	-6.62702	11	13	-0.810974	27.9547	4.09941	0.00585955	0.0218083	-2.38469	8	9	0.126217	27.75	-0.905337	0.398639	0.486029	-6.66193	10	12	0.0235729
sp|Q15125|EBP_HUMAN	-0.519529	27.9514	1.14742	0.293849	0.563534	-6.00038	3	2	-0.0773072	27.1833	0.563865	0.594074	0.779305	-6.60828	3	3	-0.153303	27.3504	1.1347	0.300583	0.526682	-6.14161	3	2	0.143434	27.1209	-0.523666	0.618801	0.705762	-6.96811	2	2	0.0321578	25.3155	-0.196142	0.850736	0.890906	-7.01854	2	2	-0.591684	25.4316	2.40544	0.0510154	0.0990041	-4.74984	2	2	-0.159146
sp|Q7Z2K6|ERMP1_HUMAN	-0.634176	26.0484	1.14611	0.29435	0.563921	-6.00178	11	8	-1.12042	24.007	3.0861	0.0226225	0.158925	-3.55709	8	5	0.404989	24.9714	-1.25754	0.256146	0.482188	-6.00542	8	9	0.369496	26.1698	-1.59158	0.161281	0.25978	-5.89923	11	11	-2.46381	23.1535	4.95262	0.00230403	0.0123339	-1.37169	9	6	0.446715	24.8574	-2.85853	0.0273919	0.0635074	-4.10195	13	7	-1.54581
sp|Q8IWA0|WDR75_HUMAN	-0.239125	30.9551	1.14073	0.296422	0.567316	-6.00758	34	33	-0.248383	29.6532	1.82202	0.120268	0.345631	-5.27335	31	29	-0.220573	29.9385	1.68339	0.144242	0.352171	-5.4802	31	31	-0.865331	29.3692	4.65507	0.00325067	0.0200883	-1.80273	32	29	0.00232605	27.0452	-0.0102134	0.99217	0.994627	-7.04056	23	26	-0.41574	27.2984	2.89641	0.026032	0.0616103	-4.04824	33	27	-0.942449
sp|O00541|PESC_HUMAN	-0.208686	30.5242	1.13862	0.297234	0.568295	-6.00984	25	25	0.033652	29.4987	-0.285204	0.785451	0.888687	-6.74074	22	21	-0.203923	29.6412	1.70378	0.140266	0.345184	-5.45351	22	22	-0.474316	29.0281	2.1223	0.0768188	0.149295	-5.17483	21	20	-0.108685	27.6319	0.701208	0.508484	0.602661	-6.76818	18	18	0.00375833	27.159	-0.0179755	0.986215	0.990569	-7.10509	21	18	-0.591338
sp|P50991|TCPD_HUMAN	-0.303611	27.969	1.13707	0.297834	0.568301	-6.0115	15	18	0.246328	26.6315	-0.581154	0.583116	0.773073	-6.59744	18	18	0.560537	26.9986	-1.4654	0.194092	0.41033	-5.75777	18	17	-0.182664	27.9974	0.733599	0.490148	0.590679	-6.82517	18	18	1.83056	26.0399	-6.39021	0.00059317	0.00621872	0.0985796	17	21	-0.581158	26.3301	3.61932	0.0102379	0.0332139	-3.0517	21	17	1.73545
sp|O43719|HTSF1_HUMAN	0.282828	28.7629	-1.13666	0.297995	0.568301	-6.01195	27	29	0.274587	28.128	-1.4991	0.186459	0.431071	-5.6905	24	25	0.0383429	28.25	-0.282769	0.787034	0.887323	-6.76792	24	25	0.748598	28.1503	-4.0659	0.00624393	0.0275871	-2.51501	25	29	0.881356	26.3401	-3.29435	0.0156218	0.042507	-3.44042	18	25	0.741025	26.5592	-5.07247	0.00198639	0.0122	-1.27069	23	23	0.706795
sp|Q86WX3|AROS_HUMAN	0.4219	26.4577	-1.13628	0.29814	0.568301	-6.01235	5	5	0.0580798	25.3021	-0.32537	0.756379	0.873788	-6.72676	6	5	0.173908	25.5517	-0.722036	0.497939	0.687348	-6.52523	6	4	-1.69974	24.9742	4.89752	0.00252122	0.0183652	-1.52483	5	4	-1.82118	23.2958	8.47382	0.000119974	0.0039022	1.8013	5	2	-1.64077	23.826	6.85618	0.000386624	0.00693624	0.508013	4	3	NA
sp|Q8WXA9|SREK1_HUMAN	-0.274632	27.2076	1.13395	0.299045	0.568543	-6.01484	6	6	-0.706986	25.5722	2.60073	0.0421281	0.214571	-4.21087	6	6	-0.656016	25.7934	2.77474	0.0328725	0.171565	-3.98691	6	5	-1.57562	25.5043	5.58003	0.00128578	0.0140543	-0.788272	5	5	1.04346	23.8391	-2.58762	0.0399319	0.0834191	-4.43092	3	6	0.0483683	24.374	-0.136807	0.895458	0.924934	-7.09452	6	3	-0.798231
sp|Q9NQG5|RPR1B_HUMAN	-0.286507	27.8494	1.13395	0.299047	0.568543	-6.01485	9	10	-0.671037	26.2905	2.64793	0.0396017	0.212329	-4.14641	8	8	-0.422086	26.6134	2.34634	0.058159	0.222803	-4.57835	8	6	-0.481277	26.8663	2.47922	0.046809	0.101161	-4.66798	10	8	-0.118592	24.4764	0.475064	0.650925	0.726792	-6.91298	5	7	-0.25959	24.9046	0.898701	0.401905	0.489276	-6.66803	8	9	0.3915
sp|Q09666|AHNK_HUMAN	0.44097	28.7498	-1.13287	0.299465	0.568543	-6.016	84	103	0.111093	27.4592	-0.25408	0.808248	0.89923	-6.75034	68	70	0.54686	27.8948	-1.76614	0.128757	0.330994	-5.37126	68	78	1.47632	29.2632	-3.94543	0.00718113	0.0303114	-2.66713	105	132	-0.406825	26.0769	0.776901	0.465659	0.563033	-6.709	81	71	0.332614	27.2461	-1.01344	0.348236	0.438319	-6.5579	120	100	0.918795
sp|Q12904|AIMP1_HUMAN	-0.73729	22.5355	1.15286	0.299616	0.568543	-5.88167	2	3	1.02377	22.5726	-2.57125	0.0437931	0.216666	-4.2512	3	3	0.966776	22.7512	-2.05906	0.0860717	0.266369	-4.97518	3	5	0.211531	24.379	-0.463455	0.658955	0.740394	-7.00112	6	8	NA	NA	NA	NA	NA	NA	NA	NA	0.117912	23.6885	-0.590925	0.575178	0.651512	-6.90967	8	5	-0.219824
sp|P29692|EF1D_HUMAN	-0.847516	24.3857	1.15244	0.299772	0.568543	-5.88212	6	3	NA	NA	NA	NA	NA	NA	NA	NA	NA	NA	NA	NA	NA	NA	NA	NA	-1.75922	24.8287	4.54089	0.00367442	0.0213234	-1.93664	7	4	0.855746	22.4622	-1.72967	0.132543	0.209557	-5.63583	3	6	-0.997832	24.2147	2.35787	0.0545197	0.104338	-4.81802	8	5	-1.31026
sp|Q16186|ADRM1_HUMAN	-1.42406	23.1122	1.12639	0.301997	0.572188	-6.02292	4	4	-0.217524	23.3819	0.7797	0.472477	0.691837	-6.33712	4	5	-0.446149	23.4596	0.887847	0.41618	0.625921	-6.27054	4	5	NA	NA	NA	NA	NA	NA	NA	NA	0.73613	21.6892	-1.16279	0.29516	0.401904	-6.22131	3	4	1.37881	23.3177	-6.18381	0.000687154	0.00804512	-0.114965	5	4	NA
sp|Q96DI7|SNR40_HUMAN	0.192353	30.6863	-1.12352	0.303122	0.573746	-6.02597	20	17	0.00580195	29.6937	-0.0492939	0.962348	0.981258	-6.78612	20	19	0.0189261	29.9621	-0.150343	0.885513	0.948837	-6.80078	20	20	-0.41808	29.242	2.72925	0.033307	0.0798271	-4.31261	16	16	0.52086	27.6727	-2.02875	0.0870304	0.148007	-5.22484	16	16	-0.195839	27.5177	1.11122	0.307139	0.397027	-6.45665	17	19	-0.590959
sp|Q8IWS0|PHF6_HUMAN	-0.192965	27.2113	1.1224	0.303564	0.574003	-6.02717	15	12	0.781542	26.481	-4.25224	0.00586697	0.0849573	-2.11395	10	11	0.135676	26.3478	-0.609303	0.565082	0.740272	-6.6058	10	9	0.723451	26.7405	-4.05695	0.00630862	0.0277264	-2.52623	9	12	0.799665	24.8206	-3.19337	0.0177892	0.0470599	-3.57904	8	10	1.50988	25.3025	-7.53597	0.000225837	0.00596457	1.08679	8	14	-0.031924
sp|P07195|LDHB_HUMAN	-0.839287	25.6448	1.12163	0.303866	0.574003	-6.02798	7	6	-0.369084	25.058	1.171	0.287692	0.527281	-6.07579	7	7	-0.0687346	25.3951	0.289418	0.782184	0.883754	-6.76575	7	7	-2.03609	27.0062	3.38369	0.0141954	0.0466032	-3.40446	14	8	-0.641257	23.1487	1.00362	0.352906	0.457083	-6.50328	5	6	-0.833823	26.3627	1.8668	0.108917	0.174805	-5.51165	13	9	-1.5888
sp|Q9HCN8|SDF2L_HUMAN	-0.776083	23.9393	1.12021	0.304428	0.57449	-6.02949	3	3	-0.0732209	23.972	0.307449	0.7693	0.881002	-6.73322	3	3	-0.293544	24.057	1.23426	0.2641	0.490113	-6.03187	3	3	-2.80934	23.878	8.42174	0.000132443	0.00692298	1.67183	4	5	-0.327026	21.8981	0.725863	0.499063	0.594105	-6.63398	2	3	-0.563342	24.0317	2.77733	0.0305699	0.0689433	-4.21742	5	4	NA
sp|Q14978|NOLC1_HUMAN	0.370322	31.0121	-1.11772	0.305409	0.574747	-6.03213	17	13	-0.109122	30.0763	0.436871	0.678084	0.826319	-6.67877	14	13	0.107471	30.4305	-0.56602	0.592286	0.764238	-6.63356	14	13	-0.316369	30.1061	1.48993	0.185543	0.29046	-6.02946	13	18	-1.55371	27.3506	3.93037	0.00714027	0.0245095	-2.59855	13	12	-0.654458	27.4126	4.18005	0.00524009	0.0218293	-2.32683	12	10	0.225284
sp|O00487|PSDE_HUMAN	-0.891071	25.5956	1.11758	0.305467	0.574747	-6.03228	7	6	2.26236	25.4841	-5.79283	0.00132975	0.051061	-0.528912	6	8	1.32335	25.1984	-3.06671	0.0225792	0.141643	-3.5913	6	8	0.436534	25.6173	-1.26722	0.250853	0.362663	-6.29963	4	6	3.69949	23.526	-6.60247	0.00100216	0.0078387	-0.202732	3	6	0.977301	24.8463	-3.99584	0.00649533	0.024783	-2.55983	6	6	3.29886
sp|Q8NF91|SYNE1_HUMAN	0.374709	27.6694	-1.11755	0.305477	0.574747	-6.03231	2	4	NA	NA	NA	NA	NA	NA	NA	NA	NA	NA	NA	NA	NA	NA	NA	NA	-0.145846	27.3002	0.552709	0.599922	0.688381	-6.95088	4	4	-1.98063	25.0876	3.00895	0.0226383	0.0551148	-3.83512	4	5	NA	NA	NA	NA	NA	NA	NA	NA	NA
sp|Q12834|CDC20_HUMAN	-1.02326	23.1629	1.13566	0.306131	0.575405	-5.89996	4	3	NA	NA	NA	NA	NA	NA	NA	NA	NA	NA	NA	NA	NA	NA	NA	NA	NA	NA	NA	NA	NA	NA	NA	NA	NA	NA	NA	NA	NA	NA	NA	NA	NA	NA	NA	NA	NA	NA	NA	NA	NA
sp|Q5UIP0|RIF1_HUMAN	-0.232768	29.8834	1.11366	0.307021	0.576503	-6.03643	56	58	-0.698793	28.3575	4.05077	0.00729817	0.0966878	-2.34824	60	46	-0.674548	28.6285	4.68078	0.00356678	0.0607988	-1.61742	60	50	-0.91094	28.0832	4.81266	0.00275317	0.018648	-1.6211	47	37	-1.45997	26.2965	5.64756	0.00115934	0.00837934	-0.626107	50	32	-1.2949	26.1542	5.48939	0.00131055	0.0100956	-0.817417	55	35	-1.01858
sp|P24928|RPB1_HUMAN	0.194111	30.2225	-1.11222	0.307591	0.57662	-6.03795	66	73	-0.0624754	28.8024	0.445667	0.672077	0.825404	-6.67442	64	49	0.0764366	29.1296	-0.549332	0.602976	0.77235	-6.64377	64	58	-0.373374	28.5708	2.23716	0.0654392	0.131504	-5.01237	50	40	-0.351494	26.9072	1.64149	0.149932	0.231181	-5.75301	47	42	-0.44696	26.6965	2.4386	0.0487117	0.0958436	-4.70229	59	38	-0.854713
sp|P20645|MPRD_HUMAN	1.04311	24.0026	-1.11195	0.307701	0.57662	-6.03824	2	2	NA	NA	NA	NA	NA	NA	NA	NA	NA	NA	NA	NA	NA	NA	NA	NA	NA	NA	NA	NA	NA	NA	NA	NA	NA	NA	NA	NA	NA	NA	NA	NA	0.564738	23.9691	-3.10149	0.0198252	0.0507812	-3.75961	3	3	0.247629
sp|Q9NRG9|AAAS_HUMAN	-0.191357	29.1229	1.11042	0.30831	0.57662	-6.03986	18	19	-0.163689	27.9276	0.843738	0.43241	0.659956	-6.39891	17	15	-0.522664	27.9889	2.45802	0.0500257	0.209247	-4.42356	17	14	-0.844486	27.3727	3.30876	0.0156027	0.0500081	-3.50607	16	13	0.373554	25.6043	-1.46756	0.19077	0.280662	-5.97664	9	18	-0.569614	25.9814	3.27501	0.015817	0.0440161	-3.51873	18	12	-1.5409
sp|P26373|RL13_HUMAN	-0.328461	30.6014	1.10929	0.308761	0.57662	-6.04105	12	12	-0.23468	29.6218	1.65379	0.151246	0.387025	-5.49417	11	10	-0.219064	29.8856	1.28676	0.246462	0.471603	-5.97182	11	11	0.251891	29.2193	-1.59218	0.161146	0.25978	-5.89844	11	10	-1.05191	27.2157	6.09351	0.000769584	0.0068085	-0.182504	8	7	-0.431467	27.3725	2.71481	0.0332838	0.0729837	-4.3066	11	7	-0.382507
sp|P28066|PSA5_HUMAN	-0.600959	26.2213	1.10793	0.309304	0.57662	-6.04248	8	6	1.38588	25.2274	-2.25284	0.0669565	0.252676	-4.68841	4	6	0.881316	25.1923	-1.44024	0.200791	0.419511	-5.78874	4	8	-0.509439	25.838	2.47297	0.0472132	0.101617	-4.67689	6	5	2.99175	24.1186	-5.47383	0.00240076	0.0125795	-1.15184	2	9	1.07419	25.191	-5.22764	0.0016971	0.0115682	-1.09911	7	8	2.39037
sp|P49790|NU153_HUMAN	-0.221367	30.6689	1.10769	0.3094	0.57662	-6.04274	51	48	-0.168223	29.5108	0.706742	0.507258	0.714061	-6.51014	50	48	-0.231862	29.7279	0.99129	0.360526	0.57874	-6.28905	50	46	-0.168855	29.4252	0.494144	0.638322	0.721805	-6.98476	44	38	-0.381753	27.4115	2.02156	0.0879153	0.149355	-5.2349	44	38	0.151458	27.0999	-0.968607	0.368499	0.45717	-6.6021	43	39	0.0501127
sp|Q86U38|CN021_HUMAN	0.256752	28.0886	-1.10694	0.309698	0.57662	-6.04352	13	12	-0.023616	27.0297	0.0977044	0.925473	0.965354	-6.78201	13	14	-0.450543	27.0265	2.05709	0.0863046	0.266369	-4.97788	13	13	-0.684356	25.8233	1.82151	0.117071	0.200959	-5.59268	8	8	-0.167067	23.2348	0.727932	0.493072	0.588757	-6.74787	5	6	-0.221848	24.6221	0.888573	0.406929	0.4944	-6.67727	7	6	-1.35693
sp|P84103|SRSF3_HUMAN	-0.298318	30.7226	1.10689	0.309719	0.57662	-6.04357	10	7	0.110526	29.8009	-0.414992	0.69314	0.83555	-6.68923	8	8	-0.349691	29.8298	1.24458	0.260545	0.485114	-6.02017	8	8	-0.0435871	30.0527	0.229357	0.826014	0.876048	-7.09277	7	7	-0.539185	27.974	2.82878	0.0287786	0.0664658	-4.08842	8	6	0.921924	27.9219	-6.05534	0.000771114	0.00826347	-0.2402	7	7	-0.182278
sp|O00159|MYO1C_HUMAN	0.49379	25.6026	-1.10636	0.30993	0.57662	-6.04413	12	17	0.00644079	23.9469	-0.00856201	0.993457	0.995589	-6.78749	9	16	0.806039	24.563	-1.46243	0.194872	0.410735	-5.76144	9	12	1.87237	26.844	-4.36965	0.00443134	0.0228329	-2.1412	18	27	-0.436342	22.872	0.925769	0.388989	0.488615	-6.57844	12	12	0.721425	25.2418	-3.10841	0.0196457	0.0505283	-3.74993	19	18	0.445629
sp|P27797|CALR_HUMAN	0.482775	29.1289	-1.10582	0.310148	0.57662	-6.0447	13	13	0.412449	28.2158	-1.10012	0.315064	0.550036	-6.1518	12	13	0.610571	28.559	-1.61591	0.158193	0.37018	-5.56772	12	14	0.663055	30.1943	-2.16215	0.0726576	0.142675	-5.11859	16	17	1.07428	26.4385	-2.6977	0.0343582	0.0747484	-4.27423	11	15	0.491206	28.4128	-1.90002	0.103926	0.168129	-5.46576	21	17	0.657714
sp|Q86V81|THOC4_HUMAN	-0.192142	31.4515	1.10509	0.310441	0.57662	-6.04547	10	9	-0.0537076	30.5257	0.371203	0.723738	0.851737	-6.70865	11	9	-0.218089	30.6819	1.5434	0.174622	0.388559	-5.66024	11	11	-0.183728	30.16	1.17208	0.284472	0.396708	-6.40739	8	9	0.849631	28.3814	-5.16449	0.00185646	0.0107894	-1.13707	6	9	0.199051	27.9147	-1.00046	0.35401	0.444344	-6.57085	9	8	0.170898
sp|P36954|RPB9_HUMAN	-0.27658	27.3844	1.10426	0.310773	0.57667	-6.04634	7	6	-0.271282	26.0556	1.63812	0.154498	0.389478	-5.51437	6	6	-0.317463	26.2218	2.07779	0.0838879	0.264521	-4.94947	6	7	-0.391575	26.455	1.81779	0.117682	0.201027	-5.59775	7	6	0.695254	23.7856	-3.23935	0.0167641	0.0450101	-3.51577	3	7	-0.470589	24.7609	2.25378	0.0630857	0.116211	-4.96692	6	7	-1.20703
sp|P08574|CY1_HUMAN	0.313446	26.1089	-1.09958	0.312655	0.579594	-6.05126	6	6	-0.0269374	25.1415	0.185338	0.859309	0.927855	-6.76769	6	5	0.666581	25.6763	-3.93793	0.00793977	0.0878101	-2.47617	6	7	1.30577	26.7748	-2.26278	0.0631473	0.128124	-4.97602	6	5	0.310711	22.8888	-1.03499	0.339133	0.443502	-6.47175	2	6	0.980551	25.301	-2.50382	0.0444921	0.0899729	-4.60873	6	6	0.36583
sp|P28347|TEAD1_HUMAN	0.513194	26.0732	-1.09567	0.314238	0.581634	-6.05536	3	3	0.0254369	25.4533	-0.0590302	0.95492	0.978762	-6.78551	4	3	0.14599	25.7169	-0.4197	0.68959	0.829831	-6.71352	4	4	-0.291493	25.0152	0.577123	0.584308	0.676209	-6.93574	3	5	NA	NA	NA	NA	NA	NA	NA	NA	-0.347065	23.7324	1.44205	0.197171	0.279915	-6.07209	3	3	-2.87627
sp|Q9UHD8|SEPT9_HUMAN	-0.327836	23.3896	1.11436	0.314372	0.581634	-5.92239	3	2	NA	NA	NA	NA	NA	NA	NA	NA	NA	NA	NA	NA	NA	NA	NA	NA	0.222571	24.232	-0.641238	0.548748	0.645181	-6.77806	5	8	NA	NA	NA	NA	NA	NA	NA	NA	NA	NA	NA	NA	NA	NA	NA	NA	NA
sp|Q8WW12|PCNP_HUMAN	0.492041	23.2783	-1.09398	0.314925	0.582087	-6.05713	3	3	NA	NA	NA	NA	NA	NA	NA	NA	NA	NA	NA	NA	NA	NA	NA	NA	NA	NA	NA	NA	NA	NA	NA	NA	NA	NA	NA	NA	NA	NA	NA	NA	NA	NA	NA	NA	NA	NA	NA	NA	NA
sp|Q8IV63|VRK3_HUMAN	0.541282	22.958	-1.10899	0.316479	0.584387	-5.928	2	2	NA	NA	NA	NA	NA	NA	NA	NA	NA	NA	NA	NA	NA	NA	NA	NA	NA	NA	NA	NA	NA	NA	NA	NA	NA	NA	NA	NA	NA	NA	NA	NA	NA	NA	NA	NA	NA	NA	NA	NA	NA
sp|Q86XI2|CNDG2_HUMAN	-0.508349	25.3661	1.0893	0.316826	0.584458	-6.06201	9	8	0.322902	24.9441	-1.51431	0.182677	0.428302	-5.67153	7	11	0.218884	25.0933	-0.869681	0.41852	0.626747	-6.40284	7	9	-1.94093	22.8783	8.17337	0.000382213	0.00907862	0.804777	6	2	0.377744	21.2484	-0.828368	0.438012	0.536821	-6.66591	3	3	NA	NA	NA	NA	NA	NA	NA	NA	1.314
sp|Q9UJS0|CMC2_HUMAN	0.507001	25.4005	-1.1063	0.317539	0.585015	-5.9308	5	10	0.469578	24.2481	-0.970784	0.370587	0.603815	-6.28229	6	8	1.12546	24.7809	-4.61745	0.00380673	0.062043	-1.68725	6	9	1.40315	26.4062	-4.33124	0.0046242	0.0233875	-2.18769	8	10	2.87105	22.3018	-7.2245	0.000299068	0.00502979	0.833757	3	8	0.582456	25.3838	-1.75126	0.128183	0.197204	-5.66937	10	10	-0.00141135
sp|Q9NPI1|BRD7_HUMAN	-0.531727	26.5682	1.08649	0.317974	0.585015	-6.06493	17	15	-2.16788	24.7031	5.57674	0.00160831	0.0539238	-0.730418	10	8	-1.32043	25.3205	3.63088	0.0113238	0.0965657	-2.8565	10	10	-2.2725	24.3404	5.9103	0.000947585	0.011806	-0.454847	7	4	-4.19707	22.2143	7.03227	0.000348152	0.00531753	0.671214	10	5	-2.37603	23.2224	12.2741	1.25e-05	0.00200338	4.08484	12	3	-1.21743
sp|O75964|ATP5L_HUMAN	0.648608	24.4491	-1.08545	0.318401	0.585015	-6.06602	3	3	0.665746	23.7046	-1.30851	0.24042	0.478478	-5.92041	2	3	0.908394	24.037	-1.76591	0.128799	0.330994	-5.37157	2	3	0.868621	24.7721	-1.69285	0.140117	0.23235	-5.76602	4	5	0.0997806	22.3407	-0.36617	0.728572	0.791118	-6.8519	2	3	-1.50347	22.6155	4.023	0.00629081	0.0242569	-2.52514	5	4	0.823301
sp|Q4G0J3|LARP7_HUMAN	-0.461965	25.7196	1.08491	0.31862	0.585015	-6.06657	14	11	0.530673	25.3416	-3.4742	0.0141049	0.127	-3.05416	9	11	0.0708433	25.2957	-0.292443	0.779981	0.882962	-6.76475	9	11	-1.20844	24.6216	2.82197	0.0294116	0.0728931	-4.18156	13	11	1.88987	23.7887	-6.36391	0.00060679	0.00621872	0.0741008	8	16	-0.611734	23.944	4.3668	0.00423694	0.0196007	-2.09587	12	8	1.83882
sp|Q96ST2|IWS1_HUMAN	0.371509	26.4698	-1.08414	0.318938	0.585015	-6.06738	8	10	-0.693909	24.7593	1.76478	0.130034	0.361463	-5.34918	6	5	-0.47043	25.0574	1.84662	0.11527	0.315429	-5.26385	6	5	0.346234	26.3984	-0.787413	0.460242	0.565141	-6.78199	9	19	-0.496775	23.4873	2.49666	0.0452579	0.0912161	-4.56068	5	9	-0.451842	24.9264	2.92661	0.0249997	0.0596322	-4.0055	9	6	0.986721
sp|Q9Y230|RUVB2_HUMAN	-0.18264	29.9592	1.08402	0.318986	0.585015	-6.0675	25	24	0.037676	28.5926	-0.283277	0.786856	0.889095	-6.74136	23	21	-0.222705	28.7175	1.7957	0.123631	0.326752	-5.33196	23	20	-1.02078	28.0594	4.84265	0.00266857	0.018648	-1.58696	20	18	-1.04254	26.7334	3.35289	0.0144985	0.0409573	-3.36064	18	18	-0.482525	26.5374	3.11915	0.0193708	0.0503642	-3.73494	20	18	-0.0323336
sp|Q5TKA1|LIN9_HUMAN	-0.305803	23.9043	1.08234	0.319674	0.585708	-6.06924	3	5	0.433965	22.4121	-0.638195	0.547831	0.750806	-6.55961	3	5	0.653137	22.675	-0.918417	0.401462	0.612913	-6.24253	3	4	NA	NA	NA	NA	NA	NA	NA	NA	NA	NA	NA	NA	NA	NA	NA	NA	NA	NA	NA	NA	NA	NA	NA	NA	NA
sp|P08107|HSP71_HUMAN	0.239874	31.1988	-1.08132	0.320093	0.585908	-6.0703	20	14	0.479023	30.1656	-3.14146	0.0211187	0.152582	-3.48412	19	19	0.385399	30.3825	-2.73066	0.0348253	0.176309	-4.04731	19	18	0.579145	29.5711	-3.34153	0.0149692	0.0487207	-3.46154	13	14	1.20398	27.396	-5.24099	0.0017197	0.0103656	-1.05396	11	17	0.695347	27.7967	-2.94405	0.0244237	0.0587202	-3.98086	14	15	0.95244
sp|Q9H1E5|TMX4_HUMAN	-0.274288	26.1222	1.07994	0.320662	0.586381	-6.07173	3	4	-0.300076	25.3976	1.47317	0.193075	0.43823	-5.72263	3	3	-0.258696	25.6215	1.94517	0.100655	0.292408	-5.13072	3	4	-0.124959	24.9336	0.748908	0.481508	0.5833	-6.81315	2	5	-1.2107	21.7654	4.7129	0.00296354	0.0140827	-1.64515	2	3	0.300266	23.5056	-0.879925	0.411256	0.497995	-6.68509	5	2	-0.842217
sp|O60293|ZC3H1_HUMAN	0.347707	26.6708	-1.07857	0.321228	0.586657	-6.07315	24	27	-0.0829275	25.8922	0.482034	0.647526	0.813573	-6.65558	23	21	0.267617	26.2514	-1.57807	0.166574	0.381658	-5.61621	23	26	-0.54553	25.0817	1.95079	0.0976754	0.179686	-5.41482	16	16	-0.0186371	24.0265	0.0974317	0.92544	0.941135	-7.03516	15	22	0.229162	24.7629	-1.29241	0.241665	0.329708	-6.25323	27	19	0.778124
sp|Q92610|ZN592_HUMAN	-0.491807	25.1922	1.07807	0.321434	0.586657	-6.07367	8	8	-1.38866	24.2093	3.8644	0.00897997	0.103705	-2.57073	11	6	-0.9521	24.622	3.4262	0.0144637	0.109142	-3.11796	11	8	-0.8098	22.3335	2.20349	0.0770403	0.149572	-4.99246	4	3	-1.35309	21.1649	3.30706	0.0153701	0.0420342	-3.42307	2	4	NA	NA	NA	NA	NA	NA	NA	NA	0.404622
sp|P51149|RAB7A_HUMAN	-0.194404	28.8296	1.07607	0.322261	0.587598	-6.07574	16	13	0.025954	27.9549	-0.10488	0.920023	0.963001	-6.78116	15	14	-0.218202	28.0714	1.00898	0.352645	0.571242	-6.2716	15	14	0.520686	27.809	-1.74741	0.129849	0.218845	-5.69301	10	11	-0.673974	25.2457	2.41724	0.0505173	0.0987772	-4.67403	11	10	0.243892	26.1874	-1.45779	0.19295	0.275427	-6.05244	12	14	-0.651667
sp|Q03252|LMNB2_HUMAN	0.191356	30.9733	-1.07523	0.322607	0.587661	-6.07661	44	33	-0.00850774	30.115	0.0609433	0.953461	0.978607	-6.78538	38	39	-0.0986737	30.3312	0.792861	0.458614	0.655423	-6.4688	38	34	0.182302	29.7154	-1.05309	0.331827	0.445657	-6.5345	37	32	-0.269483	28.2734	1.55858	0.168252	0.252767	-5.86098	33	28	-0.112367	27.7668	0.796328	0.454841	0.535453	-6.75759	33	36	0.391812
sp|O75694|NU155_HUMAN	0.216836	30.9658	-1.07413	0.323065	0.587929	-6.07775	43	44	-0.172373	29.9588	1.04871	0.336255	0.569038	-6.205	47	44	-0.102217	30.2525	0.788821	0.460796	0.656563	-6.47213	47	48	-0.278383	29.4284	1.53639	0.174057	0.276358	-5.9704	38	40	0.55442	27.8241	-2.82686	0.0288532	0.0665432	-4.09115	32	37	-0.467986	27.5242	3.37003	0.0140029	0.0413051	-3.38832	44	29	-0.334853
sp|Q03519|TAP2_HUMAN	-0.837283	25.7012	1.07098	0.324371	0.588582	-6.08099	6	6	-0.680879	25.259	4.33776	0.00535757	0.0807428	-2.01647	7	8	-0.0582457	25.7711	0.373572	0.721807	0.845277	-6.73411	7	7	0.215331	23.6682	-0.346078	0.740794	0.804258	-7.05453	3	5	-1.06428	20.4873	4.65344	0.0031584	0.0144041	-1.71432	3	2	-1.14998	22.2461	4.11022	0.00568106	0.0226248	-2.41455	7	3	0.805489
sp|P06733|ENOA_HUMAN	-0.914456	25.8409	1.08831	0.324708	0.588582	-5.94946	8	6	-1.60153	23.2221	1.82245	0.130847	0.363182	-5.18403	4	4	-0.963619	23.8139	3.13112	0.0267453	0.152432	-3.54982	4	5	-4.80256	25.4884	6.46771	0.000581983	0.00956982	0.0764515	13	5	-1.8256	22.9767	2.73015	0.039325	0.0827921	-4.21119	9	4	-1.17845	26.1389	3.28104	0.0156945	0.0440124	-3.51042	14	11	NA
sp|P05023|AT1A1_HUMAN	0.307554	27.4865	-1.07	0.324781	0.588582	-6.08201	16	15	-0.00415692	26.3224	0.0102862	0.992139	0.994802	-6.78747	14	16	0.531653	26.7892	-1.39926	0.212164	0.432237	-5.83864	14	16	1.66441	27.3768	-6.36824	0.000633348	0.0100644	-0.0155894	14	20	0.376592	24.8981	-0.886993	0.407988	0.508101	-6.61417	13	15	1.5495	26.2133	-7.21687	0.000289184	0.00645198	0.821132	20	22	0.0980177
sp|P52597|HNRPF_HUMAN	-0.215474	31.3957	1.06938	0.325038	0.588582	-6.08264	15	16	-0.0436606	30.1034	0.237073	0.820795	0.905315	-6.75513	17	16	-0.242308	30.2393	1.12776	0.303278	0.527614	-6.14905	17	17	0.210288	30.7498	-1.14482	0.294786	0.406298	-6.43729	17	17	0.618179	27.9	-2.4156	0.0506328	0.0988836	-4.67638	12	13	0.47412	27.9943	-3.48612	0.0120885	0.0370387	-3.23052	16	15	0.00406658
sp|O75691|UTP20_HUMAN	-0.181969	30.6906	1.06882	0.32527	0.588582	-6.08322	66	61	-0.132156	29.6545	1.01512	0.350724	0.581324	-6.23882	68	66	-0.083902	29.9322	0.636589	0.548331	0.725641	-6.58738	68	63	-1.8799	28.3438	10.9844	2.82e-05	0.0035539	3.28714	53	32	-0.932038	27.1374	5.03414	0.00211879	0.011736	-1.28064	53	41	-1.68721	26.538	8.16999	0.000141638	0.00486381	1.58524	65	26	-2.86106
sp|P18031|PTN1_HUMAN	0.224289	27.1183	-1.06876	0.325294	0.588582	-6.08328	12	11	0.868558	26.7559	-4.70794	0.00366003	0.066378	-1.60781	10	14	0.758008	26.8952	-4.04795	0.00701607	0.0835632	-2.34348	10	13	0.61251	26.2983	-3.53244	0.0117959	0.0420233	-3.20489	9	12	1.25525	24.7837	-7.6056	0.000223385	0.00436124	1.1447	10	13	0.987062	25.3877	-5.74483	0.00102675	0.00907129	-0.551631	10	13	-0.153222
sp|O95926|SYF2_HUMAN	-0.347916	27.2871	1.06757	0.325793	0.588921	-6.08451	8	5	-0.435462	24.8641	1.99224	0.0953479	0.305506	-5.04455	4	5	-0.623109	24.9702	2.65629	0.0384086	0.182062	-4.14955	4	3	0.215218	24.2762	-0.20581	0.84357	0.888686	-7.09864	4	4	2.82261	22.8799	-3.78406	0.00850269	0.0278661	-2.78712	3	6	-1.57866	24.3295	3.50428	0.0118159	0.0364491	-3.20601	4	4	0.862187
sp|Q8TCT9|HM13_HUMAN	0.287414	27.1849	-1.06378	0.327376	0.591025	-6.08839	5	6	-0.138984	25.9683	0.583014	0.581943	0.772616	-6.59625	5	4	-0.416185	26.0191	1.81248	0.120812	0.323623	-5.30957	5	4	0.276727	26.3723	-1.78488	0.123226	0.209174	-5.64244	6	6	-0.89107	24.4212	4.70933	0.00297485	0.0140827	-1.64929	5	4	0.419198	25.3834	-2.66334	0.0357103	0.0770084	-4.38018	6	4	-0.535528
sp|Q8N5K1|CISD2_HUMAN	-0.30038	26.9306	1.06311	0.327655	0.591025	-6.08908	5	5	-0.423816	25.5737	2.17684	0.0741965	0.265118	-4.7927	5	4	0.0709636	26.0123	-0.400775	0.702726	0.837562	-6.72224	5	5	-0.364277	25.9522	2.05812	0.0840368	0.159296	-5.26506	3	4	-1.89047	23.4023	7.93225	0.000175618	0.00423533	1.39984	4	4	-1.0021	24.417	5.77694	0.000996284	0.00900993	-0.518846	5	2	-0.283576
sp|Q5JVF3|PCID2_HUMAN	0.266159	26.652	-1.06219	0.328042	0.591025	-6.09002	10	10	-0.0918176	25.22	0.31956	0.760559	0.875261	-6.72889	9	8	0.472298	25.7028	-1.65293	0.150386	0.359847	-5.51987	9	9	-0.143573	25.6292	0.686478	0.517393	0.614953	-6.86087	7	7	0.450476	23.3731	-1.3925	0.211399	0.303418	-6.06949	4	8	-1.23134	23.6436	3.31237	0.0150748	0.043167	-3.46732	8	5	0.0403303
sp|P08195|4F2_HUMAN	0.24515	30.4285	-1.0618	0.328208	0.591025	-6.09043	27	27	0.041095	29.2038	-0.176086	0.866245	0.932649	-6.76962	25	24	0.361695	29.6137	-1.68021	0.144872	0.35278	-5.48436	25	24	0.601265	30.8027	-2.31296	0.0588933	0.120789	-4.90471	27	29	-0.67076	27.713	1.6785	0.142382	0.221581	-5.70411	24	27	-0.306231	28.3451	1.43887	0.198033	0.280701	-6.07605	30	25	-0.215537
sp|P48651|PTSS1_HUMAN	0.750363	24.3605	-1.05947	0.329187	0.592224	-6.09281	4	4	0.494208	23.2826	-1.64451	0.153164	0.389329	-5.50614	2	4	0.413258	23.436	-1.39345	0.213822	0.433713	-5.84566	2	3	0.0331384	24.2054	-0.0507914	0.961098	0.976067	-7.12153	5	4	-0.492228	21.2445	2.64918	0.036706	0.0787112	-4.34324	2	2	-1.13386	23.0528	3.05026	0.0264256	0.0618181	-3.84829	4	5	NA
sp|Q14126|DSG2_HUMAN	0.802844	24.7523	-1.05537	0.330916	0.593962	-6.097	8	8	1.00625	23.5044	-0.96768	0.391133	0.62501	-6.06974	4	8	1.62023	24.1745	-4.43074	0.00720147	0.0846856	-2.12581	4	9	1.6425	26.2847	-2.12504	0.0765248	0.14903	-5.17096	13	15	0.163452	22.7539	-0.255068	0.806875	0.859428	-7.00335	8	12	0.9757	24.9001	-3.05558	0.0210612	0.052653	-3.82388	15	15	0.614581
sp|Q14331|FRG1_HUMAN	-0.289041	25.0149	1.05478	0.331166	0.593962	-6.0976	3	4	0.995385	23.6437	-4.29493	0.00560616	0.0818149	-2.06514	3	3	0.191628	23.444	-0.659074	0.534764	0.71636	-6.57168	3	2	NA	NA	NA	NA	NA	NA	NA	NA	NA	NA	NA	NA	NA	NA	NA	NA	NA	NA	NA	NA	NA	NA	NA	NA	NA
sp|P54198|HIRA_HUMAN	0.380142	26.7445	-1.05422	0.331403	0.593962	-6.09817	15	19	0.147849	25.7433	-0.681041	0.522232	0.725301	-6.52919	17	18	0.25651	25.9954	-1.09094	0.317927	0.54393	-6.18801	17	19	-1.94783	23.7477	7.54787	0.000246846	0.00777975	1.00504	10	3	0.417975	23.2025	-1.42935	0.20103	0.292423	-6.02421	8	13	0.406205	23.0297	-0.718369	0.503005	0.583101	-6.70431	9	7	-0.360061
sp|Q8TC12|RDH11_HUMAN	-0.335497	26.1321	1.05352	0.331696	0.593962	-6.09888	7	9	-0.959774	24.7184	2.37182	0.0570675	0.24212	-4.52489	6	5	-0.471793	25.163	1.24713	0.259674	0.4849	-6.01727	6	5	-0.607538	25.8179	3.8688	0.00785831	0.0323749	-2.76504	8	6	-1.86932	23.5861	9.35006	6.76e-05	0.0032174	2.39916	5	5	-0.281897	24.3003	1.23636	0.260496	0.351708	-6.31818	5	5	-0.770562
sp|P13987|CD59_HUMAN	0.553956	25.5951	-1.05345	0.331726	0.593962	-6.09895	2	3	0.314803	24.6993	-1.05224	0.334764	0.567681	-6.2014	3	3	0.78385	25.1383	-2.41355	0.0531104	0.21313	-4.48517	3	3	1.36497	26.3023	-4.28624	0.00486224	0.0241325	-2.24245	2	3	-1.36579	22.5563	1.25411	0.254766	0.353616	-6.23374	3	2	2.34107	25.5631	-12.5754	1.08e-05	0.00200338	4.23002	4	5	0.083155
sp|Q9BXP5|SRRT_HUMAN	0.225826	30.0184	-1.04945	0.333425	0.59593	-6.10302	31	32	0.279742	29.0736	-1.8757	0.111774	0.333005	-5.20168	31	31	0.166779	29.2716	-1.17173	0.286538	0.513393	-6.10146	31	32	-0.116558	29.0464	0.704433	0.506897	0.605522	-6.8475	34	29	-0.0268461	27.3605	0.117779	0.909945	0.932748	-7.03264	25	23	-0.231627	27.1187	1.19542	0.275041	0.365917	-6.3645	33	26	0.787248
sp|Q9NTJ5|SAC1_HUMAN	-0.328759	26.9346	1.0491	0.333575	0.59593	-6.10338	15	13	-0.0366168	26.3908	0.294387	0.778769	0.885417	-6.7377	16	14	-0.187177	26.5116	1.52591	0.178822	0.395067	-5.6823	16	12	-0.85434	25.7427	4.16948	0.00554628	0.0262084	-2.38596	11	10	-1.18959	23.5892	3.2062	0.0174964	0.0465134	-3.56136	11	11	-1.27346	24.6886	6.13072	0.000720524	0.00804512	-0.16647	18	11	-0.869939
sp|Q96IZ7|RSRC1_HUMAN	-0.204823	26.5819	1.04863	0.333771	0.59593	-6.10385	7	7	0.00703918	25.0584	-0.0266656	0.979625	0.989817	-6.78712	5	5	0.326836	25.4098	-1.10851	0.310868	0.537295	-6.16953	5	5	-0.585127	25.1065	3.49492	0.012356	0.0430583	-3.25495	5	4	-0.493668	23.1782	1.51261	0.179296	0.267787	-5.9198	5	6	-0.846141	24.188	2.71716	0.0331777	0.0729267	-4.30326	6	5	-0.37481
sp|Q9BQ61|CS043_HUMAN	-0.27603	24.2464	1.06515	0.334142	0.596029	-5.97321	3	3	NA	NA	NA	NA	NA	NA	NA	NA	NA	NA	NA	NA	NA	NA	NA	NA	-1.23934	23.219	2.87457	0.0274214	0.0703627	-4.10749	3	3	-1.174	22.4458	2.76419	0.0313963	0.0707946	-4.17985	5	4	NA	NA	NA	NA	NA	NA	NA	NA	NA
sp|Q13111|CAF1A_HUMAN	-0.210982	29.3895	1.04676	0.334569	0.596228	-6.10575	28	27	-0.457371	27.7902	1.86489	0.113435	0.335941	-5.21615	26	24	-0.157225	28.1776	0.935946	0.38609	0.598794	-6.34219	26	25	0.366836	27.6605	-1.43298	0.200578	0.305881	-6.10067	20	24	-0.250272	25.2973	1.38352	0.213999	0.306606	-6.08044	17	19	-0.0660486	25.8992	0.486967	0.642789	0.71247	-6.97129	23	15	0.564337
sp|O14519|CDKA1_HUMAN	0.495623	26.7609	-1.04456	0.33551	0.596241	-6.10799	2	4	-0.201399	25.6499	1.12801	0.304041	0.538851	-6.12225	2	2	-0.299069	25.8011	1.99358	0.0941729	0.279064	-5.0648	2	3	-0.792417	25.0555	4.25829	0.00501695	0.0246417	-2.27662	3	2	NA	NA	NA	NA	NA	NA	NA	NA	-1.3229	23.7301	2.47098	0.0465667	0.0930632	-4.65584	3	2	0.38747
sp|Q9H8H0|NOL11_HUMAN	0.22611	30.1461	-1.04411	0.335702	0.596241	-6.10844	27	28	-0.0780247	28.9648	0.493315	0.640007	0.808885	-6.64946	25	22	-0.257836	29.1291	1.69482	0.142	0.347609	-5.46526	25	23	-0.862046	28.2791	3.86085	0.0079325	0.0324719	-2.77524	25	22	-1.02686	26.6072	5.61004	0.00120128	0.00845598	-0.664638	21	15	-0.897767	26.6263	5.8873	0.00089912	0.00860405	-0.40719	25	17	-0.742354
sp|Q6RFH5|WDR74_HUMAN	-0.181907	28.8895	1.04328	0.336055	0.596241	-6.10928	17	17	-0.304147	27.9695	2.35245	0.0585662	0.244281	-4.55151	18	19	-0.462609	28.1272	3.57127	0.0121523	0.101251	-2.93201	18	17	-2.24154	26.5947	6.47064	0.000580548	0.00956982	0.0791367	15	10	-1.54502	25.3875	4.57787	0.00342714	0.0148755	-1.803	13	10	-1.45863	25.7526	6.9702	0.000352255	0.00679094	0.608519	18	11	-2.44687
sp|P61247|RS3A_HUMAN	-0.334843	29.0551	1.04275	0.336283	0.596241	-6.10981	14	12	-0.866971	27.8729	4.72475	0.00359888	0.066378	-1.58976	15	12	-0.549001	28.2833	3.81423	0.0091446	0.0946534	-2.62764	15	12	1.15765	29.1055	-5.22366	0.00181392	0.015954	-1.16463	16	19	-0.102144	26.3963	0.300024	0.77391	0.831427	-6.98916	10	10	0.565741	27.143	-2.61394	0.0382157	0.0809614	-4.45088	14	16	0.0860165
sp|Q9NR48|ASH1L_HUMAN	-0.676891	22.5368	1.05957	0.336446	0.596241	-5.97887	5	5	NA	NA	NA	NA	NA	NA	NA	NA	NA	NA	NA	NA	NA	NA	NA	NA	NA	NA	NA	NA	NA	NA	NA	NA	NA	NA	NA	NA	NA	NA	NA	NA	NA	NA	NA	NA	NA	NA	NA	NA	NA
sp|Q9NRZ9|HELLS_HUMAN	-0.429652	27.0506	1.04231	0.336471	0.596241	-6.11026	21	20	-1.05952	25.3784	4.00595	0.00766769	0.0994669	-2.40125	17	11	-0.947287	25.6334	2.96927	0.0255604	0.150289	-3.72235	17	15	1.78658	25.0561	-4.06935	0.00621919	0.0275421	-2.51068	9	17	0.0342799	23.7018	-0.110131	0.915765	0.935999	-7.03365	9	15	1.11442	24.4192	-5.15309	0.00182969	0.0120388	-1.18111	14	15	0.829792
sp|P07919|QCR6_HUMAN	0.351283	25.6855	-1.03981	0.337546	0.59736	-6.11279	2	2	-0.677554	24.7892	2.34693	0.0590009	0.244919	-4.55909	2	2	0.606399	25.6238	-4.41803	0.00469023	0.0706136	-1.9112	2	2	1.62387	26.1502	-3.40434	0.0138322	0.0461847	-3.37657	3	3	NA	NA	NA	NA	NA	NA	NA	NA	1.58866	24.7032	-3.21025	0.0171994	0.0465535	-3.60823	2	2	0.78936
sp|Q9Y679|AUP1_HUMAN	-0.346833	25.2901	1.03937	0.337735	0.59736	-6.11323	4	3	NA	NA	NA	NA	NA	NA	NA	NA	0.388821	22.9494	-0.352432	0.739204	0.856119	-6.63095	2	3	0.014827	23.7179	-0.0581599	0.955805	0.974094	-7.01024	2	2	-2.57105	21.7393	3.99088	0.00664919	0.0235332	-2.52151	5	2	-0.254684	23.314	1.80358	0.119077	0.187962	-5.59833	4	2	-0.433869
sp|Q92685|ALG3_HUMAN	0.588246	23.3456	-1.03848	0.338115	0.597474	-6.11413	2	3	-0.774281	22.7035	2.46121	0.0506548	0.228819	-4.40206	3	3	-0.344412	23.1638	1.04936	0.335172	0.557403	-6.23097	3	3	0.191623	22.712	-0.520225	0.629353	0.713493	-6.76088	2	2	NA	NA	NA	NA	NA	NA	NA	NA	NA	NA	NA	NA	NA	NA	NA	NA	NA
sp|Q92576|PHF3_HUMAN	0.251981	28.3173	-1.03519	0.339533	0.59897	-6.11744	38	39	-0.225836	27.4695	1.45345	0.198253	0.441536	-5.74691	40	32	-0.0177442	27.7923	0.123149	0.906086	0.956153	-6.80507	40	38	-0.317965	26.9675	1.53271	0.174943	0.277298	-5.97511	30	25	-0.126696	25.8596	0.607491	0.564978	0.65196	-6.83421	34	41	-0.0471222	25.943	0.188455	0.856454	0.893777	-7.08489	43	35	-1.03063
sp|Q5C9Z4|NOM1_HUMAN	-0.356908	25.2181	1.03504	0.339596	0.59897	-6.11759	7	9	-0.350246	24.4709	1.42225	0.206708	0.447194	-5.785	6	8	-0.543541	24.5823	2.74584	0.0341392	0.176214	-4.02649	6	6	-0.809333	22.3196	2.50225	0.0453526	0.0993763	-4.63519	4	3	-0.495664	22.1261	1.34513	0.225438	0.320725	-6.12678	5	7	0.332969	22.4624	-0.808704	0.448188	0.529677	-6.74722	5	4	NA
sp|Q8NFW8|NEUA_HUMAN	-0.303014	26.7221	1.03336	0.340324	0.599274	-6.11929	14	10	0.745558	25.9859	-4.66716	0.00381329	0.0672003	-1.65177	9	15	0.629124	26.1258	-3.78703	0.00943613	0.0962744	-2.66126	9	12	-0.864967	25.4775	2.86418	0.0278029	0.0707608	-4.12211	8	7	0.911944	24.4626	-4.35477	0.00438248	0.0176498	-2.06988	6	9	0.141266	24.7502	-0.941442	0.381217	0.468162	-6.62816	12	10	0.386628
sp|P31943|HNRH1_HUMAN	-0.22154	30.8644	1.03254	0.340677	0.599274	-6.1201	12	10	-0.136992	29.8689	0.515317	0.625477	0.801916	-6.63716	13	10	-0.188772	30.1008	1.02636	0.345038	0.567328	-6.25425	13	10	-0.328161	30.0424	1.72805	0.133407	0.224043	-5.71902	10	11	0.944479	28.3053	-3.89345	0.00745968	0.0251609	-2.64584	10	12	-0.386562	27.9844	2.36651	0.0538652	0.103521	-4.80564	9	13	-0.334392
sp|Q68E01|INT3_HUMAN	0.273284	27.8973	-1.03244	0.34072	0.599274	-6.12021	18	21	-0.144846	26.8433	0.621328	0.558123	0.75591	-6.57112	16	16	-0.0881338	27.0769	0.433837	0.679855	0.823062	-6.70675	16	17	0.0478243	26.7389	-0.172113	0.868862	0.90688	-7.10595	16	17	0.626955	24.3783	-1.49773	0.183014	0.272083	-5.93866	9	15	-0.452561	25.0068	1.85689	0.110451	0.177112	-5.52529	20	5	0.432141
sp|Q96AG4|LRC59_HUMAN	0.238165	30.1696	-1.03078	0.34144	0.599981	-6.12187	11	10	0.235214	28.9283	-1.85973	0.114236	0.337263	-5.22305	11	10	0.370413	29.2561	-3.24137	0.0181414	0.126243	-3.35921	11	9	0.397013	29.2772	-2.5412	0.0429958	0.0952051	-4.57972	7	8	0.119542	26.866	-0.537524	0.609539	0.693495	-6.87802	10	8	-0.702023	26.914	4.44028	0.00390264	0.0186507	-2.00646	9	10	0.0601916
sp|O76021|RL1D1_HUMAN	0.205732	32.5489	-1.02659	0.343259	0.602618	-6.12607	29	22	-0.202341	31.5741	1.35631	0.225685	0.463275	-5.8642	28	23	-0.110585	31.7227	0.686017	0.518793	0.704863	-6.55224	28	26	-0.391225	31.2656	2.40121	0.0521197	0.109267	-4.7791	21	21	-0.193079	29.57	1.14745	0.293305	0.400051	-6.35329	23	19	-0.505893	28.8937	2.69228	0.0343239	0.0747242	-4.3388	20	26	-1.28279
sp|Q02880|TOP2B_HUMAN	0.170166	30.6876	-1.02567	0.343661	0.602764	-6.127	46	49	0.236745	29.4816	-1.40424	0.21174	0.45049	-5.80681	41	47	0.0646968	29.658	-0.391574	0.709154	0.840848	-6.72634	41	36	-0.545566	29.3866	3.52001	0.0119784	0.0421888	-3.22146	41	36	-0.826916	27.4563	4.03695	0.00630039	0.0226674	-2.46321	40	33	-0.346856	27.3767	2.19873	0.0681645	0.123565	-5.04542	48	35	-0.534742
sp|Q9UBU9|NXF1_HUMAN	0.258221	28.514	-1.02407	0.344359	0.603031	-6.12859	23	22	1.15821	28.5036	-2.36886	0.0572937	0.24212	-4.52895	22	22	1.15372	28.7338	-2.2446	0.0667782	0.239129	-4.71931	22	21	-0.469743	26.81	1.59597	0.160303	0.258646	-5.89352	14	14	0.368787	25.0975	-1.68304	0.141481	0.220672	-5.69808	16	16	0.723636	25.4522	-3.21651	0.0170602	0.0462735	-3.59956	14	17	0.0119737
sp|Q12905|ILF2_HUMAN	0.217319	32.1513	-1.02386	0.344453	0.603031	-6.12881	22	19	0.117396	30.833	-0.784374	0.463807	0.685231	-6.44905	23	24	-0.0176624	31.0105	0.135284	0.896894	0.952018	-6.80326	23	20	-0.166739	31.0417	0.78081	0.463841	0.567717	-6.78743	20	18	0.35197	28.9354	-1.61873	0.154762	0.237498	-5.78287	16	19	-0.330195	28.4093	2.42904	0.0493647	0.0966062	-4.716	19	17	0.245299
sp|P55036|PSMD4_HUMAN	0.772378	25.154	-1.02305	0.344806	0.60309	-6.12961	5	5	3.44368	23.6181	-6.81137	0.000580001	0.0456692	0.340643	2	6	2.37681	23.3039	-4.02464	0.00720124	0.0846856	-2.37143	2	6	-1.21388	25.0531	3.58473	0.0110615	0.0405373	-3.13545	4	4	3.78547	23.0467	-7.6959	0.000208833	0.00436124	1.21625	4	8	2.87802	24.0813	-6.46207	0.000538586	0.00716026	0.149326	4	8	2.80236
sp|Q01085|TIAR_HUMAN	-0.399841	26.6224	1.02026	0.346027	0.604667	-6.1324	7	7	0.351825	25.3223	-0.759554	0.477406	0.695627	-6.46915	6	6	0.281863	25.4802	-0.614361	0.561954	0.738453	-6.60244	6	5	-0.302368	25.9458	0.977791	0.364984	0.475662	-6.61005	5	6	1.57584	23.1904	-1.97545	0.102609	0.169688	-5.2152	4	5	0.436107	24.4515	-2.04385	0.0848114	0.146171	-5.26484	6	6	-0.506298
sp|Q9BUB7|TMM70_HUMAN	0.834837	23.2107	-1.03569	0.346473	0.604887	-6.00293	2	3	NA	NA	NA	NA	NA	NA	NA	NA	NA	NA	NA	NA	NA	NA	NA	NA	1.93438	23.6725	-4.5435	0.00568534	0.026286	-2.15023	2	4	NA	NA	NA	NA	NA	NA	NA	NA	NA	NA	NA	NA	NA	NA	NA	NA	-1.81479
sp|Q9NPG3|UBN1_HUMAN	0.401388	23.5766	-1.01811	0.346969	0.605193	-6.13454	9	9	1.25841	22.9611	-1.36746	0.22237	0.460843	-5.85094	7	7	0.800684	22.8806	-0.791264	0.459475	0.655687	-6.47012	7	6	NA	NA	NA	NA	NA	NA	NA	NA	-0.619265	21.0056	0.841731	0.436687	0.535603	-6.53823	4	3	NA	NA	NA	NA	NA	NA	NA	NA	-1.12802
sp|P62333|PRS10_HUMAN	-0.495413	26.0809	1.01703	0.347443	0.605261	-6.13561	9	6	2.6155	24.8493	-2.63152	0.0404609	0.212904	-4.1688	7	11	2.1865	24.8137	-2.09925	0.0814549	0.260937	-4.91996	7	7	0.217293	25.7626	-1.30143	0.239641	0.351363	-6.25967	5	7	NA	NA	NA	NA	NA	NA	NA	NA	1.34278	24.7212	-5.38413	0.00145259	0.0106006	-0.929541	7	10	3.56097
sp|Q9NQT4|EXOS5_HUMAN	-0.282324	28.1714	1.01656	0.347649	0.605261	-6.13607	7	5	-0.816336	26.714	3.18119	0.0201072	0.149048	-3.43199	6	4	-0.633876	27.0146	4.09145	0.00668456	0.08171	-2.29154	6	5	-0.978733	26.4819	4.42091	0.00418784	0.0222512	-2.0795	6	6	0.338109	24.7449	-1.09985	0.312033	0.418544	-6.40444	4	6	-0.0953133	25.1988	0.383332	0.714098	0.774528	-7.02166	6	6	-0.311638
sp|O75352|MPU1_HUMAN	-0.212564	26.3663	1.01553	0.348101	0.605491	-6.1371	2	2	-0.330064	25.5575	1.44731	0.199892	0.443466	-5.75444	3	3	-0.349322	25.7422	1.56209	0.170239	0.384798	-5.63656	3	2	NA	NA	NA	NA	NA	NA	NA	NA	0.0663482	21.8355	-0.231058	0.824665	0.871474	-7.01001	2	2	-0.954563	23.7719	4.49953	0.00365446	0.0178794	-1.93495	3	2	-0.352026
sp|Q9Y388|RBMX2_HUMAN	-0.352903	24.0791	1.01081	0.350183	0.607941	-6.14177	3	3	-0.696802	23.6622	1.07447	0.325493	0.560905	-6.17855	5	3	-0.541092	23.9219	1.74943	0.131747	0.334864	-5.39339	5	4	NA	NA	NA	NA	NA	NA	NA	NA	NA	NA	NA	NA	NA	NA	NA	NA	-0.243159	21.6146	1.18445	0.28671	0.377578	-6.26158	2	3	0.404755
sp|Q8N488|RYBP_HUMAN	0.407338	22.9768	-1.01037	0.350381	0.607941	-6.14222	3	2	2.6392	22.6501	-6.27525	0.00179175	0.0539238	-0.607208	2	4	1.52805	22.381	-3.23063	0.0239654	0.145516	-3.4311	2	3	1.7562	21.6937	-1.60323	0.167947	0.267556	-5.77942	2	2	1.54871	21.4313	-4.92621	0.00236791	0.0124875	-1.4014	3	4	1.61341	21.2219	-1.72558	0.1418	0.213993	-5.60476	2	2	NA
sp|Q9H501|ESF1_HUMAN	-0.236417	28.301	1.00962	0.350713	0.607941	-6.14296	22	23	-0.276679	27.1373	1.38453	0.217378	0.457792	-5.83053	20	18	-0.223676	27.3764	1.33508	0.231159	0.453052	-5.91533	20	16	-0.347025	26.3762	1.84737	0.112908	0.197146	-5.55737	15	14	-1.20834	24.8912	5.92784	0.000893741	0.00734501	-0.34427	17	14	-0.7614	24.9358	3.30281	0.0152611	0.0435051	-3.48046	19	12	-1.64343
sp|Q9NY93|DDX56_HUMAN	-0.186512	29.8202	1.00943	0.350797	0.607941	-6.14315	24	23	-0.677441	28.6466	3.1949	0.0197705	0.147489	-3.41405	25	23	-0.196643	29.1401	1.37811	0.218259	0.438406	-5.86411	25	24	-1.14961	27.5433	5.42037	0.00149716	0.0152137	-0.954702	16	12	-1.08668	26.0752	6.89341	0.000389362	0.00551156	0.551321	13	12	-1.05544	25.953	5.79068	0.000983563	0.00900993	-0.504859	22	11	-1.81193
sp|P05387|RLA2_HUMAN	0.316404	29.3069	-1.00771	0.351557	0.608699	-6.14484	5	6	0.177412	28.2235	-1.27826	0.250184	0.489366	-5.95543	7	7	-0.00973268	28.3685	0.073432	0.943894	0.978658	-6.81071	7	6	0.131667	28.8279	-0.386858	0.711867	0.783337	-7.03764	5	5	-0.436249	26.53	1.21666	0.26777	0.368681	-6.27647	4	6	0.161738	26.987	-0.802568	0.451478	0.532527	-6.75238	5	6	0.209207
sp|Q9NX70|MED29_HUMAN	-0.542069	22.5185	1.00533	0.352616	0.609973	-6.14719	2	2	-0.310057	22.0202	1.59178	0.175135	0.420503	-5.47209	2	3	-0.278826	22.3156	1.42902	0.213679	0.433713	-5.69407	2	2	-1.2117	21.9604	2.36738	0.054615	0.113118	-4.82727	3	2	-0.160378	21.5158	0.252738	0.808597	0.860696	-7.00403	2	2	NA	NA	NA	NA	NA	NA	NA	NA	1.07277
sp|P23284|PPIB_HUMAN	0.383448	29.504	-1.00304	0.353635	0.611177	-6.14945	13	13	0.524513	28.4262	-2.13769	0.0782385	0.273688	-4.84632	10	9	0.392999	28.6115	-2.02287	0.0904574	0.274176	-5.02477	10	11	0.565133	29.8535	-2.84056	0.028691	0.0717655	-4.15536	16	16	0.0398668	27.1587	-0.1454	0.888982	0.920833	-7.02847	13	10	0.404612	28.0075	-2.69352	0.0342658	0.0746871	-4.33703	13	14	0.363858
sp|Q6P1J9|CDC73_HUMAN	0.309752	28.9819	-1.00197	0.354113	0.611444	-6.1505	20	19	0.52415	28.2766	-3.12164	0.0216442	0.15491	-3.51021	18	21	0.149199	28.331	-1.00237	0.355571	0.573981	-6.27814	18	19	0.130845	28.355	-0.701007	0.508889	0.606752	-6.85008	18	20	0.109681	26.5011	-0.614416	0.560676	0.648846	-6.82962	22	16	0.519259	26.4014	-3.34161	0.0145204	0.0420814	-3.4272	17	19	1.21605
sp|P30049|ATPD_HUMAN	-0.65334	25.4562	1.0002	0.354902	0.61212	-6.15224	2	2	NA	NA	NA	NA	NA	NA	NA	NA	NA	NA	NA	NA	NA	NA	NA	NA	1.61458	26.0864	-3.16913	0.0186499	0.0557	-3.69727	2	3	NA	NA	NA	NA	NA	NA	NA	NA	0.765659	24.8284	-2.6089	0.0384817	0.0813434	-4.4581	2	3	-0.0267304
sp|Q9H9B1|EHMT1_HUMAN	0.236532	27.7662	-0.999642	0.355153	0.61212	-6.15279	24	25	-0.39356	26.6897	1.73351	0.135696	0.367896	-5.39032	24	23	-0.525567	26.8403	2.1899	0.0719524	0.245376	-4.79497	24	21	-1.4024	25.6009	6.56891	0.00053455	0.00935774	0.168895	18	11	-1.22409	24.0712	5.06378	0.00205566	0.0114763	-1.24778	20	15	-1.80044	24.2856	4.79065	0.00266569	0.0145897	-1.59131	22	9	-0.741977
sp|Q9NY61|AATF_HUMAN	0.188074	29.6365	-0.998685	0.355581	0.6123	-6.15373	16	15	0.106331	28.4923	-0.581896	0.582647	0.773001	-6.59696	15	15	-0.0431979	28.6669	0.316721	0.762386	0.872237	-6.75633	15	15	-0.376584	27.668	1.66958	0.14473	0.237367	-5.7969	11	12	0.621258	26.3622	-3.22971	0.0169737	0.04535	-3.52902	11	19	-0.313221	26.3406	2.10981	0.0772686	0.136717	-5.17171	19	12	-0.329248
sp|P52434|RPAB3_HUMAN	0.22539	28.1473	-0.997305	0.3562	0.612806	-6.15508	9	7	-0.00333559	27.3475	0.0184807	0.985878	0.990651	-6.78733	7	7	-0.295075	27.4152	1.39971	0.212036	0.432237	-5.8381	7	6	-1.36895	27.3587	2.84271	0.0286092	0.0717655	-4.15234	7	7	-0.909337	24.9743	2.35066	0.0554176	0.106431	-4.76901	8	7	-0.450146	25.5189	1.35906	0.220841	0.30635	-6.17387	7	7	-0.514776
sp|Q96EZ8|MCRS1_HUMAN	-0.762151	24.2649	1.0122	0.356573	0.612891	-6.02624	3	3	-1.66054	22.9218	3.73062	0.0147863	0.129675	-2.86645	4	2	NA	NA	NA	NA	NA	NA	NA	NA	NA	NA	NA	NA	NA	NA	NA	NA	NA	NA	NA	NA	NA	NA	NA	NA	NA	NA	NA	NA	NA	NA	NA	NA	NA
sp|Q8WXF1|PSPC1_HUMAN	-0.426411	27.7352	0.995454	0.35703	0.613119	-6.15689	15	13	0.209073	26.5318	-0.455915	0.665111	0.824985	-6.66925	14	15	-0.371645	26.4263	1.0609	0.330312	0.554399	-6.21916	14	10	-0.259676	26.9062	1.27641	0.247797	0.360449	-6.28896	12	10	1.3418	24.7601	-5.96321	0.000865431	0.00717848	-0.309439	9	10	-0.576189	25.6147	3.02432	0.0219501	0.0544267	-3.86776	16	9	-0.187219
sp|P24534|EF1B_HUMAN	-0.520403	24.6453	0.99388	0.357738	0.613371	-6.15843	3	2	0.087826	23.6421	-0.413203	0.694378	0.835776	-6.69006	2	3	-0.127065	23.7251	0.706406	0.506918	0.694583	-6.5371	2	3	NA	NA	NA	NA	NA	NA	NA	NA	NA	NA	NA	NA	NA	NA	NA	NA	-1.76554	23.745	6.9812	0.000349127	0.00679094	0.618143	5	2	-1.55216
sp|Q9P2I0|CPSF2_HUMAN	0.225024	29.0947	-0.993284	0.358006	0.613371	-6.15902	27	28	-0.151658	27.8503	0.80678	0.451769	0.674202	-6.43047	25	29	0.0283108	28.1809	-0.14741	0.887728	0.949567	-6.80129	25	27	-0.559533	27.1355	2.59519	0.0399406	0.0907436	-4.50289	19	15	0.113671	25.1317	-0.446817	0.670108	0.743086	-6.92748	14	20	-0.181441	25.6658	0.966239	0.369595	0.458217	-6.60439	23	13	-0.144366
sp|Q8IYH5|ZZZ3_HUMAN	-0.614297	24.5486	0.992961	0.358151	0.613371	-6.15933	7	7	-1.63195	23.0757	3.86277	0.0089965	0.103705	-2.5727	8	3	-0.823401	23.6724	3.08335	0.022109	0.140427	-3.56903	8	4	-0.194938	22.352	0.445587	0.673961	0.754119	-6.8969	3	3	-1.49758	19.7681	5.97454	0.00160367	0.00998595	-0.711639	2	2	NA	NA	NA	NA	NA	NA	NA	NA	-0.0748772
sp|Q15424|SAFB1_HUMAN	-0.21551	29.7085	0.991872	0.358642	0.613655	-6.1604	19	17	0.350216	28.5147	-1.44492	0.200531	0.443829	-5.75735	17	18	0.366722	28.775	-1.38988	0.214848	0.435319	-5.84996	17	17	-0.151355	28.6206	0.679867	0.521294	0.618423	-6.86571	19	18	0.118702	27.1926	-0.515804	0.623765	0.703952	-6.89062	15	15	-0.40335	26.9483	1.75915	0.126768	0.195918	-5.65871	18	16	-0.257312
sp|Q9BTD8|RBM42_HUMAN	0.230845	27.599	-0.989772	0.35959	0.614719	-6.16244	8	7	0.409163	26.3469	-2.17201	0.0746836	0.265226	-4.79933	7	7	-0.933499	25.8712	3.45236	0.0140132	0.107589	-3.0842	7	4	-0.298887	26.0727	0.735681	0.488967	0.590068	-6.82355	6	6	0.120495	24.6654	-0.638508	0.545866	0.638092	-6.81327	7	8	1.05369	24.7144	-3.85177	0.00771082	0.0270404	-2.74559	6	7	-0.707155
sp|P26367|PAX6_HUMAN	-0.42394	22.4464	1.00144	0.361282	0.61702	-6.03681	2	2	-1.32311	21.6355	3.67384	0.0111625	0.11161	-2.80389	2	2	NA	NA	NA	NA	NA	NA	NA	NA	NA	NA	NA	NA	NA	NA	NA	NA	NA	NA	NA	NA	NA	NA	NA	NA	NA	NA	NA	NA	NA	NA	NA	NA	NA
sp|Q9P2E9|RRBP1_HUMAN	-0.344275	26.5955	0.985357	0.361589	0.61702	-6.16674	23	22	0.464751	26.5608	-2.00521	0.0936779	0.303244	-5.02696	26	30	0.166323	26.6007	-0.801037	0.454219	0.652339	-6.46201	26	26	-0.185946	26.8178	0.694503	0.512685	0.610508	-6.85493	29	27	-0.508131	24.9638	2.07521	0.0815206	0.140856	-5.15963	25	23	0.127029	25.7499	-0.685456	0.517511	0.595367	-6.84449	34	24	-0.380318
sp|P05556|ITB1_HUMAN	-0.227908	29.8467	0.983892	0.362254	0.617043	-6.16816	23	21	-0.0895677	28.4469	0.509941	0.629011	0.804662	-6.64021	22	21	0.0993989	28.7947	-0.551133	0.601817	0.772222	-6.64268	22	21	0.563787	29.2726	-3.40776	0.0137731	0.04617	-3.37196	26	24	-0.296074	26.5335	1.72096	0.134169	0.211509	-5.6475	20	17	0.629045	27.0862	-3.79988	0.00820864	0.0285109	-2.81325	21	22	-1.47006
sp|Q9Y2W2|WBP11_HUMAN	0.195027	29.2428	-0.983889	0.362255	0.617043	-6.16817	20	21	-0.0175566	28.5959	0.113778	0.913271	0.95896	-6.78004	19	19	-0.115786	28.8076	0.771891	0.470022	0.664613	-6.48596	19	22	-0.329862	27.621	1.83659	0.114626	0.19871	-5.57211	21	18	-0.371255	25.9255	1.78802	0.122125	0.194799	-5.55713	18	13	-0.911698	25.914	3.35006	0.0143643	0.041896	-3.41562	20	17	0.372748
sp|O95758|PTBP3_HUMAN	0.200509	27.4757	-0.982038	0.363097	0.617582	-6.16996	6	6	-0.259475	25.7663	0.832443	0.43826	0.663428	-6.40867	6	6	0.249023	26.2067	-1.63656	0.15379	0.365141	-5.54107	6	9	-0.643223	25.5794	2.8651	0.0277687	0.0707608	-4.12081	6	5	0.670753	23.7557	-3.116	0.0196706	0.0499858	-3.68603	5	9	-1.18437	24.6307	6.04867	0.000775787	0.00826347	-0.246767	9	6	0.557249
sp|Q8WXH0|SYNE2_HUMAN	0.363433	28.0554	-0.981755	0.363226	0.617582	-6.17024	68	84	-0.179567	26.8904	0.696916	0.512949	0.71781	-6.51749	72	61	0.205248	27.3099	-0.764642	0.474012	0.668728	-6.4918	72	76	-0.140095	26.3145	0.439819	0.675074	0.754673	-7.01305	48	44	-1.61612	24.9346	4.3971	0.00418035	0.0171341	-2.01865	77	45	-1.32108	24.5003	3.1281	0.0191447	0.0499189	-3.72245	52	26	-1.54738
sp|Q8IUH3|RBM45_HUMAN	-0.370892	24.8996	0.980262	0.363906	0.618183	-6.17168	9	8	-0.0483719	24.0515	0.192747	0.853764	0.925613	-6.76608	7	9	-0.264207	24.1374	0.940218	0.384068	0.596458	-6.33817	7	7	-0.612864	23.3994	0.928262	0.388181	0.497999	-6.65751	7	7	-0.160305	22.0487	0.55336	0.599282	0.683903	-6.86852	4	6	-0.392122	22.5401	1.4329	0.199662	0.282351	-6.08346	5	5	-0.315464
[truncated: 1,316 more rows]
[truncated: 7 more columns]

## Sheet: Cytosolic fraction
	Cytosolic fraction
[truncated: 2,999 more rows]
