# Supplementary material for: Histone Deacetylase Inhibitors (HDACi) Cause the Selective Depletion of Bromodomain Containing Proteins (BCPs)
Source: Mol Cell Proteomics. 2015 Mar 9;14(5):1350–60. doi: 10.1074/mcp.M114.042499 (PMC4424404; doi:10.1074/mcp.M114.042499)
Supplement: Supplemental Data [file supp_M114.042499_mcp.M114.042499-4.xlsx]

## Sheet: TSA up-regulated proteins
Category	Term	Count	%	PValue	Genes	List Total	Pop Hits	Pop Total	Fold Enrichment	Bonferroni	Benjamini	FDR
SP_PIR_KEYWORDS	mitochondrion	56	27.5862	4.18e-22	P24752, P00367, Q07021, Q99714, O00483, P21796, P54819, P43897, P13804, P18859, P36957, P11498, O75521, P40926, P49411, Q13011, Q02218, P38646, P11177, P38117, P42704, P10809, P28331, Q9P2R7, Q9Y277, Q9Y6C9, P45880, P09622, P31040, P05141, P30044, P11310, P30048, P00403, Q9UJS0, Q16891, Q99623, Q6NZI2, O94826, P42765, P34897, P99999, Q15046, P06576, P31930, P31937, P30084, P40939, P55809, P55084,…	203	118	1623	3.79427	1.02e-19	1.02e-19	5.41e-19
SP_PIR_KEYWORDS	proteasome	18	8.867	9.66e-11	P35998, Q13200, O43242, Q99460, Q9Y5K5, P62195, O00487, P20618, P28074, P28070, Q9UNM6, P17980, P55036, P60900, O00231, P62191, P28066, O00232	203	25	1623	5.75645	2.36e-08	7.86e-09	1.25e-07
GOTERM_BP_FAT	GO:0006091~generation of precursor metabolites and energy	25	12.3153	1.02e-08	O00483, P09622, P31040, P18859, P13804, P00403, P36957, Q9BRR6, Q9UJS0, P40926, Q13011, Q02218, P99999, P11177, P06576, P31930, P38117, P28331, P25705, P07954, O75947, Q99798, P43246, O75390, Q9P2R7	177	56	1371	3.45793	1.1e-05	1.1e-05	1.63e-05
GOTERM_BP_FAT	GO:0055114~oxidation reduction	27	13.3005	2.31e-07	P51659, P00367, Q99714, P09601, O00483, P09622, P31040, P11310, P30044, P30048, P13804, P00403, Q06830, Q9UJS0, P40926, Q9UHG3, Q02218, Q49A26, Q6IAN0, P99999, P11177, P31930, P38117, P31937, P40939, P28331, P00387	177	73	1371	2.86487	0.000248	8.26e-05	0.000368
INTERPRO	IPR002423:Chaperonin Cpn60/TCP-1	8	3.94089	1.57e-05	P49368, P40227, P10809, P78371, P48643, P50990, P50991, Q99832	196	9	1508	6.839	0.00716229	0.00716229	0.0223193
GOTERM_MF_FAT	GO:0030554~adenyl nucleotide binding	47	23.1527	7.47e-05	P35998, A6NHR9, P34932, P40227, P00367, P56192, Q9HCK8, P52701, P14868, P12956, O60231, P47897, P50750, P68400, P09622, Q99832, P62195, P31040, Q92620, P54819, P11310, P08107, P48643, P17980, P13804, P50990, P50991, P55072, P11498, P78371, P13010, P28288, P46063, P38646, P49368, P06576, Q15046, Q92499, P07814, P10809, Q8NHQ9, O43913, P25705, P43246, P62191, Q9P2R7, O14646	167	211	1269	1.69262	0.0325516	0.0325516	0.105687
GOTERM_MF_FAT	GO:0048037~cofactor binding	14	6.89655	0.000161	O75521, P00367, P34897, Q99714, Q02218, P09622, Q49A26, P31040, P11310, P31937, P55084, P40939, P13804, P36957	167	34	1269	3.12892	0.0687999	0.0176624	0.227505
KEGG_PATHWAY	hsa05012:Parkinson's disease	14	6.89655	7.63e-05	P45880, O00483, P21796, P99999, P05141, P31040, P06576, P31930, P28331, P18859, P25705, O75947, P00403, Q9Y277	98	26	567	3.11538	0.00585812	0.00146776	0.080472
KEGG_PATHWAY	hsa00280:Valine, leucine and isoleucine degradation	10	4.92611	3.7e-06	P24752, P11310, P31937, P42765, P30084, P55809, P40939, P55084, Q99714, P09622	98	11	567	5.25974	0.000285	0.000142	0.00389925
GOTERM_BP_FAT	GO:0006399~tRNA metabolic process	10	4.92611	0.000227	P56192, Q15046, Q08J23, P07814, P14868, P05455, P47897, Q99714, P78346, Q7Z2T5	177	19	1371	4.07672	0.216705	0.00784796	0.361925
GOTERM_MF_FAT	GO:0009055~electron carrier activity	9	4.4335	0.00457432	P99999, P31040, P11310, P38117, P28331, P13804, P00403, P09622, P00387	167	22	1269	3.1086	0.868805	0.155707	6.28378
SMART	SM00088:PINT	4	1.97044	0.0108454	O43242, Q9UNM6, O00231, O00232	93	5	839	7.2172	0.523609	0.523609	10.612
SP_PIR_KEYWORDS	threonine protease	5	2.46305	0.0108681	P20618, P28074, P28070, P60900, P28066	203	8	1623	4.99692	0.930494	0.130932	13.1873
COG_ONTOLOGY	Posttranslational modification, protein turnover, chaperones	8	3.94089	0.00646298	P26641, P35998, Q13200, P17980, Q99460, O00231, P62191, P62195	36	16	215	2.98611	0.0867772	0.0867772	4.3089
GOTERM_MF_FAT	GO:0031406~carboxylic acid binding	7	3.44828	0.00215293	P11498, O75521, P00367, P40939, P55084, P36957, P09622	167	12	1269	4.43263	0.615103	0.0910615	3.00474
GOTERM_BP_FAT	GO:0043069~negative regulation of programmed cell death	13	6.40394	0.0122213	Q9HCK8, P05783, P13010, P09601, P38646, P62195, P08107, P30044, P10809, P30048, P51948, P43246, P63104	177	47	1371	2.14245	0.999998	0.259292	17.8029
KEGG_PATHWAY	hsa05012:Parkinson's disease	14	6.89655	7.63e-05	P45880, O00483, P21796, P99999, P05141, P31040, P06576, P31930, P28331, P18859, P25705, O75947, P00403, Q9Y277	98	26	567	3.11538	0.00585812	0.00146776	0.080472
KEGG_PATHWAY	hsa00071:Fatty acid metabolism	7	3.44828	0.00831547	P24752, O75521, P11310, P42765, P30084, P40939, P55084	98	12	567	3.375	0.47427	0.120669	8.43306
SP_PIR_KEYWORDS	peroxisome	6	2.95567	0.0157757	P51659, O75521, P30044, Q13011, P28288, Q6IAN0	203	13	1623	3.69003	0.979348	0.168696	18.5992
UP_SEQ_FEATURE	binding site:NAD	7	3.44828	0.00167099	P51659, P00367, P40926, P31937, Q99714, Q49A26, P09622	203	12	1623	4.66379	0.690359	0.254041	2.49099
GOTERM_BP_FAT	GO:0002200~somatic diversification of immune receptors	5	2.46305	0.0121033	P52701, P10809, P12956, Q8WYA6, P43246	177	8	1371	4.8411	0.999998	0.262247	17.6463
SMART	SM00502:BBC	3	1.47783	0.033162	Q9UPN9, O15164, Q13263	93	3	839	9.02151	0.899062	0.682293	29.3157
SP_PIR_KEYWORDS	ion transport	7	3.44828	0.0563447	P06576, P45880, P25705, P18859, O75947, Q9Y277, P21796	203	23	1623	2.43328	0.999999	0.386118	52.788

## Sheet: TSA down-regulated proteins
Category	Term	Count	%	PValue	Genes	List Total	Pop Hits	Pop Total	Fold Enrichment	Bonferroni	Benjamini	FDR
GOTERM_MF_FAT	GO:0008270~zinc ion binding	51	23.5023	4.54e-06	Q4VC44, Q8TF68, Q12873, O75152, Q15326, P49916, O96028, Q12830, O95696, Q8IYH5, Q9H582, Q92766, Q9H9Y6, Q5VZL5, Q9ULU4, O94880, Q6NZY4, Q03164, Q9Y2K7, Q7Z2K6, Q9NRL2, Q8N1G0, O95785, Q7Z5J4, Q8WXI9, O15504, Q68CP9, Q9H2Y7, P17544, Q9UHF7, Q92793, Q8NCN4, Q96KQ7, O43463, P62877, O75844, Q9UIG0, Q92785, Q99590, Q13330, P52756, Q96T23, Q9UQR1, Q9H2P0, Q9H9B1, Q14202, Q96JP5, Q86YP4, Q13887, Q9NS39,…	166	217	1269	1.79665	0.00112145	0.00112145	0.00589018
GOTERM_BP_FAT	GO:0006350~transcription	68	31.3364	5.8e-06	Q8TF68, P05549, Q12873, Q15326, O96028, Q12830, P51532, Q9HAF1, Q8IYH5, P61244, Q9H582, Q92766, Q92922, P08651, Q9Y4A5, Q9P2D1, Q9H9Y6, Q6W2J9, P49848, O95619, Q96T58, P39880, Q9NPF5, Q9Y2K7, O95983, Q03164, Q6P4R8, Q8N1G0, Q9NRL2, Q9Y232, O00712, Q9H501, Q8WXI9, O14497, Q12857, Q68CP9, P17544, Q9UHF7, Q8NFD5, Q92793, P62487, O00422, Q9Y2S0, O00268, Q86U86, O43463, P29374, P17535, Q6PJG2, Q8IWI9,…	171	342	1371	1.59413	0.00475836	0.00475836	0.00892887
SP_PIR_KEYWORDS	bromodomain	12	5.52995	3.35e-05	Q9NRL2, Q9UIG0, Q9NPI1, Q86U86, Q9ULU4, Q92793, Q15326, Q03164, Q12830, Q8WWQ0, P51532, O95696	217	22	1623	4.0796	0.00621749	0.00207681	0.0415201
GOTERM_BP_FAT	GO:0016568~chromatin modification	28	12.9032	0.000109	Q68CP9, Q12873, Q96GM5, Q92793, Q8NFD5, Q12830, O96028, Q9HAF1, P51532, O95696, Q96KQ7, Q86U86, O43463, Q92922, Q9NQZ2, Q9Y4A5, Q9P2D1, Q6W2J9, O95619, Q9UIG0, Q9NPF5, Q03164, Q9Y2K7, O95983, Q96T23, Q9H9B1, Q96L91, O14497	171	107	1371	2.09805	0.0859358	0.0222132	0.168073
GOTERM_CC_FAT	GO:0043232~intracellular non-membrane-bounded organelle	91	41.9355	0.00221494	Q8TF68, Q9NQS7, Q12873, Q13042, P62750, Q07020, Q14146, P38432, Q9HAF1, P51532, Q14807, Q9NV06, Q8WXH0, P62269, P62857, Q92922, Q9P275, Q9ULR0, Q9Y3A2, Q6RFH5, Q9P2D1, Q9H9Y6, Q86WX3, Q969V3, Q9H8H0, Q96T58, Q6P5R6, Q9H6R0, Q9NPF5, Q9BVJ6, O95983, Q8N1G0, Q9NRL2, Q9Y232, Q02878, Q15007, O00712, Q96L91, Q9H501, Q8WXI9, O14497, Q9NRX1, P80723, Q9H2Y7, P46779, P11387, Q14978, Q96GM5, Q92793, Q8NFD5,…	160	600	1312	1.24367	0.376437	0.21034	2.76886
GOTERM_BP_FAT	GO:0006355~regulation of transcription, DNA-dependent	46	21.1982	5.68e-05	P05549, Q12857, Q9NPI1, Q12873, P17544, Q96GM5, Q8NFD5, Q9UHF7, Q92793, Q15326, O96028, Q12830, P51532, O00422, O00268, P45973, Q92766, P29374, Q92922, P17535, P08651, Q8IWI9, Q6W2J9, O95619, Q96T58, Q9NP72, Q13330, P39880, Q86UE4, Q9NPF5, O95983, Q01664, Q03164, Q96T23, Q9UQR1, P51608, Q9H2P0, Q9H9B1, Q02878, O00712, Q9UER7, Q86YP4, Q8WXI9, Q13887, O14497, Q92754	171	213	1371	1.73149	0.0457108	0.0154752	0.0875533
GOTERM_CC_FAT	GO:0000123~histone acetyltransferase complex	9	4.14747	0.0028034	P49848, O95619, O00268, Q96L91, Q92793, Q9NPF5, Q9HAF1, O95696, Q9Y4A5	160	22	1312	3.35455	0.45007	0.180713	3.49253
INTERPRO	IPR007087:Zinc finger, C2H2-type	15	6.91244	0.00134725	Q8TF68, Q9H2Y7, Q68CP9, P17544, Q92785, Q9UHF7, P52756, Q8N1G0, Q9UQR1, O95785, Q9H582, Q9H2P0, Q92766, Q96JP5, Q13887	193	47	1508	2.49366	0.393569	0.11754	1.84262
GOTERM_CC_FAT	GO:0031224~intrinsic to membrane	47	21.659	0.00596016	Q8TC12, O15427, Q07065, O15504, Q9Y5M8, P80723, Q96N66, Q96S66, Q03519, P61009, Q6DD88, Q9Y673, Q15758, Q9Y679, Q8WXH0, Q5T9L3, Q14739, P29966, Q9H1E5, P08240, Q8IXM6, O75844, Q9P0L0, P84157, Q8N5K1, Q969V3, Q9BVL2, Q9UL25, Q9UBM7, P39880, Q9HD20, Q86UE4, Q9H0U3, P61019, O15533, Q7Z2K6, P46977, P61803, Q12797, Q14318, P56199, Q15392, P53985, Q6NUQ4, Q96JJ7, Q86Y07, A1L0T0	160	273	1312	1.41172	0.720097	0.272636	7.29058
GOTERM_CC_FAT	GO:0016585~chromatin remodeling complex	14	6.45161	0.00036	Q9UIG0, Q12873, Q96GM5, Q13330, Q8NFD5, O95983, P51532, O00422, Q96T23, P45973, O43463, Q92922, Q86YP4, O14497	160	39	1312	2.94359	0.0738879	0.0738879	0.455308
GOTERM_MF_FAT	GO:0003682~chromatin binding	16	7.37327	0.00991923	Q9UIG0, Q12873, P07199, P11387, P39880, O95983, Q03164, P51532, Q86U86, Q9H2P0, Q9Y232, P45973, O43463, Q92922, P29374, Q9P2D1	166	62	1269	1.97279	0.91476	0.239354	12.1253
INTERPRO	IPR001606:AT-rich interaction region	4	1.84332	0.030323	Q68CP9, P29374, Q8NFD5, O14497	193	6	1508	5.20898	0.999989	0.718979	34.609
PIR_SUPERFAMILY	PIRSF018476:nuclear factor 1	3	1.38249	0.0290215	Q12857, O00712, P08651	72	3	693	9.625	0.918188	0.918188	27.1564
INTERPRO	IPR000679:Zinc finger, GATA-type	4	1.84332	0.048166	Q9UHF7, Q13330, Q86YP4, Q8WXI9	193	7	1508	4.46484	1	0.782638	49.3888
SP_PIR_KEYWORDS	gtp-binding	9	4.14747	0.0304169	Q9Y5M8, Q9UL25, Q14978, Q9NP72, P08240, Q5HYI8, Q03164, P61019, Q6DD88	217	29	1623	2.32115	0.996802	0.40685	31.7886
INTERPRO	IPR001214:SET	5	2.30415	0.0287357	Q96KQ7, O43463, Q9H9B1, Q03164, O96028	193	10	1508	3.90674	0.99998	0.741314	33.1168
INTERPRO	IPR011598:Helix-loop-helix DNA-binding	3	1.38249	0.044339	P61244, Q8IWI9, Q01664	193	3	1508	7.81347	1	0.783377	46.5081
INTERPRO	IPR002110:Ankyrin	3	1.38249	0.0813015	Q6W2J9, Q96KQ7, Q9H9B1	193	4	1508	5.8601	1	0.877215	68.957

## Sheet: Vorinostat up-regulated protein
Category	Term	Count	%	PValue	Genes	List Total	Pop Hits	Pop Total	Fold Enrichment	Bonferroni	Benjamini	FDR
GOTERM_CC_FAT	GO:0044429~mitochondrial part	77	37.1981	4.53e-24	P24752, P49748, O14949, Q9BPW8, Q86Y39, Q99714, Q96IX5, P21796, O95831, P61604, Q6P587, P13804, P36957, P36542, P19404, P11498, Q9NYK5, P40926, Q9Y6N5, P49411, P51970, Q9NSE4, P10515, O43837, Q02218, Q6PI48, P24539, P11177, P10606, Q04837, P38117, Q9Y2S7, P28331, Q9NZ45, O14548, O60488, Q9Y277, P27105, P45880, P09669, Q9BYD1, O95202, P04040, P09622, O43678, Q96RQ3, P31040, P05141, P11310, Q8TCS8,…	187	209	1546	3.04588	1.32e-21	6.61e-22	6.03e-21
GOTERM_MF_FAT	GO:0050662~coenzyme binding	24	11.5942	1.4e-09	P49748, P19404, O75521, P49821, Q16698, P10515, Q99714, P48735, O43837, Q02218, P04040, P23434, P09622, O95831, P31040, O00116, P11310, P31937, P40939, P55084, P13804, O00330, P36957	172	51	1436	3.92886	5.84e-07	5.84e-07	1.97e-06
GOTERM_BP_FAT	GO:0015980~energy derivation by oxidation of organic compounds	22	10.628	1.32e-07	P49748, P19404, P49821, P40926, P14927, P21912, P51970, P48735, O43837, P04040, O43678, P09622, P99999, P31040, P11177, P31930, P28331, P07954, Q99798, P36957, O75251, Q9P2R7	181	54	1547	3.4821	0.000152	5.06e-05	0.000212
SP_PIR_KEYWORDS	mitochondrion	94	45.4106	1.62e-32	P24752, P49748, O14949, Q9Y3E5, Q86Y39, Q99714, P48735, Q96IX5, Q8N183, P21796, O95831, P61604, P13804, P36957, P36542, P19404, P11498, O75521, Q9NYK5, P40926, Q9Y6N5, P49411, P51970, Q9NSE4, P10515, Q9P015, O43837, Q02218, P23434, Q92665, Q9Y305, Q6PI48, P24539, P11177, P10606, Q04837, P38117, P28331, Q9NZ45, O14548, O60488, P49406, Q9P2R7, Q9Y277, Q9H2U2, Q16698, Q9Y2R9, P09669, P45880, Q9BYD1,…	207	253	1824	3.27387	4.61e-30	4.61e-30	2.14e-29
SP_PIR_KEYWORDS	proteasome	16	7.72947	1.57e-06	P43686, P48556, P35998, Q13200, Q99460, P62195, Q16186, Q9UNM6, P17980, Q15008, P55036, P51665, P62333, P62191, P28066, O00232	207	35	1824	4.02816	0.000448	6.4e-05	0.00208572
GOTERM_MF_FAT	GO:0009055~electron carrier activity	19	9.17874	1.71e-07	P19404, P49748, P21912, O43837, P09622, Q8N183, P99999, O95831, P31040, Q9UHQ9, Q9UI09, P11310, P38117, P28331, P13804, P15121, O14548, Q99757	172	41	1436	3.86897	7.12e-05	1.78e-05	0.00024
GOTERM_BP_FAT	GO:0016054~organic acid catabolic process	11	5.31401	2.33e-05	P51659, P49748, Q16698, P11310, P23786, O94925, P30084, P40939, P55084, P23434, Q96RQ3	181	20	1547	4.70083	0.0264958	0.00191625	0.0374577
GOTERM_MF_FAT	GO:0031406~carboxylic acid binding	12	5.7971	3.11e-05	P11498, O75521, O00469, P10515, P40939, P55084, O00330, P36957, P23434, P09622, P15328, Q96RQ3	172	24	1436	4.17442	0.012867	0.00184835	0.0436598
KEGG_PATHWAY	hsa00280:Valine, leucine and isoleucine degradation	11	5.31401	0.000185	P24752, P11310, P31937, P42765, P30084, P55809, P40939, P55084, Q99714, P09622, Q96RQ3	119	18	694	3.56396	0.0161176	0.00270448	0.199801
SP_PIR_KEYWORDS	membrane-associated complex	6	2.89855	0.00457026	P06576, P10606, P49821, P28331, P09669, P25705	207	11	1824	4.80632	0.728965	0.0529432	5.89259
SP_PIR_KEYWORDS	calcium	13	6.28019	0.00246701	P98194, Q14573, Q12907, P43304, O95202, Q14643, Q13813, Q6P587, Q14318, Q96AY3, O43852, Q13586, Q9NW15	207	44	1824	2.60343	0.50538	0.0329665	3.22187
SP_PIR_KEYWORDS	membrane	73	35.2657	2.18e-05	P49748, Q14573, P13987, Q12907, O14949, Q86Y39, Q9NXS2, Q96IX5, P63010, Q8NFJ5, P21796, P11233, O43292, P08174, P36542, P05023, P19404, Q6UW68, O94905, Q9H8H3, P28288, Q9UHQ9, P24539, P10606, O00116, Q8N4V1, P28331, P98082, O95782, O14548, Q9NZ45, O60488, Q9NW15, Q9Y277, Q8N766, P27105, O00469, P51153, P45880, P09669, O95202, Q14643, P15328, O43678, Q14165, Q86UP2, Q9Y639, P31040, P05141, P23786,…	207	419	1824	1.53519	0.00618861	0.00069	0.0288753
SP_PIR_KEYWORDS	peroxisome	8	3.86473	0.0015283	P51659, O75521, O00116, P30044, P28288, P04040, O60488, Q6YN16	207	17	1824	4.14663	0.353317	0.0215591	2.00742
GOTERM_MF_FAT	GO:0015267~channel activity	6	2.89855	0.00191018	Q14573, P45880, Q14643, Q9NW15, Q9Y277, P21796	172	9	1436	5.56589	0.548596	0.0764583	2.64644
GOTERM_CC_FAT	GO:0044459~plasma membrane part	26	12.5604	0.00795344	Q9UHB6, P27105, P13987, Q14573, P51153, P09601, P63010, P15328, Q86UP2, Q8NFJ5, P05141, P11233, P08174, Q99959, Q13586, P05023, Q6NZI2, P15924, Q8WWI1, O00592, Q13813, Q16186, P61421, Q14318, O95782	187	129	1546	1.66629	0.902869	0.115489	10.0816
GOTERM_BP_FAT	GO:0051260~protein homooligomerization	6	2.89855	0.00806343	P27105, Q14573, Q16698, Q9NPJ3, Q99714	181	12	1547	4.27348	0.999912	0.170304	12.2112
INTERPRO	IPR002155:Thiolase	4	1.93237	0.0126028	P24752, P42765, P55084, Q99798	199	5	1720	6.91457	0.997842	0.784464	16.6235
GOTERM_MF_FAT	GO:0031405~lipoic acid binding	5	2.41546	0.00240452	P10515, O00330, P36957, P23434, P09622	172	6	1436	6.95736	0.632666	0.0800693	3.32065
GOTERM_CC_FAT	GO:0005758~mitochondrial intermembrane space	6	2.89855	0.00931142	P99999, O95831, Q8TCS8, P28331, P04040	187	12	1546	4.13369	0.93489	0.127667	11.7058
INTERPRO	IPR002347:Glucose/ribitol dehydrogenase	5	2.41546	0.02044	P51659, Q16698, Q9Y394, Q99714, Q6YN16	199	10	1720	4.32161	0.999954	0.864542	25.6238
GOTERM_BP_FAT	GO:0006090~pyruvate metabolic process	6	2.89855	0.0228475	P11498, P11177, P43304, P10515, O00330, P09622	181	15	1547	3.41878	1	0.349373	31.0504
GOTERM_BP_FAT	GO:0043603~cellular amide metabolic process	6	2.89855	0.0118869	P40926, P31937, O43837, P36957, P09622, Q96RQ3	181	13	1547	3.94475	0.999999	0.22906	17.4991
SP_PIR_KEYWORDS	calcium transport	4	1.93237	0.0219201	P98194, Q14573, Q14643, Q13586	207	6	1824	5.8744	0.998194	0.189867	25.4619
GOTERM_CC_FAT	GO:0000267~cell fraction	23	11.1111	0.0365201	Q6NZI2, P11498, P27105, P13987, Q14573, P09601, Q14643, P15328, P54136, Q86UP2, Q13813, O95831, Q16186, Q03468, P61421, O95071, P08174, P36957, P05023, O60488, P37268, P29590, Q9Y277	187	125	1546	1.5212	0.999981	0.303798	39.0492
KEGG_PATHWAY	hsa04260:Cardiac muscle contraction	7	3.38164	0.06821	P10606, O14949, P31930, P14927, P09669, O14548, P05023	119	18	694	2.26797	0.998005	0.380121	53.4772
GOTERM_MF_FAT	GO:0046872~metal ion binding	49	23.6715	0.0731917	P24752, Q14573, Q12907, P48735, P09601, Q9NXS2, Q6P587, O95071, Q9Y2X9, P36542, P05023, P11498, P19404, Q8WWI1, Q9NSE4, P30533, O43837, Q9BQ52, Q13813, P10606, Q8N4V1, Q96PU4, P28331, Q9NZ45, Q9NW15, O60488, Q9UHB6, Q9H2U2, Q9Y483, O00469, O95202, P04040, Q14643, Q13586, P37268, Q8IWS0, P98194, P49821, P21912, P43304, P99999, P06576, P31930, Q14318, Q96AY3, Q99798, O43852, O75251, P29590	172	335	1436	1.22117	1	0.6394	65.5693

## Sheet: Vorinostat down-regulated prot.
Category	Term	Count	%	PValue	Genes	List Total	Pop Hits	Pop Total	Fold Enrichment	Bonferroni	Benjamini	FDR
GOTERM_CC_FAT	GO:0005730~nucleolus	58	30.3665	3.05e-08	Q9H583, O75691, Q5JTH9, Q9UQ80, Q9P275, Q9UNQ2, Q6RFH5, Q13895, Q86WX3, Q12824, O60287, Q8TDD1, Q96T58, Q15019, Q9H6R0, O00567, O95251, Q9H6W3, Q8N1G0, O14497, Q15397, Q9NRX1, Q9H2Y7, Q9NXF1, P33240, Q02790, O60934, O43823, Q96GM5, Q9BVI4, Q14692, Q9Y2R4, Q9BQG0, O75934, Q9UHB9, Q9Y4C8, Q76FK4, Q99547, Q9GZS1, Q9NR30, Q92917, Q9Y324, Q9NZM5, Q8N8A6, P57678, Q8IUF8, Q9ULW3, Q8IWZ8, P52756, O75683,…	144	321	1546	1.93986	7.33e-06	7.33e-06	3.94e-05
GOTERM_BP_FAT	GO:0006350~transcription	48	25.1309	1.14e-05	Q96T88, Q9UGU0, Q9NV56, P05549, Q68CP9, Q9ULK4, P26358, Q12873, P14373, Q12830, Q8IZL8, P51532, P61244, Q86U86, Q92945, Q9BQG0, Q9UQ80, Q92922, Q6ZRS2, Q8WUA4, Q9GZS1, P49848, Q6W2J9, Q92785, Q12824, Q8TDD1, Q96T58, P39880, Q9NPF5, O95983, O95251, Q9ULW3, Q9H6W3, Q9NRL2, Q12972, Q8N1G0, Q9UQR1, P51608, Q9H2P0, P56270, O95365, Q9HCD5, Q01167, P78347, P08047, O14497, Q9BYW2, Q9P0U4	144	287	1547	1.79675	0.0101337	0.0101337	0.017742
GOTERM_BP_FAT	GO:0016568~chromatin modification	20	10.4712	0.000143	Q6W2J9, Q9NV56, Q12873, P26358, Q68CP9, Q12824, Q96GM5, Q9NPF5, O95983, O95251, Q12830, P51532, Q9H6W3, Q96KQ7, Q86U86, Q9H9B1, Q92922, O14497, Q6ZRS2, Q9BYW2	144	85	1547	2.52778	0.12032	0.0211396	0.223078
GOTERM_BP_FAT	GO:0006357~regulation of transcription from RNA polymerase II promoter	25	13.089	2.63e-05	Q96T88, P05549, Q12873, P26358, Q9ULK4, Q9NPI1, P14373, Q96GM5, Q12830, P51532, Q92922, Q6ZRS2, Q6W2J9, Q12824, Q96T58, P39880, P46937, O95983, Q9UQR1, P51608, O95365, Q9H9B1, Q01167, Q13416, P08047	144	110	1547	2.4416	0.0232372	0.0116869	0.0409498
SP_PIR_KEYWORDS	zinc-finger	32	16.7539	0.00011	Q96T88, Q9UGU0, O15504, Q68CP9, Q9H2Y7, Q12873, P26358, P14373, O43823, Q9Y383, P49916, Q12830, Q5T200, P27694, Q92785, O94880, Q6NZY4, O95251, O95639, P52756, Q8N1G0, Q9NRL2, Q9UQR1, O95785, P56270, Q9H2P0, Q14202, O95365, Q7Z5J4, P08047, Q9NS91, Q9P0U4	191	153	1824	1.99733	0.0205531	0.0103299	0.136353
INTERPRO	IPR001650:DNA/RNA helicase, C-terminal	14	7.32984	0.00116201	Q9NR30, Q86XP3, Q12873, Q8TDD1, Q7L2E3, Q8N8A6, Q9H6R0, Q9Y2R4, P51532, P60842, Q9NY93, Q9NVP1, Q9BQ39, Q6ZRS2	172	52	1720	2.69231	0.327315	0.123799	1.57155
INTERPRO	IPR015880:Zinc finger, C2H2-like	13	6.80628	0.000621	Q9H2Y7, Q68CP9, Q92785, O43823, O95251, P52756, Q8N1G0, Q9UQR1, O95785, Q9H2P0, P56270, O95365, P08047	172	43	1720	3.02326	0.190822	0.190822	0.84237
GOTERM_CC_FAT	GO:0070603~SWI/SNF-type complex	5	2.6178	0.00947151	Q12824, Q92922, Q96GM5, O14497, P51532	144	10	1546	5.36806	0.898124	0.278401	11.5591
INTERPRO	IPR001965:Zinc finger, PHD-type	9	4.71204	0.00343976	Q96T88, Q9UGU0, Q9NRL2, Q12873, Q92785, O94880, Q7Z5J4, Q12830, Q9P0U4	172	27	1720	3.33333	0.691174	0.209426	4.58586
INTERPRO	IPR018359:Bromodomain, conserved site	6	3.14136	0.0161175	Q9NRL2, Q9NPI1, Q86U86, Q12830, Q8WWQ0, P51532	172	16	1720	3.75	0.996077	0.459711	19.8581

## Sheet: NaB up-regulated proteins
Category	Term	Count	%	PValue	Genes	List Total	Pop Hits	Pop Total	Fold Enrichment	Bonferroni	Benjamini	FDR
SP_PIR_KEYWORDS	mitochondrion	138	55.4217	3.37e-72	P24752, P00367, Q8IXI1, P53597, Q15004, Q99714, O00483, Q96IX5, P54819, Q02978, P08559, P22695, P19404, Q9NYK5, Q8IYB8, Q9HAV7, P49411, P13995, P10515, Q9NSE4, Q13011, Q16740, Q9NP92, Q92665, Q7L0Y3, P23434, P04181, P13073, P42704, Q96DV4, Q96CM8, Q9BUB7, Q9H936, P82933, P23368, P09669, P45880, P09622, P31040, P51398, P11310, P30044, Q8TCS8, P30048, P00403, Q16795, Q9UJS0, O94826, P42765, Q9UBX3,…	249	243	1895	4.32198	1.01e-69	1.01e-69	4.5e-69
GOTERM_CC_FAT	GO:0044429~mitochondrial part	112	44.9799	1.82e-49	P24752, P00367, Q8IXI1, P53597, Q99714, O00483, Q96IX5, Q6P587, P54819, Q02978, P08559, P22695, P19404, Q9NYK5, Q8IYB8, Q9HAV7, P49411, P10515, Q9NSE4, Q16740, P04181, P13073, P42704, Q9BUB7, P82933, Q9H936, P23368, P09669, P45880, P04040, P09622, P31040, P51398, P11310, Q8TCS8, P00403, Q16795, Q9UJS0, P51648, O94826, P42765, Q9UBX3, P21953, P99999, Q92506, P06576, P31930, P12532, P40939, P55084,…	237	200	1584	3.74278	5.76e-47	2.88e-47	2.45e-46
GOTERM_CC_FAT	GO:0044429~mitochondrial part	112	44.9799	1.82e-49	P24752, P00367, Q8IXI1, P53597, Q99714, O00483, Q96IX5, Q6P587, P54819, Q02978, P08559, P22695, P19404, Q9NYK5, Q8IYB8, Q9HAV7, P49411, P10515, Q9NSE4, Q16740, P04181, P13073, P42704, Q9BUB7, P82933, Q9H936, P23368, P09669, P45880, P04040, P09622, P31040, P51398, P11310, Q8TCS8, P00403, Q16795, Q9UJS0, P51648, O94826, P42765, Q9UBX3, P21953, P99999, Q92506, P06576, P31930, P12532, P40939, P55084,…	237	200	1584	3.74278	5.76e-47	2.88e-47	2.45e-46
GOTERM_MF_FAT	GO:0048037~cofactor binding	34	13.6546	1.7e-16	P49748, P00367, P23368, Q16698, Q99714, P00505, P04040, P09622, O95831, P31040, P11310, P13804, P32322, P36957, Q16795, P51553, P19404, O75521, P49821, P10515, P11182, P34897, Q02218, P23434, P04181, O00116, P31937, Q687X5, P40939, P55084, P50213, Q15067, O75306	212	53	1482	4.48451	1.11e-13	1.11e-13	3.22e-13
GOTERM_BP_FAT	GO:0045333~cellular respiration	29	11.6466	2.45e-15	O96000, P53597, O00483, P04040, P09622, P31040, P00403, P36957, Q16795, P22695, P51553, Q9UJS0, P19404, P40926, P49821, Q9NX18, P21912, P99999, P11177, O95299, P31930, P28331, Q16718, P07954, P50213, Q99798, O75390, Q9P2R7, O75306	217	43	1594	4.95402	3.18e-12	1.06e-12	3.99e-12
SP_PIR_KEYWORDS	nad	26	10.4418	1.66e-10	P51659, P00367, P23368, O96000, P45880, Q99714, P09622, P32322, Q16795, P51553, P19404, P51648, P40926, P49821, P13995, Q6IAN0, Q92506, O95299, P31937, Q687X5, P40939, P28331, Q16718, P50213, O75306, Q6YN16	249	50	1895	3.95743	4.99e-08	8.31e-09	2.22e-07
GOTERM_BP_FAT	GO:0006091~generation of precursor metabolites and energy	48	19.2771	8.65e-20	P49748, O14949, O96000, P53597, P09669, P04040, O00483, P09622, P31040, P13804, P00403, P08559, P36957, Q16795, P22695, P51553, Q9UJS0, P19404, P49821, P40926, Q9NX18, P21912, P10515, Q13011, Q02218, P09110, P99999, P13073, P24539, P06576, P11177, O95299, P31930, P38117, Q00325, O43169, P48047, P28331, Q16718, P25705, P50213, P07954, Q99798, O75390, Q15067, Q9P2R7, O75306, Q99757	217	90	1594	3.91767	1.12e-16	5.62e-17	1.41e-16
GOTERM_BP_FAT	GO:0016054~organic acid catabolic process	16	6.4257	1.57e-09	P49748, P51659, P00367, Q16698, Q13011, P00505, P09110, P23434, P21953, Q9HCC0, P11310, P50416, P30084, P55084, P40939, Q15067	217	21	1594	5.59666	2.04e-06	3.4e-07	2.56e-06
SP_PIR_KEYWORDS	membrane	94	37.751	3.63e-10	P49748, Q14573, Q01082, P13987, O14745, Q6P1A2, Q9Y6M0, Q9NZB2, O14949, P21926, Q8IXI1, Q9UJZ1, O00483, P08865, P63010, Q96IX5, Q03135, Q8NFJ5, P05187, P51572, Q02978, P05023, P53680, P22695, P19404, Q9Y4W6, Q6UW68, O94905, Q9BPX6, P02786, P28288, Q6IAN0, Q6NUK1, P24539, P13073, O00116, P42704, Q9Y5J7, Q96ER9, Q00325, P28331, Q9BUB7, O00159, P98082, Q9H936, Q96CW1, P80723, O96000, Q9Y6C9, O00469,…	249	407	1895	1.75769	1.09e-07	1.56e-08	4.85e-07
GOTERM_CC_FAT	GO:0044459~plasma membrane part	38	15.261	1.91e-05	Q9UHB6, O14745, P13987, Q01082, Q14573, Q9NZB2, P21926, Q14444, P09601, P63010, P48960, Q8NFJ5, Q03135, P05141, P10586, P51572, Q02978, P63096, Q13586, P05023, Q99959, P53680, P23396, Q9UJS0, Q6NZI2, P51648, P15924, P02786, P60033, P54709, O00592, P20020, Q13813, Q9UNN8, Q00325, O00159, P61158, Q96CW1	237	129	1584	1.9688	0.0060316	0.000504	0.025714
INTERPRO	IPR016040:NAD(P)-binding domain	20	8.03213	3.99e-08	P51659, P00367, P23368, Q16698, P40926, Q96C36, Q8WVX9, P13995, P53597, Q99714, Q6IAN0, Q92506, P31937, Q8IZV5, Q687X5, P40939, P32322, Q16795, Q6YN16	238	38	1779	3.9341	2.35e-05	2.35e-05	5.87e-05
KEGG_PATHWAY	hsa00280:Valine, leucine and isoleucine degradation	14	5.62249	7.29e-07	P24752, P51648, P42765, P11182, Q99714, P09622, P21953, P09110, Q9HCC0, P11310, P31937, P30084, P55084, P40939	122	19	701	4.23382	6.85e-05	1.37e-05	0.0008
SP_PIR_KEYWORDS	Flavoprotein	18	7.22892	2.86e-11	P49748, P49821, Q9Y6N5, P43304, P09622, O95831, P31040, P11177, O00116, P11310, O95299, P38117, Q687X5, P13804, P08559, Q16795, Q15067	249	23	1895	5.956	8.58e-09	1.72e-09	3.82e-08
SP_PIR_KEYWORDS	peroxisome	12	4.81928	2.14e-06	P51659, O75521, O00116, P30044, Q8WVX9, Q13011, P28288, P04040, P09110, Q6YN16, Q15067, Q6IAN0	249	18	1895	5.07363	0.000643	4.02e-05	0.00286362
UP_SEQ_FEATURE	repeat:Solcar 2	8	3.21285	0.000126	Q6NUK1, P05141, Q00325, Q9Y6C9, Q02978, Q9UBX3, Q9H936, Q9UJS0	249	11	1895	5.53487	0.0947874	0.01972	0.192359
GOTERM_BP_FAT	GO:0019725~cellular homeostasis	17	6.82731	0.000231	Q9Y4W6, Q14573, O14745, P21926, P02786, Q8IXI1, Q14643, P09622, Q03135, O95831, P06576, P30044, P30048, P28331, Q86SX6, Q99757	217	47	1594	2.65693	0.258985	0.0124113	0.375752
SP_PIR_KEYWORDS	iron	13	5.22088	0.000541	P19404, P49821, P21912, O00469, P04040, P09601, P99999, Q9H9B4, Q687X5, O43169, P28331, Q99798, O75306	249	33	1895	2.99805	0.149852	0.00735215	0.72053
GOTERM_MF_FAT	GO:0015077~monovalent inorganic cation transmembrane transporter activity	11	4.41767	0.000234	P13073, P24539, P06576, O14949, P31930, P14854, P48047, P09669, P25705, P00403, P05023	212	21	1482	3.66173	0.111019	0.0146023	0.337197
GOTERM_MF_FAT	GO:0031406~carboxylic acid binding	11	4.41767	0.00014	P11498, O75521, P00367, O00469, P10515, P40939, P55084, P11182, P36957, P23434, P09622	212	20	1482	3.84481	0.0678911	0.00999339	0.201589
GOTERM_BP_FAT	GO:0006811~ion transport	20	8.03213	2.14e-06	Q14573, Q9UHG3, P45880, P54709, P20020, Q14643, Q03135, O96008, P24539, P06576, Q9H9B4, Q16762, Q687X5, P48047, P25705, Q9H936, P05023, Q13586, Q16795, Q9UJS0	217	46	1594	3.19375	0.00277976	0.000164	0.00349611
GOTERM_BP_FAT	GO:0051188~cofactor biosynthetic process	7	2.81124	0.000758	P11177, P13995, P10515, P11182, P36957, P09622, Q9P2R7	217	10	1594	5.14194	0.626635	0.0334018	1.22976
SP_PIR_KEYWORDS	Acyltransferase	9	3.61446	0.00103443	P24752, Q6P1A2, P50416, P42765, P10515, P55084, P11182, P36957, P09110	249	18	1895	3.80522	0.266913	0.0128538	1.37351
GOTERM_MF_FAT	GO:0005506~iron ion binding	14	5.62249	0.000768	P19404, P49821, P21912, O00469, P04040, P09601, P99999, Q9H9B4, Q687X5, O43169, P28331, P00403, Q99798, O75306	212	36	1482	2.71855	0.319974	0.0419422	1.10072
SP_PIR_KEYWORDS	nadp	13	5.22088	3.46e-05	P00367, Q16698, Q8IZV5, Q96C36, Q9Y6N5, Q8WVX9, P32322, P54886, P04040, P37268, Q6YN16, Q6IAN0	249	26	1895	3.80522	0.0103248	0.000576	0.0462184
SP_PIR_KEYWORDS	calcium	16	6.4257	0.000331	P07355, Q14573, Q9BPX6, Q8IXI1, P43304, O95202, P20020, Q14643, P48960, Q13813, Q15165, Q6NUK1, Q6P587, Q96AY3, Q13586, Q9UJS0	249	45	1895	2.70593	0.0946299	0.00495824	0.441833
GOTERM_BP_FAT	GO:0034599~cellular response to oxidative stress	7	2.81124	0.000758	P30044, P30048, P32322, P36776, P09601, P04040	217	10	1594	5.14194	0.626635	0.0334018	1.22976
SP_PIR_KEYWORDS	ribosomal protein	25	10.0402	0.00542754	Q9H2W6, Q9BYD1, Q9BYD3, P08865, P62273, P51398, Q9BYD6, P62269, P61247, Q8N983, P62244, P23396, P62851, Q13405, Q96EL3, Q9NYK5, P15880, Q9NP92, Q92665, P62841, Q96DV4, P82650, P82933, Q9Y3D9, P09001	249	109	1895	1.74551	0.804598	0.049742	7.01443
GOTERM_CC_FAT	GO:0045239~tricarboxylic acid cycle enzyme complex	5	2.00803	0.00212754	P53597, P11182, P07954, P36957, P21953	237	5	1584	6.68354	0.490919	0.0302224	2.82918
GOTERM_CC_FAT	GO:0005761~mitochondrial ribosome	8	3.21285	0.00763961	Q9NYK5, P51398, Q9BYD6, Q9BYD1, P82650, P82933, Q8N983, P09001	237	17	1584	3.1452	0.912056	0.0963326	9.81808
GOTERM_BP_FAT	GO:0051262~protein tetramerization	4	1.60643	0.00884635	Q16698, Q9NPJ3, Q99714, P04040	217	4	1594	7.34562	0.99999	0.213887	13.505
KEGG_PATHWAY	hsa00640:Propanoate metabolism	7	2.81124	0.00884565	P24752, P51648, P11310, P53597, P30084, P40939, Q9P2R7	122	12	701	3.35178	0.566208	0.0801264	9.28682
KEGG_PATHWAY	hsa00620:Pyruvate metabolism	9	3.61446	0.00239272	P11498, P24752, P51648, P11177, P23368, P40926, P10515, P08559, P09622	122	16	701	3.23207	0.201632	0.0277557	2.59371
GOTERM_BP_FAT	GO:0010035~response to inorganic substance	9	3.61446	0.00580985	Q14573, P30044, P02786, P30048, P09601, P04040, Q13586, Q03135, Q9UJS0	217	22	1594	3.00503	0.999487	0.168689	9.07525
GOTERM_BP_FAT	GO:0006103~2-oxoglutarate metabolic process	5	2.00803	0.00394201	P50213, P00505, P36957, P09622, P51553	217	6	1594	6.12135	0.994111	0.120471	6.24556
GOTERM_BP_FAT	GO:0007584~response to nutrient	6	2.40964	0.0100908	P13073, P02786, P09601, P21953, Q03135, Q99757	217	11	1594	4.0067	0.999998	0.23179	15.2611
GOTERM_MF_FAT	GO:0003779~actin binding	12	4.81928	0.00232507	Q9UHB6, Q01082, Q15149, Q12965, P42704, Q9ULV4, O00159, P61158, Q16643, O75369, Q13813, Q6WCQ1	212	31	1482	2.70603	0.689181	0.0704308	3.29836
GOTERM_CC_FAT	GO:0015629~actin cytoskeleton	10	4.01606	0.0161088	Q9UHB6, O14745, Q01082, Q12965, Q9ULV4, O00159, P61158, Q16643, O75369, Q13813	237	28	1584	2.38698	0.994189	0.179632	19.6548
SP_PIR_KEYWORDS	Serine protease	4	1.60643	0.00801003	Q9Y6M0, Q16740, P36776, Q9NUJ1	249	4	1895	7.61044	0.910426	0.0648226	10.1896
COG_ONTOLOGY	Lipid metabolism	6	2.40964	0.0224411	P49748, O75521, Q9HCC0, P11310, P30084, Q13011	35	13	243	3.2044	0.272219	0.146899	14.288
SMART	SM00250:PLEC	3	1.20482	0.0143894	Q15149, P15924, P58107	66	3	910	13.7879	0.536142	0.318929	13.1866
GOTERM_CC_FAT	GO:0044433~cytoplasmic vesicle part	7	2.81124	0.0301631	P21926, P98082, Q14643, P63010, P09622, P53680, Q96CW1	237	17	1584	2.75205	0.999939	0.268888	33.8147
INTERPRO	IPR006091:Acyl-CoA oxidase/dehydrogenase, central region	3	1.20482	0.0483716	P49748, P11310, Q15067	238	3	1779	7.47479	1	0.857751	51.8373
SMART	SM00150:SPEC	4	1.60643	0.0150419	Q01082, Q15149, P15924, Q13813	66	8	910	6.89394	0.552142	0.234909	13.7458
GOTERM_MF_FAT	GO:0001883~purine nucleoside binding	45	18.0723	0.0507395	P49748, P00367, P14868, P53597, P47897, P36776, P09622, O95831, P31040, Q9H078, Q9HCC0, P61604, P54819, P11310, Q12965, P13804, P05023, Q92900, Q8NBU5, P51553, P11498, Q9Y4W6, Q8IYB8, Q9HAV7, Q9NSE4, Q16740, P54886, P28288, P20020, Q12931, Q6PI48, P06576, O00116, O95299, P12532, Q9NRZ9, Q969Z0, Q687X5, Q96CM8, P25705, O00159, P61158, Q15067, Q9P2R7	212	247	1482	1.27358	1	0.581609	52.7765
GOTERM_MF_FAT	GO:0022836~gated channel activity	4	1.60643	0.0409191	Q14573, P45880, Q14643, O96008	212	6	1482	4.66038	1	0.514814	45.2276
GOTERM_BP_FAT	GO:0055080~cation homeostasis	6	2.40964	0.0683376	P06576, Q14573, P02786, P09601, Q14643, Q03135	217	17	1594	2.59257	1	0.716502	68.5179
GOTERM_MF_FAT	GO:0004222~metalloendopeptidase activity	4	1.60643	0.0642265	Q9Y4W6, P31930, Q10713, P22695	212	7	1482	3.99461	1	0.62473	61.575
SP_PIR_KEYWORDS	mitochondrion outer membrane	6	2.40964	0.0750614	O94826, O43169, Q8IXI1, P50416, P45880, O96008	249	18	1895	2.53681	1	0.379805	64.7494

## Sheet: NaB down-regulated proteins
Category	Term	Count	%	PValue	Genes	List Total	Pop Hits	Pop Total	Fold Enrichment	Bonferroni	Benjamini	FDR
GOTERM_CC_FAT	GO:0005730~nucleolus	49	30.2469	6.64e-07	Q8TF68, Q9Y2P8, Q9NV06, O95453, O75691, Q9NV31, Q9UQ80, P49711, Q9P275, Q9UNQ2, Q6RFH5, Q9Y3A2, Q86WX3, Q9H9Y2, Q12824, O60287, Q9H6R0, O95251, Q9H6W3, Q15061, Q96L91, O14497, Q9NRX1, Q53HL2, O60934, O43823, Q96GM5, Q14692, Q9NVX2, Q9Y2R4, Q9UHB9, Q9Y4C8, Q76FK4, Q9NR30, Q3B726, Q9Y324, Q8N8A6, P57678, Q9H0E9, Q9ULW3, P52756, O75683, Q9BXY0, Q9NY93, Q9UQR1, Q96G21, Q15269, P78345, P08047	118	343	1584	1.91768	0.000116	0.000116	0.000813
SP_PIR_KEYWORDS	chromatin regulator	21	12.963	2.54e-06	Q6W2J9, Q12873, Q68CP9, Q12824, P54198, Q96GM5, Q9Y230, Q9NPF5, O96028, O95251, Q9H0E9, Q9H6W3, Q96KQ7, Q86U86, Q9H9B1, Q92922, P49711, Q96L91, O14497, Q6ZRS2, Q9Y4A5	162	77	1895	3.19024	0.000498	0.000249	0.00317803
GOTERM_BP_FAT	GO:0043967~histone H4 acetylation	6	3.7037	0.000561	Q9Y230, Q96L91, Q9NPF5, O95251, Q9H0E9, Q9Y4A5	129	10	1594	7.41395	0.302947	0.0862731	0.833306
GOTERM_MF_FAT	GO:0003677~DNA binding	43	26.5432	0.000599	Q8TF68, P05549, Q68CP9, Q12873, P17544, P54198, P14373, P06733, O43823, O60934, Q9Y230, P49916, O96028, Q14807, Q92547, Q86U86, Q9UQ80, P49711, Q92922, Q6ZRS2, O60318, Q9UHI6, Q9NPF5, Q01664, O95251, Q8NDX5, Q9H0E9, Q6P4R8, Q9ULW3, P54727, P52756, O75683, Q9Y5Q8, Q9Y5Q9, Q9UQR1, P56270, Q13415, Q96L91, P18887, Q8NDF8, P08047, O14497, Q9P0U4	118	339	1482	1.59307	0.129876	0.129876	0.766888
GOTERM_BP_FAT	GO:0000280~nuclear division	13	8.02469	0.00246016	Q53HL2, Q9NQS7, O75909, O43823, Q6KC79, Q9H410, Q14807, Q86XI2, Q96GD4, Q86U86, Q96NB3, P30260, Q8NDF8	129	61	1594	2.63337	0.794813	0.179613	3.60579
SP_PIR_KEYWORDS	IPR015880:Zinc finger, C2H2-like	28	17.284	0.00151803	Q8TF68, Q12873, Q68CP9, P17544, P14373, O43823, P49916, O96028, Q8NCN4, Q14192, Q6PJT7, P62877, P49711, Q96NB3, Q92785, Q9P2N5, Q6NZY4, O95251, O95639, Q8NDX5, P52756, Q9NRL2, Q9UQR1, O95785, P56270, Q7Z5J4, P08047, Q9P0U4	162	179	1895	1.82978	0.257521	0.071737	1.87995
KEGG_PATHWAY	hsa00010:Glycolysis / Gluconeogenesis	5	3.08642	0.00304634	P60174, P00338, P06733, P04075, P14618	32	15	701	7.30208	0.0985347	0.0985347	2.64739
GOTERM_CC_FAT	GO:0070603~SWI/SNF-type complex	4	2.46914	0.0321247	Q12824, Q92922, Q96GM5, O14497	118	10	1584	5.36949	0.996591	0.508445	32.9621
UP_SEQ_FEATURE	repeat:TPR 9	4	2.46914	0.0244982	O15294, Q9Y5Q9, P31948, P30260	162	8	1895	5.84877	0.999998	0.960467	30.1796
INTERPRO	IPR014021:Helicase, superfamily 1 and 2, ATP-binding	10	6.17284	0.0384158	Q9NY93, Q9NR30, Q12873, Q9UHI6, Q9NVP1, Q8N8A6, Q96L91, Q9H6R0, Q6ZRS2, Q9Y2R4	144	58	1779	2.13003	0.999987	0.894447	40.544
SP_PIR_KEYWORDS	ribosome biogenesis	9	5.55556	0.0192046	Q9NV06, Q9NY93, Q9Y2P8, Q9H9Y2, Q96G21, Q9NV31, Q9Y324, Q8N8A6, Q14692	162	41	1895	2.56775	0.977645	0.292148	21.5138
INTERPRO	IPR001841:Zinc finger, RING-type	7	4.32099	0.0286926	Q9NRL2, Q12873, Q92785, P14373, P62877, Q8NCN4, O96028	144	30	1779	2.88264	0.999765	0.876165	32.0501
INTERPRO	IPR018359:Bromodomain, conserved site	5	3.08642	0.041753	Q9NRL2, Q9NPI1, Q86U86, Q8WWQ0, Q9H0E9	144	17	1779	3.63358	0.999995	0.825989	43.2252
UP_SEQ_FEATURE	repeat:ANK 3	3	1.85185	0.0604539	Q6W2J9, Q96KQ7, Q9H9B1	162	5	1895	7.01852	1	0.917844	59.4721

## Sheet: CPT up-regulated proteins
Category	Term	Count	%	PValue	Genes	List Total	Pop Hits	Pop Total	Fold Enrichment	Bonferroni	Benjamini	FDR
SP_PIR_KEYWORDS	proteasome	32	19.2771	1.33e-30	P43686, P48556, P35998, O43242, Q13200, P25788, P25789, P25786, P25787, Q99460, Q9Y5K5, Q99436, O00487, P62195, P20618, P61289, P17980, P55036, P28066, P28074, P28072, P28070, O14818, Q15008, P62333, P51665, P60900, P49721, O00231, P49720, P62191, O00232	166	34	1825	10.3473	2.8e-28	2.8e-28	1.68e-27
INTERPRO	IPR002194:Chaperonin TCP-1, conserved site	8	4.81928	3.3e-07	P49368, P40227, P78371, P17987, P48643, P50990, P50991, Q99832	157	8	1720	10.9554	0.000112	3.75e-05	0.000449
SP_PIR_KEYWORDS	atp-binding	39	23.494	3.11e-06	P27105, P35998, P43686, P34932, P40227, P52701, P11388, P06493, P50750, P68400, Q99832, P62195, Q14807, Q92620, Q96GD4, P48643, P17980, P50990, P53396, P49736, P50991, P55072, Q14566, O95235, P17987, P78371, Q02241, P25205, P33993, P33897, P33992, P49368, P33991, Q13535, P18074, Q9BW19, P62333, P62191, Q92598	166	203	1825	2.11214	0.000656	9.37e-05	0.00393195
COG_ONTOLOGY	Posttranslational modification, protein turnover, chaperones	13	7.83133	1.65e-08	P43686, P35998, P27105, Q13200, Q99460, O60884, P62195, P63208, P17980, Q15008, P62333, O00231, P62191	29	19	240	5.66243	1.99e-07	1.99e-07	1.06e-05
SP_PIR_KEYWORDS	cell cycle	27	16.2651	2.71e-08	Q53HL2, Q9NQS7, O60563, P05783, P06493, Q15326, Q69YH5, Q6P1J9, P61289, Q96GD4, P38398, Q96FF9, P49736, Q9NVM9, Q6P0N0, Q14566, Q8IZT6, Q09472, Q9Y6D9, O43663, P49454, Q02241, P25205, P33993, Q9H0H5, P42695, Q9BW19	166	91	1825	3.26195	5.71e-06	1.14e-06	3.42e-05
GOTERM_BP_FAT	GO:0016567~protein ubiquitination	13	7.83133	2.23e-06	Q6P1J9, Q16531, Q92466, P38398, Q8WWI1, Q9UPN9, Q5VTR2, O75150, Q8WVC0, P55072, Q8N7H5, Q99728	158	26	1544	4.88608	0.00210108	6.37e-05	0.00349113
UP_SEQ_FEATURE	domain:MCM	6	3.61446	3.18e-05	P33993, P33992, P33991, P49736, Q14566, P25205	166	6	1825	10.994	0.0204709	0.0204709	0.0474368
UP_SEQ_FEATURE	zinc finger region:RING-type	8	4.81928	0.000861	P38398, P14373, Q9UPN9, Q5VTR2, O75150, Q13263, Q99728, P29590	166	19	1825	4.62904	0.429062	0.170411	1.27751
GOTERM_CC_FAT	GO:0044454~nuclear chromosome part	12	7.22892	0.00373559	P33993, P27694, Q9NQS7, P42695, Q13535, P52701, P17987, P35244, P49736, P68400, Q13263, P25205	148	47	1526	2.63255	0.627695	0.0681416	4.78534
GOTERM_BP_FAT	GO:0000718~nucleotide-excision repair, DNA damage removal	7	4.21687	0.000554	P27694, Q16531, P32780, P18074, Q92466, P35244	158	12	1544	5.70042	0.407439	0.0136767	0.86485
GOTERM_CC_FAT	GO:0005815~microtubule organizing center	8	4.81928	0.00723567	Q9Y6D9, P28070, P38398, P17987, P11388, P05783, Q9BW19, P25205	148	25	1526	3.29946	0.852976	0.112922	9.07619
GOTERM_BP_FAT	GO:0000075~cell cycle checkpoint	9	5.42169	0.000615	Q16531, Q13535, Q9Y6D9, P18074, P38398, P06493, P49454, P29590	158	21	1544	4.18807	0.440807	0.0147936	0.960177
SP_PIR_KEYWORDS	microtubule	7	4.21687	0.000501	Q9H0H5, O95235, Q9NQS7, O43663, Q9BW19, Q02241, Q14807	166	13	1825	5.91983	0.100301	0.00752125	0.631359
INTERPRO	IPR000717:Proteasome component region PCI	4	2.40964	0.0291411	O43242, Q15008, O00231, O00232	157	8	1720	5.47771	0.999958	0.447456	33.163
GOTERM_MF_FAT	GO:0004674~protein serine/threonine kinase activity	8	4.81928	0.00240032	P32780, Q13535, P18074, Q96GD4, P67870, P06493, P50750, P68400	132	22	1434	3.95041	0.516047	0.058688	3.16354

## Sheet: CPT down-regulated proteins
Category	Term	Count	%	PValue	Genes	List Total	Pop Hits	Pop Total	Fold Enrichment	Bonferroni	Benjamini	FDR
GOTERM_CC_FAT	GO:0005730~nucleolus	56	35.8974	1.54e-09	P46940, Q9Y2P8, Q9BVP2, P78316, Q99986, Q13823, Q9NV06, O95453, O75691, P49711, Q9P275, Q9UNQ2, Q6RFH5, Q9Y3A2, Q13895, Q9NQ55, Q9H9Y2, Q9H6R4, Q9H8H2, Q8TDD1, Q9H6R0, Q9BVJ6, Q9H9L3, Q9Y5J1, P42696, Q9H501, Q9NW13, Q15397, P56537, Q92979, Q9NRX1, Q9GZR2, Q9BQ67, P11387, Q9BVI4, Q14643, Q14692, Q9NVX2, Q9Y2R4, O95478, Q9Y3C1, Q9Y4C8, Q99848, P42766, Q9Y324, Q9NZM5, Q86UE4, Q9UKD2, Q8IUF8, O75683,…	123	332	1526	2.09266	2.93e-07	2.93e-07	1.91e-06
SP_PIR_KEYWORDS	ribosome biogenesis	17	10.8974	8.26e-08	Q99848, Q9Y2P8, P78316, Q9H9Y2, Q9Y324, Q9BVJ6, Q9UKD2, Q14692, Q13823, Q9H9L3, Q8IUF8, O95478, Q9NV06, Q9NY93, Q96G21, Q92979, Q13895	156	42	1825	4.7352	1.68e-05	1.68e-05	0.000104
GOTERM_CC_FAT	GO:0005789~endoplasmic reticulum membrane	14	8.97436	0.00034	Q8TCJ2, O15269, O94905, P49257, Q14643, Q9H0U3, P16615, Q12797, O43292, Q15629, P11021, P08240, Q13586, P37268	123	57	1526	3.04721	0.062867	0.0214108	0.421983
GOTERM_BP_FAT	GO:0001838~embryonic epithelial tube formation	3	1.92308	0.0173435	P07737, P05549, P23528	122	3	1544	12.6557	0.999996	0.915743	23.2177
GOTERM_CC_FAT	GO:0031300~intrinsic to organelle membrane	7	4.48718	0.0168986	Q12797, O43292, Q14739, P39880, P11021, Q13586, Q10471	123	27	1526	3.2165	0.961428	0.303503	19.104
