# Supplementary material for: Histone Deacetylase Inhibitors (HDACi) Cause the Selective Depletion of Bromodomain Containing Proteins (BCPs)
Source: Mol Cell Proteomics. 2015 Mar 9;14(5):1350–60. doi: 10.1074/mcp.M114.042499 (PMC4424404; doi:10.1074/mcp.M114.042499)
Supplement: Supplemental Data [file supp_M114.042499_mcp.M114.042499-5.xlsx]

## Sheet: all-comparisons-limma-results.t
		Expression profile
		TSA 12h vs Control 12h						NaB 12h vs Control 12h						TSA 48h vs Control 48h						NaB 48h vs Control 48h
Affimetrix ID		logFC	AveExpr	t	P.Value	adj.P.Val	B	logFC	AveExpr	t	P.Value	adj.P.Val	B	logFC	AveExpr	t	P.Value	adj.P.Val	B	logFC	AveExpr	t	P.Value	adj.P.Val	B
16650003	---	0.10923	4.51523	0.428299	0.674446	0.785605	-7.54097	-0.0404433	4.51523	-0.158581	0.876088	0.932024	-7.20769	-0.601463	4.51523	-2.35838	0.0321616	0.17377	-4.30814	0.2432	4.51523	0.953605	0.355216	0.552431	-6.71785
16650007	---	-0.04351	4.63707	-0.214747	0.832822	0.896508	-7.61344	-0.101867	4.63707	-0.502771	0.622338	0.76641	-7.08812	0.126977	4.63707	0.626703	0.540161	0.784626	-6.59355	0.29718	4.63707	1.46675	0.162844	0.329331	-6.11999
16650013	---	-0.158183	4.30167	-0.453035	0.656929	0.772386	-7.52952	-0.241897	4.30167	-0.692789	0.4989	0.668853	-6.97053	0.0621733	4.30167	0.178064	0.861026	0.948963	-6.78097	0.171233	4.30167	0.49041	0.630853	0.778875	-7.05935
16650015	---	-0.01669	4.9313	-0.0665165	0.947834	0.969062	-7.63557	0.219847	4.9313	0.876179	0.394581	0.577134	-6.82404	0.07375	4.9313	0.293924	0.772795	0.911424	-6.75229	-0.269627	4.9313	-1.07457	0.299343	0.496382	-6.59615
16650017	---	0.251163	5.39864	0.518814	0.611368	0.737547	-7.49606	0.179973	5.39864	0.371761	0.715207	0.830785	-7.14808	0.10476	5.39864	0.216397	0.831558	0.935662	-6.77303	0.20489	5.39864	0.42323	0.67806	0.812163	-7.09143
16650019	---	0.17677	4.63073	0.584401	0.567531	0.702523	-7.45834	0.0307433	4.63073	0.101637	0.920374	0.956497	-7.21554	0.302907	4.63073	1.00141	0.332319	0.629696	-6.28664	0.601287	4.63073	1.98785	0.0651659	0.175572	-5.32588
16650023	---	0.785557	4.57399	2.12571	0.0503281	0.112591	-5.53531	0.271703	4.57399	0.735229	0.473402	0.647842	-6.93946	0.27496	4.57399	0.744041	0.468208	0.735642	-6.51147	0.140967	4.57399	0.381456	0.708149	0.831686	-7.10905
16650025	---	0.4515	4.84169	1.18281	0.255071	0.401254	-6.9264	0.60883	4.84169	1.59497	0.131314	0.273906	-5.97466	-0.18942	4.84169	-0.49623	0.626837	0.83692	-6.66907	-0.416913	4.84169	-1.0922	0.291768	0.488062	-6.57737
16650029	---	0.0295267	4.89502	0.108638	0.914912	0.949561	-7.63165	-0.02916	4.89502	-0.107289	0.915965	0.954111	-7.21492	0.0454967	4.89502	0.167396	0.869267	0.952351	-6.7829	-0.167457	4.89502	-0.616124	0.546937	0.718123	-6.98711
16650031	---	-0.451983	5.81337	-2.42625	0.0281562	0.068877	-4.99374	0.14445	5.81337	0.775409	0.450005	0.627588	-6.90845	-0.102077	5.81337	-0.547948	0.591691	0.815113	-6.64115	0.303713	5.81337	1.63034	0.123591	0.27332	-5.8884
16650035	---	-0.04078	2.75909	-0.155596	0.878401	0.926058	-7.62506	-0.315527	2.75909	-1.20389	0.247061	0.425779	-6.48733	0.19323	2.75909	0.737268	0.472197	0.738735	-6.51656	0.337007	2.75909	1.28585	0.217757	0.400977	-6.35435
16650041	---	-0.0319033	7.4802	-0.167462	0.869216	0.920222	-7.62302	0.00735333	7.4802	0.038598	0.969714	0.983928	-7.22023	0.0219367	7.4802	0.115147	0.909838	0.967456	-6.79066	0.437303	7.4802	2.29543	0.0363519	0.114172	-4.79103
16650043	---	-1.29599	8.6467	-4.20422	0.000747252	0.00296417	-1.41203	0.497683	8.6467	1.6145	0.127	0.267424	-5.94628	0.0373867	8.6467	0.121283	0.905057	0.965649	-6.7899	0.471253	8.6467	1.52876	0.146883	0.307359	-6.03431
16650045	---	0.04264	4.68177	0.123596	0.903256	0.942209	-7.6298	-0.28466	4.68177	-0.825116	0.422078	0.602098	-6.86799	-0.16799	4.68177	-0.486936	0.633257	0.840726	-6.6738	-0.30256	4.68177	-0.877	0.394148	0.590494	-6.78825
16650047	---	0.0869233	4.87962	0.171025	0.866462	0.918682	-7.62238	-0.0290767	4.87962	-0.0572093	0.955124	0.975657	-7.21928	-0.15802	4.87962	-0.31091	0.760096	0.905093	-6.74692	-0.0646067	4.87962	-0.127116	0.900517	0.947905	-7.17723
16650049	---	0.237253	4.84824	0.615252	0.547497	0.686427	-7.43912	-0.07154	4.84824	-0.18552	0.855277	0.919687	-7.20279	0.01706	4.84824	0.0442405	0.965289	0.988196	-6.79661	0.0180667	4.84824	0.046851	0.963243	0.980813	-7.18463
16650051	---	-0.198073	6.00172	-0.444731	0.662787	0.776993	-7.53344	0.106447	6.00172	0.239003	0.814299	0.893697	-7.19079	0.747577	6.00172	1.67852	0.113698	0.363134	-5.43862	0.78452	6.00172	1.76147	0.0982723	0.233539	-5.69048
16650053	---	-0.33431	6.18556	-1.09101	0.292277	0.443289	-7.02866	0.27298	6.18556	0.89086	0.386901	0.569906	-6.81097	0.193237	6.18556	0.63062	0.537664	0.782831	-6.59102	0.276703	6.18556	0.90301	0.38062	0.57718	-6.76494
16650055	---	-0.09951	5.88544	-0.248437	0.807125	0.880001	-7.60517	0.0795967	5.88544	0.198721	0.845117	0.913132	-7.20011	-0.52623	5.88544	-1.31379	0.208419	0.500241	-5.93764	0.14042	5.88544	0.350573	0.730724	0.846021	-7.12093
16650057	---	0.104673	6.02906	0.462839	0.650042	0.766938	-7.52481	0.166507	6.02906	0.736251	0.472798	0.647481	-6.93869	0.0586933	6.02906	0.259527	0.798714	0.923555	-6.76226	0.405923	6.02906	1.79489	0.0925959	0.224336	-5.63841
16650059	---	-0.259917	8.61603	-1.2691	0.223511	0.364237	-6.82407	-0.371953	8.61603	-1.81614	0.0891386	0.208481	-5.63952	-0.00302333	8.61603	-0.0147621	0.988414	0.99587	-6.79753	0.506227	8.61603	2.47176	0.0257399	0.0877169	-4.46759
16650063	---	-0.819143	5.93571	-2.64676	0.018166	0.047596	-4.57649	-0.195167	5.93571	-0.630609	0.537671	0.701615	-7.01293	0.198723	5.93571	0.642101	0.530381	0.777774	-6.58353	-0.0255733	5.93571	-0.0826308	0.935224	0.966997	-7.18217
16650065	---	-0.291663	4.90139	-0.572396	0.57543	0.708531	-7.46557	-0.351677	4.90139	-0.690174	0.500497	0.670122	-6.97239	-0.43719	4.90139	-0.857996	0.404233	0.691128	-6.41933	-0.467777	4.90139	-0.918023	0.372957	0.56992	-6.7512
16650071	---	-0.31421	6.42656	-2.04281	0.0588281	0.127933	-5.67809	0.0940933	6.42656	0.61174	0.549759	0.71057	-7.02504	-0.115277	6.42656	-0.749462	0.465031	0.733625	-6.50736	-0.380933	6.42656	-2.47661	0.0254946	0.0870375	-4.45856
16650073	---	-0.0854267	7.28182	-0.591476	0.562903	0.699161	-7.45402	-0.595143	7.28182	-4.12065	0.000885867	0.00565465	-1.19416	-0.07443	7.28182	-0.515338	0.613737	0.828891	-6.65906	-0.04443	7.28182	-0.307624	0.762547	0.86545	-7.1358
16650075	---	0.00182667	4.63799	0.00435063	0.996585	0.998135	-7.63791	0.382827	4.63799	0.91179	0.376126	0.559357	-6.79199	-0.553023	4.63799	-1.31715	0.207316	0.498889	-5.93347	-0.00078	4.63799	-0.00185775	0.998542	0.999235	-7.18579
16650077	---	0.0874633	4.20091	0.479589	0.638353	0.758282	-7.51654	0.16178	4.20091	0.88709	0.388863	0.571745	-6.81434	-0.796857	4.20091	-4.36941	0.000534661	0.011255	-0.332174	-0.31265	4.20091	-1.71436	0.106792	0.247326	-5.76278
16650079	---	-0.42659	6.35155	-1.71144	0.10734	0.207176	-6.21412	-0.161647	6.35155	-0.648512	0.526339	0.692308	-7.00111	-0.11231	6.35155	-0.450578	0.65866	0.854419	-6.69148	-0.0958133	6.35155	-0.384395	0.706015	0.830612	-7.10787
16650083	---	-0.893853	5.18956	-2.12905	0.0500111	0.111951	-5.52951	-0.285663	5.18956	-0.680415	0.506483	0.674855	-6.97927	-0.73543	5.18956	-1.7517	0.0999876	0.338915	-5.32819	-0.532453	5.18956	-1.26824	0.22381	0.408694	-6.37586
16650085	---	-0.213067	5.64985	-0.648648	0.526253	0.668757	-7.41726	-0.04145	5.64985	-0.126188	0.901239	0.946097	-7.21258	0.0715467	5.64985	0.217813	0.830475	0.93529	-6.77271	-0.113493	5.64985	-0.345513	0.734448	0.848372	-7.12278
16650087	---	-0.453287	5.02253	-2.82907	0.0125733	0.0347557	-4.22156	-0.549043	5.02253	-3.42672	0.00368913	0.0179549	-2.61795	-0.170833	5.02253	-1.06621	0.302985	0.602611	-6.22081	-0.543603	5.02253	-3.39276	0.00395682	0.0209611	-2.65431
16650089	---	-0.0634133	6.16734	-0.244701	0.809963	0.881634	-7.60614	-0.00291333	6.16734	-0.011242	0.991177	0.995704	-7.22095	-0.571147	6.16734	-2.20396	0.0433588	0.208972	-4.58316	0.0315167	6.16734	0.121617	0.904797	0.950348	-7.17796
16650093	---	-0.233727	7.42606	-1.06604	0.303059	0.455314	-7.05525	0.12728	7.42606	0.580534	0.57007	0.726871	-7.04431	-0.314193	7.42606	-1.43306	0.172106	0.451779	-5.78449	-0.192923	7.42606	-0.879938	0.392605	0.589013	-6.78565
16650095	---	-0.559283	5.13028	-1.99899	0.0638335	0.136594	-5.75226	-0.20999	5.13028	-0.750546	0.464397	0.640673	-6.92782	-0.43647	5.13028	-1.56003	0.139346	0.404467	-5.6105	-0.664217	5.13028	-2.37404	0.0311923	0.101796	-4.64817
16650097	---	-0.233523	6.19709	-0.868555	0.398609	0.55396	-7.24647	0.0893133	6.19709	0.332188	0.744288	0.849374	-7.16273	-0.534363	6.19709	-1.98748	0.0652102	0.267101	-4.95219	-0.930113	6.19709	-3.45942	0.0034484	0.0189093	-2.51838
16650099	---	-0.511523	5.70287	-1.628	0.124088	0.232263	-6.33924	-0.40102	5.70287	-1.27631	0.22102	0.39414	-6.40092	-0.23468	5.70287	-0.746905	0.466528	0.73447	-6.5093	-0.284183	5.70287	-0.904457	0.379877	0.576635	-6.76362
16650101	---	-0.205087	4.54965	-0.550652	0.589881	0.720226	-7.47829	0.19834	4.54965	0.532538	0.602059	0.750838	-7.07207	-0.0305667	4.54965	-0.0820707	0.935662	0.977418	-6.7941	-0.48931	4.54965	-1.31378	0.20842	0.389524	-6.31974
16650103	---	-0.59961	7.42641	-3.28017	0.00499085	0.0156954	-3.31609	-0.207597	7.42641	-1.13566	0.273704	0.455858	-6.56492	-0.372783	7.42641	-2.03932	0.0592139	0.25219	-4.86575	-0.428233	7.42641	-2.34265	0.0331636	0.106533	-4.70547
16650105	---	-0.70555	6.61982	-3.26765	0.00512133	0.016054	-3.34162	0.0433133	6.61982	0.200599	0.843674	0.912268	-7.19971	-0.342563	6.61982	-1.58653	0.133217	0.395295	-5.57283	-0.619857	6.61982	-2.87077	0.0115519	0.0476464	-3.70186
16650107	---	-0.766983	7.47665	-2.96534	0.00952633	0.0274736	-3.95155	-0.30991	7.47665	-1.19818	0.24921	0.428152	-6.49397	-0.26345	7.47665	-1.01856	0.324365	0.621816	-6.26957	-0.395183	7.47665	-1.52787	0.147102	0.307562	-6.03555
16650109	---	-0.571317	5.06793	-2.05645	0.0573451	0.125243	-5.65482	0.204117	5.06793	0.734716	0.473705	0.648012	-6.93984	-0.687887	5.06793	-2.47604	0.0255232	0.149917	-4.09293	-0.94371	5.06793	-3.39688	0.0039234	0.020836	-2.64593
16650111	---	-0.79788	7.73184	-3.13336	0.00675138	0.0203537	-3.61413	-0.217043	7.73184	-0.852351	0.40726	0.588502	-6.84485	-0.5047	7.73184	-1.98201	0.0658749	0.268459	-4.96125	-0.367213	7.73184	-1.44208	0.169583	0.338669	-6.15334
16650113	---	-0.88191	6.4131	-2.70487	0.0161634	0.0431355	-4.46424	-0.423347	6.4131	-1.29843	0.213512	0.385053	-6.37372	0.07369	6.4131	0.226011	0.824206	0.933409	-6.7708	-0.48797	6.4131	-1.49663	0.154981	0.318747	-6.07903
16650115	---	-0.301737	6.5926	-1.19964	0.248659	0.393882	-6.90691	-0.06328	6.5926	-0.251588	0.804732	0.88795	-7.18753	-0.489233	6.5926	-1.94509	0.0705187	0.279764	-5.02192	-0.396903	6.5926	-1.57801	0.135163	0.290556	-5.96441
16650117	---	-0.584623	4.92176	-1.40694	0.179579	0.308581	-6.64871	0.0182867	4.92176	0.0440084	0.965471	0.98175	-7.21999	-0.450207	4.92176	-1.08346	0.295507	0.595286	-6.20269	-0.27267	4.92176	-0.656203	0.521513	0.699013	-6.9608
16650119	---	-0.68308	4.77604	-1.87211	0.080577	0.165086	-5.9616	0.198167	4.77604	0.543112	0.594935	0.745296	-7.06615	-0.20886	4.77604	-0.572419	0.575415	0.805603	-6.62701	-0.337137	4.77604	-0.923985	0.369943	0.566707	-6.74569
16650121	---	-0.519923	3.08805	-2.74448	0.0149222	0.0403052	-4.38723	-0.0841467	3.08805	-0.444179	0.663177	0.795367	-7.1171	-1.02904	3.08805	-5.43193	6.64377e-05	0.0025792	1.74842	-1.06374	3.08805	-5.61509	4.70266e-05	0.000636403	1.8146
16650123	---	-0.601667	5.7774	-1.67955	0.113495	0.216571	-6.26245	-0.16468	5.7774	-0.459703	0.652242	0.787585	-7.10976	-0.287863	5.7774	-0.803568	0.434044	0.713477	-6.46484	-0.0183233	5.7774	-0.0511494	0.959873	0.979177	-7.18441
16650125	---	-0.642233	4.573	-2.96791	0.00947635	0.0273477	-3.94641	0.281663	4.573	1.30163	0.212441	0.38366	-6.36975	-0.03069	4.573	-0.141826	0.889082	0.960196	-6.78706	-0.678307	4.573	-3.13462	0.00673395	0.0314707	-3.17693
16650127	---	-0.73133	6.34662	-2.62132	0.0191161	0.0496559	-4.62535	-0.168317	6.34662	-0.6033	0.555213	0.715057	-7.03035	-0.73457	6.34662	-2.63293	0.0186766	0.123638	-3.79939	-0.05354	6.34662	-0.191904	0.850359	0.92021	-7.1663
16650129	---	-1.12266	6.33648	-4.05365	0.00101572	0.00388668	-1.7227	0.02392	6.33648	0.0863689	0.932302	0.9629	-7.21706	-0.549403	6.33648	-1.98375	0.0656625	0.268069	-4.95836	0.0576867	6.33648	0.208292	0.837769	0.912624	-7.16283
16650131	---	-0.871363	7.83235	-2.87204	0.0115221	0.0322754	-4.13682	0.0903733	7.83235	0.297873	0.769836	0.865925	-7.17412	-0.194773	7.83235	-0.641979	0.530458	0.777774	-6.58361	-0.225423	7.83235	-0.743002	0.468819	0.655862	-6.89846
16650133	---	-0.375137	6.4241	-1.2593	0.226934	0.368122	-6.83599	0.336407	6.4241	1.12929	0.276299	0.458813	-6.57198	-0.40785	6.4241	-1.36912	0.190872	0.477602	-5.86789	-0.25416	6.4241	-0.853192	0.406808	0.602453	-6.80905
16650135	---	-0.66072	6.4891	-3.00786	0.00873307	0.0254697	-3.86659	0.00996	6.4891	0.0453418	0.964426	0.981378	-7.21993	-0.15573	6.4891	-0.708944	0.4891	0.750172	-6.5374	-0.14191	6.4891	-0.64603	0.527902	0.70367	-6.96762
16650137	---	-0.424363	5.59084	-1.02103	0.323232	0.477213	-7.10185	-0.0658067	5.59084	-0.158332	0.876281	0.932052	-7.20774	-0.753727	5.59084	-1.81348	0.0895653	0.319629	-5.23255	-0.78377	5.59084	-1.88577	0.078602	0.199942	-5.49367
16650139	---	-1.03771	7.54536	-4.64846	0.00030545	0.00135233	-0.501924	-0.0835333	7.54536	-0.374191	0.713435	0.829921	-7.14713	-0.43567	7.54536	-1.9516	0.0696791	0.277562	-5.01127	-0.400327	7.54536	-1.79328	0.092863	0.224782	-5.64094
16650141	---	-1.23681	6.81984	-5.80261	3.31683e-05	0.000193156	1.77831	-0.0746167	6.81984	-0.350072	0.731092	0.840799	-7.15631	0.23287	6.81984	1.09253	0.291627	0.591669	-6.19305	0.23385	6.81984	1.09713	0.289675	0.485868	-6.57207
16650143	---	-0.00684333	6.61616	-0.0327466	0.974303	0.985103	-7.63735	0.41032	6.61616	1.96346	0.0681726	0.17087	-5.40089	-0.563607	6.61616	-2.69696	0.0164228	0.113683	-3.67768	-0.581957	6.61616	-2.78477	0.0137548	0.0543254	-3.8702
16650145	---	-0.583157	4.563	-1.44473	0.168851	0.294483	-6.5982	0.158933	4.563	0.393745	0.699242	0.820693	-7.13925	-0.87596	4.563	-2.17012	0.0462548	0.217098	-4.64218	-0.301017	4.563	-0.745746	0.467208	0.654896	-6.89638
16650147	---	-0.0246733	4.30174	-0.0799452	0.937325	0.963232	-7.63452	0.422473	4.30174	1.36888	0.190946	0.356645	-6.28461	-1.75002	4.30174	-5.67033	4.24097e-05	0.00187086	2.19728	-1.21456	4.30174	-3.93535	0.00129406	0.00874959	-1.54251
16650149	---	-0.26003	3.18917	-0.988946	0.338185	0.492778	-7.13399	-0.217207	3.18917	-0.82608	0.421547	0.60165	-6.86718	-0.347973	3.18917	-1.32341	0.205277	0.496797	-5.92567	-0.13814	3.18917	-0.525374	0.606909	0.761593	-7.04084
16650151	---	-0.519023	8.56762	-2.31545	0.0349668	0.0829166	-5.19745	0.0446067	8.56762	0.198997	0.844904	0.913042	-7.20005	-0.42505	8.56762	-1.89622	0.0771206	0.293683	-5.1012	-0.50369	8.56762	-2.24704	0.0399147	0.122565	-4.8778
16650153	---	-0.440607	5.30212	-1.92904	0.0726279	0.151845	-5.86869	0.162453	5.30212	0.711246	0.487713	0.65942	-6.95723	-0.562463	5.30212	-2.46255	0.0262125	0.152353	-4.11784	-0.230547	5.30212	-1.00937	0.32861	0.526703	-6.66332
16650155	---	-0.570203	8.16471	-3.01798	0.00855397	0.0250202	-3.84631	0.03607	8.16471	0.190912	0.851123	0.917277	-7.20172	-0.356127	8.16471	-1.88491	0.0787242	0.297266	-5.11936	-0.397777	8.16471	-2.10536	0.0523037	0.149745	-5.12643
16650157	---	-0.585427	7.10414	-2.3899	0.0302387	0.0731625	-5.06105	0.0972867	7.10414	0.397156	0.696778	0.819265	-7.13783	-0.71945	7.10414	-2.93703	0.0100932	0.0827111	-3.21317	-0.538893	7.10414	-2.19994	0.0436938	0.131209	-4.96139
16650159	---	-0.407327	7.35442	-1.67671	0.114057	0.217402	-6.26672	-0.155667	7.35442	-0.640783	0.531215	0.69651	-7.00625	-0.34908	7.35442	-1.43694	0.171016	0.450397	-5.77933	-0.31232	7.35442	-1.28563	0.217832	0.401026	-6.35462
16650161	---	-0.992087	8.24239	-3.88896	0.00142331	0.00522567	-2.06306	0.0155	8.24239	0.0607597	0.952343	0.974306	-7.21906	-0.423623	8.24239	-1.66059	0.117295	0.369036	-5.46519	-0.46245	8.24239	-1.81279	0.089676	0.219414	-5.61025
16650163	---	-0.7447	7.45611	-3.23215	0.00550986	0.0170848	-3.41387	-0.0931733	7.45611	-0.404391	0.691563	0.815926	-7.13479	-0.14477	7.45611	-0.628331	0.539123	0.783762	-6.5925	-0.335507	7.45611	-1.45617	0.165709	0.333118	-6.13436
16650165	---	-0.221077	6.64585	-1.00267	0.331728	0.485977	-7.12035	0.531773	6.64585	2.41181	0.0289669	0.0903165	-4.61281	-0.200477	6.64585	-0.909242	0.377426	0.669598	-6.37401	-0.490107	6.64585	-2.22283	0.0418173	0.126841	-4.92087
16650167	---	-0.78938	6.96099	-2.11	0.0518474	0.115318	-5.56263	-0.247397	6.96099	-0.661286	0.518336	0.685332	-6.99248	-0.698507	6.96099	-1.86709	0.081313	0.303357	-5.14785	-0.5893	6.96099	-1.57519	0.135812	0.291412	-5.96845
16650169	---	-0.623133	7.03019	-1.94569	0.0704415	0.147926	-5.84121	-0.0557667	7.03019	-0.174127	0.864065	0.925028	-7.20496	-0.371553	7.03019	-1.16015	0.263903	0.562908	-6.11914	-0.84594	7.03019	-2.64138	0.0183629	0.0678404	-4.14711
16650171	---	-0.26225	5.42898	-1.04042	0.314428	0.467892	-7.08199	0.04312	5.42898	0.171069	0.866428	0.926573	-7.20552	-0.508273	5.42898	-2.01646	0.0617937	0.258816	-4.90403	-0.794697	5.42898	-3.15277	0.00648728	0.0305755	-3.14041
16650173	---	-0.381547	6.53131	-1.25014	0.230168	0.372009	-6.84705	0.01953	6.53131	0.0639904	0.949813	0.972657	-7.21884	-0.581417	6.53131	-1.90502	0.0758915	0.29106	-5.08701	-0.875527	6.53131	-2.86868	0.0116012	0.0477896	-3.70597
16650175	---	-0.756873	5.68051	-2.04665	0.0584074	0.127179	-5.67155	0.104337	5.68051	0.282135	0.781649	0.873544	-7.17893	-0.659163	5.68051	-1.78243	0.0946772	0.329023	-5.28089	-0.73127	5.68051	-1.97741	0.0664373	0.178027	-5.34327
16650177	---	-0.17836	4.51335	-0.746485	0.466774	0.616408	-7.34695	0.25876	4.51335	1.08298	0.295712	0.479979	-6.62221	-0.193023	4.51335	-0.807855	0.431646	0.711274	-6.46135	0.07695	4.51335	0.322057	0.7518	0.859123	-7.13101
16650181	---	-0.06266	4.95332	-0.217436	0.830763	0.895147	-7.61282	-0.30725	4.95332	-1.06618	0.302997	0.486991	-6.63999	0.05892	4.95332	0.204458	0.840711	0.940226	-6.77567	-0.919547	4.95332	-3.19091	0.00599794	0.028869	-3.06359
16650185	---	-0.103817	4.42875	-0.504658	0.621042	0.745106	-7.50363	0.436927	4.42875	2.12392	0.0504991	0.137142	-5.12864	-0.653063	4.42875	-3.17457	0.0062029	0.0599591	-2.74358	-0.12672	4.42875	-0.615992	0.547022	0.718139	-6.9872
16650187	---	-0.51244	4.07082	-1.14574	0.269635	0.418342	-6.96853	0.120677	4.07082	0.269816	0.790933	0.879568	-7.18251	-1.45652	4.07082	-3.25658	0.00523948	0.0532823	-2.57978	-1.38192	4.07082	-3.08977	0.00738343	0.0338697	-3.26692
16650189	---	-0.06114	4.74991	-0.130804	0.897647	0.93848	-7.62883	0.16969	4.74991	0.363038	0.72158	0.835032	-7.15145	0.337667	4.74991	0.72241	0.481019	0.744972	-6.52759	-1.01679	4.74991	-2.17535	0.0457963	0.135851	-5.00467
16650193	---	0.182537	4.07329	0.55309	0.588252	0.718943	-7.47688	-0.288583	4.07329	-0.874414	0.395511	0.577985	-6.8256	-0.557963	4.07329	-1.69064	0.11132	0.358875	-5.42055	-0.80628	4.07329	-2.44305	0.0272405	0.091576	-4.52099
16650195	---	-0.658773	7.45275	-2.93595	0.0101155	0.0288871	-4.01009	-0.194117	7.45275	-0.865117	0.400434	0.582525	-6.83377	-0.168683	7.45275	-0.751769	0.463682	0.732713	-6.5056	-0.41264	7.45275	-1.83901	0.0855477	0.212236	-5.56871
16650197	---	-0.365647	6.74963	-1.41234	0.178014	0.306389	-6.64156	-0.0967267	6.74963	-0.373614	0.713856	0.830127	-7.14736	-0.0793433	6.74963	-0.30647	0.763409	0.906753	-6.74835	-0.499417	6.74963	-1.92903	0.0726293	0.189138	-5.4232
16650199	---	-1.02166	3.19066	-2.60851	0.0196124	0.0507513	-4.64989	-1.0052	3.19066	-2.56649	0.0213285	0.071432	-4.32353	-0.12868	3.19066	-0.328547	0.746985	0.900057	-6.74102	-0.732407	3.19066	-1.86999	0.0808877	0.204004	-5.51913
16650205	---	-0.77297	6.75152	-2.5489	0.0220892	0.0561057	-4.76346	-0.325303	6.75152	-1.0727	0.300156	0.484312	-6.63312	-0.3758	6.75152	-1.23921	0.234076	0.530507	-6.02803	-0.583897	6.75152	-1.92542	0.0731121	0.18994	-5.42913
16650207	---	-0.20954	5.48024	-0.603163	0.555302	0.693172	-7.44677	-0.0292233	5.48024	-0.0841196	0.93406	0.963859	-7.21727	-0.34443	5.48024	-0.991445	0.337003	0.634154	-6.29645	-0.459403	5.48024	-1.3224	0.205607	0.385907	-6.30895
16650209	---	-0.308207	6.49674	-1.37872	0.187951	0.319422	-6.68576	0.0878767	6.49674	0.393105	0.699705	0.820753	-7.13951	-0.42731	6.49674	-1.91152	0.0749966	0.289247	-5.07652	-0.27687	6.49674	-1.23854	0.234318	0.421372	-6.41159
16650211	---	-0.63149	6.25079	-2.23762	0.0406452	0.0943895	-5.3378	0.114087	6.25079	0.404255	0.691661	0.815935	-7.13485	-0.00771667	6.25079	-0.0273432	0.978542	0.993053	-6.79725	-0.14974	6.25079	-0.530588	0.603377	0.759	-7.03798
16650215	---	-0.955583	6.13147	-2.61604	0.0193192	0.0501148	-4.63547	-0.0961633	6.13147	-0.26326	0.795888	0.882469	-7.18436	-0.0609067	6.13147	-0.16674	0.869774	0.952477	-6.78302	-0.702837	6.13147	-1.92411	0.0732877	0.190248	-5.43127
16650217	---	-1.05132	6.92271	-2.92754	0.0102904	0.029324	-4.0268	-0.219447	6.92271	-0.611078	0.550185	0.710816	-7.02546	-0.585923	6.92271	-1.63158	0.123326	0.379755	-5.50776	-0.313713	6.92271	-0.873577	0.395952	0.59209	-6.79127
16650219	---	-0.58591	4.44046	-1.7904	0.0933419	0.185465	-6.09187	-0.192477	4.44046	-0.588161	0.565069	0.723221	-7.03969	-0.17993	4.44046	-0.549822	0.590436	0.814399	-6.64009	-0.323393	4.44046	-0.988211	0.338533	0.53648	-6.68433
16650221	---	-0.410257	6.61248	-1.46277	0.163918	0.28799	-6.57373	0.0504433	6.61248	0.179855	0.859644	0.922258	-7.20389	0.0194133	6.61248	0.069218	0.945719	0.980801	-6.79512	-0.418813	6.61248	-1.49327	0.155849	0.319957	-6.08366
16650223	---	-0.38997	6.30584	-1.4714	0.1616	0.285062	-6.56193	-0.00852667	6.30584	-0.0321721	0.974754	0.986765	-7.22047	-0.21398	6.30584	-0.807371	0.431917	0.711475	-6.46175	-0.550017	6.30584	-2.07527	0.0553541	0.155688	-5.1781
16650225	---	-0.631667	4.88329	-1.82546	0.087659	0.17662	-6.03641	-0.155403	4.88329	-0.449103	0.6597	0.792779	-7.1148	0.151123	4.88329	0.436734	0.66845	0.860328	-6.69787	0.0112833	4.88329	0.0326079	0.974412	0.98714	-7.18523
16650231	---	0.256913	4.89108	0.837163	0.415481	0.570028	-7.27364	0.31519	4.89108	1.02706	0.320473	0.504248	-6.68047	-0.576833	4.89108	-1.87964	0.0794829	0.299098	-5.12782	-0.422613	4.89108	-1.3771	0.18844	0.36372	-6.23912
16650233	---	-0.377997	5.62532	-1.20386	0.247074	0.392111	-6.90199	-0.19969	5.62532	-0.63598	0.534257	0.698926	-7.00941	-0.33538	5.62532	-1.06813	0.302147	0.601807	-6.21881	-0.0996867	5.62532	-0.317486	0.755198	0.861056	-7.13255
16650235	---	0.36545	5.33719	0.976973	0.343889	0.498671	-7.14576	0.13598	5.33719	0.363521	0.721226	0.834793	-7.15126	-0.39969	5.33719	-1.06851	0.301982	0.601688	-6.21841	-0.2002	5.33719	-0.535203	0.600259	0.756697	-7.03542
16650239	---	-1.48117	5.85891	-2.31962	0.034684	0.0823706	-5.18985	-0.267327	5.85891	-0.418655	0.681329	0.808294	-7.12863	-0.533177	5.85891	-0.834997	0.416662	0.700152	-6.43889	-0.978013	5.85891	-1.53165	0.146173	0.306258	-6.03025
16650241	---	-1.18775	6.60688	-3.77951	0.00178242	0.00636745	-2.28932	-0.191977	6.60688	-0.610885	0.55031	0.710926	-7.02558	0.227543	6.60688	0.724061	0.480034	0.744365	-6.52637	-0.167477	6.60688	-0.532924	0.601798	0.757796	-7.03669
16650243	---	-0.683087	4.99791	-1.91352	0.0747226	0.155351	-5.89419	-0.491793	4.99791	-1.37765	0.188275	0.353266	-6.27325	-0.05068	4.99791	-0.141969	0.888971	0.960154	-6.78704	-0.53705	4.99791	-1.50443	0.152982	0.315925	-6.06824
16650245	---	-0.977143	4.40745	-2.03652	0.0595238	0.129212	-5.6888	-0.769867	4.40745	-1.60452	0.129188	0.27063	-5.96081	-0.165227	4.40745	-0.344359	0.735299	0.893693	-6.73546	-0.03806	4.40745	-0.0793231	0.937811	0.968076	-7.18246
16650247	---	-0.26661	5.60612	-0.62302	0.542515	0.682116	-7.43413	0.40001	5.60612	0.934752	0.364542	0.548601	-6.77071	-0.117927	5.60612	-0.275573	0.78659	0.917666	-6.75776	-0.469483	5.60612	-1.0971	0.28969	0.48587	-6.57211
16650249	---	-0.48523	4.87028	-1.83577	0.0860486	0.174071	-6.01999	0.247047	4.87028	0.93465	0.364593	0.548654	-6.7708	0.0973267	4.87028	0.368215	0.717794	0.886141	-6.72659	-0.07322	4.87028	-0.277013	0.785505	0.87989	-7.14523
16650251	---	-0.57972	3.81306	-0.925895	0.368981	0.524302	-7.19452	-0.0849033	3.81306	-0.135603	0.893917	0.942553	-7.21127	-0.305587	3.81306	-0.488065	0.632475	0.840095	-6.67323	-0.93661	3.81306	-1.4959	0.15517	0.31902	-6.08004
16650253	---	-0.328493	7.44788	-1.36042	0.193549	0.326627	-6.70949	-0.03425	7.44788	-0.141842	0.889069	0.939979	-7.21036	-0.296257	7.44788	-1.22691	0.238537	0.535802	-6.04253	-0.09691	7.44788	-0.401341	0.693759	0.822689	-7.10089
16650255	---	-0.515257	7.34844	-1.90507	0.0758854	0.157315	-5.90802	0.0329567	7.34844	0.121851	0.904615	0.94787	-7.21315	-0.06305	7.34844	-0.233116	0.818784	0.9307	-6.76908	0.04501	7.34844	0.166416	0.870025	0.931245	-7.17113
16650257	---	-0.46691	7.16176	-1.80074	0.0916328	0.183058	-6.07558	0.10012	7.16176	0.386135	0.704753	0.824341	-7.14236	-0.0151167	7.16176	-0.0583007	0.954269	0.983981	-6.79585	-0.44691	7.16176	-1.72361	0.105071	0.244681	-5.74869
16650259	---	-0.57523	7.12986	-1.73836	0.102374	0.199513	-6.17285	0.308883	7.12986	0.933454	0.36519	0.549164	-6.77192	-0.195043	7.12986	-0.589427	0.564241	0.798434	-6.61684	-0.384017	7.12986	-1.16051	0.26376	0.457334	-6.50215
16650261	---	-0.966117	4.64227	-2.78979	0.0136158	0.0372687	-4.29871	-0.427763	4.64227	-1.23522	0.235517	0.411467	-6.45046	0.0990867	4.64227	0.286125	0.778648	0.913708	-6.75466	-0.000653333	4.64227	-0.00188658	0.998519	0.999235	-7.18579
16650263	---	-0.67659	5.03503	-2.34476	0.0330279	0.079015	-5.14399	0.0129633	5.03503	0.0449251	0.964752	0.981432	-7.21995	-0.287663	5.03503	-0.996912	0.334427	0.63167	-6.29108	0.00688	5.03503	0.023843	0.981288	0.99035	-7.18549
16650265	---	-0.62405	6.13488	-1.61383	0.127144	0.236498	-6.36005	-0.0653033	6.13488	-0.168879	0.868121	0.92731	-7.20591	0.292023	6.13488	0.755192	0.461686	0.731412	-6.50299	-0.0282	6.13488	-0.0729271	0.942816	0.970616	-7.18297
16650267	---	-0.65756	8.26127	-3.69811	0.00210766	0.00737918	-2.45748	0.177833	8.26127	1.00013	0.332916	0.517281	-6.70756	-0.170947	8.26127	-0.961402	0.351408	0.647533	-6.32549	0.0135267	8.26127	0.0760738	0.940353	0.969466	-7.18273
16650269	---	-0.440013	7.44017	-1.0322	0.318136	0.472182	-7.09044	-0.415593	7.44017	-0.974918	0.344875	0.529341	-6.73236	0.397233	7.44017	0.931848	0.365993	0.660252	-6.35328	0.02562	7.44017	0.0601006	0.952859	0.975748	-7.18388
16650271	---	-0.238883	4.59293	-0.732334	0.475116	0.62391	-7.35769	-0.101163	4.59293	-0.310132	0.760676	0.859804	-7.17019	0.144913	4.59293	0.444254	0.663124	0.857488	-6.69442	-0.346517	4.59293	-1.0623	0.304701	0.502218	-6.60907
16650273	---	-0.607903	6.96863	-3.32797	0.00452256	0.0144061	-3.21854	-0.147527	6.96863	-0.807636	0.431769	0.611105	-6.88248	-0.02623	6.96863	-0.143596	0.887707	0.959658	-6.78679	-0.72234	6.96863	-3.95446	0.00124436	0.00848995	-1.50329
16650281	---	-0.433733	8.1055	-2.01382	0.0620972	0.133608	-5.72726	-0.148943	8.1055	-0.691544	0.49966	0.669399	-6.97142	0.107617	8.1055	0.499664	0.624473	0.835271	-6.6673	0.16096	8.1055	0.747337	0.466274	0.654038	-6.89516
16650287	---	-0.134613	6.73955	-0.519068	0.611194	0.737363	-7.49592	-0.353123	6.73955	-1.36164	0.19317	0.359367	-6.29393	0.44655	6.73955	1.72189	0.105387	0.348633	-5.37355	0.25563	6.73955	0.985708	0.339721	0.537488	-6.68679
16650289	---	0.0654733	6.00083	0.173115	0.864848	0.917941	-7.622	0.366917	6.00083	0.970145	0.347172	0.531758	-6.73699	-0.23652	6.00083	-0.62537	0.541012	0.785029	-6.5944	-0.217117	6.00083	-0.574067	0.574327	0.738559	-7.01303
16650291	---	0.0807367	8.87872	0.427101	0.675299	0.786243	-7.54151	0.00315333	8.87872	0.0166813	0.986908	0.993436	-7.22087	-0.0407	8.87872	-0.215305	0.832394	0.936291	-6.77328	-0.253463	8.87872	-1.34083	0.199686	0.378446	-6.28567
16650293	---	-0.159787	9.47118	-0.853389	0.406703	0.562069	-7.25971	-0.0528867	9.47118	-0.282457	0.781406	0.873408	-7.17883	0.03292	9.47118	0.175819	0.862759	0.949848	-6.78138	-0.0587367	9.47118	-0.313701	0.758016	0.862502	-7.13381
16650295	---	0.04127	6.8183	0.169594	0.867568	0.91934	-7.62264	-0.0568567	6.8183	-0.233646	0.81838	0.896183	-7.19213	-0.0788267	6.8183	-0.323929	0.75041	0.901275	-6.7426	-0.357627	6.8183	-1.46963	0.162074	0.328272	-6.11608
16650299	---	1.08991	5.02214	2.89318	0.0110369	0.0311131	-4.09498	0.827357	5.02214	2.19622	0.0440055	0.123641	-5.00218	-0.296613	5.02214	-0.787362	0.443185	0.718875	-6.47786	-0.74373	5.02214	-1.97424	0.066829	0.178625	-5.34856
16650301	---	0.242197	5.98126	0.880473	0.392323	0.547363	-7.23592	0.457973	5.98126	1.6649	0.116422	0.251559	-5.87191	0.150223	5.98126	0.546117	0.592918	0.815825	-6.64218	-0.103133	5.98126	-0.374927	0.712899	0.83441	-7.11164
16650303	---	-0.190487	6.38481	-0.640575	0.531346	0.672906	-7.42264	-0.0319667	6.38481	-0.107499	0.915801	0.954047	-7.21489	0.0261667	6.38481	0.0879941	0.931031	0.975782	-6.79357	-0.101033	6.38481	-0.339758	0.738692	0.851148	-7.12485
16650305	---	0.108193	5.30223	0.44663	0.661445	0.775809	-7.53255	0.36034	5.30223	1.48751	0.157348	0.31209	-6.12637	-0.162507	5.30223	-0.670839	0.512397	0.766794	-6.56423	0.0592833	5.30223	0.244726	0.809945	0.895181	-7.15412
16650307	---	-0.0208567	4.43378	-0.0656631	0.948503	0.969552	-7.63563	0.34354	4.43378	1.08157	0.29632	0.480651	-6.62372	-0.27163	4.43378	-0.855173	0.405745	0.692269	-6.42175	0.01515	4.43378	0.0476968	0.962579	0.980478	-7.18459
16650309	---	-0.150293	5.94262	-0.407725	0.689165	0.796601	-7.55001	-0.0354433	5.94262	-0.0961529	0.924656	0.95893	-7.21612	-0.1342	5.94262	-0.364066	0.720827	0.887615	-6.72817	-0.23522	5.94262	-0.63812	0.532901	0.707572	-6.97286
16650311	---	0.0563967	6.02881	0.246206	0.808819	0.881005	-7.60575	-0.370533	6.02881	-1.61761	0.126324	0.266522	-5.94174	-0.23859	6.02881	-1.04159	0.313899	0.612238	-6.24624	0.170667	6.02881	0.745066	0.467607	0.655151	-6.89689
16650313	---	0.34722	5.54474	1.30119	0.212589	0.350541	-6.78453	0.431463	5.54474	1.61689	0.126481	0.266734	-5.9428	-0.08972	5.54474	-0.336221	0.741305	0.897167	-6.73836	0.303657	5.54474	1.13794	0.272781	0.467267	-6.52743
16650315	---	-0.147167	7.10571	-0.617497	0.546055	0.685372	-7.43769	0.2333	7.10571	0.978904	0.342965	0.527396	-6.72848	-0.73278	7.10571	-3.07467	0.00761574	0.068683	-2.94205	-0.291817	7.10571	-1.22443	0.239443	0.427502	-6.42832
16650325	---	-0.85917	6.61171	-4.04602	0.00103168	0.00394073	-1.73846	-0.312723	6.61171	-1.47268	0.161258	0.316805	-6.14669	0.168163	6.61171	0.791918	0.440603	0.71711	-6.47422	0.455783	6.61171	2.14638	0.0483928	0.141628	-5.05531
16650327	---	-0.968603	7.40216	-4.51357	0.000400002	0.00171494	-0.776941	-0.491877	7.40216	-2.29208	0.0365881	0.107895	-4.8312	0.09873	7.40216	0.46007	0.651984	0.850712	-6.687	-0.35886	7.40216	-1.67224	0.114947	0.260334	-5.82629
16650329	---	-0.569333	8.36128	-2.9688	0.00945916	0.0273047	-3.94464	-0.656287	8.36128	-3.42222	0.00372351	0.0180811	-2.62712	0.29384	8.36128	1.53223	0.146029	0.414687	-5.64951	-0.322647	8.36128	-1.68245	0.112923	0.257246	-5.811
16650331	---	-0.688987	7.74443	-2.59394	0.020192	0.0519894	-4.67775	-0.531827	7.74443	-2.00225	0.0634479	0.162218	-5.33619	0.24638	7.74443	0.927585	0.368131	0.661945	-6.35722	-0.36753	7.74443	-1.3837	0.186452	0.361251	-6.23056
16650333	---	-0.633757	8.39778	-2.67823	0.0170535	0.0450708	-4.51581	-0.39416	8.39778	-1.6657	0.11626	0.251367	-5.87071	0.44684	8.39778	1.88833	0.0782367	0.296201	-5.11388	-0.157467	8.39778	-0.665447	0.515744	0.694084	-6.9545
16650335	---	-0.933627	9.81106	-5.22384	9.89022e-05	0.000501816	0.653115	-0.294437	9.81106	-1.64744	0.119998	0.256763	-5.89786	0.220943	9.81106	1.23622	0.235154	0.531647	-6.03156	-0.177007	9.81106	-0.99039	0.337502	0.535433	-6.68219
16650337	---	-1.31866	7.63836	-4.42368	0.000479225	0.00201249	-0.960911	-0.320047	7.63836	-1.07366	0.29974	0.483891	-6.63211	-0.0263367	7.63836	-0.0883514	0.930752	0.975748	-6.79353	-0.60867	7.63836	-2.0419	0.0589285	0.163142	-5.23494
16650341	---	0.05669	6.8979	0.239276	0.81409	0.884209	-7.60753	-0.0773667	6.8979	-0.326548	0.748467	0.85183	-7.16468	-0.06426	6.8979	-0.271228	0.789868	0.919397	-6.75901	-0.0157	6.8979	-0.0662663	0.94803	0.973263	-7.18346
16650343	---	-0.30576	6.53576	-1.5093	0.151745	0.271577	-6.50955	0.14744	6.53576	0.727795	0.477811	0.650715	-6.94502	-0.3781	6.53576	-1.86638	0.0814179	0.303654	-5.14899	0.04405	6.53576	0.21744	0.83076	0.908293	-7.16078
16650345	---	-0.251617	5.72717	-1.41829	0.176301	0.304286	-6.63365	0.00706667	5.72717	0.0398326	0.968745	0.983265	-7.22017	-0.0423767	5.72717	-0.238864	0.814404	0.929381	-6.76766	-0.114213	5.72717	-0.643786	0.529317	0.704708	-6.96912
16650347	---	-0.0843433	9.94428	-0.348798	0.732029	0.828333	-7.57349	0.0610667	9.94428	0.252539	0.804011	0.887529	-7.18728	-0.333067	9.94428	-1.37738	0.188356	0.47464	-5.85727	-0.229827	9.94428	-0.950439	0.356771	0.554036	-6.72086
16650349	---	-0.920203	7.71723	-4.84847	0.000205503	0.000955701	-0.0968462	-0.0529367	7.71723	-0.278918	0.78407	0.874976	-7.17988	-0.14811	7.71723	-0.780378	0.447162	0.721722	-6.4834	-0.13614	7.71723	-0.717309	0.484071	0.667917	-6.91767
16650351	---	-0.365307	6.47815	-1.64746	0.119994	0.22635	-6.31045	-0.413557	6.47815	-1.86505	0.081614	0.19485	-5.56157	-0.552453	6.47815	-2.49145	0.024757	0.147227	-4.06442	-0.330247	6.47815	-1.48934	0.156869	0.321266	-6.08908
16650355	---	-1.46087	6.30739	-3.43104	0.00365639	0.011964	-3.0075	-0.608087	6.30739	-1.42817	0.173485	0.33371	-6.20677	0.259697	6.30739	0.609931	0.550925	0.790622	-6.60419	0.3114	6.30739	0.731363	0.475691	0.661569	-6.90724
16650361	---	-0.869977	9.40103	-4.90083	0.000185384	0.000871008	0.00862632	-0.382747	9.40103	-2.15612	0.0475047	0.130953	-5.0726	-0.08798	9.40103	-0.495617	0.627259	0.837133	-6.66938	0.0397067	9.40103	0.223679	0.825988	0.905723	-7.15932
16650363	---	-1.02614	8.88359	-6.52494	9.03985e-06	6.20404e-05	3.12262	-0.200673	8.88359	-1.27603	0.221116	0.394233	-6.40126	0.0174433	8.88359	0.110918	0.913134	0.96866	-6.79117	-0.146553	8.88359	-0.931895	0.36597	0.563205	-6.73834
16650365	---	-0.923237	8.72011	-5.51257	5.70305e-05	0.000309527	1.21949	-0.302577	8.72011	-1.80666	0.0906672	0.210789	-5.65448	-0.0406833	8.72011	-0.242917	0.81132	0.928951	-6.76664	0.00118333	8.72011	0.00706558	0.994455	0.997192	-7.18577
16650367	---	-0.548107	6.14524	-2.31552	0.034962	0.0829105	-5.19732	-0.47388	6.14524	-2.00194	0.0634845	0.162277	-5.33671	0.19403	6.14524	0.819694	0.425069	0.706863	-6.45164	-0.316017	6.14524	-1.33504	0.201533	0.380838	-6.29301
16650369	---	-1.44851	7.90827	-6.28495	1.38126e-05	8.97085e-05	2.68369	-0.636313	7.90827	-2.76091	0.014435	0.0529548	-3.95029	-0.0438233	7.90827	-0.190146	0.851713	0.944639	-6.77863	-0.0684967	7.90827	-0.297202	0.770339	0.870236	-7.13912
16650371	---	-0.91253	9.021	-5.41178	6.90294e-05	0.000365787	1.02289	-0.326907	9.021	-1.93873	0.0713483	0.176656	-5.44174	-0.107953	9.021	-0.64022	0.531571	0.778321	-6.58477	-0.0383067	9.021	-0.227179	0.823315	0.904057	-7.15849
16650373	---	-0.827607	5.82562	-1.64216	0.121097	0.227965	-6.31831	0.04116	5.82562	0.0816709	0.935975	0.964961	-7.21748	0.0852333	5.82562	0.169122	0.867932	0.951881	-6.7826	-0.59754	5.82562	-1.18566	0.253978	0.445608	-6.4735
16650375	---	-1.16998	6.72994	-3.66353	0.00226335	0.0078556	-2.52887	-0.371177	6.72994	-1.16226	0.26307	0.443931	-6.53512	0.0848267	6.72994	0.265617	0.794106	0.921063	-6.76059	0.434483	6.72994	1.36049	0.193526	0.370325	-6.26056
16650377	---	-0.786273	6.71188	-4.99478	0.00015422	0.000739424	0.197189	-0.45016	6.71188	-2.85963	0.0118166	0.0452983	-3.75731	0.13068	6.71188	0.830142	0.419317	0.702588	-6.44296	-0.00539667	6.71188	-0.0342822	0.973099	0.986446	-7.18517
16650379	---	-0.999193	6.37243	-4.10282	0.000918684	0.00356262	-1.62117	-0.816293	6.37243	-3.3518	0.00430565	0.0203384	-2.77061	0.00241333	6.37243	0.00990946	0.992223	0.997123	-6.79759	0.180347	6.37243	0.740527	0.470276	0.657129	-6.90034
16650381	---	-1.20886	7.50138	-5.32765	8.10398e-05	0.000421807	0.85787	-0.37942	7.50138	-1.67216	0.114962	0.249481	-5.86106	-0.0162567	7.50138	-0.0716457	0.943819	0.980296	-6.79494	-0.10726	7.50138	-0.472712	0.643141	0.788324	-7.06824
16650383	---	-0.502397	8.18471	-2.34966	0.0327138	0.078352	-5.13502	-0.353	8.18471	-1.65094	0.119272	0.255678	-5.89266	-0.23676	8.18471	-1.1073	0.285394	0.585675	-6.17723	-0.0677433	8.18471	-0.316829	0.755687	0.861401	-7.13277
16650385	---	-0.86443	6.87212	-4.29503	0.000621467	0.00252885	-1.22506	-0.39436	6.87212	-1.95943	0.0686811	0.171879	-5.40757	0.10697	6.87212	0.531494	0.602764	0.821723	-6.65032	0.493297	6.87212	2.45101	0.0268162	0.0904279	-4.50621
16650387	---	-0.889573	8.47669	-3.51095	0.0031005	0.0103546	-2.84331	-0.37236	8.47669	-1.46962	0.162074	0.31802	-6.15087	-0.0205767	8.47669	-0.0812117	0.936334	0.977684	-6.79417	-0.0476867	8.47669	-0.188209	0.853205	0.922042	-7.16704
16650389	---	-0.695103	7.59663	-2.50466	0.0241174	0.0604528	-4.84706	-0.24226	7.59663	-0.872934	0.396291	0.578613	-6.82691	0.0291167	7.59663	0.104916	0.917816	0.970733	-6.79185	0.0867	7.59663	0.312406	0.758981	0.863136	-7.13424
16650391	---	-0.876057	9.48495	-3.94235	0.00127562	0.00474966	-1.95268	-0.16981	9.48495	-0.764164	0.456479	0.633384	-6.91728	-0.257537	9.48495	-1.15894	0.264378	0.56336	-6.12049	-0.241737	9.48495	-1.08784	0.293628	0.490196	-6.58204
16650393	---	-0.987693	7.46587	-5.72478	3.83182e-05	0.000218559	1.62939	-0.368167	7.46587	-2.13393	0.04955	0.135211	-5.11126	0.12641	7.46587	0.732686	0.474907	0.74081	-6.51999	-0.09903	7.46587	-0.573989	0.574379	0.738559	-7.01308
16650395	---	-1.11915	8.18833	-4.44028	0.000463472	0.00195361	-0.926902	-0.428627	8.18833	-1.7006	0.109398	0.240621	-5.81828	-0.14424	8.18833	-0.572281	0.575506	0.805699	-6.62709	-0.0565267	8.18833	-0.224273	0.825534	0.905557	-7.15918
16650397	---	-0.50483	7.64328	-2.24848	0.0398044	0.0927535	-5.31837	-0.396937	7.64328	-1.76793	0.0971521	0.221289	-5.71506	0.03625	7.64328	0.161455	0.873863	0.953986	-6.78393	0.155377	7.64328	0.692037	0.499359	0.680318	-6.93594
16650399	---	-1.01092	8.09908	-5.65134	4.39416e-05	0.000246271	1.48817	-0.219177	8.09908	-1.22526	0.23914	0.416044	-6.46226	-0.08772	8.09908	-0.490381	0.630874	0.838981	-6.67206	0.08653	8.09908	0.483728	0.635479	0.782511	-7.06274
16650401	---	-1.37775	5.91181	-3.23824	0.00544117	0.0169067	-3.40148	-0.72501	5.91181	-1.70405	0.108739	0.239492	-5.81305	-0.189413	5.91181	-0.445195	0.662459	0.856974	-6.69399	0.0745967	5.91181	0.175331	0.863136	0.927643	-7.16952
16650403	---	-1.07964	8.06153	-5.99382	2.33481e-05	0.000141998	2.14087	-0.63237	8.06153	-3.51073	0.00310193	0.0156836	-2.44627	0.31077	8.06153	1.7253	0.104757	0.347601	-5.36839	0.243	8.06153	1.34906	0.197088	0.37529	-6.27519
16650405	---	-0.960547	9.21684	-4.97399	0.000160618	0.000765825	0.155524	-0.28849	9.21684	-1.49388	0.155691	0.309943	-6.11759	-0.0640433	9.21684	-0.331635	0.744697	0.898876	-6.73996	0.07909	9.21684	0.409551	0.687854	0.818605	-7.0974
16650407	---	-0.911343	7.31008	-3.18239	0.00610401	0.0186434	-3.51489	-0.523687	7.31008	-1.8287	0.0871503	0.204947	-5.61963	0.186237	7.31008	0.650334	0.525193	0.774922	-6.57808	0.129493	7.31008	0.452187	0.657526	0.798252	-7.07816
16650409	---	-1.01044	6.16694	-4.59313	0.000341101	0.00149077	-0.614565	-0.308867	6.16694	-1.40401	0.180434	0.34302	-6.23879	-0.157107	6.16694	-0.714158	0.485962	0.747899	-6.53362	-0.324663	6.16694	-1.47582	0.160424	0.325973	-6.10763
16650411	---	-1.08451	6.865	-3.52782	0.00299442	0.0100431	-2.8086	-0.550147	6.865	-1.78958	0.0934786	0.215309	-5.6813	0.00852	6.865	0.0277148	0.978251	0.992921	-6.79724	0.0554367	6.865	0.18033	0.859277	0.925569	-7.16858
16650413	---	-0.503737	7.26647	-2.62744	0.0188832	0.0491605	-4.61361	0.110243	7.26647	0.575019	0.5737	0.729178	-7.04762	-0.02582	7.26647	-0.134675	0.894638	0.962082	-6.7881	0.207927	7.26647	1.08453	0.295049	0.491726	-6.58558
16650415	---	-1.00627	9.56078	-4.67606	0.00028912	0.00128953	-0.445831	-0.338607	9.56078	-1.57348	0.136206	0.281232	-6.00562	0.119703	9.56078	0.556252	0.586142	0.812172	-6.63642	0.0390733	9.56078	0.181571	0.858321	0.925072	-7.16834
16650417	---	-0.640077	8.61221	-3.83022	0.00160585	0.00581535	-2.18449	-0.13634	8.61221	-0.815859	0.427192	0.60721	-6.8757	-0.0261933	8.61221	-0.156741	0.877514	0.955397	-6.78472	-0.00106667	8.61221	-0.00638294	0.99499	0.997511	-7.18577
16650419	---	-0.518367	7.42018	-2.65224	0.0179675	0.0471394	-4.56594	-0.147733	7.42018	-0.755882	0.461284	0.637617	-6.92371	-0.260737	7.42018	-1.33407	0.201843	0.492276	-5.91234	-0.30998	7.42018	-1.58602	0.133333	0.28796	-5.95288
16650421	---	-1.40658	6.90691	-4.27803	0.000643261	0.00260373	-1.26005	-0.26992	6.90691	-0.820947	0.424376	0.60447	-6.87147	0.07697	6.90691	0.2341	0.818034	0.930351	-6.76884	0.42674	6.90691	1.29791	0.213687	0.396044	-6.33948
16650423	---	-0.13162	5.83385	-0.337518	0.740346	0.833924	-7.57757	0.288093	5.83385	0.738768	0.471312	0.646423	-6.93679	-0.33837	5.83385	-0.867695	0.399065	0.686868	-6.41093	-0.121197	5.83385	-0.310789	0.760186	0.863935	-7.13477
16650425	---	-0.718113	6.73962	-2.66139	0.0176402	0.046397	-4.5483	-0.0737867	6.73962	-0.27346	0.788183	0.877918	-7.18147	-0.02554	6.73962	-0.0946536	0.925828	0.973792	-6.79293	0.103553	6.73962	0.383778	0.706462	0.830785	-7.10812
16650427	---	-0.55986	8.19648	-2.55484	0.0218294	0.0555476	-4.75219	-0.446273	8.19648	-2.0365	0.0595257	0.154981	-5.27846	0.16396	8.19648	0.748208	0.465765	0.734057	-6.50831	0.460353	8.19648	2.10076	0.0527601	0.150569	-5.13436
16650429	---	-0.614917	7.10036	-4.31476	0.000597128	0.00244249	-1.1845	-0.239227	7.10036	-1.67861	0.11368	0.247651	-5.8514	-0.127383	7.10036	-0.893827	0.385361	0.675328	-6.38789	0.10849	7.10036	0.761255	0.458163	0.64687	-6.88444
16650431	---	-0.70764	8.25629	-3.8625	0.0015028	0.00547958	-2.11777	-0.344717	8.25629	-1.88156	0.0792056	0.190615	-5.53497	0.27269	8.25629	1.48842	0.15711	0.430671	-5.70998	0.34272	8.25629	1.87066	0.0807886	0.203865	-5.51804
16650435	---	-1.19491	5.78733	-4.42738	0.000475675	0.00199944	-0.953348	-0.31127	5.78733	-1.15331	0.266611	0.447908	-6.54521	-0.214113	5.78733	-0.79333	0.439805	0.716733	-6.47309	0.0413933	5.78733	0.15337	0.880126	0.937108	-7.17334
16650437	---	-1.47219	6.81826	-4.88922	0.000189662	0.000889139	-0.0147338	-0.430307	6.81826	-1.42907	0.173231	0.333345	-6.20557	0.0583	6.81826	0.193617	0.849042	0.94383	-6.77793	-0.0353433	6.81826	-0.117377	0.9081	0.951887	-7.17849
16650439	---	-0.771543	6.89255	-3.38805	0.00399548	0.0129246	-3.09563	-0.521633	6.89255	-2.29063	0.0366913	0.108137	-4.83382	-0.08064	6.89255	-0.354112	0.728124	0.891583	-6.7319	-0.236213	6.89255	-1.03728	0.315842	0.513865	-6.63502
16650441	---	-0.745773	6.90268	-2.93799	0.0100735	0.0288013	-4.00603	-0.318717	6.90268	-1.25559	0.22824	0.402694	-6.42607	-0.0518867	6.90268	-0.204408	0.840749	0.940226	-6.77568	-0.0756833	6.90268	-0.298156	0.769625	0.869964	-7.13882
16650443	---	-0.54938	8.05809	-2.02162	0.0612017	0.132091	-5.71407	-0.178117	8.05809	-0.655439	0.521991	0.688674	-6.99645	0.0829133	8.05809	0.305107	0.764426	0.906996	-6.74879	-0.04538	8.05809	-0.166991	0.869581	0.930882	-7.17103
16650445	---	-0.672193	7.28771	-3.3531	0.00429415	0.0137661	-3.16717	-0.183223	7.28771	-0.913973	0.375014	0.558252	-6.78998	-0.0899	7.28771	-0.448448	0.660162	0.855475	-6.69248	-0.114293	7.28771	-0.570129	0.576928	0.740349	-7.01537
16650447	---	-0.30426	5.51959	-1.33807	0.200564	0.335141	-6.73811	-0.31038	5.51959	-1.36499	0.192139	0.358058	-6.28962	-0.0406833	5.51959	-0.178917	0.860368	0.948846	-6.78081	-0.361737	5.51959	-1.59084	0.132242	0.28636	-5.94593
16650449	---	-0.684127	7.73569	-2.55857	0.021668	0.0551915	-4.74511	-0.550133	7.73569	-2.05744	0.0572382	0.150415	-5.24289	0.447167	7.73569	1.67236	0.114924	0.365205	-5.44778	0.22839	7.73569	0.854156	0.406291	0.601835	-6.80822
16650451	---	-0.642803	9.14155	-2.80933	0.0130872	0.0359775	-4.26037	-0.0937267	9.14155	-0.409626	0.6878	0.813268	-7.13255	0.292243	9.14155	1.27723	0.220703	0.514754	-5.98248	0.187783	9.14155	0.820695	0.424516	0.618167	-6.8366
16650453	---	-0.41596	8.50743	-2.71879	0.0157163	0.0421232	-4.43722	-0.00432667	8.50743	-0.0282798	0.977807	0.988109	-7.22059	0.358707	8.50743	2.34457	0.03304	0.176532	-4.3331	0.314543	8.50743	2.05591	0.057403	0.159852	-5.21114
16650455	---	-1.13718	6.74792	-3.21562	0.00570055	0.0176034	-3.44745	-0.12219	6.74792	-0.345517	0.734445	0.843208	-7.15798	-0.167543	6.74792	-0.473763	0.642408	0.845903	-6.68036	-0.0313667	6.74792	-0.0886957	0.930483	0.964228	-7.18162
16650457	---	-0.89602	8.33592	-3.37073	0.0041408	0.0133409	-3.13109	-0.481337	8.33592	-1.81074	0.0900071	0.209846	-5.64805	-0.00016	8.33592	-0.000601903	0.999528	0.999722	-6.79764	-0.00816667	8.33592	-0.0307221	0.975891	0.987833	-7.18529
16650459	---	-1.02314	9.50409	-3.75775	0.00186405	0.00661877	-2.33428	-0.15725	9.50409	-0.577542	0.572037	0.728016	-7.04611	0.340283	9.50409	1.24978	0.230297	0.525827	-6.01548	0.523923	9.50409	1.92425	0.0732696	0.190235	-5.43105
16650461	---	-0.760317	7.25634	-2.82664	0.0126356	0.0349092	-4.22635	-0.397713	7.25634	-1.47858	0.159692	0.315059	-6.13862	-0.0233067	7.25634	-0.0866475	0.932084	0.976153	-6.79369	-0.450927	7.25634	-1.67642	0.114115	0.25905	-5.82004
16650463	---	-0.995677	7.58132	-3.4088	0.00382807	0.0124501	-3.05312	-0.45622	7.58132	-1.56191	0.138902	0.285231	-6.02215	0.04611	7.58132	0.157862	0.876645	0.955056	-6.78453	0.199367	7.58132	0.682551	0.505169	0.684973	-6.94264
16650465	---	-0.36332	8.83295	-2.22732	0.0414581	0.0959768	-5.3562	0.512693	8.83295	3.14305	0.00661823	0.0285715	-3.19319	0.0938733	8.83295	0.575488	0.57339	0.804333	-6.6252	0.709173	8.83295	4.34756	0.000558793	0.00449239	-0.698496
16650467	---	-0.927927	5.58406	-3.25888	0.00521468	0.0163083	-3.35947	0.148343	5.58406	0.520982	0.609892	0.75718	-7.0784	-0.375477	5.58406	-1.31867	0.206819	0.497958	-5.93157	0.625983	5.58406	2.19845	0.043818	0.131505	-4.964
16650469	---	-0.34638	5.39372	-1.01823	0.324518	0.478544	-7.10469	0.147293	5.39372	0.432987	0.671111	0.801046	-7.12224	-0.450477	5.39372	-1.32423	0.205011	0.49649	-5.92465	0.27244	5.39372	0.800871	0.435557	0.627366	-6.85292
16650471	---	-1.04947	7.65207	-3.57161	0.00273576	0.009275	-2.71843	0.37526	7.65207	1.2771	0.220746	0.393768	-6.39995	-0.241503	7.65207	-0.821897	0.423852	0.705925	-6.44982	0.647	7.65207	2.2019	0.0435296	0.130868	-4.95792
16650473	---	-0.38905	7.61913	-2.43477	0.027688	0.0679325	-4.9779	0.0112067	7.61913	0.0701341	0.945002	0.969685	-7.21841	0.112023	7.61913	0.70107	0.493862	0.75423	-6.54306	0.438397	7.61913	2.74359	0.014949	0.0580528	-3.95022
16650475	---	-0.66134	8.04197	-3.19385	0.00596173	0.0182754	-3.49164	0.15685	8.04197	0.757486	0.460351	0.636861	-6.92247	0.355677	8.04197	1.71769	0.106169	0.350285	-5.3799	0.84301	8.04197	4.0712	0.000979931	0.00703308	-1.26373
16650479	---	0.330807	9.75456	0.413889	0.684742	0.793318	-7.54735	0.143503	9.75456	0.179544	0.859884	0.922364	-7.20394	-0.23955	9.75456	-0.299713	0.768459	0.909195	-6.75049	-0.0529267	9.75456	-0.0662192	0.948067	0.973273	-7.18347
16650489	---	0.1258	2.86046	0.501794	0.623009	0.746522	-7.50514	0.22879	2.86046	0.912603	0.375711	0.558949	-6.79124	-0.587953	2.86046	-2.34524	0.0329967	0.176379	-4.33188	-0.534493	2.86046	-2.132	0.0497322	0.144528	-5.08033
16650513	---	0.40864	4.13712	1.94136	0.0710041	0.149012	-5.84837	0.308333	4.13712	1.46483	0.163363	0.319887	-6.1574	-0.40066	4.13712	-1.90345	0.0761098	0.291639	-5.08955	-0.41441	4.13712	-1.96877	0.0675071	0.179824	-5.35764
16650523	---	-0.0928133	7.60283	-0.537536	0.598686	0.727285	-7.48573	-0.362587	7.60283	-2.09995	0.0528405	0.141821	-5.17007	-0.820443	7.60283	-4.75166	0.000248822	0.00643667	0.429471	-1.27726	7.60283	-7.39737	2.06804e-06	5.68475e-05	5.00862
16650529	---	0.0100667	6.99865	0.0546845	0.957103	0.974477	-7.63633	0.204777	6.99865	1.1124	0.283267	0.466294	-6.59051	-0.07546	6.99865	-0.409917	0.687591	0.871052	-6.70968	0.0933933	6.99865	0.507335	0.619207	0.770797	-7.05054
16650533	---	-0.655963	5.87005	-2.41132	0.0289947	0.0706312	-5.02145	-0.24546	5.87005	-0.902309	0.380981	0.563973	-6.80063	-0.05434	5.87005	-0.199754	0.844323	0.941633	-6.77666	-0.526433	5.87005	-1.93517	0.0718167	0.187504	-5.41314
16650535	---	-0.870573	7.28415	-2.45609	0.0265491	0.0655907	-4.93817	-0.178383	7.28415	-0.50326	0.622002	0.766216	-7.08786	-0.0412767	7.28415	-0.116451	0.908821	0.966964	-6.7905	-0.35984	7.28415	-1.01519	0.325916	0.523968	-6.65747
16650537	---	-0.998207	7.43497	-3.09284	0.00733714	0.0218762	-3.6959	-0.03448	7.43497	-0.106833	0.91632	0.954223	-7.21497	-0.21534	7.43497	-0.667208	0.51465	0.768398	-6.56671	-0.48148	7.43497	-1.49182	0.156227	0.320514	-6.08567
16650539	---	-1.16953	7.62638	-3.4167	0.00376619	0.012271	-3.03692	-0.07303	7.62638	-0.213351	0.833891	0.906179	-7.19692	-0.10832	7.62638	-0.316448	0.75597	0.903815	-6.7451	-0.52485	7.62638	-1.53331	0.145766	0.305696	-6.02792
16650541	---	-1.25027	7.66372	-5.495	5.89553e-05	0.000318917	1.1853	-0.189687	7.66372	-0.833684	0.417379	0.597972	-6.86078	-0.06976	7.66372	-0.306599	0.763312	0.906753	-6.74831	-0.348623	7.66372	-1.53222	0.146032	0.306058	-6.02944
16650543	---	-1.24433	6.21772	-3.79388	0.00173048	0.00620561	-2.25962	-0.262513	6.21772	-0.800387	0.435829	0.614651	-6.88841	-0.103593	6.21772	-0.31585	0.756416	0.904064	-6.7453	-0.421947	6.21772	-1.28649	0.217538	0.400711	-6.35356
16650545	---	-0.659723	6.82744	-2.16783	0.0464574	0.10537	-5.4616	0.0823967	6.82744	0.270753	0.790226	0.879163	-7.18225	0.0322367	6.82744	0.105929	0.917025	0.970267	-6.79174	-0.26887	6.82744	-0.883499	0.390739	0.587313	-6.78248
16650547	---	-0.269157	4.75826	-0.698239	0.495581	0.642364	-7.38277	-0.01602	4.75826	-0.0415587	0.967392	0.982688	-7.2201	-0.264117	4.75826	-0.685165	0.503564	0.761945	-6.5543	-0.3398	4.75826	-0.8815	0.391785	0.588175	-6.78426
16650549	---	-1.14286	7.53663	-4.30175	0.000613068	0.00249947	-1.21125	-0.122133	7.53663	-0.459713	0.652235	0.787585	-7.10976	-0.0772233	7.53663	-0.29067	0.775235	0.912317	-6.75329	-0.459827	7.53663	-1.7308	0.103748	0.242341	-5.7377
16650551	---	-0.387353	4.57538	-1.10346	0.287006	0.437693	-7.0152	-0.12992	4.57538	-0.370105	0.716415	0.831778	-7.14873	-0.28678	4.57538	-0.816954	0.426585	0.707933	-6.4539	-1.04152	4.57538	-2.96699	0.00949417	0.0410708	-3.51178
16650553	---	-0.409887	5.85494	-1.59146	0.132102	0.243629	-6.39264	0.288723	5.85494	1.12102	0.279692	0.46271	-6.58107	-0.316177	5.85494	-1.22762	0.238279	0.535324	-6.0417	-0.333817	5.85494	-1.29611	0.21429	0.396794	-6.34171
16650555	---	-0.182403	3.25378	-0.550921	0.589701	0.720202	-7.47813	-0.09387	3.25378	-0.28352	0.780607	0.873003	-7.17851	0.89918	3.25378	2.71583	0.0158102	0.111002	-3.64162	-0.0980367	3.25378	-0.296104	0.771161	0.870782	-7.13946
16650559	---	-0.263227	5.51776	-0.774084	0.450764	0.602221	-7.32545	0.01942	5.51776	0.0571094	0.955203	0.975682	-7.21929	-0.249367	5.51776	-0.733325	0.474529	0.740444	-6.51951	-0.99487	5.51776	-2.92566	0.0103299	0.0438601	-3.59363
16650561	---	-0.202573	5.8059	-0.725113	0.479407	0.628133	-7.36309	0.140273	5.8059	0.502109	0.622792	0.766691	-7.08846	0.366073	5.8059	1.31036	0.209546	0.501824	-5.94189	0.08552	5.8059	0.306119	0.76367	0.866093	-7.13629
16650563	---	-0.48498	4.49199	-1.097	0.28973	0.440537	-7.02219	0.175213	4.49199	0.396325	0.697378	0.819703	-7.13818	0.0543633	4.49199	0.122968	0.903745	0.965404	-6.78968	-0.0310433	4.49199	-0.0702187	0.944936	0.971693	-7.18318
16650567	---	-0.645683	3.23284	-1.16358	0.262552	0.410497	-6.9484	-0.153573	3.23284	-0.276752	0.785702	0.876065	-7.18051	0.318323	3.23284	0.573645	0.574605	0.805032	-6.62629	-0.47212	3.23284	-0.8508	0.408095	0.603591	-6.81111
16650569	---	-1.20344	4.89956	-3.40778	0.00383608	0.0124706	-3.05519	-0.678803	4.89956	-1.92217	0.0735488	0.180801	-5.46892	0.46157	4.89956	1.30703	0.210648	0.503221	-5.94601	-0.35097	4.89956	-0.993843	0.335871	0.533992	-6.67878
16650571	---	-1.4124	8.09461	-4.20465	0.000746586	0.00296244	-1.41113	-0.442853	8.09461	-1.31836	0.206922	0.376482	-6.34889	-0.08098	8.09461	-0.241075	0.812722	0.929233	-6.76711	-0.531913	8.09461	-1.58349	0.133909	0.288795	-5.95653
16650573	---	-0.48403	5.62571	-2.09663	0.0531721	0.117799	-5.58576	-0.40882	5.62571	-1.77085	0.0966486	0.220429	-5.71051	-0.18531	5.62571	-0.802692	0.434535	0.713529	-6.46555	-0.354667	5.62571	-1.53628	0.145039	0.304462	-6.02373
16650575	---	-0.356513	7.52114	-1.82941	0.0870399	0.175631	-6.03014	0.28378	7.52114	1.45618	0.165704	0.322859	-6.16913	0.229623	7.52114	1.17828	0.256817	0.554805	-6.09868	0.05961	7.52114	0.305882	0.763848	0.866213	-7.13636
16650577	---	-0.413993	6.16282	-1.67129	0.115138	0.218998	-6.27487	0.159927	6.16282	0.645622	0.528159	0.693945	-7.00304	-0.00815333	6.16282	-0.0329149	0.974171	0.991115	-6.79707	-0.122473	6.16282	-0.494424	0.628082	0.777223	-7.05729
16650583	---	-0.314193	6.95103	-1.98684	0.0652885	0.139179	-5.77267	0.337747	6.95103	2.13578	0.049377	0.134826	-5.10806	0.144133	6.95103	0.911443	0.376303	0.669021	-6.37202	-0.147343	6.95103	-0.931742	0.366046	0.563226	-6.73848
16650589	---	-0.556847	6.57414	-3.17327	0.00621957	0.0189578	-3.53337	-0.00982	6.57414	-0.0559607	0.956103	0.976214	-7.21936	-0.137117	6.57414	-0.781379	0.446591	0.721287	-6.48261	-0.0661567	6.57414	-0.377003	0.711387	0.833453	-7.11082
16650591	---	-0.31035	7.00238	-1.5095	0.151693	0.27153	-6.50926	0.208863	7.00238	1.01589	0.325596	0.509907	-6.69179	0.164587	7.00238	0.800529	0.435749	0.714312	-6.4673	0.212623	7.00238	1.03417	0.317243	0.515238	-6.6382
16650593	---	-0.0969133	5.32136	-0.354114	0.728122	0.82544	-7.57152	0.33743	5.32136	1.23294	0.236342	0.412543	-6.45316	0.1375	5.32136	0.502414	0.622582	0.834018	-6.66587	-0.35252	5.32136	-1.28808	0.216998	0.400043	-6.35161
16650597	---	0.23075	6.84648	1.02503	0.321399	0.475266	-7.09778	0.695213	6.84648	3.08826	0.00740644	0.0312158	-3.30324	-0.291363	6.84648	-1.29429	0.214902	0.508613	-5.96169	-0.0329233	6.84648	-0.146251	0.885647	0.940377	-7.17446
16650599	---	-0.102647	5.70444	-0.436315	0.668747	0.781215	-7.53733	0.13113	5.70444	0.557387	0.585385	0.737888	-7.05798	0.0132533	5.70444	0.0563352	0.955809	0.984387	-6.79597	-0.515797	5.70444	-2.19247	0.0443226	0.132512	-4.97456
16650601	---	-0.09441	9.9934	-0.489275	0.631638	0.753481	-7.51163	0.478643	9.9934	2.48055	0.0252969	0.0814874	-4.48518	0.0662367	9.9934	0.343268	0.736102	0.894358	-6.73585	0.32049	9.9934	1.66092	0.117228	0.26368	-5.84317
16650609	---	-0.0759733	6.73456	-0.241429	0.812452	0.88325	-7.60699	-0.286687	6.73456	-0.911037	0.37651	0.559721	-6.79268	-0.394173	6.73456	-1.25261	0.229293	0.524722	-6.01211	-0.374767	6.73456	-1.19094	0.251959	0.443134	-6.46742
16650611	---	-0.60428	6.11975	-1.90212	0.0762947	0.157982	-5.91284	-0.658583	6.11975	-2.07305	0.0555857	0.147231	-5.21625	-0.0217833	6.11975	-0.0685684	0.946228	0.981173	-6.79517	0.02783	6.11975	0.0876018	0.931338	0.964694	-7.18173
16650613	---	-0.916703	7.03423	-2.29153	0.0366272	0.0862978	-5.24082	-0.6829	7.03423	-1.70708	0.108164	0.23856	-5.80846	-0.294857	7.03423	-0.737069	0.472315	0.738823	-6.51671	-0.620887	7.03423	-1.55206	0.141234	0.299184	-6.00143
16650615	---	-0.0325967	8.68583	-0.171328	0.866228	0.91862	-7.62233	-0.14529	8.68583	-0.763642	0.456781	0.63368	-6.91769	-0.198503	8.68583	-1.04333	0.31312	0.611842	-6.24446	-0.46998	8.68583	-2.47021	0.0258192	0.0879124	-4.47049
16650617	---	0.01135	8.33056	0.0446992	0.964929	0.979625	-7.63686	-0.120467	8.33056	-0.474429	0.641944	0.780807	-7.10257	-0.0192333	8.33056	-0.0757458	0.94061	0.979135	-6.79462	-0.660597	8.33056	-2.6016	0.0198852	0.0720184	-4.22302
16650619	---	-0.0326833	7.65447	-0.0930468	0.927083	0.95698	-7.63332	-0.09252	7.65447	-0.263397	0.795785	0.882469	-7.18432	-0.222583	7.65447	-0.633677	0.535719	0.781613	-6.58904	-0.524643	7.65447	-1.49362	0.15576	0.319792	-6.08319
16650621	---	0.0927667	8.11303	0.326796	0.748283	0.839195	-7.58133	-0.0896667	8.11303	-0.315875	0.756397	0.857224	-7.16829	-0.243227	8.11303	-0.856832	0.404855	0.691659	-6.42033	-0.48525	8.11303	-1.70943	0.10772	0.248875	-5.77027
16650623	---	-0.229737	7.33281	-0.98001	0.342436	0.49722	-7.14279	-0.0227967	7.33281	-0.097246	0.923803	0.958347	-7.216	-0.884013	7.33281	-3.77102	0.00181381	0.0261611	-1.5414	-0.724027	7.33281	-3.08855	0.00740198	0.0339324	-3.26937
16650625	---	-0.09701	6.95986	-0.532771	0.601901	0.73001	-7.48839	-0.133943	6.95986	-0.735606	0.473179	0.647734	-6.93917	-0.258037	6.95986	-1.41712	0.176637	0.458269	-5.80556	-0.125383	6.95986	-0.688595	0.501463	0.681999	-6.93838
16650627	---	-0.164303	8.18747	-0.958426	0.352858	0.507774	-7.16373	0.0956267	8.18747	0.557817	0.585099	0.737689	-7.05774	-0.0427733	8.18747	-0.249509	0.806311	0.926683	-6.76494	-0.311843	8.18747	-1.81907	0.0886721	0.217682	-5.60035
16650629	---	-0.365753	7.20104	-1.66159	0.117092	0.222038	-6.28939	-0.542277	7.20104	-2.46353	0.026162	0.0836837	-4.51692	-0.18366	7.20104	-0.834355	0.417012	0.700452	-6.43943	-0.79349	7.20104	-3.60477	0.00255488	0.0149775	-2.22104
16650631	---	-0.0451333	3.00993	-0.162671	0.872922	0.922629	-7.62386	-0.37627	3.00993	-1.35617	0.194868	0.361518	-6.30096	-0.63173	3.00993	-2.2769	0.0376791	0.19188	-4.45437	-0.774443	3.00993	-2.79128	0.0135748	0.0538113	-3.85752
16650633	---	-0.206647	7.54987	-1.26616	0.224533	0.365385	-6.82765	-0.40806	7.54987	-2.50025	0.024329	0.0791115	-4.44831	0.182283	7.54987	1.11688	0.281404	0.581895	-6.16687	-0.278743	7.54987	-1.70791	0.108007	0.249266	-5.77257
16650635	---	-0.798347	7.95066	-4.06907	0.000984208	0.00378336	-1.69084	-0.20023	7.95066	-1.02055	0.323452	0.507452	-6.68708	-0.360817	7.95066	-1.83904	0.0855433	0.311799	-5.19238	-0.44918	7.95066	-2.28941	0.0367779	0.115239	-4.80186
16650637	---	0.05748	7.27526	0.23752	0.815428	0.885102	-7.60798	-0.164167	7.27526	-0.678373	0.507741	0.675682	-6.9807	-0.000323333	7.27526	-0.00133609	0.998951	0.999658	-6.79764	-0.440143	7.27526	-1.81877	0.0887195	0.217781	-5.60082
16650639	---	-0.181977	8.39469	-1.57466	0.135932	0.249139	-6.41691	-0.313253	8.39469	-2.71062	0.0159773	0.0572387	-4.04776	-0.0517033	8.39469	-0.447395	0.660905	0.855966	-6.69297	-0.272213	8.39469	-2.35549	0.0323435	0.104485	-4.68208
16650641	---	-0.00679333	8.18456	-0.0383659	0.969896	0.982487	-7.63714	-0.42286	8.18456	-2.38814	0.0303434	0.0934611	-4.65639	-0.0442633	8.18456	-0.249981	0.805952	0.926576	-6.76481	-0.269503	8.18456	-1.52204	0.148546	0.309492	-6.04371
16650643	---	0.06952	5.1055	0.2337	0.818339	0.886847	-7.60893	0.0658467	5.1055	0.221352	0.827767	0.902189	-7.19508	-0.179287	5.1055	-0.602694	0.555606	0.793267	-6.6087	-0.24424	5.1055	-0.821042	0.424324	0.618051	-6.83631
16650645	---	-0.3718	7.87275	-1.58447	0.133685	0.245841	-6.40277	-0.358963	7.87275	-1.52977	0.146634	0.2966	-6.06764	0.02262	7.87275	0.096398	0.924465	0.973225	-6.79275	-0.12505	7.87275	-0.532917	0.601803	0.757796	-7.03669
16650647	---	-0.483457	9.50104	-2.59896	0.0199903	0.0515701	-4.66815	-0.25247	9.50104	-1.35723	0.194538	0.361049	-6.2996	-0.0165933	9.50104	-0.0892023	0.930087	0.975307	-6.79345	-0.15987	9.50104	-0.859428	0.403467	0.599153	-6.80365
16650649	---	0.432057	8.2175	2.70008	0.0163199	0.04346	-4.47352	0.01336	8.2175	0.0834916	0.934551	0.964173	-7.21732	-0.2888	8.2175	-1.80482	0.0909665	0.322036	-5.24609	-0.704913	8.2175	-4.40526	0.00049735	0.00410268	-0.580968
16650651	---	0.488417	8.32262	3.05705	0.00789603	0.0233345	-3.76792	0.01779	8.32262	0.111349	0.912798	0.952189	-7.21445	0.03977	8.32262	0.248924	0.806754	0.926856	-6.76509	-0.378893	8.32262	-2.37153	0.0313458	0.102152	-4.65277
16650653	---	0.5048	6.82768	2.57145	0.0211189	0.0539882	-4.72062	0.434487	6.82768	2.21327	0.0425915	0.120608	-4.97204	-0.09939	6.82768	-0.506292	0.619922	0.832371	-6.66384	-0.493927	6.82768	-2.51606	0.0235785	0.0819823	-4.38472
16650655	---	0.0785933	6.59801	0.441878	0.664805	0.77828	-7.53476	-0.254987	6.59801	-1.43362	0.171948	0.331621	-6.19949	-0.33978	6.59801	-1.91035	0.0751559	0.289648	-5.07839	-0.19998	6.59801	-1.12435	0.278321	0.47334	-6.54245
16650657	---	0.205003	7.66587	1.13329	0.274667	0.424106	-6.98243	-0.234117	7.66587	-1.29423	0.21492	0.386954	-6.37891	-0.217753	7.66587	-1.20377	0.247105	0.544934	-6.06948	-0.71876	7.66587	-3.97342	0.00119693	0.00825427	-1.46436
16650659	---	0.503597	4.69224	1.59353	0.131638	0.24304	-6.38965	-0.00977667	4.69224	-0.0309362	0.975723	0.987255	-7.22051	-0.110633	4.69224	-0.350076	0.73109	0.892638	-6.73339	-0.96574	4.69224	-3.05588	0.00791495	0.0357352	-3.33474
16650663	---	0.66154	4.64083	3.27964	0.00499634	0.0157099	-3.31718	0.376687	4.64083	1.86746	0.0812596	0.194184	-5.55771	-0.129553	4.64083	-0.642272	0.530274	0.777774	-6.58342	-0.0345967	4.64083	-0.171516	0.866083	0.92911	-7.17022
16650665	---	0.381323	3.47919	1.31851	0.206872	0.343326	-6.76285	0.0430633	3.47919	0.148901	0.883591	0.936705	-7.20927	0.0376333	3.47919	0.130126	0.898175	0.963638	-6.78873	-0.345173	3.47919	-1.19352	0.250979	0.441928	-6.46444
16650669	---	1.15639	4.37128	5.10952	0.000123352	0.000608659	0.426267	0.242297	4.37128	1.07059	0.301075	0.485101	-6.63535	0.07556	4.37128	0.333862	0.743049	0.89804	-6.73918	-0.139767	4.37128	-0.617559	0.546015	0.717483	-6.9862
16650671	---	1.37747	6.53087	4.22004	0.000723606	0.00288108	-1.37944	0.526033	6.53087	1.61157	0.12764	0.268329	-5.95056	0.105007	6.53087	0.321701	0.752065	0.901973	-6.74335	-0.747647	6.53087	-2.29051	0.0367001	0.115077	-4.79989
16650673	---	0.83264	7.49515	2.98273	0.00919361	0.026617	-3.91683	0.413327	7.49515	1.48064	0.159148	0.314435	-6.1358	0.0342567	7.49515	0.122716	0.903941	0.965404	-6.78972	-0.13964	7.49515	-0.500227	0.624086	0.774432	-7.05428
16650675	---	0.167887	3.37236	1.03874	0.315181	0.468819	-7.08372	0.14934	3.37236	0.923991	0.36994	0.553673	-6.78074	-0.142513	3.37236	-0.881754	0.391652	0.680959	-6.39862	-0.123377	3.37236	-0.763352	0.456949	0.64594	-6.88281
16650677	---	0.51981	5.92944	1.64035	0.121476	0.228452	-6.32099	-0.0533833	5.92944	-0.16846	0.868444	0.927398	-7.20599	-0.07437	5.92944	-0.234687	0.817586	0.930195	-6.7687	0.0556333	5.92944	0.175561	0.862959	0.927616	-7.16947
16650679	---	0.7317	6.39399	2.90454	0.0107844	0.0305217	-4.07246	0.277183	6.39399	1.1003	0.288336	0.472373	-6.60363	-0.24227	6.39399	-0.961711	0.351258	0.647423	-6.32519	-0.594627	6.39399	-2.36042	0.0320338	0.103754	-4.67308
16650681	---	-0.03075	4.90277	-0.159868	0.875092	0.923974	-7.62434	-0.1973	4.90277	-1.02576	0.321068	0.504963	-6.68179	-0.868277	4.90277	-4.51415	0.000399541	0.00906825	-0.0423974	-1.17748	4.90277	-6.12169	1.8514e-05	0.000307275	2.76663
16650683	---	1.00073	4.43387	4.01035	0.00110976	0.00420767	-1.81214	0.06016	4.43387	0.241087	0.812712	0.892872	-7.19026	-0.186973	4.43387	-0.749282	0.465136	0.733625	-6.5075	-0.230717	4.43387	-0.92458	0.369643	0.566525	-6.74514
16650685	---	0.113977	4.80466	0.368865	0.71732	0.817087	-7.5659	-0.229353	4.80466	-0.742261	0.469254	0.644946	-6.93414	-0.350693	4.80466	-1.13496	0.273989	0.573744	-6.14711	-0.477897	4.80466	-1.54663	0.142535	0.301003	-6.00913
16650687	---	0.50024	6.18781	1.76431	0.0977782	0.192498	-6.13266	0.00442667	6.18781	0.0156125	0.987747	0.993754	-7.22089	-0.171403	6.18781	-0.604527	0.554418	0.792758	-6.60757	-0.29846	6.18781	-1.05265	0.308964	0.506467	-6.61915
16650689	---	0.08526	3.29513	0.194875	0.848074	0.906218	-7.61775	-0.316267	3.29513	-0.722878	0.48074	0.653298	-6.94868	-0.987177	3.29513	-2.25635	0.0392047	0.196678	-4.49086	-1.3676	3.29513	-3.12587	0.00685602	0.0319083	-3.1945
16650691	---	0.11271	6.38224	0.290553	0.775323	0.857869	-7.59316	0.28438	6.38224	0.733098	0.474663	0.648732	-6.94106	-0.537487	6.38224	-1.38558	0.185889	0.47099	-5.8467	-0.51501	6.38224	-1.32764	0.20391	0.383771	-6.30236
16650693	---	0.260367	6.49908	0.613757	0.54846	0.686932	-7.44007	0.01641	6.49908	0.038683	0.969647	0.983888	-7.22022	-0.595327	6.49908	-1.40335	0.180627	0.46396	-5.8236	-0.960363	6.49908	-2.26384	0.0386419	0.119543	-4.84777
16650695	---	0.68775	3.57049	1.52133	0.148724	0.26724	-6.49272	0.0137267	3.57049	0.0303638	0.976172	0.987342	-7.22053	-0.579393	3.57049	-1.28164	0.219192	0.513602	-5.97713	-0.650157	3.57049	-1.43817	0.170674	0.340123	-6.1586
16650699	---	0.0856	5.5882	0.27402	0.787761	0.866917	-7.59809	-0.84189	5.5882	-2.69503	0.0164868	0.0586097	-4.07785	-0.645727	5.5882	-2.06708	0.056213	0.24458	-4.81893	-0.23003	5.5882	-0.736364	0.472731	0.659289	-6.90349
16650703	---	-0.29391	8.72048	-1.46313	0.163821	0.287854	-6.57323	-0.38501	8.72048	-1.91664	0.0742977	0.18201	-5.47797	0.0278567	8.72048	0.138674	0.891529	0.961082	-6.78752	0.07369	8.72048	0.366839	0.7188	0.838569	-7.11479
16650709	---	1.44316	4.14508	5.75879	3.59726e-05	0.000206881	1.69456	-0.0896967	4.14508	-0.357927	0.725324	0.837163	-7.15339	-0.255387	4.14508	-1.0191	0.324117	0.621524	-6.26903	-0.350737	4.14508	-1.39958	0.181732	0.355009	-6.20979
16650711	---	0.25363	4.60049	1.03051	0.318906	0.472998	-7.09218	0.0313367	4.60049	0.127322	0.900356	0.945816	-7.21243	0.42627	4.60049	1.73195	0.103539	0.345438	-5.35831	0.43807	4.60049	1.77989	0.095107	0.228254	-5.66186
16650713	---	0.15194	3.03209	0.510679	0.616918	0.741985	-7.50043	0.459757	3.03209	1.54527	0.142862	0.290913	-6.04579	0.01757	3.03209	0.0590538	0.953679	0.983654	-6.7958	-0.26974	3.03209	-0.906612	0.378772	0.575626	-6.76166
16650721	---	-0.135427	5.86366	-0.734663	0.473737	0.622756	-7.35593	-0.202153	5.86366	-1.09664	0.289883	0.474004	-6.60758	0.25134	5.86366	1.36347	0.192606	0.479719	-5.87511	0.338787	5.86366	1.83785	0.0857261	0.212516	-5.57055
16650725	---	0.593083	4.49437	3.95043	0.00125468	0.00467944	-1.93599	0.411047	4.49437	2.73791	0.0151216	0.0549481	-3.99494	0.536847	4.49437	3.57584	0.00271198	0.0343184	-1.93676	0.18738	4.49437	1.24811	0.230893	0.417506	-6.40016
16650729	---	1.10691	4.45404	3.14032	0.00665548	0.0200912	-3.60006	0.61723	4.45404	1.75108	0.100097	0.225908	-5.74113	0.26146	4.45404	0.741763	0.469547	0.73663	-6.51319	0.36964	4.45404	1.04867	0.310733	0.508419	-6.62327
16650731	---	0.69984	4.68372	2.69154	0.0166032	0.044071	-4.49007	0.294353	4.68372	1.13206	0.275167	0.45744	-6.56891	0.417043	4.68372	1.60392	0.129322	0.389686	-5.54787	0.383243	4.68372	1.47393	0.160927	0.326552	-6.11021
16650733	---	1.37798	4.37833	3.13297	0.00675673	0.0203662	-3.61491	0.264683	4.37833	0.601782	0.556197	0.715716	-7.0313	0.28192	4.37833	0.640971	0.531096	0.778023	-6.58428	0.0896733	4.37833	0.203881	0.841154	0.914623	-7.16379
16650735	---	1.13741	7.96379	4.10856	0.000907981	0.00353022	-1.60932	0.65944	7.96379	2.38203	0.0307087	0.0943846	-4.66761	-0.31941	7.96379	-1.15377	0.266429	0.565553	-6.12627	0.13779	7.96379	0.497724	0.625808	0.775627	-7.05558
16650737	---	1.19805	7.64439	4.48728	0.000421678	0.00179677	-0.830696	0.45392	7.64439	1.70015	0.109486	0.240768	-5.81896	-0.230797	7.64439	-0.864443	0.400792	0.688195	-6.41376	-0.08103	7.64439	-0.303496	0.76563	0.867443	-7.13713
16650739	---	0.410167	3.28227	1.20977	0.244862	0.389607	-6.89507	0.59603	3.28227	1.75797	0.0988842	0.224096	-5.73049	-0.671543	3.28227	-1.98069	0.0660356	0.268841	-4.96342	-0.03417	3.28227	-0.100783	0.921041	0.959041	-7.18041
16650743	---	-0.74362	7.94157	-2.86357	0.0117225	0.0327476	-4.15356	-0.453267	7.94157	-1.74546	0.101098	0.227555	-5.7498	-0.08247	7.94157	-0.317579	0.755129	0.903411	-6.74473	0.0980167	7.94157	0.377447	0.711064	0.833299	-7.11065
16650745	---	0.900333	4.4336	4.26352	0.000662462	0.00266887	-1.2899	0.41545	4.4336	1.96736	0.0676834	0.17	-5.39442	-0.0688767	4.4336	-0.326165	0.748751	0.900718	-6.74184	0.42329	4.4336	2.00449	0.063185	0.171671	-5.29804
16650749	---	0.530383	5.07605	1.25214	0.229459	0.371063	-6.84465	0.31766	5.07605	0.74994	0.464751	0.64099	-6.92828	0.0901233	5.07605	0.212765	0.83434	0.937523	-6.77385	0.580063	5.07605	1.36943	0.190777	0.366464	-6.24905
16650751	---	-0.0676333	8.61507	-0.311993	0.759288	0.846954	-7.58633	-0.194193	8.61507	-0.895816	0.384331	0.567232	-6.80651	-0.0656	8.61507	-0.302613	0.76629	0.908221	-6.74958	0.120193	8.61507	0.554453	0.587342	0.747468	-7.02452
16650759	---	-0.293727	7.82626	-1.49885	0.154411	0.275303	-6.52409	-0.06695	7.82626	-0.341637	0.737306	0.845149	-7.15938	-0.420487	7.82626	-2.14569	0.048457	0.223412	-4.68451	-0.121497	7.82626	-0.619981	0.544461	0.716433	-6.98465
16650761	---	0.315193	6.49336	1.48855	0.157075	0.278881	-6.53834	-0.03572	6.49336	-0.168694	0.868264	0.927353	-7.20594	-0.123677	6.49336	-0.584084	0.567739	0.800508	-6.62006	-0.177543	6.49336	-0.838479	0.414765	0.609829	-6.82164
16650763	---	0.690413	4.33492	2.04569	0.058512	0.127337	-5.67319	-0.0426533	4.33492	-0.126382	0.901088	0.946022	-7.21255	-0.237373	4.33492	-0.703336	0.492489	0.753026	-6.54144	-0.09075	4.33492	-0.268892	0.791632	0.883875	-7.14757
16650765	---	1.03613	6.1731	3.48836	0.00324845	0.0107838	-2.88976	0.226157	6.1731	0.76141	0.458074	0.634744	-6.91943	-0.0338	6.1731	-0.113796	0.910891	0.96787	-6.79083	0.694527	6.1731	2.33829	0.033447	0.107224	-4.71342
16650767	---	0.846797	5.43762	2.17387	0.0459253	0.104426	-5.45097	0.548583	5.43762	1.40831	0.179182	0.341188	-6.23313	-0.264503	5.43762	-0.679025	0.507339	0.764137	-6.55858	0.0303767	5.43762	0.0779821	0.93886	0.968591	-7.18257
16650769	---	1.37068	4.88699	3.53051	0.00297788	0.00999322	-2.80307	0.193123	4.88699	0.497433	0.626008	0.768671	-7.0909	-0.43994	4.88699	-1.13317	0.274717	0.574591	-6.14908	0.170027	4.88699	0.437943	0.667593	0.804919	-7.08479
16650773	---	-0.561693	4.6954	-2.03635	0.0595425	0.129229	-5.68908	0.130003	4.6954	0.471312	0.644117	0.781974	-7.10411	0.463133	4.6954	1.67904	0.113596	0.362887	-5.43786	0.0200033	4.6954	0.0725197	0.943135	0.970616	-7.18301
16650775	---	-0.184587	5.00008	-0.747557	0.466146	0.616011	-7.34613	0.188497	5.00008	0.763392	0.456926	0.63376	-6.91788	0.136293	5.00008	0.551974	0.588997	0.813825	-6.63886	-0.04603	5.00008	-0.186417	0.854585	0.922939	-7.1674
16650777	---	-0.0195467	8.03408	-0.103358	0.919031	0.951891	-7.63224	-0.0915967	8.03408	-0.484342	0.635054	0.775828	-7.09761	-0.13141	8.03408	-0.694865	0.497634	0.757488	-6.54747	-0.0391167	8.03408	-0.20684	0.838883	0.913376	-7.16315
16650779	---	1.98552	7.59433	6.83589	5.2809e-06	3.88732e-05	3.67977	1.28884	7.59433	4.43733	0.000466236	0.00334956	-0.546986	-0.186557	7.59433	-0.642292	0.530261	0.777774	-6.58341	0.513387	7.59433	1.76753	0.0972213	0.231698	-5.68109
16650783	---	1.84252	5.6595	3.95029	0.00125504	0.0046803	-1.93628	0.707953	5.6595	1.51782	0.149599	0.301009	-6.08436	-0.354913	5.6595	-0.760919	0.458358	0.729059	-6.49858	-0.392327	5.6595	-0.841132	0.413322	0.608651	-6.81938
16650785	---	0.609507	3.62456	2.52973	0.0229473	0.0579547	-4.79976	-0.0431367	3.62456	-0.179037	0.860276	0.922564	-7.20404	0.273733	3.62456	1.13612	0.273519	0.573488	-6.14584	0.00524667	3.62456	0.021776	0.98291	0.990873	-7.18554
16650793	---	-0.258293	8.49029	-2.07072	0.05583	0.122588	-5.63038	-0.324483	8.49029	-2.60136	0.0198948	0.0676891	-4.25733	-0.0661767	8.49029	-0.530534	0.603414	0.822236	-6.65085	-0.0371833	8.49029	-0.298096	0.769669	0.869964	-7.13884
16650795	---	0.63344	6.83187	3.53394	0.00295688	0.00993385	-2.79601	0.27242	6.83187	1.51982	0.149099	0.300188	-6.08157	-0.1424	6.83187	-0.794444	0.439176	0.716536	-6.4722	0.101507	6.83187	0.566302	0.579462	0.741784	-7.01762
16650797	---	0.0703967	5.01086	0.250315	0.805698	0.879039	-7.60467	-0.31447	5.01086	-1.11819	0.280864	0.464032	-6.58418	0.0221333	5.01086	0.0787012	0.938298	0.978358	-6.79438	-0.167197	5.01086	-0.594514	0.560922	0.728156	-7.00065
16650803	---	1.41357	3.38392	5.66778	4.26122e-05	0.000239939	1.51984	-0.0353033	3.38392	-0.141551	0.889296	0.9401	-7.2104	-0.25824	3.38392	-1.03543	0.316676	0.614554	-6.25253	0.123667	3.38392	0.495848	0.6271	0.776608	-7.05655
16650807	---	1.12486	2.94467	7.70864	1.25212e-06	1.13977e-05	5.17386	0.446127	2.94467	3.0573	0.00789188	0.0328169	-3.36522	-0.180107	2.94467	-1.23427	0.235861	0.532477	-6.03387	-0.121637	2.94467	-0.833576	0.417438	0.612312	-6.82579
16650811	---	0.778557	4.78996	3.4999	0.00317201	0.0105641	-2.86604	0.30773	4.78996	1.38336	0.186553	0.351077	-6.26583	-0.12504	4.78996	-0.562102	0.582249	0.809638	-6.63304	-0.359963	4.78996	-1.61817	0.126203	0.277513	-5.90623
16650813	---	-0.0233733	2.81682	-0.117746	0.907812	0.945212	-7.63055	-0.20114	2.81682	-1.01327	0.326804	0.511077	-6.69442	-0.348407	2.81682	-1.75514	0.0993806	0.337837	-5.32292	0.0221533	2.81682	0.1116	0.912602	0.954354	-7.17919
16650817	---	0.449393	2.94662	1.65921	0.117577	0.222722	-6.29294	0.418187	2.94662	1.54399	0.143169	0.291306	-6.04759	0.364913	2.94662	1.3473	0.197642	0.486599	-5.89566	0.384033	2.94662	1.4179	0.176413	0.347954	-6.18563
16650819	---	0.38128	7.55676	1.64074	0.121393	0.228356	-6.32041	0.106687	7.55676	0.4591	0.652665	0.787895	-7.11005	-0.14827	7.55676	-0.638043	0.532949	0.77952	-6.58619	-0.120743	7.55676	-0.519589	0.61084	0.764338	-7.04399
16650821	---	0.928683	7.30198	2.87832	0.0113759	0.0319084	-4.1244	0.603213	7.30198	1.86957	0.0809484	0.193697	-5.55431	-0.130653	7.30198	-0.404941	0.691167	0.872365	-6.71179	0.247367	7.30198	0.766677	0.455027	0.644461	-6.88021
16650823	---	0.2825	4.05966	0.796482	0.438027	0.590934	-7.30748	-0.281813	4.05966	-0.794546	0.439119	0.617853	-6.89315	0.42013	4.05966	1.18452	0.254416	0.552052	-6.09159	0.456553	4.05966	1.28721	0.217295	0.400466	-6.35268
16650825	---	0.397097	3.60605	1.33588	0.201264	0.336061	-6.7409	0.361243	3.60605	1.21526	0.242821	0.420798	-6.47404	-0.208017	3.60605	-0.699792	0.494638	0.755031	-6.54397	0.0628967	3.60605	0.211592	0.835239	0.911021	-7.1621
16650827	---	2.8522	8.83417	11.5194	6.59126e-09	1.4548e-07	10.6234	2.04616	8.83417	8.26397	5.27426e-07	1.44541e-05	6.38325	0.0195833	8.83417	0.0790926	0.937992	0.978189	-6.79435	0.883243	8.83417	3.56722	0.00276066	0.0159199	-2.29796
16650829	---	1.95861	5.11839	6.03476	2.16712e-05	0.000133255	2.21789	1.07327	5.11839	3.30689	0.00472344	0.0219129	-2.86191	-0.162993	5.11839	-0.502206	0.622725	0.834038	-6.66598	-0.18541	5.11839	-0.571275	0.57617	0.739803	-7.01469
16650831	---	0.34122	3.65751	1.19666	0.249788	0.395166	-6.91038	0.0370533	3.65751	0.129946	0.898315	0.945	-7.21207	0.0182333	3.65751	0.0639442	0.949849	0.982732	-6.79549	0.289657	3.65751	1.01582	0.325624	0.523638	-6.65684
16650835	---	0.501987	4.88324	1.93725	0.0715418	0.149896	-5.85515	0.480477	4.88324	1.85424	0.0832267	0.197823	-5.57891	-0.577253	4.88324	-2.22772	0.0414263	0.202802	-4.54143	0.16123	4.88324	0.622215	0.54303	0.715359	-6.98322
16650839	---	0.5204	5.17201	1.92159	0.0736262	0.153585	-5.88094	-0.451683	5.17201	-1.66786	0.115826	0.250738	-5.8675	-0.0860233	5.17201	-0.317644	0.75508	0.903411	-6.7447	0.740013	5.17201	2.73252	0.0152869	0.0589774	-3.97167
16650841	---	1.54021	5.61073	5.12428	0.000119873	0.000594177	0.455626	1.09277	5.61073	3.63564	0.00239732	0.0127766	-2.19033	0.00913	5.61073	0.0303754	0.976163	0.991811	-6.79715	0.537523	5.61073	1.78834	0.0936859	0.226066	-5.64867
16650843	---	1.82243	5.08522	3.54666	0.00288026	0.0097099	-2.76982	1.16292	5.08522	2.26319	0.0386911	0.112423	-4.88313	-0.572763	5.08522	-1.11466	0.282323	0.582798	-6.16927	-0.16918	5.08522	-0.329244	0.746468	0.855866	-7.12855
16650845	---	0.02147	5.29001	0.109486	0.914251	0.949144	-7.63155	0.0299033	5.29001	0.152491	0.880807	0.934689	-7.2087	-0.01672	5.29001	-0.0852631	0.933166	0.976477	-6.79381	0.114853	5.29001	0.585691	0.566686	0.732475	-7.00604
16650847	---	-0.09405	4.8067	-0.208289	0.837771	0.899634	-7.61488	0.148467	4.8067	0.328803	0.746795	0.850788	-7.16391	-0.89295	4.8067	-1.97758	0.0664172	0.269806	-4.96856	-0.415143	4.8067	-0.9194	0.372259	0.569192	-6.74993
16650851	---	1.47785	5.23564	4.51242	0.000400924	0.00171828	-0.779289	0.79447	5.23564	2.42581	0.0281808	0.088462	-4.58694	-0.01516	5.23564	-0.046289	0.963683	0.987605	-6.79651	-0.291597	5.23564	-0.890351	0.387165	0.583864	-6.77636
16650871	---	1.41344	6.95457	5.92477	2.64886e-05	0.000158558	2.0105	0.784453	6.95457	3.28822	0.00490879	0.0225992	-2.89981	-0.148043	6.95457	-0.620558	0.544092	0.786511	-6.59748	0.0757233	6.95457	0.317412	0.755253	0.861069	-7.13258
16650875	---	0.0214367	4.90812	0.096362	0.924493	0.955491	-7.63298	-0.693777	4.90812	-3.11866	0.00695831	0.0297195	-3.24223	0.252183	4.90812	1.13361	0.274536	0.574411	-6.14859	-0.249243	4.90812	-1.1204	0.27995	0.475125	-6.54679
16650879	---	0.4448	3.90775	1.45001	0.167395	0.292636	-6.59106	-0.0230033	3.90775	-0.0749886	0.941203	0.967605	-7.21803	0.169587	3.90775	0.552836	0.588421	0.813482	-6.63837	0.0897333	3.90775	0.292522	0.773846	0.872652	-7.14057
16650881	---	0.260743	8.55511	0.871014	0.397306	0.552635	-7.2443	-0.382477	8.55511	-1.27766	0.220554	0.393542	-6.39927	-0.421497	8.55511	-1.40801	0.179268	0.461807	-5.81751	-0.125823	8.55511	-0.420313	0.680143	0.813308	-7.09272
16650883	---	1.5192	6.2333	6.03914	2.14995e-05	0.000132453	2.22611	0.604067	6.2333	2.40129	0.0295711	0.0916774	-4.6322	-0.201987	6.2333	-0.802938	0.434397	0.713529	-6.46535	0.199803	6.2333	0.794259	0.43928	0.631005	-6.85828
16650887	---	0.628613	3.78858	1.35996	0.19369	0.326783	-6.71007	1.72048	3.78858	3.72214	0.00200586	0.0110681	-2.01274	-1.3491	3.78858	-2.91869	0.0104778	0.0847268	-3.24905	-0.400883	3.78858	-0.867284	0.399283	0.595293	-6.7968
16650891	---	0.855957	6.17927	3.18805	0.00603331	0.0184525	-3.50341	0.53753	6.17927	2.00206	0.063471	0.162266	-5.33652	-0.673143	6.17927	-2.50715	0.0239986	0.144204	-4.03529	-0.65812	6.17927	-2.4512	0.0268062	0.090411	-4.50585
16650913	---	0.71146	4.36399	2.24925	0.0397449	0.0926492	-5.31697	0.706487	4.36399	2.23353	0.0409663	0.117165	-4.93608	-1.20628	4.36399	-3.81362	0.00166163	0.0247324	-1.45505	0.0426633	4.36399	0.134878	0.894479	0.944721	-7.17616
16650921	---	1.64429	4.82758	5.12563	0.000119559	0.000592947	0.458319	0.23992	4.82758	0.747886	0.465953	0.641941	-6.92985	-0.502273	4.82758	-1.5657	0.138014	0.40246	-5.60247	0.08361	4.82758	0.260632	0.797877	0.887518	-7.14987
16650923	---	1.11478	4.61772	2.00376	0.0632707	0.135591	-5.74424	0.52683	4.61772	0.946946	0.358491	0.542961	-6.75922	-0.0875133	4.61772	-0.1573	0.877081	0.95521	-6.78463	0.886123	4.61772	1.59275	0.131812	0.285805	-5.94316
16650925	---	0.58106	4.34756	2.28252	0.0372722	0.0876058	-5.25712	-0.121777	4.34756	-0.478362	0.639206	0.778842	-7.10061	-0.00833	4.34756	-0.0327219	0.974323	0.991115	-6.79708	0.0414733	4.34756	0.162915	0.872733	0.9329	-7.17174
16650927	---	0.79212	5.03523	2.01988	0.0614004	0.132417	-5.71701	0.397953	5.03523	1.01477	0.326111	0.510408	-6.69291	-0.01953	5.03523	-0.049801	0.96093	0.986248	-6.79633	0.180717	5.03523	0.460822	0.651456	0.794386	-7.07404
16650929	---	0.0648767	6.50967	0.232401	0.819329	0.887494	-7.60925	0.20288	6.50967	0.726756	0.478429	0.651238	-6.9458	-0.129073	6.50967	-0.462366	0.650374	0.850123	-6.6859	-0.0509333	6.50967	-0.182453	0.85764	0.924798	-7.16817
16650931	---	0.354147	3.99881	1.19548	0.250232	0.395677	-6.91174	-0.207443	3.99881	-0.700262	0.494353	0.665194	-6.96519	-0.0783967	3.99881	-0.264642	0.794843	0.921389	-6.76086	-0.212367	3.99881	-0.716881	0.484327	0.668143	-6.91798
16650933	---	2.10207	4.04432	5.37008	7.47339e-05	0.000392611	0.941193	0.40319	4.04432	1.03001	0.31913	0.503115	-6.67746	-0.534863	4.04432	-1.36639	0.191707	0.478603	-5.87137	-0.0151567	4.04432	-0.0387201	0.969618	0.984163	-7.185
16650945	---	0.24873	6.33196	0.926556	0.368648	0.523911	-7.19391	0.31072	6.33196	1.15748	0.264958	0.446132	-6.54052	0.112103	6.33196	0.417602	0.682083	0.867394	-6.70637	0.63102	6.33196	2.35064	0.032651	0.105243	-4.69092
16650947	---	-0.00712333	4.69813	-0.0310946	0.975599	0.985933	-7.63741	0.27791	4.69813	1.21313	0.243613	0.421812	-6.47654	-0.553097	4.69813	-2.41437	0.0288216	0.162237	-4.20631	-0.69442	4.69813	-3.03127	0.00832437	0.0372018	-3.38389
16650949	---	0.384397	4.07278	1.12852	0.276614	0.426244	-6.98772	-0.122727	4.07278	-0.360302	0.723583	0.83607	-7.15249	-0.0859467	4.07278	-0.252323	0.804174	0.925889	-6.7642	-0.0135467	4.07278	-0.0397705	0.968794	0.983825	-7.18495
16650955	---	0.355953	5.4027	1.31494	0.208042	0.344808	-6.76735	0.775163	5.4027	2.86355	0.0117229	0.0450155	-3.74961	0.0135167	5.4027	0.0499322	0.960827	0.986185	-6.79633	0.20657	5.4027	0.763095	0.457097	0.646001	-6.88301
16650957	---	1.51048	5.41263	3.86367	0.00149919	0.00547085	-2.11535	0.594677	5.41263	1.52112	0.148775	0.299874	-6.07975	-0.813617	5.41263	-2.08115	0.0547457	0.240586	-4.79507	-0.26741	5.41263	-0.684008	0.504274	0.684326	-6.94162
16650961	---	1.29282	4.64081	4.65529	0.000301322	0.00133618	-0.488035	0.73352	4.64081	2.64133	0.0183651	0.0636633	-4.18103	-0.235603	4.64081	-0.848382	0.409398	0.694764	-6.42756	-0.18396	4.64081	-0.66242	0.517629	0.695765	-6.95657
16650967	---	-0.106567	4.44718	-0.394174	0.698932	0.803641	-7.55573	0.23746	4.44718	0.878328	0.39345	0.576188	-6.82214	-0.42925	4.44718	-1.58773	0.132945	0.395295	-5.57111	-0.3092	4.44718	-1.14368	0.270463	0.46493	-6.52104
16650969	---	1.55563	5.07462	5.26563	9.12659e-05	0.000468137	0.73569	0.698973	5.07462	2.36595	0.0316896	0.0968107	-4.69706	-0.830143	5.07462	-2.80995	0.0130708	0.0983711	-3.46055	0.167787	5.07462	0.56794	0.578376	0.741184	-7.01666
16650971	---	1.27355	5.27802	4.25047	0.000680241	0.00273347	-1.31676	0.03417	5.27802	0.114042	0.910698	0.951099	-7.21412	-0.364633	5.27802	-1.21696	0.242193	0.539733	-6.05417	-0.0810967	5.27802	-0.27066	0.790297	0.883192	-7.14706
16650983	---	0.0369467	3.94403	0.163653	0.872162	0.922121	-7.62369	-0.262193	3.94403	-1.16137	0.263421	0.444304	-6.53613	-0.345327	3.94403	-1.5296	0.146676	0.415682	-5.65318	-0.0471233	3.94403	-0.20873	0.837433	0.91243	-7.16274
16650985	---	0.92403	6.61207	5.70439	3.98005e-05	0.000226084	1.59024	0.373597	6.61207	2.30635	0.0355896	0.105554	-4.80545	-0.245213	6.61207	-1.51379	0.15061	0.421058	-5.67512	0.170597	6.61207	1.05316	0.308737	0.50628	-6.61861
16650989	---	1.14704	4.73633	3.63674	0.00239186	0.00825953	-2.58415	0.964943	4.73633	3.05941	0.00785796	0.0327022	-3.36102	-0.729223	4.73633	-2.31204	0.0351987	0.184217	-4.3916	-0.06968	4.73633	-0.220924	0.828094	0.906944	-7.15997
16650991	---	0.177113	4.54163	0.679569	0.507004	0.652224	-7.39604	0.1698	4.54163	0.651509	0.524455	0.690738	-6.9991	-0.0567267	4.54163	-0.217656	0.830595	0.93529	-6.77274	0.00474	4.54163	0.018187	0.985726	0.992242	-7.18562
16650993	---	0.899077	3.8729	2.40495	0.0293593	0.0714132	-5.03323	0.13702	3.8729	0.366517	0.719036	0.833452	-7.15012	-0.32393	3.8729	-0.866485	0.399707	0.687432	-6.41199	-0.137967	3.8729	-0.369049	0.717186	0.837486	-7.11394
16651003	---	1.05852	3.17831	3.65738	0.00229222	0.00794511	-2.54156	0.74541	3.17831	2.57553	0.0209477	0.0704474	-4.3064	-0.215877	3.17831	-0.745894	0.467121	0.734947	-6.51007	0.0430733	3.17831	0.148826	0.883649	0.939196	-7.17406
16651005	---	1.56542	5.08866	4.72973	0.000259881	0.00117554	-0.336918	0.658393	5.08866	1.98926	0.0649965	0.165042	-5.35795	-0.563867	5.08866	-1.70366	0.108815	0.354862	-5.40105	0.133997	5.08866	0.404855	0.691229	0.820858	-7.0994
16651007	---	0.86174	4.19394	2.63422	0.0186284	0.0486184	-4.60059	-0.216963	4.19394	-0.663228	0.517126	0.684434	-6.99116	-0.250837	4.19394	-0.766774	0.454971	0.726942	-6.49405	0.344197	4.19394	1.05216	0.309179	0.506658	-6.61965
16651009	---	1.58611	4.96859	6.04941	2.11021e-05	0.000130311	2.24539	0.35223	4.96859	1.3434	0.198872	0.366496	-6.31726	-0.2993	4.96859	-1.14153	0.27133	0.5712	-6.13986	0.246603	4.96859	0.940544	0.361659	0.55898	-6.73022
16651011	---	1.71482	3.47114	10.3902	2.67394e-08	4.61415e-07	9.17111	0.449773	3.47114	2.7252	0.0155144	0.0559472	-4.01956	-0.02847	3.47114	-0.172501	0.865321	0.95063	-6.78199	0.136513	3.47114	0.827141	0.420964	0.615406	-6.83121
16651013	---	0.770893	8.01196	4.01082	0.00110869	0.00420494	-1.81117	0.658613	8.01196	3.42665	0.00368963	0.0179549	-2.61808	-0.505943	8.01196	-2.63233	0.018699	0.123694	-3.80052	-0.0342167	8.01196	-0.178023	0.861058	0.926406	-7.16901
16651015	---	0.06338	2.7132	0.245836	0.809101	0.881151	-7.60585	0.1884	2.7132	0.730759	0.47605	0.649372	-6.94281	-0.2208	2.7132	-0.856431	0.40507	0.691773	-6.42067	-0.287453	2.7132	-1.11496	0.282199	0.477728	-6.55273
16651017	---	0.802543	3.73891	2.59035	0.0203371	0.0522706	-4.68459	0.151967	3.73891	0.4905	0.630792	0.772459	-7.09448	-0.981977	3.73891	-3.1695	0.00626791	0.0604094	-2.75368	-1.27364	3.73891	-4.11091	0.000903635	0.00659377	-1.18233
16651021	---	1.56667	4.66188	5.81044	3.26917e-05	0.000190658	1.79325	0.957843	4.66188	3.55243	0.00284616	0.0146555	-2.36089	-0.401393	4.66188	-1.48868	0.157042	0.430635	-5.70962	0.0529	4.66188	0.196195	0.847059	0.91822	-7.16542
16651023	---	1.34495	3.50418	2.60988	0.0195588	0.0506308	-4.64727	0.350793	3.50418	0.680717	0.506297	0.674683	-6.97906	-0.55498	3.50418	-1.07694	0.298317	0.597759	-6.20957	0.266447	3.50418	0.517041	0.612575	0.765639	-7.04536
16651025	---	-0.469287	7.82301	-3.72128	0.00200941	0.00706536	-2.40962	-0.202813	7.82301	-1.60824	0.128369	0.269352	-5.95541	0.109177	7.82301	0.865734	0.400106	0.687771	-6.41264	0.192193	7.82301	1.52403	0.148053	0.308857	-6.04094
16651029	---	0.858487	5.23014	2.24538	0.0400429	0.093171	-5.32392	-0.17465	5.23014	-0.456798	0.654282	0.789107	-7.11115	-0.27359	5.23014	-0.715576	0.48511	0.747357	-6.53259	0.13558	5.23014	0.35461	0.727758	0.844278	-7.11943
16651031	---	2.10656	6.27682	6.58322	8.16518e-06	5.67831e-05	3.22805	0.835783	6.27682	2.61191	0.0194794	0.0666342	-4.23723	-1.12084	6.27682	-3.50274	0.00315348	0.0381133	-2.08454	0.448973	6.27682	1.40309	0.180704	0.353594	-6.20518
16651041	---	0.827303	4.65414	2.63977	0.0184223	0.0481659	-4.58993	0.260713	4.65414	0.831888	0.418361	0.59888	-6.8623	-0.230473	4.65414	-0.735398	0.473302	0.739433	-6.51796	0.173027	4.65414	0.552096	0.588916	0.748595	-7.02587
16651047	---	0.783483	4.17042	1.9645	0.0680419	0.143838	-5.80998	0.233647	4.17042	0.585843	0.566586	0.724491	-7.0411	-0.0883267	4.17042	-0.221469	0.827677	0.934365	-6.77186	0.02836	4.17042	0.0711096	0.944239	0.971337	-7.18311
16651069	---	0.150663	3.72067	0.753919	0.462428	0.612849	-7.34123	-0.0540333	3.72067	-0.270383	0.790506	0.879302	-7.18235	-0.284587	3.72067	-1.42407	0.174648	0.455239	-5.79639	-0.47351	3.72067	-2.36944	0.0314741	0.102478	-4.65659
16651075	---	1.33667	3.31167	3.8974	0.00139886	0.00515005	-2.04561	0.17502	3.31167	0.510315	0.617167	0.762291	-7.08413	-0.85174	3.31167	-2.48346	0.0251514	0.1488	-4.07921	-0.768527	3.31167	-2.24083	0.0403946	0.123681	-4.88887
16651077	---	-0.35538	7.78391	-2.99555	0.00895569	0.0260242	-3.8912	-0.241807	7.78391	-2.03823	0.0593345	0.154628	-5.27554	0.0223	7.78391	0.18797	0.853389	0.945326	-6.77906	0.29363	7.78391	2.47505	0.0255731	0.0872557	-4.46146
16651079	---	0.33838	3.93305	1.24853	0.230743	0.372749	-6.849	0.07944	3.93305	0.293111	0.773404	0.868151	-7.1756	-0.854803	3.93305	-3.15398	0.0064712	0.0617838	-2.78459	-0.572983	3.93305	-2.11415	0.0514423	0.147924	-5.11126
16651081	---	0.62384	2.78062	3.39034	0.00397669	0.012872	-3.09095	0.09813	2.78062	0.5333	0.601544	0.750602	-7.07164	0.0184867	2.78062	0.100468	0.921287	0.971811	-6.79233	-0.10566	2.78062	-0.574222	0.574225	0.738514	-7.01294
16651093	---	0.377997	5.27279	1.97592	0.0666218	0.141344	-5.79094	0.29381	5.27279	1.53584	0.145146	0.294398	-6.05909	-0.376977	5.27279	-1.97058	0.0672816	0.271908	-4.9801	-0.03329	5.27279	-0.174018	0.86415	0.927988	-7.16976
16651095	---	0.951283	5.52479	3.01163	0.00866589	0.0253024	-3.85903	0.50685	5.52479	1.60462	0.129168	0.270628	-5.96068	-0.41194	5.52479	-1.30414	0.211605	0.504091	-5.94957	-0.263897	5.52479	-0.83546	0.416409	0.611295	-6.8242
16651099	---	0.471033	3.57616	1.66493	0.116415	0.220975	-6.28439	-0.0290033	3.57616	-0.102516	0.919688	0.956114	-7.21545	-0.563003	3.57616	-1.99002	0.064905	0.266454	-4.948	-0.148663	3.57616	-0.525472	0.606843	0.761563	-7.04079
16651103	---	0.575363	2.92046	2.94796	0.00987039	0.0283059	-3.98617	0.14148	2.92046	0.724895	0.479537	0.652352	-6.94718	-0.45801	2.92046	-2.34669	0.032904	0.176144	-4.32927	-0.19422	2.92046	-0.995117	0.335271	0.533585	-6.67752
16651105	---	1.21709	3.15262	3.95513	0.00124264	0.0046398	-1.92626	-0.138867	3.15262	-0.451268	0.658173	0.791803	-7.11378	-0.08184	3.15262	-0.265952	0.793853	0.921027	-6.76049	0.10211	3.15262	0.331822	0.744559	0.854563	-7.12766
16651109	---	1.02059	5.03035	2.96301	0.0095717	0.0275766	-3.95619	0.319107	5.03035	0.926444	0.368704	0.552484	-6.77846	-0.0665067	5.03035	-0.193085	0.849451	0.944058	-6.77804	0.0701367	5.03035	0.203624	0.841351	0.914727	-7.16385
16651111	---	0.1411	4.21553	0.510551	0.617006	0.742058	-7.5005	-0.19947	4.21553	-0.721754	0.481411	0.65389	-6.94951	0.000333333	4.21553	0.00120612	0.999053	0.999658	-6.79764	0.0162133	4.21553	0.0586657	0.953983	0.976178	-7.18397
16651113	---	0.991033	3.42325	2.32318	0.034445	0.0818783	-5.18337	1.07368	3.42325	2.51693	0.0235378	0.0770598	-4.41702	-0.263373	3.42325	-0.6174	0.546117	0.787691	-6.59949	-0.225257	3.42325	-0.528047	0.605097	0.760455	-7.03938
16651115	---	1.67681	5.9186	4.35912	0.000545893	0.00225905	-1.09336	0.995987	5.9186	2.58921	0.0203834	0.069	-4.28043	-0.66899	5.9186	-1.73914	0.102234	0.343169	-5.34737	-0.17927	5.9186	-0.466039	0.647802	0.791849	-7.07152
16651123	---	0.407897	7.56803	2.20777	0.0430435	0.0990028	-5.39101	0.27426	7.56803	1.48445	0.158148	0.313212	-6.13058	-0.0812167	7.56803	-0.43959	0.666425	0.859306	-6.69657	-0.0388867	7.56803	-0.210476	0.836094	0.911622	-7.16235
16651137	---	0.71073	4.87114	2.871	0.0115466	0.0323288	-4.13887	0.2764	4.87114	1.11652	0.281554	0.464841	-6.586	-0.45765	4.87114	-1.84868	0.0840675	0.308904	-5.17712	0.00475667	4.87114	0.0192146	0.98492	0.991657	-7.1856
16651139	---	1.59056	4.56556	4.69476	0.000278568	0.00124796	-0.407861	0.92365	4.56556	2.72628	0.0154805	0.0558584	-4.01746	-0.94544	4.56556	-2.7906	0.0135934	0.10123	-3.49793	-0.0590933	4.56556	-0.174422	0.863837	0.927791	-7.16969
16651141	---	0.574127	4.82745	1.75232	0.0998786	0.195714	-6.15128	1.0889	4.82745	3.32349	0.00456458	0.0212854	-2.8282	-0.05737	4.82745	-0.175102	0.863313	0.950024	-6.78152	-0.421577	4.82745	-1.28672	0.217462	0.400611	-6.35328
16651145	---	0.611413	3.6179	1.98227	0.0658434	0.140081	-5.78032	-0.00209667	3.6179	-0.00679762	0.994665	0.997375	-7.22099	0.0970833	3.6179	0.314754	0.757231	0.904332	-6.74566	-0.551513	3.6179	-1.78806	0.0937312	0.226087	-5.6491
16651151	---	0.102893	4.37234	0.334838	0.742327	0.835347	-7.57853	0.589587	4.37234	1.91865	0.0740243	0.181525	-5.47468	-0.657673	4.37234	-2.14022	0.0489627	0.224821	-4.69395	-0.525907	4.37234	-1.71142	0.107344	0.248251	-5.76724
16651159	---	1.16238	5.50225	4.05564	0.0010116	0.00387296	-1.71859	0.697113	5.50225	2.43228	0.0278239	0.0876315	-4.57495	-1.32744	5.50225	-4.63153	0.000315933	0.00767726	0.19143	-0.28484	5.50225	-0.993829	0.335878	0.533992	-6.67879
16651161	---	1.04442	5.11176	2.90977	0.0106702	0.0302602	-4.0621	0.08576	5.11176	0.238928	0.814356	0.893697	-7.19081	-0.373863	5.11176	-1.04159	0.313902	0.612238	-6.24625	-0.17933	5.11176	-0.499614	0.624507	0.77478	-7.0546
16651163	---	0.20038	5.33123	0.679855	0.506828	0.652044	-7.39584	0.05937	5.33123	0.201432	0.843034	0.911993	-7.19953	-0.169343	5.33123	-0.574553	0.574007	0.804773	-6.62575	0.297913	5.33123	1.01077	0.327961	0.52613	-6.66192
16651169	---	0.438383	3.9163	1.53758	0.144723	0.261705	-6.46982	0.275923	3.9163	0.967771	0.348319	0.533019	-6.73929	0.0402333	3.9163	0.141114	0.889635	0.960455	-6.78716	0.03587	3.9163	0.12581	0.901533	0.948449	-7.17741
16651171	---	0.106953	3.68915	0.450753	0.658537	0.773841	-7.53061	0.354903	3.68915	1.49573	0.155213	0.309286	-6.11504	-0.25053	3.68915	-1.05585	0.307543	0.607063	-6.23157	-0.222137	3.68915	-0.93619	0.363825	0.56121	-6.73432
16651173	---	0.451567	4.80485	2.34713	0.0328758	0.0787032	-5.13965	0.0910267	4.80485	0.473133	0.642847	0.781139	-7.10321	0.29648	4.80485	1.54103	0.143886	0.411846	-5.63723	0.523603	4.80485	2.72155	0.0156289	0.0599635	-3.9929
16651175	---	-0.56476	8.325	-2.66475	0.0175217	0.0461256	-4.54183	-0.488207	8.325	-2.30354	0.0357842	0.106001	-4.81053	-0.393053	8.325	-1.85457	0.083177	0.30748	-5.16777	0.00825	8.325	0.0389266	0.969456	0.984109	-7.18499
16651179	---	0.585037	6.46401	1.26282	0.225698	0.366691	-6.83171	1.02387	6.46401	2.21005	0.0428551	0.121088	-4.97774	-0.0565967	6.46401	-0.122166	0.904369	0.965449	-6.78979	0.109783	6.46401	0.236971	0.815846	0.899306	-7.15609
16651187	---	0.00333333	7.15246	0.0158151	0.987588	0.993206	-7.63779	-0.0857567	7.15246	-0.406875	0.689776	0.814777	-7.13373	0.457733	7.15246	2.17173	0.0461134	0.216858	-4.63939	0.216187	7.15246	1.0257	0.321092	0.519182	-6.64684
16651189	---	0.91118	4.72466	2.25902	0.0390034	0.0911224	-5.29944	0.617897	4.72466	1.53191	0.146109	0.295829	-6.06463	-0.819153	4.72466	-2.03087	0.0601558	0.25437	-4.87993	-1.03922	4.72466	-2.57647	0.0209085	0.0748673	-4.27074
16651193	---	0.96581	5.44595	2.16653	0.0465729	0.105586	-5.46389	0.158883	5.44595	0.356411	0.726436	0.837883	-7.15396	-0.369593	5.44595	-0.82908	0.419899	0.702972	-6.44384	-0.0266833	5.44595	-0.0598567	0.95305	0.97583	-7.18389
16651195	---	0.545963	7.28315	2.52432	0.0231951	0.0584784	-4.80999	0.2186	7.28315	1.01072	0.327984	0.512066	-6.69699	-0.668887	7.28315	-3.09267	0.00733973	0.0671165	-2.9064	-0.229693	7.28315	-1.06201	0.304828	0.502323	-6.60938
16651197	---	0.203333	4.56893	1.11282	0.283091	0.433071	-7.00499	0.214223	4.56893	1.17242	0.259092	0.439373	-6.52359	-0.16925	4.56893	-0.926286	0.368784	0.662348	-6.35842	-0.0535633	4.56893	-0.293146	0.773378	0.872303	-7.14038
16651199	---	0.856933	6.69251	3.31129	0.00468081	0.0148355	-3.25261	0.554297	6.69251	2.14187	0.0488097	0.133611	-5.09747	-0.08303	6.69251	-0.320838	0.752706	0.902215	-6.74364	-0.47218	6.69251	-1.82456	0.0878018	0.216148	-5.59166
16651201	---	0.59875	6.70768	2.4725	0.0257027	0.0638627	-4.90747	0.192603	6.70768	0.795342	0.438669	0.617365	-6.8925	-0.152613	6.70768	-0.630206	0.537928	0.782831	-6.59129	0.183833	6.70768	0.759127	0.459398	0.647853	-6.88609
16651205	---	-1.24911	5.7399	-3.78616	0.00175817	0.00629614	-2.27556	-1.15603	5.7399	-3.50402	0.00314518	0.0158534	-2.46	0.186903	5.7399	0.566521	0.579317	0.807928	-6.63047	-0.540877	5.7399	-1.63945	0.121666	0.270423	-5.87499
16651207	---	-0.42584	7.22611	-1.57131	0.136709	0.250364	-6.42174	-0.44421	7.22611	-1.63909	0.12174	0.259535	-5.9102	0.150603	7.22611	0.555711	0.586502	0.812328	-6.63673	-0.0415967	7.22611	-0.153487	0.880035	0.937095	-7.17332
16651209	---	-1.27102	6.30434	-3.11311	0.00703814	0.0210963	-3.65503	-0.464777	6.30434	-1.13837	0.272605	0.454568	-6.56191	-0.374073	6.30434	-0.916214	0.373875	0.66715	-6.36767	-0.776257	6.30434	-1.90128	0.0764119	0.195863	-5.46852
16651211	---	-1.29015	9.44526	-5.43833	6.56352e-05	0.000350012	1.07479	-0.522463	9.44526	-2.20232	0.0434951	0.122522	-4.99142	0.0349567	9.44526	0.147351	0.884793	0.95826	-6.78622	-0.202353	9.44526	-0.852971	0.406927	0.602527	-6.80924
16651213	---	-0.883913	8.53783	-2.95613	0.00970712	0.0279154	-3.9699	0.04869	8.53783	0.162837	0.872793	0.93019	-7.20697	-0.403557	8.53783	-1.34964	0.196906	0.485514	-5.89269	-0.89633	8.53783	-2.99766	0.0089172	0.0392385	-3.45085
16651215	---	-0.389667	8.39419	-2.53259	0.0228171	0.0576826	-4.79435	0.06269	8.39419	0.407446	0.689366	0.814449	-7.13349	0.280517	8.39419	1.82318	0.0880191	0.31632	-5.21734	0.13182	8.39419	0.856748	0.404901	0.600368	-6.80597
16651217	---	-1.22046	8.61601	-5.37397	7.41811e-05	0.000389878	0.948831	-0.379797	8.61601	-1.67233	0.114929	0.249481	-5.86081	-0.13232	8.61601	-0.582635	0.56869	0.801134	-6.62093	-0.454773	8.61601	-2.00247	0.0634223	0.172206	-5.30142
16651219	---	-0.877063	8.52547	-4.24716	0.000684823	0.00274913	-1.32358	-0.557833	8.52547	-2.7013	0.0162801	0.0580352	-4.06576	-0.00109333	8.52547	-0.00529444	0.995845	0.998614	-6.79763	-0.77418	8.52547	-3.74895	0.00189812	0.0118661	-1.9253
16651221	---	-1.06371	9.75492	-5.97656	2.40948e-05	0.000146219	2.10834	-0.267603	9.75492	-1.50356	0.153204	0.306258	-6.10421	-0.01491	9.75492	-0.0837736	0.934331	0.976706	-6.79395	-0.32868	9.75492	-1.84673	0.0843645	0.210241	-5.5564
16651223	---	-1.16281	8.95003	-5.02707	0.000144803	0.000699572	0.261789	-0.561293	8.95003	-2.4266	0.028137	0.0883811	-4.58548	-0.09995	8.95003	-0.432106	0.671737	0.861883	-6.69996	-0.718157	8.95003	-3.10475	0.00715992	0.0330199	-3.23689
16651225	---	-1.15541	8.12983	-2.97698	0.00930232	0.0269079	-3.92831	-0.620587	8.12983	-1.59897	0.13042	0.272498	-5.96887	0.2024	8.12983	0.521494	0.609544	0.826196	-6.65576	-0.21252	8.12983	-0.547569	0.591945	0.750894	-7.02846
16651227	---	-0.93379	8.29142	-3.46883	0.00338208	0.011176	-2.92991	-0.252393	8.29142	-0.937587	0.363129	0.547502	-6.76805	-0.08484	8.29142	-0.315162	0.756927	0.904226	-6.74553	-0.68386	8.29142	-2.54039	0.022466	0.0791478	-4.33894
16651229	---	-1.22675	5.94967	-3.57167	0.00273543	0.009275	-2.71831	-1.26484	5.94967	-3.68258	0.00217621	0.0118147	-2.09399	-0.176183	5.94967	-0.512957	0.615361	0.829769	-6.66033	-1.24882	5.94967	-3.63593	0.0023959	0.0142517	-2.15719
16651231	---	-0.79998	8.16677	-2.69606	0.0164526	0.0437422	-4.48131	-0.55754	8.16677	-1.879	0.079575	0.191284	-5.53911	-0.0562267	8.16677	-0.189493	0.852216	0.944796	-6.77876	-0.62011	8.16677	-2.08987	0.0538543	0.152753	-5.15308
16651233	---	-1.13648	7.01086	-4.75554	0.000246917	0.00112409	-0.28462	-0.632233	7.01086	-2.64556	0.0182099	0.0632272	-4.17293	0.110993	7.01086	0.464447	0.648916	0.849295	-6.6849	-0.969567	7.01086	-4.05711	0.00100855	0.00719979	-1.29263
16651235	---	-0.875183	6.64088	-3.33945	0.0044168	0.0141129	-3.19509	-0.346973	6.64088	-1.32395	0.205102	0.374154	-6.34187	-0.428753	6.64088	-1.636	0.122391	0.37813	-5.50131	-0.81512	6.64088	-3.11026	0.00707936	0.032717	-3.22584
16651237	---	-0.80233	12.2136	-6.29042	1.36787e-05	8.89181e-05	2.69377	-0.0689633	12.2136	-0.540686	0.596566	0.746406	-7.06752	0.117123	12.2136	0.918269	0.372832	0.666049	-6.36579	-0.0792633	12.2136	-0.62144	0.543527	0.715647	-6.98371
16651239	---	-1.1896	7.26512	-4.79671	0.000227602	0.00104553	-0.201339	-0.373493	7.26512	-1.506	0.152583	0.305496	-6.10083	0.189153	7.26512	0.762702	0.457325	0.728366	-6.49721	-0.394097	7.26512	-1.58907	0.132641	0.286897	-5.94848
16651241	---	-1.20965	7.77833	-4.24495	0.000687906	0.00275843	-1.32813	-0.35041	7.77833	-1.22967	0.237529	0.414072	-6.45704	0.02656	7.77833	0.0932056	0.926959	0.974203	-6.79307	-0.35394	7.77833	-1.24206	0.233053	0.420153	-6.40739
16651243	---	-1.29881	7.7782	-4.09184	0.000939502	0.00363319	-1.64384	-0.373257	7.7782	-1.17592	0.257731	0.437765	-6.51959	0.289747	7.7782	0.91283	0.375596	0.668608	-6.37075	-0.10382	7.7782	-0.327079	0.748073	0.856756	-7.1293
16651245	---	-1.25191	6.95489	-4.70325	0.000273905	0.00122911	-0.390616	-0.744657	6.95489	-2.79757	0.0134028	0.0499713	-3.87888	0.29241	6.95489	1.09854	0.289078	0.5896	-6.18664	-0.539793	6.95489	-2.02793	0.0604864	0.166332	-5.25858
16651247	---	-1.3063	9.10345	-6.17849	1.67132e-05	0.000106176	2.48649	-0.563683	9.10345	-2.66609	0.0174745	0.0612219	-4.13354	0.31576	9.10345	1.49347	0.155797	0.428626	-5.70307	-0.157783	9.10345	-0.746279	0.466895	0.654611	-6.89597
16651249	---	-0.879493	7.60746	-5.5183	5.64172e-05	0.000306845	1.23062	-0.75189	7.60746	-4.71766	0.000266179	0.00211728	0.0205706	-0.03183	7.60746	-0.199714	0.844354	0.941634	-6.77667	-0.306277	7.60746	-1.9217	0.0736116	0.190869	-5.43521
16651259	---	-0.0791867	6.15293	-0.371318	0.71553	0.815917	-7.56494	-0.229017	6.15293	-1.07389	0.299638	0.483775	-6.63186	0.0479967	6.15293	0.225064	0.82493	0.933409	-6.77102	0.0630267	6.15293	0.295542	0.771583	0.871095	-7.13964
16651261	---	-0.569187	7.7127	-2.94805	0.00986875	0.0283045	-3.98601	-0.34453	7.7127	-1.78446	0.0943359	0.216615	-5.68931	-0.230187	7.7127	-1.19223	0.251468	0.54922	-6.08277	-0.312383	7.7127	-1.61796	0.126248	0.277597	-5.90654
16651263	---	-0.763743	7.64997	-2.04503	0.0585845	0.127453	-5.67431	-0.28448	7.64997	-0.761735	0.457885	0.634603	-6.91917	-0.0262667	7.64997	-0.0703327	0.944847	0.98046	-6.79504	-0.891157	7.64997	-2.3862	0.030459	0.0999932	-4.62589
16651265	---	-0.59303	7.7014	-2.64986	0.0180534	0.047342	-4.57052	-0.2053	7.7014	-0.91735	0.373298	0.556801	-6.78688	-0.14577	7.7014	-0.65135	0.524555	0.774633	-6.57741	-0.239047	7.7014	-1.06814	0.302142	0.499575	-6.60294
16651267	---	0.496033	5.1971	1.26182	0.22605	0.367114	-6.83293	-0.555067	5.1971	-1.41199	0.178115	0.339987	-6.22827	0.00836667	5.1971	0.0212833	0.983297	0.994799	-6.7974	-0.266797	5.1971	-0.678682	0.507551	0.686771	-6.94535
16651269	---	-0.596203	5.09433	-2.15566	0.0475467	0.107368	-5.48298	-0.20472	5.09433	-0.740195	0.470471	0.645841	-6.93571	-0.11981	5.09433	-0.433191	0.670966	0.861582	-6.69947	-0.442293	5.09433	-1.59918	0.130375	0.283469	-5.93387
16651271	---	-0.29224	6.30364	-1.05789	0.306643	0.459073	-7.06382	-0.288557	6.30364	-1.04456	0.31257	0.496207	-6.66253	0.431073	6.30364	1.56046	0.139245	0.404304	-5.60989	-0.166553	6.30364	-0.602913	0.555464	0.724016	-6.99544
16651273	---	-0.385797	5.498	-0.530855	0.603196	0.731015	-7.48946	-0.26825	5.498	-0.369111	0.71714	0.832164	-7.14911	-0.447467	5.498	-0.615713	0.547201	0.788326	-6.60056	-1.17571	5.498	-1.61777	0.126288	0.277619	-5.90681
16651275	---	-0.32523	8.24503	-1.59002	0.132428	0.244049	-6.39474	-0.2147	8.24503	-1.04965	0.310298	0.49397	-6.65726	-0.308233	8.24503	-1.50692	0.152348	0.423779	-5.6846	-0.743667	8.24503	-3.63571	0.00239696	0.0142533	-2.15763
16651277	---	-0.59548	7.11469	-1.78072	0.0949658	0.187967	-6.10704	-0.327653	7.11469	-0.979815	0.342529	0.527266	-6.72759	-0.140197	7.11469	-0.419244	0.680908	0.866878	-6.70565	-0.898413	7.11469	-2.68662	0.0167683	0.0633511	-4.06031
16651279	---	-0.54776	8.3267	-3.03006	0.00834493	0.0244942	-3.82209	-0.31769	8.3267	-1.75738	0.098988	0.224232	-5.73141	-0.0831933	8.3267	-0.460203	0.65189	0.850676	-6.68693	-0.713993	8.3267	-3.94962	0.00125675	0.008555	-1.51322
16651281	---	-0.483793	5.64035	-2.0016	0.063525	0.136035	-5.74788	-0.35045	5.64035	-1.44992	0.167419	0.325392	-6.1776	-0.13686	5.64035	-0.566231	0.579509	0.808028	-6.63064	-0.392653	5.64035	-1.62452	0.124832	0.275273	-5.89693
16651283	---	-0.0956667	7.55947	-0.413437	0.685065	0.793515	-7.54754	-0.1196	7.55947	-0.516868	0.612693	0.759262	-7.08063	-0.31312	7.55947	-1.35319	0.195795	0.48392	-5.88819	-0.502393	7.55947	-2.17116	0.0461632	0.136633	-5.012
16651285	---	-0.380873	7.80085	-2.34652	0.0329145	0.0787907	-5.14076	-0.42928	7.80085	-2.64475	0.0182393	0.0633049	-4.17447	-0.173887	7.80085	-1.0713	0.300766	0.600449	-6.21549	-0.741693	7.80085	-4.5695	0.000357606	0.00315563	-0.247647
16651287	---	-0.8784	6.07909	-5.96314	2.46926e-05	0.000149269	2.08302	0.03724	6.07909	0.252809	0.803806	0.887529	-7.1872	-0.351133	6.07909	-2.38372	0.0306071	0.168629	-4.26219	-0.70513	6.07909	-4.78688	0.000232069	0.00224025	0.190305
16651291	---	-0.49732	4.15798	-1.57384	0.136122	0.249429	-6.41809	-0.142557	4.15798	-0.451141	0.658263	0.791843	-7.11384	-0.335757	4.15798	-1.06255	0.30459	0.604391	-6.22462	-0.958817	4.15798	-3.03432	0.00827257	0.0370207	-3.37781
16651293	---	-0.16699	5.63496	-0.519123	0.611157	0.737343	-7.49589	-0.04243	5.63496	-0.131902	0.896793	0.944363	-7.2118	-0.149803	5.63496	-0.465694	0.648043	0.848866	-6.68429	-1.01084	5.63496	-3.14241	0.00662689	0.0311035	-3.16125
16651295	---	0.207993	3.62004	0.845516	0.410946	0.5658	-7.2665	0.378847	3.62004	1.54005	0.144122	0.292847	-6.05316	0.0700633	3.62004	0.284815	0.779633	0.91421	-6.75505	-1.01122	3.62004	-4.11071	0.000904005	0.00659445	-1.18274
16651297	---	0.00427667	5.11805	0.0184838	0.985494	0.991874	-7.63774	-0.0584767	5.11805	-0.252737	0.80386	0.887529	-7.18722	-0.115727	5.11805	-0.500173	0.624123	0.835058	-6.66703	-0.682427	5.11805	-2.94946	0.00984031	0.0422452	-3.54654
16651299	---	0.0389067	7.58688	0.126896	0.900688	0.940373	-7.62936	-0.17445	7.58688	-0.568977	0.57769	0.732059	-7.05121	-0.248193	7.58688	-0.809494	0.430732	0.710877	-6.46001	-0.572243	7.58688	-1.8664	0.0814154	0.204916	-5.5249
16651301	---	0.0864167	4.68302	0.288912	0.776555	0.858725	-7.59366	0.0845867	4.68302	0.282794	0.781153	0.873288	-7.17873	-0.02346	4.68302	-0.0784325	0.938508	0.978389	-6.7944	-0.542733	4.68302	-1.81449	0.0894037	0.219015	-5.60758
16651303	---	-0.08022	5.14993	-0.211776	0.835098	0.898073	-7.61411	0.00359667	5.14993	0.00949499	0.992548	0.996429	-7.22097	-0.258613	5.14993	-0.682724	0.505063	0.762712	-6.55601	-1.07905	5.14993	-2.84862	0.012084	0.0492017	-3.74536
16651305	---	-0.223993	9.45555	-1.23778	0.234594	0.377538	-6.8619	-0.248223	9.45555	-1.37167	0.190091	0.355657	-6.28099	-0.0814867	9.45555	-0.450292	0.658861	0.854466	-6.69162	-0.16346	9.45555	-0.903273	0.380485	0.577137	-6.7647
16651309	---	-0.60433	4.70905	-1.48714	0.157445	0.279276	-6.5403	-0.393173	4.70905	-0.967522	0.348439	0.533155	-6.73953	-0.264057	4.70905	-0.649792	0.525534	0.775074	-6.57844	-0.57078	4.70905	-1.40458	0.180269	0.352961	-6.20322
16651311	---	-0.35364	5.56075	-1.2789	0.220129	0.359824	-6.81208	-0.0527467	5.56075	-0.190753	0.851246	0.917281	-7.20175	-0.19605	5.56075	-0.708993	0.48907	0.750172	-6.53736	-0.260737	5.56075	-0.942926	0.360478	0.557838	-6.72798
16651313	---	-0.215093	6.22497	-1.33223	0.202431	0.337697	-6.74553	-0.0220267	6.22497	-0.136427	0.893275	0.942291	-7.21115	-0.235087	6.22497	-1.45607	0.165736	0.442412	-5.75378	-0.214983	6.22497	-1.33155	0.20265	0.382195	-6.29742
16651315	---	-0.02828	7.17499	-0.16722	0.869403	0.920366	-7.62307	-0.0389233	7.17499	-0.230154	0.821043	0.897899	-7.19298	-0.478007	7.17499	-2.82646	0.0126402	0.0963072	-3.42858	-0.3618	7.17499	-2.13933	0.0490454	0.14312	-5.06759
16651317	---	0.184043	3.06692	0.781861	0.446315	0.598062	-7.31927	0.18627	3.06692	0.791321	0.440941	0.619475	-6.89575	0.12696	3.06692	0.539357	0.59746	0.818763	-6.64597	-0.115103	3.06692	-0.488987	0.631837	0.779733	-7.06007
16651319	---	-0.17222	5.7804	-0.489716	0.631333	0.753268	-7.5114	-0.05531	5.7804	-0.157277	0.877099	0.932399	-7.20791	0.0871433	5.7804	0.247797	0.807611	0.927295	-6.76538	0.312543	5.7804	0.888733	0.388007	0.584693	-6.77781
16651321	---	-0.64993	6.2346	-2.8232	0.012724	0.0351023	-4.23311	-0.621003	6.2346	-2.69755	0.0164034	0.0583822	-4.07299	-0.645907	6.2346	-2.80573	0.0131831	0.0990106	-3.46871	-0.72204	6.2346	-3.13644	0.00670875	0.0313733	-3.17326
16651323	---	-1.06038	5.02103	-3.91303	0.00135469	0.00500584	-2.01329	-0.30895	5.02103	-1.1401	0.271908	0.453936	-6.55999	-0.27618	5.02103	-1.01917	0.324086	0.621524	-6.26896	-0.75361	5.02103	-2.78099	0.0138604	0.0546492	-3.87756
16651325	---	-0.170993	7.80148	-0.695285	0.497378	0.644	-7.38489	0.28974	7.80148	1.17813	0.256877	0.43685	-6.51707	-0.22022	7.80148	-0.895448	0.384521	0.674581	-6.38644	-0.277803	7.80148	-1.12959	0.276175	0.470956	-6.53668
16651327	---	-0.129213	7.85649	-0.672341	0.511467	0.655953	-7.40108	-0.29783	7.85649	-1.54971	0.141796	0.289392	-6.0395	-0.01912	7.85649	-0.0994878	0.922052	0.972135	-6.79243	-0.27358	7.85649	-1.42353	0.174802	0.34576	-6.17814
16651329	---	0.0174867	6.94374	0.0884835	0.930649	0.958803	-7.63376	0.00394333	6.94374	0.0199535	0.98434	0.992236	-7.2208	0.11182	6.94374	0.565816	0.579784	0.808028	-6.63088	-0.797743	6.94374	-4.03663	0.00105168	0.00746045	-1.33465
16651331	---	0.59605	6.77996	1.31678	0.207439	0.344062	-6.76504	-0.107557	6.77996	-0.237611	0.815358	0.894244	-7.19114	0.167257	6.77996	0.369499	0.716857	0.885583	-6.72609	-0.40049	6.77996	-0.884751	0.390084	0.586693	-6.78137
16651333	---	-0.417083	5.87652	-1.45951	0.164798	0.28912	-6.57815	-0.922287	5.87652	-3.22739	0.00556408	0.0248722	-3.02304	-0.174837	5.87652	-0.611812	0.549712	0.789698	-6.60301	-1.5886	5.87652	-5.55904	5.2247e-05	0.000688199	1.70721
16651335	---	-0.148467	6.76426	-0.82609	0.421542	0.575977	-7.283	-0.208117	6.76426	-1.15799	0.264755	0.445862	-6.53994	0.22148	6.76426	1.23235	0.236558	0.533313	-6.03614	-0.448077	6.76426	-2.49316	0.0246731	0.0848351	-4.42763
16651337	---	-2.29398	7.36032	-5.89722	2.78619e-05	0.000165787	1.9583	-1.02217	7.36032	-2.62773	0.0188722	0.0650074	-4.20703	0.169807	7.36032	0.436528	0.668596	0.860328	-6.69796	-0.0564667	7.36032	-0.145161	0.886493	0.940749	-7.17463
16651339	---	-1.71395	5.17156	-3.73517	0.00195274	0.00689569	-2.38093	-1.87126	5.17156	-4.078	0.000966417	0.00608057	-1.28165	0.419757	5.17156	0.914766	0.37461	0.667869	-6.36899	-0.0651067	5.17156	-0.141885	0.889036	0.941951	-7.17513
16651341	---	-1.37215	7.60416	-4.71321	0.000268542	0.00120898	-0.370418	-0.69481	7.60416	-2.38661	0.0304345	0.0937014	-4.6592	0.187893	7.60416	0.645396	0.528302	0.77654	-6.58136	0.17925	7.60416	0.615707	0.547205	0.718214	-6.98738
16651343	---	-1.2707	9.38707	-5.4496	6.4247e-05	0.000343575	1.09679	-1.00855	9.38707	-4.32531	0.000584513	0.0040115	-0.775308	0.187103	9.38707	0.80242	0.434688	0.71358	-6.46577	-0.1121	9.38707	-0.480757	0.637541	0.784287	-7.06424
16651345	---	-1.11213	11.0488	-5.97354	2.4228e-05	0.000146962	2.10265	-0.485507	11.0488	-2.60779	0.0196406	0.0670393	-4.24508	0.22309	11.0488	1.19828	0.249175	0.546887	-6.07582	0.0291567	11.0488	0.156609	0.877616	0.935597	-7.1728
16651347	---	-1.15328	10.6551	-5.13586	0.000117215	0.000582682	0.478647	-0.607523	10.6551	-2.70545	0.0161444	0.0576837	-4.05774	0.121667	10.6551	0.541812	0.595809	0.817494	-6.6446	-0.13577	10.6551	-0.604617	0.55436	0.723074	-6.99438
16651349	---	-1.63109	8.1791	-5.74822	3.66853e-05	0.000210372	1.67431	-0.508653	8.1791	-1.79257	0.0929798	0.214434	-5.67661	-0.15252	8.1791	-0.537505	0.598708	0.819574	-6.647	-0.226457	8.1791	-0.798069	0.437132	0.628997	-6.8552
16651351	---	-1.93524	8.7081	-6.65501	7.20789e-06	5.10111e-05	3.35727	-0.665767	8.7081	-2.28948	0.0367732	0.10829	-4.8359	0.134427	8.7081	0.462275	0.650438	0.850145	-6.68594	0.0959567	8.7081	0.329982	0.745922	0.855621	-7.1283
16651353	---	-1.89234	9.71265	-8.32391	4.81531e-07	5.07493e-06	6.16701	-0.828123	9.71265	-3.64271	0.00236263	0.0126197	-2.17582	0.116793	9.71265	0.513745	0.614824	0.829531	-6.65991	-0.19109	9.71265	-0.840557	0.413635	0.608912	-6.81987
16651355	---	-1.85388	9.85609	-6.60683	7.83649e-06	5.48037e-05	3.27062	-0.744053	9.85609	-2.65165	0.0179886	0.0626276	-4.16125	0.208543	9.85609	0.743205	0.4687	0.735741	-6.5121	-0.0816567	9.85609	-0.291007	0.774982	0.873186	-7.14104
16651357	---	-2.20113	9.27156	-10.3523	2.80818e-08	4.79565e-07	9.12026	-1.10967	9.27156	-5.21896	9.98352e-05	0.000946519	1.01765	0.1412	9.27156	0.664089	0.51659	0.76967	-6.56883	-0.469797	9.27156	-2.20954	0.0428975	0.129324	-4.94442
16651359	---	-1.79899	8.56151	-7.6135	1.4577e-06	1.29936e-05	5.01592	-0.764077	8.56151	-3.23365	0.00549277	0.0246175	-3.01036	0.2714	8.56151	1.14859	0.268493	0.56788	-6.13203	-0.398027	8.56151	-1.68449	0.112521	0.256645	-5.80793
16651361	---	-2.08278	7.25368	-5.80161	3.32297e-05	0.000193482	1.7764	-0.889313	7.25368	-2.47719	0.0254653	0.0818835	-4.49145	-0.393473	7.25368	-1.09602	0.290145	0.590391	-6.18933	-0.831747	7.25368	-2.31684	0.0348724	0.110633	-4.75234
16651363	---	0.0310233	7.14985	0.135251	0.89419	0.936489	-7.6282	-0.104247	7.14985	-0.45448	0.655912	0.790198	-7.11226	-0.04142	7.14985	-0.180577	0.859087	0.948244	-6.78049	-0.27258	7.14985	-1.18836	0.252945	0.444282	-6.47039
16651367	---	-1.79619	5.40168	-4.60245	0.000334814	0.00146631	-0.595589	-0.87744	5.40168	-2.2483	0.0398178	0.114846	-4.90975	0.0655367	5.40168	0.167927	0.868856	0.952237	-6.78281	-0.325937	5.40168	-0.835161	0.416572	0.611464	-6.82445
16651369	---	-2.66736	6.91575	-8.73367	2.61419e-07	3.0561e-06	6.80203	-0.835287	6.91575	-2.73496	0.0152119	0.0551906	-4.00066	0.05824	6.91575	0.190694	0.851291	0.944568	-6.77852	-0.536993	6.91575	-1.75826	0.0988323	0.234422	-5.69544
16651371	---	-2.00403	7.45011	-7.45876	1.87131e-06	1.60792e-05	4.75648	-0.525973	7.45011	-1.95761	0.0689113	0.172182	-5.41057	0.101153	7.45011	0.376481	0.711767	0.882733	-6.72338	-0.47213	7.45011	-1.75722	0.0990164	0.234735	-5.69706
16651373	---	-0.94767	4.22528	-2.63371	0.0186473	0.048659	-4.60156	0.0482633	4.22528	0.134131	0.89506	0.943346	-7.21148	0.168467	4.22528	0.468194	0.646295	0.848111	-6.68308	0.01849	4.22528	0.0513864	0.959687	0.979043	-7.18439
16651375	---	-1.89016	8.89774	-8.35454	4.59724e-07	4.87932e-06	6.21519	-0.481273	8.89774	-2.12723	0.0501836	0.136563	-5.1229	0.208633	8.89774	0.922161	0.370863	0.664242	-6.36222	-0.312233	8.89774	-1.38007	0.187543	0.362453	-6.23527
16651377	---	-2.08725	8.26801	-11.8943	4.24209e-09	1.01184e-07	11.0797	-0.342947	8.26801	-1.95431	0.0693324	0.172958	-5.41604	0.22846	8.26801	1.3019	0.212353	0.504863	-5.95234	-0.25079	8.26801	-1.42915	0.173209	0.343701	-6.17066
16651379	---	-2.06132	6.35789	-6.4322	1.06391e-05	7.16924e-05	2.95392	-0.56182	6.35789	-1.75312	0.0997372	0.225349	-5.73798	0.26103	6.35789	0.814526	0.427932	0.708765	-6.45589	-0.16623	6.35789	-0.518709	0.611439	0.764643	-7.04446
16651381	---	-1.00342	2.84021	-3.99255	0.00115093	0.00433961	-1.84892	-0.920987	2.84021	-3.66457	0.00225851	0.0121663	-2.13096	0.260177	2.84021	1.03523	0.316764	0.614596	-6.25273	-0.274717	2.84021	-1.09309	0.291392	0.487658	-6.57642
16651383	---	-1.52084	6.0296	-4.05802	0.00100668	0.00385658	-1.71366	-1.00225	6.0296	-2.67428	0.0171893	0.0604871	-4.1178	-0.347313	6.0296	-0.926726	0.368563	0.662324	-6.35802	-0.857067	6.0296	-2.28689	0.0369583	0.115653	-4.80641
16651385	---	-0.570333	6.92854	-3.33123	0.00449224	0.0143273	-3.21188	-0.520137	6.92854	-3.03804	0.00820965	0.0338727	-3.40372	0.14652	6.92854	0.855802	0.405408	0.692021	-6.42121	-0.226873	6.92854	-1.32513	0.204719	0.38492	-6.30551
16651387	---	-0.579847	8.77085	-2.3359	0.0336032	0.080157	-5.16018	-0.00225	8.77085	-0.00906406	0.992886	0.996506	-7.22097	0.23867	8.77085	0.961475	0.351373	0.647533	-6.32542	0.5161	8.77085	2.07909	0.054958	0.155018	-5.17156
16651391	---	-0.60307	5.17847	-1.64196	0.121139	0.228008	-6.31861	0.267687	5.17847	0.728822	0.4772	0.65008	-6.94426	0.39458	5.17847	1.07431	0.299456	0.599062	-6.21233	0.510417	5.17847	1.3897	0.184658	0.35876	-6.22274
16651399	---	0.21335	6.80687	1.12321	0.27879	0.428491	-6.99358	-0.175107	6.80687	-0.921876	0.371007	0.554742	-6.7827	-0.5655	6.80687	-2.97716	0.00929891	0.0781463	-3.13443	-0.150677	6.80687	-0.79326	0.439844	0.631488	-6.85909
16651405	---	-0.08345	5.96815	-0.308736	0.761717	0.848576	-7.5874	-0.325473	5.96815	-1.20414	0.246968	0.425719	-6.48704	-0.121637	5.96815	-0.450014	0.659057	0.854628	-6.69175	-0.243537	5.96815	-0.901002	0.381654	0.578309	-6.76676
16651409	---	-0.22379	6.86942	-0.964193	0.350052	0.504905	-7.15818	-0.100643	6.86942	-0.433619	0.670662	0.800695	-7.12195	-0.14786	6.86942	-0.63705	0.533578	0.779878	-6.58684	0.0862667	6.86942	0.371677	0.715268	0.836187	-7.11292
16651411	---	-0.72282	6.49096	-4.83516	0.000210966	0.000977453	-0.123695	-0.14635	6.49096	-0.978978	0.342929	0.527387	-6.72841	-0.496987	6.49096	-3.32449	0.00455514	0.0489223	-2.44362	-0.35708	6.49096	-2.38861	0.0303151	0.0996459	-4.62145
16651413	---	-0.589393	6.81953	-4.2172	0.000727789	0.00289486	-1.38528	-0.377053	6.81953	-2.69787	0.0163927	0.0583557	-4.07236	-0.0790767	6.81953	-0.565806	0.579791	0.808028	-6.63089	-0.386673	6.81953	-2.76671	0.0142669	0.0559493	-3.90535
16651415	---	0.17748	6.93698	0.769687	0.453292	0.604661	-7.32893	0.0813633	6.93698	0.352853	0.729049	0.839473	-7.15528	0.121047	6.93698	0.524949	0.607197	0.824784	-6.65389	-0.095	6.93698	-0.411991	0.686102	0.817533	-7.09634
16651417	---	-0.362003	6.75986	-1.6054	0.128995	0.239066	-6.37238	-0.08665	6.75986	-0.384272	0.706104	0.825281	-7.14311	0.41732	6.75986	1.85071	0.0837595	0.308476	-5.1739	0.23641	6.75986	1.04842	0.310844	0.508423	-6.62353
16651425	---	-0.54336	10.3168	-2.67169	0.017279	0.0455731	-4.52843	0.09598	10.3168	0.471933	0.643684	0.781658	-7.10381	-0.20833	10.3168	-1.02436	0.321708	0.619356	-6.26374	-0.196707	10.3168	-0.967204	0.348593	0.545921	-6.7048
16651427	---	-0.433103	10.1805	-2.52576	0.0231286	0.0583433	-4.80726	-0.121673	10.1805	-0.709572	0.488721	0.660264	-6.95845	0.0576167	10.1805	0.336008	0.741462	0.897193	-6.73843	0.0486133	10.1805	0.283502	0.78062	0.876605	-7.14331
16651429	---	-0.0967233	8.16916	-0.670926	0.512343	0.65668	-7.40206	-0.0356	8.16916	-0.246941	0.808261	0.890168	-7.18875	0.07006	8.16916	0.485975	0.633922	0.840976	-6.67428	-0.140023	8.16916	-0.971279	0.346626	0.544116	-6.70086
16651431	---	-0.39115	9.54061	-3.67177	0.00222525	0.00774725	-2.51187	-0.277647	9.54061	-2.6063	0.0196993	0.0672143	-4.24792	0.0491133	9.54061	0.461032	0.651309	0.850574	-6.68654	0.00875333	9.54061	0.0821685	0.935586	0.967122	-7.18221
16651433	---	-0.674893	9.11477	-3.33499	0.00445754	0.0142254	-3.20419	-0.312503	9.11477	-1.54424	0.14311	0.291234	-6.04725	0.01497	9.11477	0.0739744	0.941996	0.979786	-6.79476	0.0528333	9.11477	0.261077	0.797541	0.8874	-7.14975
16651435	---	0.47753	9.29364	4.86377	0.000199401	0.000929841	-0.0659958	-0.08937	9.29364	-0.910257	0.376908	0.560012	-6.79339	0.179163	9.29364	1.82483	0.0877596	0.315716	-5.21476	0.127413	9.29364	1.29774	0.213743	0.396066	-6.33969
16651439	---	-0.435083	6.86309	-2.13341	0.0495993	0.11114	-5.5219	-0.0423733	6.86309	-0.207776	0.838165	0.909043	-7.19816	0.000903333	6.86309	0.00442945	0.996523	0.998794	-6.79763	-0.06789	6.86309	-0.332895	0.743764	0.854046	-7.12728
16651441	---	-0.828327	8.10063	-5.83952	3.09829e-05	0.000181868	1.84867	-0.30933	8.10063	-2.18071	0.04533	0.126525	-5.02951	-0.24219	8.10063	-1.70739	0.108106	0.353514	-5.39544	-0.567347	8.10063	-3.99967	0.00113429	0.00791412	-1.41048
16651443	---	-1.06785	9.38459	-5.88613	2.84354e-05	0.000168561	1.93725	-0.31056	9.38459	-1.71185	0.107264	0.237198	-5.80122	-0.176307	9.38459	-0.971825	0.346362	0.642504	-6.3155	-0.382183	9.38459	-2.10664	0.0521768	0.149512	-5.12421
16651445	---	-0.849437	7.86495	-4.96461	0.000163592	0.000777846	0.136722	-0.19158	7.86495	-1.11971	0.280235	0.463354	-6.58252	0.154217	7.86495	0.901333	0.381483	0.67264	-6.38116	0.21509	7.86495	1.25711	0.227703	0.413724	-6.38933
16651447	---	-0.774053	7.37022	-2.50147	0.0242706	0.0608113	-4.85307	-0.177907	7.37022	-0.574932	0.573757	0.729178	-7.04767	0.24583	7.37022	0.794436	0.43918	0.716536	-6.47221	0.0748867	7.37022	0.242007	0.812012	0.896642	-7.15481
16651449	---	0.05328	10.5852	0.378616	0.710213	0.812132	-7.56206	-0.120413	10.5852	-0.855677	0.405475	0.586934	-6.84198	0.14997	10.5852	1.06571	0.303205	0.602948	-6.22133	0.19896	10.5852	1.41384	0.177579	0.349604	-6.191
16651451	---	-0.26117	7.39162	-1.21899	0.241446	0.385879	-6.88422	0.143353	7.39162	0.669087	0.513483	0.681002	-6.98714	0.05814	7.39162	0.271363	0.789766	0.919318	-6.75897	0.44382	7.39162	2.07149	0.0557496	0.156516	-5.18458
16651455	---	-0.907047	8.56512	-4.73471	0.000257323	0.00116573	-0.326811	-0.1288	8.56512	-0.672326	0.511476	0.679125	-6.9849	-0.165657	8.56512	-0.864715	0.400648	0.688111	-6.41352	0.143047	8.56512	0.746693	0.466652	0.654349	-6.89565
16651457	---	-0.775327	6.85049	-2.95301	0.00976923	0.0280694	-3.97612	-0.413137	6.85049	-1.57353	0.136195	0.281226	-6.00555	0.234517	6.85049	0.893211	0.38568	0.675441	-6.38844	0.401773	6.85049	1.53025	0.146517	0.3067	-6.03222
16651461	---	-0.30078	7.14487	-1.87655	0.07993	0.163965	-5.95441	-0.0427	7.14487	-0.266403	0.793512	0.881097	-7.18348	-0.138723	7.14487	-0.865487	0.400238	0.687819	-6.41285	-0.0504267	7.14487	-0.314609	0.757339	0.8624	-7.13351
16651463	---	-0.660007	7.21159	-2.58891	0.0203958	0.05241	-4.68734	-0.51655	7.21159	-2.02619	0.0606825	0.157037	-5.2959	0.5372	7.21159	2.10719	0.0521226	0.233577	-4.75067	0.499497	7.21159	1.9593	0.0686974	0.18192	-5.37334
16651465	---	-1.05661	7.23127	-4.43696	0.000466584	0.00196535	-0.933712	-0.0723967	7.23127	-0.304011	0.765245	0.862725	-7.17217	0.30646	7.23127	1.2869	0.217399	0.511616	-5.97072	0.46456	7.23127	1.9508	0.069782	0.184049	-5.38739
16651467	---	-0.694643	7.09151	-3.20038	0.0058822	0.0180592	-3.4784	-0.04698	7.09151	-0.216447	0.83152	0.904584	-7.19622	0.0312433	7.09151	0.143945	0.887437	0.959538	-6.78674	0.137507	7.09151	0.633524	0.535816	0.710058	-6.97588
16651469	---	-1.22585	7.48221	-3.01287	0.00864396	0.0252486	-3.85655	-0.228803	7.48221	-0.562346	0.582086	0.735227	-7.0551	-0.00539	7.48221	-0.0132474	0.989603	0.996212	-6.79755	0.0452867	7.48221	0.111304	0.912833	0.954462	-7.17923
16651471	---	-0.348113	7.58805	-1.98067	0.0660388	0.140397	-5.783	-0.103727	7.58805	-0.590175	0.563752	0.722161	-7.03846	-0.09353	7.58805	-0.532159	0.602315	0.821315	-6.64995	-0.08337	7.58805	-0.474352	0.641998	0.787474	-7.06743
16651473	---	-0.799973	7.53089	-5.3802	7.33068e-05	0.000385788	0.961029	-0.134693	7.53089	-0.905876	0.37915	0.562139	-6.79739	-0.168373	7.53089	-1.13239	0.275033	0.574919	-6.14994	-0.397783	7.53089	-2.67528	0.0171549	0.0644673	-4.08211
16651475	---	-0.596087	8.57628	-3.14611	0.00657671	0.0199067	-3.58834	-0.0286833	8.57628	-0.151389	0.881661	0.935375	-7.20887	-0.00827333	8.57628	-0.0436662	0.965739	0.988376	-6.79664	0.106237	8.57628	0.560711	0.583173	0.744338	-7.02089
16651477	---	-1.35692	4.43334	-3.02054	0.00850934	0.0249023	-3.84119	-0.228517	4.43334	-0.508683	0.618284	0.763304	-7.085	0.0287933	4.43334	0.0640946	0.949731	0.9827	-6.79548	-0.326837	4.43334	-0.727546	0.477959	0.663298	-6.91009
16651479	---	-0.589343	7.03122	-2.14655	0.048377	0.108929	-5.49894	-0.252847	7.03122	-0.920939	0.371481	0.555266	-6.78357	0.0378267	7.03122	0.137775	0.892228	0.961404	-6.78765	0.2556	7.03122	0.930967	0.366434	0.563559	-6.7392
16651481	---	-0.902107	6.22062	-2.94091	0.0100136	0.0286529	-4.00022	-0.63933	6.22062	-2.08424	0.0544281	0.144888	-5.19708	0.200313	6.22062	0.65303	0.523501	0.774407	-6.57628	0.131007	6.22062	0.427087	0.675309	0.810341	-7.08971
16651483	---	-0.993773	5.78985	-3.30723	0.00472019	0.0149538	-3.26091	-0.755077	5.78985	-2.51286	0.0237288	0.0775303	-4.42467	0.30768	5.78985	1.02394	0.321897	0.619405	-6.26416	0.213147	5.78985	0.709341	0.488861	0.671607	-6.9235
16651485	---	-0.764767	7.44279	-3.39083	0.00397265	0.0128623	-3.08994	-0.68263	7.44279	-3.02665	0.00840346	0.0344989	-3.42646	0.230417	7.44279	1.02162	0.322958	0.620384	-6.26649	0.368853	7.44279	1.63542	0.122512	0.2716	-5.88092
16651487	---	-0.363027	10.789	-1.98559	0.0654391	0.139409	-5.77475	-0.0538067	10.789	-0.294298	0.772514	0.86751	-7.17523	0.04126	10.789	0.225674	0.824464	0.933409	-6.77088	0.291407	10.789	1.59386	0.131562	0.28547	-5.94156
16651491	---	-1.36112	10.3032	-11.1989	9.69669e-09	1.97912e-07	10.2234	-0.72475	10.3032	-5.963	2.46993e-05	0.000308977	2.444	-0.132657	10.3032	-1.09145	0.292087	0.59215	-6.19421	0.0331867	10.3032	0.273049	0.788494	0.881901	-7.14638
16651493	---	-0.73838	5.8554	-2.78179	0.0138379	0.0377908	-4.31436	-0.44431	5.8554	-1.67391	0.114615	0.249116	-5.85845	0.152533	5.8554	0.574659	0.573937	0.804764	-6.62569	0.324353	5.8554	1.22198	0.240344	0.428579	-6.43122
16651497	---	-0.608703	6.25222	-2.30491	0.0356895	0.0843861	-5.21658	-0.446577	6.25222	-1.691	0.11125	0.243608	-5.83277	-0.141217	6.25222	-0.53473	0.600579	0.820574	-6.64854	0.190853	6.25222	0.722683	0.480856	0.665161	-6.9137
16651501	---	-0.362547	3.15962	-2.52721	0.0230625	0.0581886	-4.80453	-0.113277	3.15962	-0.789618	0.441905	0.620419	-6.89712	-0.220897	3.15962	-1.53981	0.144182	0.412119	-5.63894	-0.164723	3.15962	-1.14824	0.268636	0.46265	-6.51595
16651509	---	-0.302547	7.14824	-1.36663	0.191633	0.324189	-6.70146	0.0287067	7.14824	0.129671	0.898529	0.94502	-7.21211	-0.439573	7.14824	-1.98559	0.065439	0.267489	-4.95532	-0.3614	7.14824	-1.63248	0.123136	0.272614	-5.88525
16651511	---	-0.691687	6.78469	-1.75026	0.100244	0.196314	-6.15448	-0.0731067	6.78469	-0.18499	0.855684	0.919866	-7.20289	-0.347423	6.78469	-0.879126	0.393031	0.681966	-6.40093	-0.174383	6.78469	-0.441262	0.665241	0.803675	-7.08327
16651515	---	-0.844167	5.54698	-3.08796	0.00741102	0.0220709	-3.70573	-0.136107	5.54698	-0.497877	0.625702	0.768524	-7.09067	-0.404027	5.54698	-1.47793	0.159866	0.434415	-5.72426	-0.0653133	5.54698	-0.238916	0.814365	0.898305	-7.1556
16651519	---	-0.760767	5.01285	-3.15133	0.0065065	0.0197191	-3.57778	-0.111523	5.01285	-0.461965	0.650655	0.786469	-7.10867	-0.29153	5.01285	-1.20761	0.245669	0.543025	-6.06504	-0.23072	5.01285	-0.955715	0.354183	0.55149	-6.71584
16651521	---	-1.48978	6.78508	-6.20719	1.58736e-05	0.000101576	2.5398	-0.232273	6.78508	-0.967767	0.348321	0.533019	-6.73929	0.131447	6.78508	0.547673	0.591875	0.815137	-6.6413	-0.0752833	6.78508	-0.313668	0.75804	0.862502	-7.13382
16651523	---	-1.29707	3.87963	-2.95066	0.00981619	0.0281765	-3.9808	-1.07162	3.87963	-2.43778	0.0275245	0.0869316	-4.56477	-0.354183	3.87963	-0.805718	0.432841	0.712186	-6.46309	0.330143	3.87963	0.75103	0.464114	0.651991	-6.89234
16651525	---	-0.366223	5.44989	-1.15684	0.265212	0.413473	-6.95604	0.150987	5.44989	0.476941	0.640195	0.779638	-7.10132	-0.23501	5.44989	-0.742356	0.469199	0.736295	-6.51274	0.368817	5.44989	1.16503	0.261982	0.455167	-6.49704
16651527	---	-0.566947	5.83233	-1.85209	0.0835506	0.169991	-5.99384	-0.566927	5.83233	-1.85203	0.0835605	0.198446	-5.58246	-0.321733	5.83233	-1.05103	0.30968	0.608925	-6.23655	0.453537	5.83233	1.48161	0.158894	0.323777	-6.0997
16651529	---	-0.492137	4.32639	-1.82492	0.0877442	0.176757	-6.03727	-0.228577	4.32639	-0.8476	0.40982	0.590805	-6.84894	-0.641083	4.32639	-2.37724	0.0309975	0.169949	-4.27395	-0.0222233	4.32639	-0.0824078	0.935399	0.967011	-7.18219
16651531	---	-0.414617	2.62022	-1.56014	0.139319	0.254124	-6.43774	-0.407787	2.62022	-1.53444	0.145488	0.294876	-6.06107	-0.05576	2.62022	-0.209817	0.836599	0.938299	-6.7745	-0.0178567	2.62022	-0.0671921	0.947305	0.972878	-7.1834
16651533	---	0.266663	4.75143	0.525392	0.606897	0.733889	-7.49247	0.288277	4.75143	0.567976	0.578353	0.732573	-7.0518	-0.733583	4.75143	-1.44534	0.168681	0.446395	-5.76815	-0.0938533	4.75143	-0.184914	0.855743	0.923659	-7.16769
16651535	---	-0.667423	8.13556	-2.22622	0.0415457	0.0961218	-5.35816	0.100993	8.13556	0.336868	0.740826	0.847321	-7.16108	-0.203127	8.13556	-0.677539	0.508255	0.764619	-6.55961	0.09076	8.13556	0.302734	0.766199	0.867776	-7.13737
16651537	---	-0.0873667	6.40857	-0.39564	0.697873	0.802986	-7.55512	0.0184433	6.40857	0.0835206	0.934529	0.964173	-7.21732	-0.330733	6.40857	-1.49772	0.1547	0.427037	-5.69724	0.185817	6.40857	0.84147	0.413139	0.608548	-6.8191
16651541	---	-0.86574	5.41427	-4.05666	0.00100949	0.00386695	-1.71648	0.222627	5.41427	1.04318	0.313188	0.496795	-6.66395	-0.100737	5.41427	-0.472029	0.643617	0.846599	-6.68121	0.1658	5.41427	0.7769	0.44915	0.639755	-6.87217
16651543	---	-0.4841	5.93	-1.46235	0.164031	0.288139	-6.5743	0.336523	5.93	1.01655	0.325287	0.509577	-6.69111	-0.43217	5.93	-1.30548	0.211161	0.503739	-5.94792	-0.182943	5.93	-0.552627	0.588561	0.748385	-7.02557
16651545	---	-0.91364	4.41538	-1.47308	0.161153	0.284462	-6.55964	-0.67328	4.41538	-1.08554	0.294614	0.479046	-6.61948	0.322663	4.41538	0.520235	0.6104	0.82651	-6.65644	0.44542	4.41538	0.718158	0.483563	0.667522	-6.91704
16651547	---	-0.663953	6.32546	-2.17439	0.0458801	0.104349	-5.45006	-0.00629	6.32546	-0.0205992	0.983834	0.992003	-7.22079	0.3162	6.32546	1.03553	0.316631	0.614536	-6.25243	-0.296673	6.32546	-0.971579	0.346481	0.544007	-6.70057
16651549	---	-0.721057	5.80335	-2.69131	0.0166108	0.0440847	-4.49051	0.000383333	5.80335	0.00143077	0.998877	0.999431	-7.22101	-0.08026	5.80335	-0.299566	0.768569	0.909195	-6.75054	-0.42124	5.80335	-1.57226	0.136489	0.292291	-5.97265
16651551	---	-0.609977	8.24829	-5.12393	0.000119954	0.000594496	0.454935	-0.238523	8.24829	-2.00365	0.0632839	0.161963	-5.33386	0.00798667	8.24829	0.0670896	0.947386	0.981574	-6.79527	-0.08963	8.24829	-0.75291	0.463016	0.651144	-6.89089
16651553	---	-0.807377	7.96963	-3.97001	0.00120531	0.00451961	-1.8955	-0.03854	7.96963	-0.189508	0.852204	0.917921	-7.202	0.29529	7.96963	1.45199	0.166849	0.443936	-5.75925	0.32252	7.96963	1.58589	0.133363	0.287974	-5.95307
16651555	---	-0.925143	6.50663	-2.72201	0.0156145	0.0418896	-4.43096	-0.142013	6.50663	-0.41784	0.681912	0.808693	-7.12899	0.31636	6.50663	0.930813	0.366511	0.660434	-6.35424	-0.0087	6.50663	-0.0255977	0.979912	0.989903	-7.18544
16651557	---	-0.400523	6.9382	-2.34861	0.0327809	0.0784969	-5.13694	0.0403633	6.9382	0.236684	0.816064	0.894679	-7.19137	0.136787	6.9382	0.802096	0.434869	0.71358	-6.46603	0.120693	6.9382	0.707727	0.489834	0.672569	-6.92467
16651559	---	-0.968507	6.65366	-2.49421	0.0246219	0.0615761	-4.86672	-0.34591	6.65366	-0.890829	0.386917	0.569906	-6.81099	0.4144	6.65366	1.06721	0.302548	0.602194	-6.21977	0.541343	6.65366	1.39413	0.183341	0.356895	-6.21694
16651561	---	-1.01535	8.26212	-4.89637	0.000187017	0.00087788	-0.000354003	-0.0788367	8.26212	-0.380178	0.709078	0.827361	-7.14476	0.635007	8.26212	3.06222	0.00781272	0.0698477	-2.96669	0.4247	8.26212	2.04805	0.0582543	0.161648	-5.2245
16651563	---	-1.7674	8.4859	-6.09983	1.92598e-05	0.000120313	2.33983	-0.135227	8.4859	-0.466707	0.647334	0.784295	-7.10637	0.401937	8.4859	1.3872	0.185403	0.470254	-5.8446	0.994247	8.4859	3.43144	0.00365335	0.0197408	-2.57548
16651567	---	-1.35278	8.74671	-7.42166	1.98775e-06	1.69435e-05	4.69379	-0.06563	8.74671	-0.360062	0.723759	0.836152	-7.15258	0.56545	8.74671	3.10219	0.0071976	0.0662197	-2.88751	0.845707	8.74671	4.63975	0.000310799	0.00281885	-0.105679
16651569	---	-1.29351	7.04991	-7.04934	3.67929e-06	2.86471e-05	4.05463	0.165783	7.04991	0.90348	0.380379	0.563392	-6.79957	0.32322	7.04991	1.76147	0.0982718	0.3361	-5.31321	0.16487	7.04991	0.898502	0.382942	0.579428	-6.76902
16651571	---	0.20186	5.43989	0.502853	0.622281	0.745947	-7.50458	0.484943	5.43989	1.20804	0.245507	0.424032	-6.48249	0.124	5.43989	0.308896	0.761597	0.906034	-6.74757	0.227593	5.43989	0.566958	0.579027	0.741647	-7.01724
16651575	---	0.05878	6.66781	0.184094	0.856376	0.912198	-7.61992	0.252697	6.66781	0.791423	0.440883	0.619418	-6.89567	0.0304467	6.66781	0.0953562	0.925279	0.973603	-6.79286	-0.0274333	6.66781	-0.0859187	0.932654	0.965446	-7.18188
16651577	---	0.881857	6.20093	3.52083	0.00303792	0.0101692	-2.82298	0.885383	6.20093	3.53491	0.00295093	0.0150659	-2.39677	0.06835	6.20093	0.272889	0.788614	0.918658	-6.75854	0.448137	6.20093	1.7892	0.0935421	0.225894	-5.64733
16651579	---	0.202063	6.40671	0.439091	0.666779	0.779999	-7.53605	0.277583	6.40671	0.603198	0.555279	0.715101	-7.03041	-0.499083	6.40671	-1.08453	0.295049	0.595034	-6.20156	-0.875447	6.40671	-1.90238	0.076259	0.195555	-5.46674
16651581	---	0.154807	7.33945	0.572858	0.575125	0.708286	-7.46529	0.41985	7.33945	1.55364	0.140858	0.288066	-6.03392	-0.403783	7.33945	-1.49419	0.155612	0.428342	-5.70209	0.118817	7.33945	0.439678	0.666363	0.804333	-7.084
16651583	---	0.0467667	4.733	0.144524	0.886987	0.931827	-7.62682	0.1931	4.733	0.596741	0.559472	0.718337	-7.03443	-0.256443	4.733	-0.792492	0.440279	0.717096	-6.47376	0.0304633	4.733	0.0941414	0.926228	0.96161	-7.1811
16651585	---	0.0352867	6.04628	0.118342	0.907348	0.944947	-7.63048	0.794347	6.04628	2.66402	0.0175475	0.0614274	-4.13752	-0.134763	6.04628	-0.451959	0.657687	0.853802	-6.69084	-0.309807	6.04628	-1.03901	0.315062	0.512967	-6.63324
16651587	---	0.448273	6.2177	1.41674	0.176744	0.304848	-6.63571	0.625773	6.2177	1.97772	0.0663998	0.167603	-5.37719	0.14431	6.2177	0.456083	0.654784	0.852719	-6.68889	0.36608	6.2177	1.15697	0.265157	0.458916	-6.50614
16651589	---	0.397897	6.54663	0.858129	0.404162	0.559478	-7.25559	0.445227	6.54663	0.960203	0.351992	0.536772	-6.74658	-0.277727	6.54663	-0.598963	0.558027	0.795159	-6.61101	-0.0994833	6.54663	-0.214552	0.832971	0.909482	-7.16143
16651593	---	-0.03008	5.11389	-0.111612	0.912593	0.948232	-7.6313	0.313277	5.11389	1.16241	0.263009	0.443908	-6.53495	-0.0393267	5.11389	-0.145922	0.885902	0.958828	-6.78644	0.0608	5.11389	0.225598	0.824522	0.904831	-7.15887
16651595	---	0.546173	7.2755	1.41887	0.176133	0.304116	-6.63287	0.497427	7.2755	1.29224	0.215593	0.387547	-6.38137	0.0487767	7.2755	0.126714	0.900829	0.964363	-6.78919	-0.13428	7.2755	-0.348838	0.732	0.8469	-7.12156
16651597	---	-1.57158	6.39307	-3.46992	0.00337445	0.0111518	-2.92766	-0.616357	6.39307	-1.36087	0.19341	0.359646	-6.29493	-0.184977	6.39307	-0.408414	0.688671	0.871541	-6.71032	-0.942673	6.39307	-2.08135	0.0547255	0.154556	-5.1677
16651599	---	-1.24498	8.54058	-5.49219	5.92686e-05	0.000320416	1.17984	-0.201433	8.54058	-0.888615	0.388068	0.570922	-6.81298	0.00362333	8.54058	0.0159842	0.987455	0.99583	-6.79751	-0.298977	8.54058	-1.31892	0.206737	0.387485	-6.31331
16651601	---	-1.57313	8.19534	-7.43776	1.93632e-06	1.65678e-05	4.72102	-0.19321	8.19534	-0.913499	0.375255	0.55857	-6.79042	-0.09161	8.19534	-0.433133	0.671007	0.861598	-6.6995	-0.453163	8.19534	-2.14256	0.0487455	0.142476	-5.06197
16651603	---	-1.95907	8.05715	-6.33886	1.25492e-05	8.26342e-05	2.78297	-0.178783	8.05715	-0.578479	0.57142	0.727643	-7.04555	-0.305413	8.05715	-0.988209	0.338534	0.635721	-6.29961	-0.53614	8.05715	-1.73476	0.103027	0.241324	-5.73163
16651605	---	-1.05987	5.98047	-4.00484	0.00112234	0.00424869	-1.82352	-0.0173733	5.98047	-0.065647	0.948515	0.971934	-7.21873	-0.311307	5.98047	-1.1763	0.257583	0.555573	-6.10092	-0.431397	5.98047	-1.63008	0.123646	0.273374	-5.88878
16651607	---	-0.90082	6.35295	-3.58312	0.00267157	0.00908023	-2.69472	0.03099	6.35295	0.123266	0.903513	0.947422	-7.21296	-0.448943	6.35295	-1.78573	0.094123	0.328001	-5.27579	-0.848593	6.35295	-3.37538	0.00410128	0.0215841	-2.6897
16651609	---	-1.29251	8.98423	-4.66457	0.000295805	0.00131528	-0.469168	-0.0890633	8.98423	-0.321423	0.752271	0.854294	-7.16643	-0.14295	8.98423	-0.515896	0.613356	0.828645	-6.65876	-0.480717	8.98423	-1.73487	0.103006	0.241291	-5.73146
16651611	---	-1.38141	8.75422	-5.01781	0.000147442	0.000710798	0.24327	-0.148583	8.75422	-0.539713	0.59722	0.747147	-7.06806	-0.253573	8.75422	-0.921078	0.37141	0.664667	-6.36321	-0.48538	8.75422	-1.76309	0.0979901	0.232991	-5.68797
16651613	---	-1.05912	6.53404	-4.12062	0.000885916	0.00345524	-1.58443	0.2059	6.53404	0.801074	0.435443	0.614312	-6.88785	-0.299803	6.53404	-1.16641	0.261438	0.560427	-6.1121	-0.724083	6.53404	-2.81712	0.0128822	0.0516957	-3.80707
16651615	---	-1.58638	7.39397	-3.93859	0.0012855	0.00478201	-1.96045	-0.115897	7.39397	-0.287742	0.777433	0.870966	-7.17724	-0.100283	7.39397	-0.248978	0.806713	0.926856	-6.76507	-0.311477	7.39397	-0.773318	0.451204	0.64154	-6.875
16651617	---	-0.79272	5.40784	-2.05132	0.0578987	0.126216	-5.66358	-0.395447	5.40784	-1.0233	0.322192	0.506224	-6.68429	-0.325893	5.40784	-0.843314	0.412139	0.696947	-6.43187	-0.309763	5.40784	-0.801574	0.435162	0.627129	-6.85235
16651619	---	-0.974483	3.70669	-2.73511	0.0152072	0.0410046	-4.40548	-0.311137	3.70669	-0.873277	0.39611	0.578566	-6.8266	-0.175547	3.70669	-0.492713	0.629263	0.838284	-6.67087	-0.73818	3.70669	-2.07187	0.055709	0.156439	-5.18392
16651621	---	-1.37675	8.82185	-5.42285	6.75933e-05	0.000358968	1.04453	-0.142307	8.82185	-0.56053	0.583294	0.736262	-7.05616	-0.566293	8.82185	-2.23056	0.0412006	0.202108	-4.53643	-0.518873	8.82185	-2.04378	0.0587214	0.162731	-5.23175
16651623	---	-1.10849	8.94994	-4.51963	0.000395168	0.00169663	-0.764554	0.0033	8.94994	0.0134551	0.98944	0.994625	-7.22092	-0.08038	8.94994	-0.327733	0.747588	0.900436	-6.7413	-0.355013	8.94994	-1.4475	0.168085	0.336647	-6.14606
16651625	---	-1.27592	9.1994	-7.34625	2.24839e-06	1.88184e-05	4.56585	-0.0765267	9.1994	-0.440612	0.665701	0.797218	-7.11875	-0.222203	9.1994	-1.27936	0.21997	0.514351	-5.97989	-0.262897	9.1994	-1.51366	0.150643	0.312562	-6.05541
16651627	---	-1.71644	7.26222	-5.38767	7.22701e-05	0.000381	0.975684	-0.268113	7.26222	-0.841573	0.413083	0.593936	-6.85409	-0.59767	7.26222	-1.87601	0.0800084	0.300385	-5.13362	-0.874247	7.26222	-2.74415	0.0149324	0.0580131	-3.94915
16651629	---	-0.78215	7.43612	-3.91771	0.00134175	0.00496259	-2.00362	0.05611	7.43612	0.281049	0.782465	0.874051	-7.17925	-0.15915	7.43612	-0.797166	0.437641	0.71559	-6.47001	-0.52038	7.43612	-2.60653	0.0196901	0.071477	-4.21364
16651631	---	-1.48689	8.61384	-6.4176	1.09166e-05	7.32751e-05	2.92725	-0.07258	8.61384	-0.313264	0.758341	0.858403	-7.16916	-0.391393	8.61384	-1.6893	0.111581	0.359237	-5.42256	-0.65263	8.61384	-2.81683	0.0128896	0.0517149	-3.80763
16651633	---	-1.45568	5.79819	-5.67352	4.21586e-05	0.000237867	1.53088	-0.312347	5.79819	-1.21737	0.242042	0.419858	-6.47156	-0.728777	5.79819	-2.8404	0.0122875	0.0941935	-3.40155	-0.91199	5.79819	-3.55447	0.00283421	0.0162365	-2.32405
16651635	---	-1.07523	8.51646	-3.96213	0.00122495	0.00458039	-1.9118	-0.0263567	8.51646	-0.0971217	0.9239	0.958393	-7.21602	-0.370473	8.51646	-1.36516	0.192087	0.478932	-5.87295	-0.66293	8.51646	-2.44283	0.027252	0.0916012	-4.52139
16651637	---	-1.32774	5.11004	-3.73827	0.00194031	0.00685782	-2.37452	-0.49108	5.11004	-1.38264	0.186769	0.351318	-6.26676	-0.393273	5.11004	-1.10727	0.285408	0.585675	-6.17727	-1.13629	5.11004	-3.19924	0.00589595	0.0284903	-3.04677
16651639	---	-1.41911	5.82817	-3.7649	0.00183682	0.00653882	-2.31951	0.250803	5.82817	0.665381	0.515786	0.683136	-6.98968	-0.313163	5.82817	-0.830822	0.418945	0.702234	-6.44239	-0.81813	5.82817	-2.1705	0.0462217	0.136739	-5.01317
16651641	---	-1.58772	7.77459	-6.44806	1.03459e-05	6.99913e-05	2.98286	-0.55783	7.77459	-2.26547	0.038521	0.112045	-4.87904	-0.10999	7.77459	-0.446693	0.661401	0.856302	-6.69329	-0.254	7.77459	-1.03155	0.318432	0.516634	-6.64088
16651643	---	-1.05562	9.90352	-5.01395	0.000148557	0.000715412	0.235541	0.0491533	9.90352	0.233466	0.818517	0.896278	-7.19217	-0.124377	9.90352	-0.590758	0.563372	0.797566	-6.61603	-0.36854	9.90352	-1.75047	0.100206	0.236622	-5.70747
16651645	---	-0.967483	10.1094	-4.86961	0.000197122	0.000920166	-0.0542301	0.0482733	10.1094	0.242973	0.811277	0.892153	-7.18978	-0.124433	10.1094	-0.626307	0.540414	0.784717	-6.5938	-0.136427	10.1094	-0.686673	0.50264	0.682982	-6.93974
16651647	---	-0.98148	10.2236	-5.07546	0.000131787	0.000644023	0.358395	-0.0953533	10.2236	-0.493094	0.629	0.771118	-7.09314	-0.170493	10.2236	-0.88166	0.391702	0.680959	-6.3987	-0.31901	10.2236	-1.64967	0.119535	0.267317	-5.85988
16651649	---	-0.985897	9.90762	-4.89625	0.000187062	0.000877981	-0.000604234	0.0403633	9.90762	0.200456	0.843784	0.912268	-7.19974	-0.24457	9.90762	-1.2146	0.243065	0.540543	-6.05692	-0.306483	9.90762	-1.52208	0.148536	0.309489	-6.04366
16651653	---	-1.0996	10.9242	-5.98808	2.35936e-05	0.00014337	2.13006	0.02086	10.9242	0.113597	0.911046	0.951272	-7.21418	-0.0489833	10.9242	-0.266747	0.793252	0.920818	-6.76027	-0.313207	10.9242	-1.70562	0.108441	0.250123	-5.77604
16651655	---	-1.2383	9.95761	-4.132	0.000865607	0.00338298	-1.56095	-0.264963	9.95761	-0.88414	0.390403	0.573239	-6.81698	-0.324307	9.95761	-1.08216	0.296066	0.595841	-6.20406	-0.657837	9.95761	-2.19509	0.0441006	0.132068	-4.96993
16651657	---	-1.05687	10.3392	-5.82735	3.16863e-05	0.000185484	1.82549	-0.0258367	10.3392	-0.142457	0.888592	0.939842	-7.21026	-0.06186	10.3392	-0.341082	0.737715	0.895208	-6.73664	-0.40607	10.3392	-2.23898	0.0405393	0.124018	-4.89218
16651659	---	-1.26704	4.16025	-3.38228	0.00404333	0.0130607	-3.10745	-0.64362	4.16025	-1.71811	0.106091	0.235263	-5.7917	0.258747	4.16025	0.690709	0.50017	0.759455	-6.55041	-0.30523	4.16025	-0.814794	0.427783	0.62097	-6.84149
16651661	---	-1.35652	8.48203	-7.02358	3.84204e-06	2.97091e-05	4.00972	-0.356323	8.48203	-1.84492	0.0846408	0.200441	-5.59382	-0.150313	8.48203	-0.778269	0.448367	0.722459	-6.48506	-0.601783	8.48203	-3.11582	0.00699899	0.032432	-3.21468
16651663	---	-1.35123	8.4334	-6.39905	1.128e-05	7.54057e-05	2.89335	-0.372223	8.4334	-1.76275	0.0980498	0.222807	-5.72309	-0.151363	8.4334	-0.716815	0.484367	0.747055	-6.53169	-0.482687	8.4334	-2.28587	0.037031	0.115817	-4.80823
16651665	---	-1.55878	7.40661	-6.09977	1.9262e-05	0.000120313	2.33971	-0.67183	7.40661	-2.62898	0.0188252	0.0648863	-4.20465	0.08317	7.40661	0.325457	0.749276	0.900934	-6.74208	-0.0823933	7.40661	-0.322418	0.751532	0.859108	-7.13089
16651667	---	-1.11366	7.98333	-5.3936	7.14596e-05	0.000377168	0.987288	-0.362927	7.98333	-1.7577	0.0989314	0.224158	-5.73091	-0.0866067	7.98333	-0.419447	0.680762	0.866816	-6.70556	-0.567557	7.98333	-2.74875	0.0147942	0.057613	-3.94023
16651669	---	-1.52147	6.70773	-5.62664	4.602e-05	0.000256604	1.44052	-0.242707	6.70773	-0.897567	0.383425	0.566345	-6.80493	-0.0863167	6.70773	-0.319212	0.753914	0.902794	-6.74418	-0.254473	6.70773	-0.941082	0.361392	0.558663	-6.72972
16651671	---	-1.1573	7.61169	-4.42684	0.000476187	0.00200052	-0.954442	-0.136083	7.61169	-0.520539	0.610194	0.757362	-7.07864	-0.0870133	7.61169	-0.332839	0.743806	0.898315	-6.73954	-0.434967	7.61169	-1.66381	0.116643	0.262904	-5.83887
16651673	---	-1.59036	8.1621	-7.3271	2.32017e-06	1.93204e-05	4.53322	-0.312347	8.1621	-1.43904	0.170431	0.329347	-6.19223	-0.09699	8.1621	-0.446851	0.661289	0.856198	-6.69322	-0.598577	8.1621	-2.75775	0.0145275	0.0567643	-3.92275
16651675	---	-1.65662	6.51459	-5.47561	6.1157e-05	0.000329448	1.14754	-0.159723	6.51459	-0.527931	0.605176	0.75348	-7.07461	-0.277927	6.51459	-0.918627	0.372651	0.665857	-6.36546	-0.779803	6.51459	-2.57747	0.0208666	0.0747621	-4.26884
16651677	---	-1.77167	8.23586	-8.2188	5.65044e-07	5.82571e-06	6.00077	-0.43525	8.23586	-2.01913	0.0614861	0.158585	-5.30781	-0.0570533	8.23586	-0.264672	0.794821	0.921389	-6.76085	-0.685673	8.23586	-3.18085	0.00612329	0.0293159	-3.08386
16651679	---	-1.07404	8.12928	-4.0816	0.000959343	0.00369723	-1.66497	-0.13459	8.12928	-0.511471	0.616377	0.761889	-7.08352	-0.228153	8.12928	-0.867033	0.399416	0.687226	-6.41151	-0.339323	8.12928	-1.2895	0.216517	0.39941	-6.34986
16651681	---	-1.14195	7.69633	-4.40356	0.00049906	0.00208631	-1.00216	-0.00262	7.69633	-0.0101032	0.99207	0.996193	-7.22096	0.0782567	7.69633	0.301773	0.766918	0.908403	-6.74985	-0.115097	7.69633	-0.443835	0.663421	0.802222	-7.08208
16651683	---	-1.01273	7.7599	-3.76146	0.00184987	0.00657556	-2.32662	-0.116473	7.7599	-0.432603	0.671384	0.801131	-7.12241	-0.14176	7.7599	-0.526522	0.606131	0.824008	-6.65304	-0.208897	7.7599	-0.775879	0.449735	0.640108	-6.87298
16651685	---	0.540613	8.09316	3.15385	0.006473	0.0196407	-3.5727	0.960673	8.09316	5.6044	4.79789e-05	0.000524987	1.76525	-0.0168367	8.09316	-0.0982222	0.923041	0.972494	-6.79256	0.340057	8.09316	1.98383	0.0656529	0.176441	-5.33258
16651689	---	-1.30677	7.4895	-6.58353	8.16075e-06	5.67633e-05	3.22861	-0.886547	7.4895	-4.46643	0.000439723	0.00319215	-0.487802	-0.196133	7.4895	-0.988121	0.338576	0.635721	-6.2997	-0.517337	7.4895	-2.60635	0.0196974	0.0714891	-4.21399
16651693	---	-1.11748	5.78146	-4.16713	0.000805819	0.00317131	-1.48849	-0.692177	5.78146	-2.58116	0.0207136	0.0698557	-4.29572	0.139257	5.78146	0.519295	0.61104	0.827034	-6.65694	-0.492643	5.78146	-1.83709	0.0858435	0.212707	-5.57176
16651695	---	-0.388307	5.66832	-2.01844	0.0615657	0.132702	-5.71945	-0.312997	5.66832	-1.62698	0.124307	0.263467	-5.92802	0.0142	5.66832	0.0738124	0.942123	0.979836	-6.79477	-0.0447867	5.66832	-0.232804	0.819022	0.901371	-7.15712
16651697	---	-0.48512	5.81746	-1.64553	0.120395	0.226963	-6.31332	0.0782567	5.81746	0.265447	0.794235	0.881709	-7.18375	0.380963	5.81746	1.29223	0.215596	0.509365	-5.96421	0.20582	5.81746	0.698142	0.49564	0.67717	-6.93158
16651699	---	-0.31296	5.93019	-1.35509	0.195203	0.328441	-6.71634	-0.01205	5.93019	-0.0521755	0.959069	0.978069	-7.21957	0.2174	5.93019	0.941324	0.361272	0.656387	-6.34445	0.25621	5.93019	1.10937	0.28453	0.480253	-6.55883
16651715	---	-0.48723	6.50087	-1.89669	0.0770534	0.159196	-5.92169	-0.09474	6.50087	-0.368805	0.717364	0.83237	-7.14923	0.0161967	6.50087	0.0630505	0.950549	0.982749	-6.79555	-0.249173	6.50087	-0.969984	0.34725	0.54455	-6.70212
16651717	---	0.0649533	5.4682	0.264876	0.794666	0.871547	-7.6007	0.108297	5.4682	0.441627	0.664982	0.796725	-7.11828	-0.31534	5.4682	-1.28594	0.217726	0.511964	-5.97189	0.287953	5.4682	1.17426	0.258378	0.451049	-6.48655
16651721	---	0.2392	5.54871	0.899311	0.382525	0.538057	-7.21898	0.363517	5.54871	1.3667	0.191613	0.357484	-6.28742	-0.307263	5.54871	-1.15521	0.265859	0.565042	-6.12467	-0.238687	5.54871	-0.897381	0.383522	0.580116	-6.77004
16651723	---	0.0932633	5.14136	0.503087	0.622121	0.745854	-7.50446	-0.24191	5.14136	-1.30493	0.211345	0.382351	-6.36566	-0.28066	5.14136	-1.51395	0.15057	0.421058	-5.6749	-0.46621	5.14136	-2.51486	0.0236347	0.0821339	-4.38697
16651731	---	-0.56769	5.68782	-2.81094	0.0130444	0.0358791	-4.2572	-0.584787	5.68782	-2.8956	0.0109827	0.0426647	-3.6865	-0.230893	5.68782	-1.14328	0.270625	0.570566	-6.13793	0.148667	5.68782	0.73613	0.472869	0.659399	-6.90366
16651737	---	-0.600247	6.01328	-2.02821	0.0604549	0.130879	-5.70291	-0.24318	6.01328	-0.821695	0.423963	0.604142	-6.87085	-0.321853	6.01328	-1.08753	0.293762	0.593887	-6.19838	-0.442693	6.01328	-1.49584	0.155185	0.31902	-6.08012
16651739	---	-0.73388	5.594	-2.91803	0.0104921	0.0298242	-4.04571	0.121033	5.594	0.481248	0.6372	0.777266	-7.09917	-0.149717	5.594	-0.595298	0.560411	0.796021	-6.61326	-0.141573	5.594	-0.562919	0.581706	0.743312	-7.01961
16651743	---	-0.36782	6.37242	-1.66608	0.116184	0.220629	-6.28268	-0.493373	6.37242	-2.23479	0.0408674	0.116947	-4.93384	-0.3636	6.37242	-1.64696	0.120096	0.374256	-5.48525	-0.12189	6.37242	-0.552114	0.588904	0.748595	-7.02586
16651749	---	-0.365047	7.013	-1.71696	0.106306	0.205649	-6.2057	-0.161873	7.013	-0.761354	0.458106	0.634749	-6.91947	-0.60648	7.013	-2.85251	0.0119889	0.0925863	-3.37804	-0.45085	7.013	-2.12052	0.0508252	0.146715	-5.10022
16651751	---	0.12667	5.64443	0.548589	0.591262	0.7214	-7.47947	-0.0160067	5.64443	-0.0693225	0.945637	0.970088	-7.21847	0.04618	5.64443	0.199999	0.844135	0.94151	-6.77661	-0.112497	5.64443	-0.487206	0.633069	0.78065	-7.06098
16651753	---	-0.390103	7.9486	-3.0588	0.00786779	0.0232697	-3.76441	-0.05343	7.9486	-0.418944	0.681122	0.808166	-7.12851	-0.292037	7.9486	-2.28986	0.0367463	0.189133	-4.43128	-0.485783	7.9486	-3.80902	0.00167741	0.010749	-1.80195
16651755	---	-0.35196	7.56266	-1.72681	0.10448	0.202879	-6.19061	-0.07908	7.56266	-0.387987	0.70341	0.823304	-7.14161	-0.12193	7.56266	-0.598221	0.558509	0.795495	-6.61147	-0.356047	7.56266	-1.74686	0.100848	0.237672	-5.71304
16651763	---	-0.335643	6.28406	-1.9523	0.0695894	0.146477	-5.83025	-0.621713	6.28406	-3.61625	0.0024951	0.0131751	-2.23009	0.133167	6.28406	0.774576	0.450482	0.724036	-6.48796	-0.109813	6.28406	-0.638739	0.532508	0.707233	-6.97246
16651765	---	0.181403	6.05434	0.474369	0.641985	0.761193	-7.51915	-0.0608567	6.05434	-0.15914	0.875656	0.931797	-7.2076	-0.504643	6.05434	-1.31964	0.206504	0.497767	-5.93037	-0.436247	6.05434	-1.14078	0.271631	0.466227	-6.52427
16651767	---	-0.149287	5.51364	-0.443664	0.663541	0.777433	-7.53393	-0.439813	5.51364	-1.30708	0.210632	0.381495	-6.36298	-0.145207	5.51364	-0.431538	0.67214	0.862011	-6.70021	-0.436627	5.51364	-1.29761	0.213787	0.396107	-6.33985
16651771	---	-0.37612	5.39024	-1.91659	0.0743037	0.154667	-5.88915	0.316677	5.39024	1.61369	0.127177	0.267692	-5.94747	-0.38572	5.39024	-1.96551	0.067915	0.273457	-4.98845	-0.592687	5.39024	-3.02015	0.0085161	0.0378662	-3.40606
16651773	---	-0.405887	6.30289	-1.04389	0.312867	0.466123	-7.0784	-0.08533	6.30289	-0.219459	0.829215	0.90304	-7.19552	-0.854527	6.30289	-2.19774	0.0438776	0.210487	-4.59403	-0.879927	6.30289	-2.26307	0.0386997	0.119659	-4.84915
16651779	---	-0.18957	8.1587	-1.20628	0.246167	0.391102	-6.89916	-0.26406	8.1587	-1.68027	0.113351	0.24704	-5.84891	-0.41373	8.1587	-2.63266	0.0186869	0.12368	-3.79991	-0.452167	8.1587	-2.87724	0.0114009	0.0471854	-3.68913
16651781	---	0.00979333	8.17214	0.0458243	0.964047	0.978989	-7.6368	-0.01803	8.17214	-0.0843648	0.933868	0.963713	-7.21724	-0.246417	8.17214	-1.15302	0.266729	0.565873	-6.12711	0.21778	8.17214	1.01902	0.324152	0.522415	-6.65361
16651785	---	0.0630667	7.03565	0.29418	0.772603	0.856148	-7.59204	-0.12164	7.03565	-0.567401	0.578734	0.732815	-7.05214	-0.153123	7.03565	-0.714258	0.485902	0.747899	-6.53355	0.151593	7.03565	0.707121	0.4902	0.672925	-6.92511
16651787	---	-0.32136	6.74654	-1.91203	0.0749257	0.155665	-5.89663	-0.318677	6.74654	-1.89607	0.0771414	0.186995	-5.51148	-0.0199267	6.74654	-0.11856	0.907178	0.966311	-6.79024	0.084	6.74654	0.499785	0.62439	0.774714	-7.05451
16651789	---	0.432987	4.94078	1.1732	0.258789	0.405864	-6.93744	0.31184	4.94078	0.844945	0.411256	0.592181	-6.85121	-0.848463	4.94078	-2.29895	0.0361044	0.186843	-4.41504	-0.4607	4.94078	-1.24829	0.230828	0.41743	-6.39994
16651793	---	0.0163167	7.29688	0.0872147	0.93164	0.959413	-7.63388	-0.0981667	7.29688	-0.524713	0.607358	0.755203	-7.07637	-0.299763	7.29688	-1.60227	0.129686	0.39038	-5.55024	-0.418387	7.29688	-2.23633	0.0407463	0.124419	-4.89689
16651795	---	-0.32687	6.62125	-1.35805	0.194281	0.32748	-6.71253	-0.0918367	6.62125	-0.381556	0.708076	0.826674	-7.14421	-0.342373	6.62125	-1.42247	0.175106	0.455805	-5.79851	-0.261283	6.62125	-1.08556	0.294606	0.491418	-6.58448
16651801	---	-0.228847	6.81643	-0.472661	0.643176	0.762005	-7.52	-0.666373	6.81643	-1.37633	0.188675	0.353851	-6.27496	-1.5799	6.81643	-3.26313	0.00516926	0.0529034	-2.56667	-0.622023	6.81643	-1.28473	0.218137	0.401465	-6.35572
16651803	---	0.02671	7.3065	0.171046	0.866446	0.918682	-7.62238	-0.147697	7.3065	-0.945824	0.359045	0.543571	-6.76028	-0.183957	7.3065	-1.17803	0.256916	0.554964	-6.09897	-0.304463	7.3065	-1.94973	0.0699194	0.184236	-5.38915
16651809	---	0.632093	4.49291	2.39949	0.0296754	0.0720314	-5.04333	0.530847	4.49291	2.01515	0.061944	0.15939	-5.31452	-0.370163	4.49291	-1.40518	0.180093	0.463006	-5.82121	-0.268437	4.49291	-1.01901	0.324156	0.522415	-6.65362
16651813	---	0.31086	5.41033	1.09894	0.288912	0.439736	-7.0201	0.388907	5.41033	1.37484	0.189126	0.354458	-6.27689	-0.728663	5.41033	-2.57593	0.0209308	0.1329	-3.90684	-0.968073	5.41033	-3.42228	0.00372302	0.0200195	-2.59415
16651815	---	-0.382943	5.24298	-1.13049	0.275809	0.425379	-6.98554	-0.126077	5.24298	-0.372191	0.714893	0.830652	-7.14791	-0.0258933	5.24298	-0.0764397	0.940067	0.979022	-6.79456	0.0783767	5.24298	0.231376	0.820111	0.902132	-7.15747
16651817	---	-0.432753	6.16823	-1.80452	0.0910151	0.182096	-6.06962	-0.426947	6.16823	-1.78031	0.0950363	0.217647	-5.69579	0.05463	6.16823	0.227799	0.822841	0.932631	-6.77037	-0.396047	6.16823	-1.65146	0.119166	0.266824	-5.85723
16651821	---	-0.294837	7.53546	-1.28719	0.217301	0.356222	-6.80188	-0.327197	7.53546	-1.42846	0.173402	0.333586	-6.20638	-0.25748	7.53546	-1.1241	0.278426	0.578858	-6.15901	-0.0255867	7.53546	-0.111705	0.91252	0.95434	-7.17918
16651825	---	0.15809	4.93406	0.614788	0.547796	0.68653	-7.43942	0.619593	4.93406	2.4095	0.0290981	0.090607	-4.61705	-0.22211	4.93406	-0.863752	0.40116	0.688541	-6.41436	0.172413	4.93406	0.670489	0.512614	0.691454	-6.95104
16651827	---	-0.5039	6.06345	-1.97502	0.0667327	0.141547	-5.79244	-0.130413	6.06345	-0.51115	0.616597	0.761899	-7.08369	-0.20173	6.06345	-0.790673	0.441308	0.717502	-6.47522	-0.436393	6.06345	-1.71043	0.107532	0.248569	-5.76875
16651829	---	-0.316917	4.42946	-1.24476	0.232087	0.374489	-6.85353	0.120527	4.42946	0.473395	0.642664	0.78113	-7.10308	-0.850823	4.42946	-3.3418	0.00439544	0.0478051	-2.40885	-1.03585	4.42946	-4.06854	0.000985269	0.00706456	-1.26919
16651831	---	0.192433	4.53561	0.49912	0.624847	0.748029	-7.50654	0.471413	4.53561	1.22272	0.240072	0.417323	-6.46527	-0.912973	4.53561	-2.36801	0.0315625	0.171941	-4.29071	-1.18348	4.53561	-3.06962	0.00769512	0.0349747	-3.30727
16651833	---	0.0809967	6.28859	0.290973	0.775008	0.857721	-7.59303	0.351167	6.28859	1.26153	0.22615	0.400151	-6.41889	-0.2867	6.28859	-1.02994	0.319162	0.61656	-6.2581	-0.77393	6.28859	-2.78027	0.0138807	0.0546991	-3.87896
16651835	---	-0.51308	7.2763	-2.45049	0.0268434	0.0662045	-4.9486	-0.58125	7.2763	-2.77608	0.013999	0.0517447	-3.92078	-0.22499	7.2763	-1.07456	0.299347	0.598943	-6.21207	-0.206673	7.2763	-0.987082	0.339069	0.536974	-6.68544
16651841	---	-0.358457	6.4177	-1.05286	0.308867	0.461599	-7.06907	0.0490233	6.4177	0.143992	0.8874	0.93928	-7.21003	0.03633	6.4177	0.106709	0.916417	0.969952	-6.79165	-0.179393	6.4177	-0.526917	0.605863	0.760925	-7.04
16651843	---	-0.541017	6.1613	-2.13247	0.0496879	0.111316	-5.52354	-0.108327	6.1613	-0.42698	0.675385	0.804282	-7.12494	-0.261317	6.1613	-1.03	0.319134	0.616539	-6.25803	-0.431257	6.1613	-1.69984	0.109545	0.252056	-5.78479
16651845	---	-0.535827	6.41779	-2.57001	0.0211793	0.0541342	-4.72335	-0.154917	6.41779	-0.743035	0.468799	0.644578	-6.93355	0.255043	6.41779	1.22328	0.239867	0.537184	-6.04679	0.11379	6.41779	0.545777	0.593146	0.751671	-7.02948
16651847	---	-0.06206	5.53931	-0.173285	0.864716	0.917856	-7.62197	0.386453	5.53931	1.07906	0.297401	0.481612	-6.62638	-0.437663	5.53931	-1.22205	0.240318	0.537679	-6.04823	0.377877	5.53931	1.05511	0.307871	0.505452	-6.61658
16651853	---	-0.441003	7.52916	-2.99418	0.00898093	0.0260892	-3.89396	-0.237603	7.52916	-1.6132	0.127283	0.267802	-5.94818	-0.519833	7.52916	-3.52939	0.00298476	0.0367918	-2.03069	-0.43167	7.52916	-2.93081	0.0102221	0.0435099	-3.58346
16651855	---	-0.170197	7.16419	-0.713018	0.486647	0.634639	-7.37204	-0.732537	7.16419	-3.06887	0.00770693	0.0322	-3.34208	-0.708517	7.16419	-2.96824	0.00946995	0.0790954	-3.15195	-0.944823	7.16419	-3.95822	0.0012348	0.00844227	-1.49557
16651857	---	-0.68953	4.33183	-1.74587	0.101025	0.197446	-6.16126	-0.386033	4.33183	-0.977424	0.343673	0.528035	-6.72992	-0.37881	4.33183	-0.959135	0.352513	0.648575	-6.32764	-0.0916467	4.33183	-0.232047	0.8196	0.901728	-7.15731
16651861	---	-0.660243	5.36786	-2.36415	0.031801	0.0763818	-5.10844	-0.498907	5.36786	-1.78645	0.0940014	0.216126	-5.68619	-0.22228	5.36786	-0.795925	0.43834	0.716023	-6.47101	-0.150847	5.36786	-0.540141	0.596932	0.754594	-7.03266
16651863	---	-0.219257	6.14284	-0.806189	0.432577	0.586059	-7.29955	-0.470617	6.14284	-1.73042	0.103818	0.231941	-5.77289	-0.94738	6.14284	-3.48344	0.00328162	0.0391245	-2.12352	-1.25847	6.14284	-4.62731	0.000318607	0.00287192	-0.130796
16651865	---	-0.375927	5.87188	-1.28935	0.216569	0.355381	-6.79921	-0.49945	5.87188	-1.71301	0.107046	0.236832	-5.79946	-0.142437	5.87188	-0.488527	0.632155	0.839852	-6.673	-0.25778	5.87188	-0.88413	0.390408	0.586988	-6.78192
16651867	---	-0.0987067	5.41699	-0.345526	0.734439	0.82981	-7.57469	-0.370517	5.41699	-1.29701	0.213989	0.385567	-6.37548	-0.0659767	5.41699	-0.230953	0.820434	0.931495	-6.76961	-0.996927	5.41699	-3.48977	0.00323902	0.017991	-2.45638
16651873	---	-0.3186	6.95639	-1.62561	0.1246	0.232978	-6.34276	-0.0422067	6.95639	-0.215353	0.832357	0.905331	-7.19647	-0.56578	6.95639	-2.88681	0.011181	0.0884304	-3.31129	-0.696837	6.95639	-3.55551	0.00282818	0.0162082	-2.32194
16651877	---	-0.248647	6.54221	-1.05377	0.308466	0.461113	-7.06813	-0.188633	6.54221	-0.799432	0.436365	0.615083	-6.88918	0.0257067	6.54221	0.108945	0.914672	0.969186	-6.79139	-0.108673	6.54221	-0.46056	0.65164	0.794503	-7.07417
16651879	---	-0.0497267	7.0927	-0.268672	0.791798	0.869634	-7.59963	0.13157	7.0927	0.71087	0.48794	0.659614	-6.9575	-0.460553	7.0927	-2.48836	0.0249089	0.147729	-4.07015	-0.0404667	7.0927	-0.21864	0.829841	0.907807	-7.1605
16651881	---	-0.716903	6.25552	-2.70949	0.0160137	0.0427992	-4.45528	-0.396933	6.25552	-1.50018	0.154068	0.307667	-6.10889	-0.0786233	6.25552	-0.297152	0.770376	0.910146	-6.75129	-0.385683	6.25552	-1.45766	0.165301	0.332621	-6.13233
16651887	---	0.221073	6.58338	0.822261	0.423651	0.577939	-7.28621	-0.129303	6.58338	-0.480931	0.637421	0.777403	-7.09933	-0.73323	6.58338	-2.72718	0.0154527	0.10964	-3.6199	-1.01112	6.58338	-3.76075	0.00185257	0.011646	-1.90107
16651889	---	-0.6691	5.39352	-2.21823	0.0421879	0.0974015	-5.37239	-0.698373	5.39352	-2.31528	0.0349779	0.10425	-4.78929	-0.412737	5.39352	-1.36833	0.191114	0.477966	-5.8689	-0.0485933	5.39352	-0.161099	0.874139	0.933806	-7.17205
16651895	---	-0.510063	8.48046	-3.7727	0.00180757	0.00644681	-2.30339	-0.487243	8.48046	-3.60391	0.00255944	0.0134538	-2.25541	-0.0902167	8.48046	-0.66729	0.514599	0.768394	-6.56665	-0.255517	8.48046	-1.88994	0.078008	0.198864	-5.48692
16651903	---	0.781037	8.03461	4.89663	0.000186922	0.000877548	0.000166429	0.123347	8.03461	0.773309	0.451209	0.62866	-6.91011	-0.06614	8.03461	-0.414658	0.68419	0.868788	-6.70764	0.0334133	8.03461	0.209481	0.836857	0.912005	-7.16257
16651905	---	-0.169627	7.78858	-0.798695	0.43678	0.589892	-7.30568	-0.0649133	7.78858	-0.305647	0.764023	0.861939	-7.17164	0.05974	7.78858	0.281289	0.782285	0.915862	-6.7561	0.230033	7.78858	1.08312	0.295651	0.492326	-6.58708
16651907	---	-0.10756	6.05989	-0.524434	0.607547	0.734535	-7.49299	-0.350917	6.05989	-1.71098	0.107428	0.237387	-5.80255	-0.09862	6.05989	-0.480845	0.637481	0.843078	-6.67686	0.412463	6.05989	2.01106	0.0624173	0.170188	-5.287
16651915	---	-0.648157	5.88465	-2.86808	0.0116155	0.0324914	-4.14465	-0.332983	5.88465	-1.47344	0.161056	0.316641	-6.14566	-0.606747	5.88465	-2.68484	0.0168284	0.115427	-3.70081	-0.316413	5.88465	-1.40012	0.181575	0.354835	-6.20909
16651917	---	0.197863	4.87884	0.574221	0.574226	0.707929	-7.46448	-0.362133	4.87884	-1.05095	0.309718	0.493538	-6.65591	-0.60025	4.87884	-1.74199	0.10172	0.34181	-5.34302	-0.66988	4.87884	-1.94406	0.070652	0.185557	-5.3985
16651919	---	0.110537	7.94429	0.414912	0.684008	0.792649	-7.5469	-0.0733367	7.94429	-0.275277	0.786813	0.876952	-7.18094	0.105927	7.94429	0.397608	0.696452	0.874353	-6.71485	-0.0147333	7.94429	-0.0553032	0.956618	0.977527	-7.18417
16651921	---	0.453203	6.14477	1.59657	0.130956	0.24204	-6.38523	0.11535	6.14477	0.406362	0.690145	0.814859	-7.13395	-0.813567	6.14477	-2.86608	0.0116627	0.091042	-3.35166	-0.4853	6.14477	-1.70964	0.107679	0.248843	-5.76994
16651923	---	0.304957	8.32926	1.37325	0.189612	0.321638	-6.69289	-0.220277	8.32926	-0.991925	0.336776	0.52114	-6.7157	-0.118553	8.32926	-0.533856	0.601169	0.820976	-6.64902	0.0787233	8.32926	0.354498	0.72784	0.844281	-7.11947
16651925	---	0.38979	8.49208	1.70735	0.108114	0.208398	-6.22036	-0.16665	8.49208	-0.729955	0.476527	0.649703	-6.94341	-0.0394467	8.49208	-0.172783	0.865104	0.95063	-6.78194	-0.0658533	8.49208	-0.288449	0.776903	0.874342	-7.14182
16651927	---	0.260497	8.50525	0.709651	0.488674	0.636552	-7.3745	-0.257357	8.50525	-0.701096	0.493846	0.664796	-6.96459	-0.16918	8.50525	-0.460884	0.651413	0.850612	-6.68661	-0.75958	8.50525	-2.06926	0.0559828	0.156986	-5.18837
16651929	---	0.236057	7.03646	0.663323	0.517066	0.660808	-7.4073	0.27576	7.03646	0.77489	0.450302	0.627856	-6.90886	-0.63547	7.03646	-1.78568	0.0941304	0.328001	-5.27585	-0.265367	7.03646	-0.745685	0.467243	0.654896	-6.89642
16651933	---	0.000463333	5.14168	0.000776939	0.99939	0.999778	-7.63792	0.00231333	5.14168	0.00387911	0.996955	0.99834	-7.22101	0.430007	5.14168	0.721055	0.481829	0.745641	-6.52858	-0.431007	5.14168	-0.722732	0.480827	0.665155	-6.91367
16651937	---	0.447423	7.22714	2.63134	0.0187362	0.0488592	-4.60612	0.214863	7.22714	1.26363	0.225415	0.399312	-6.41634	0.00368	7.22714	0.0216424	0.983015	0.994694	-6.79739	-0.278033	7.22714	-1.63514	0.122572	0.271646	-5.88133
16651941	---	0.167317	4.71252	0.504948	0.620843	0.744967	-7.50348	0.00536333	4.71252	0.0161861	0.987297	0.993606	-7.22088	0.0237767	4.71252	0.071756	0.943733	0.980296	-6.79493	0.271567	4.71252	0.819566	0.425139	0.618601	-6.83753
16651947	---	0.06821	3.94622	0.233535	0.818465	0.886904	-7.60897	0.36846	3.94622	1.26152	0.226155	0.400151	-6.41891	-0.74367	3.94622	-2.54615	0.0222103	0.137813	-3.96263	-0.60397	3.94622	-2.06785	0.0561319	0.15732	-5.19079
16651949	---	-0.02985	8.12306	-0.129633	0.898558	0.939038	-7.62899	0.315647	8.12306	1.3708	0.190358	0.35599	-6.28212	0.07193	8.12306	0.312379	0.759	0.90481	-6.74644	0.50891	8.12306	2.21011	0.0428508	0.129237	-4.94342
16651951	---	0.286253	3.81059	0.811429	0.429654	0.583172	-7.29523	0.0993633	3.81059	0.281661	0.782006	0.873685	-7.17907	-0.267553	3.81059	-0.758421	0.459808	0.730099	-6.50051	-0.278543	3.81059	-0.789574	0.441931	0.633374	-6.86206
16651953	---	0.238873	2.92086	0.720931	0.481903	0.630321	-7.3662	0.682193	2.92086	2.05889	0.0570832	0.150095	-5.24043	-0.233137	2.92086	-0.703617	0.492319	0.752861	-6.54123	-0.126293	2.92086	-0.381159	0.708365	0.831806	-7.10917
16651955	---	0.4356	8.20476	2.36141	0.031972	0.0767607	-5.11348	-0.1319	8.20476	-0.715036	0.485434	0.6573	-6.95446	-0.203137	8.20476	-1.10121	0.287951	0.588317	-6.18378	-0.328863	8.20476	-1.78278	0.0946178	0.227378	-5.65734
16651957	---	-0.130647	8.55973	-0.681307	0.505934	0.651103	-7.39482	-0.349487	8.55973	-1.82253	0.088122	0.206694	-5.62941	0.0312633	8.55973	0.163035	0.872641	0.953696	-6.78366	0.38589	8.55973	2.01237	0.0622652	0.169903	-5.28479
16651959	---	0.667137	8.10518	2.89187	0.0110664	0.031183	-4.09758	-0.02754	8.10518	-0.119379	0.90654	0.948818	-7.21346	-0.06374	8.10518	-0.276297	0.786045	0.917495	-6.75756	0.0942367	8.10518	0.408492	0.688614	0.819011	-7.09785
16651961	---	0.0152633	7.12205	0.0728629	0.942866	0.966383	-7.6351	-0.636883	7.12205	-3.04031	0.00817167	0.0337634	-3.3992	-0.12936	7.12205	-0.617529	0.546035	0.787646	-6.59941	-0.123953	7.12205	-0.591719	0.562744	0.729446	-7.00237
16651963	---	0.262907	8.11051	1.53056	0.14644	0.264224	-6.47973	-0.125713	8.11051	-0.731863	0.475395	0.649008	-6.94198	-0.114663	8.11051	-0.667534	0.514448	0.768354	-6.56649	0.0538433	8.11051	0.313459	0.758196	0.862543	-7.13389
16651967	---	-0.00932667	7.82241	-0.0289692	0.977266	0.986926	-7.63747	-0.0367867	7.82241	-0.114262	0.910527	0.951004	-7.2141	-0.41508	7.82241	-1.28926	0.216598	0.510562	-5.96784	-0.418897	7.82241	-1.30112	0.212613	0.394642	-6.33551
16651969	---	0.0729167	8.94213	0.366956	0.718714	0.818324	-7.56664	0.0641367	8.94213	0.322771	0.75127	0.853748	-7.16598	-0.428743	8.94213	-2.15767	0.0473651	0.220615	-4.66378	-0.451433	8.94213	-2.27186	0.0380483	0.118203	-4.8334
16651971	---	-0.0155167	7.63749	-0.0824038	0.935402	0.961859	-7.63431	0.134067	7.63749	0.711983	0.48727	0.659067	-6.95669	-0.375633	7.63749	-1.99486	0.0643243	0.264994	-4.93996	-0.694557	7.63749	-3.68856	0.00214957	0.0130997	-2.04925
16651973	---	0.471	6.896	1.59108	0.132189	0.24372	-6.39321	0.0628067	6.896	0.212166	0.834799	0.906783	-7.19719	-0.52637	6.896	-1.77812	0.0954069	0.330533	-5.28756	-1.03402	6.896	-3.49301	0.00321748	0.0179044	-2.44978
16651975	---	0.411747	5.91489	2.65011	0.0180445	0.0473221	-4.57005	0.370137	5.91489	2.38229	0.0306926	0.0943674	-4.66712	-0.47826	5.91489	-3.0782	0.00756082	0.0683542	-2.93506	-0.666173	5.91489	-4.28766	0.000630822	0.00494578	-0.820717
16651977	---	0.567293	7.24057	2.59999	0.0199495	0.0514905	-4.66619	0.07104	7.24057	0.325586	0.74918	0.852232	-7.16501	-0.623883	7.24057	-2.85935	0.0118235	0.0917415	-3.36476	-0.864003	7.24057	-3.95985	0.00123068	0.0084269	-1.49222
16651979	---	0.54643	8.88361	2.39117	0.0301635	0.0730098	-5.0587	0.256143	8.88361	1.12088	0.279751	0.462765	-6.58123	-0.629153	8.88361	-2.75317	0.0146627	0.106335	-3.57002	-0.78335	8.88361	-3.42793	0.00367988	0.0198442	-2.58263
16651981	---	0.277073	6.72816	1.01507	0.325973	0.480002	-7.10789	-0.114133	6.72816	-0.418131	0.681703	0.808525	-7.12886	-1.07691	6.72816	-3.94529	0.00126798	0.0204881	-1.18818	-0.771073	6.72816	-2.82485	0.0126815	0.0510335	-3.79193
16651983	---	-0.147383	5.02086	-0.208808	0.837373	0.899435	-7.61477	-0.0130333	5.02086	-0.0184652	0.985508	0.992735	-7.22083	-0.703033	5.02086	-0.996035	0.334839	0.631952	-6.29194	-0.400567	5.02086	-0.56751	0.578661	0.741444	-7.01691
16651985	---	-0.27955	4.59848	-0.88665	0.389092	0.54429	-7.2304	-0.178273	4.59848	-0.56543	0.580039	0.73382	-7.05329	-0.13879	4.59848	-0.440201	0.665992	0.859076	-6.69629	-0.99691	4.59848	-3.1619	0.00636665	0.0301409	-3.12204
16651987	---	-0.520237	4.46669	-1.70177	0.109175	0.210029	-6.22884	-0.161303	4.46669	-0.527647	0.605368	0.75352	-7.07476	0.50742	4.46669	1.65984	0.117448	0.36929	-5.46629	-0.56514	4.46669	-1.84866	0.0840714	0.209748	-5.55332
16651991	---	-0.23574	6.46597	-1.20833	0.245399	0.390225	-6.89675	-0.897257	6.46597	-4.59907	0.000337082	0.00256096	-0.218793	-0.56769	6.46597	-2.90981	0.0106693	0.0857182	-3.26641	-0.254977	6.46597	-1.30693	0.210679	0.392163	-6.32828
16651995	---	-0.22566	6.52759	-1.31936	0.206595	0.342994	-6.76179	-0.363103	6.52759	-2.12295	0.0505927	0.137324	-5.13034	-0.0409333	6.52759	-0.239324	0.814054	0.929328	-6.76755	0.0919233	6.52759	0.537445	0.598747	0.755786	-7.03417
16652001	---	-0.304533	6.37645	-1.26774	0.223983	0.364775	-6.82573	0.138157	6.37645	0.575132	0.573625	0.729136	-7.04755	-0.0839267	6.37645	-0.349378	0.731603	0.892643	-6.73364	-0.441227	6.37645	-1.83678	0.0858914	0.212752	-5.57225
16652003	---	-0.238083	7.31557	-1.37288	0.189724	0.321708	-6.69337	-0.406883	7.31557	-2.34624	0.0329327	0.0995488	-4.73305	0.0613667	7.31557	0.353863	0.728306	0.891656	-6.732	0.11539	7.31557	0.665381	0.515786	0.694084	-6.95455
16652005	---	0.0365233	5.6472	0.0573095	0.955046	0.973289	-7.63617	-0.681363	5.6472	-1.06914	0.301706	0.485586	-6.63688	0.561237	5.6472	0.880648	0.392232	0.681498	-6.39959	0.01055	5.6472	0.0165542	0.987008	0.993023	-7.18565
16652007	---	0.599783	7.34618	2.45372	0.0266733	0.0658298	-4.94258	-0.0144133	7.34618	-0.0589651	0.953749	0.974946	-7.21917	0.219223	7.34618	0.896845	0.383798	0.674273	-6.38519	-0.160663	7.34618	-0.657275	0.520841	0.698494	-6.96007
16652009	---	0.202497	6.44721	0.686052	0.50302	0.648904	-7.39147	-0.0172167	6.44721	-0.0583295	0.954247	0.97512	-7.21921	-0.65967	6.44721	-2.23494	0.0408552	0.201173	-4.52871	-0.341377	6.44721	-1.15657	0.265316	0.459125	-6.50659
16652011	---	0.508617	8.52169	1.79922	0.0918831	0.183333	-6.07799	-0.124267	8.52169	-0.439589	0.666425	0.797645	-7.11922	-0.196233	8.52169	-0.694169	0.498058	0.75791	-6.54797	0.14147	8.52169	0.500446	0.623935	0.774402	-7.05416
16652013	---	0.636743	9.02403	2.77803	0.0139438	0.0380309	-4.32172	0.168973	9.02403	0.737209	0.472232	0.647001	-6.93796	-0.05446	9.02403	-0.237602	0.815365	0.929381	-6.76798	0.0425167	9.02403	0.185495	0.855296	0.923427	-7.16758
16652015	---	0.25728	2.84158	0.849469	0.408812	0.563709	-7.2631	-0.0741067	2.84158	-0.24468	0.809979	0.891123	-7.18934	-0.339007	2.84158	-1.11931	0.2804	0.580685	-6.16423	-0.394323	2.84158	-1.30195	0.212336	0.39431	-6.33447
16652017	---	0.67062	5.02031	1.86727	0.0812872	0.166258	-5.96942	0.27938	5.02031	0.777903	0.448576	0.626156	-6.90647	0.27738	5.02031	0.772334	0.451769	0.724909	-6.48972	-0.281213	5.02031	-0.783008	0.445662	0.63642	-6.86731
16652019	---	0.37431	7.52093	2.62172	0.0191006	0.0496228	-4.62458	-0.249387	7.52093	-1.74674	0.100869	0.22721	-5.74782	-0.242177	7.52093	-1.69624	0.110236	0.357006	-5.41217	0.06497	7.52093	0.45506	0.655504	0.796963	-7.0768
16652027	---	0.03456	3.4563	0.127623	0.900122	0.940082	-7.62926	-0.37158	3.4563	-1.37217	0.18994	0.355429	-6.28035	0.230117	3.4563	0.849773	0.408648	0.694267	-6.42638	-0.42697	3.4563	-1.57671	0.135461	0.290918	-5.96626
16652031	---	-0.34973	4.49382	-0.733134	0.474642	0.623528	-7.35709	-0.67195	4.49382	-1.4086	0.179097	0.341104	-6.23274	-0.572907	4.49382	-1.20098	0.248157	0.545843	-6.07271	-0.489623	4.49382	-1.02639	0.320779	0.518901	-6.64614
16652037	---	0.07562	6.38149	0.369823	0.71662	0.816688	-7.56552	-0.560013	6.38149	-2.73877	0.0150953	0.0548649	-3.99327	0.17894	6.38149	0.875115	0.395141	0.683403	-6.40445	0.27712	6.38149	1.35527	0.195147	0.372597	-6.26726
16652039	---	-0.366047	5.26896	-1.63913	0.121732	0.228815	-6.3228	-0.41722	5.26896	-1.86828	0.0811385	0.193993	-5.55639	0.86453	5.26896	3.8713	0.00147588	0.0229231	-1.33812	0.553333	5.26896	2.47778	0.0254354	0.0868765	-4.45637
16652041	---	-0.399447	4.89263	-1.20123	0.24806	0.393093	-6.90505	-0.16836	4.89263	-0.506299	0.619917	0.764576	-7.08626	0.13758	4.89263	0.413736	0.684851	0.869229	-6.70804	0.13456	4.89263	0.404655	0.691373	0.820858	-7.09949
16652047	---	0.400413	7.09821	1.76192	0.0981941	0.193148	-6.13638	0.199663	7.09821	0.878568	0.393324	0.576081	-6.82193	-0.02992	7.09821	-0.131655	0.896985	0.963307	-6.78852	0.391827	7.09821	1.72413	0.104973	0.244485	-5.74788
16652069	---	-0.0553167	6.6804	-0.241402	0.812473	0.88325	-7.60699	-0.301203	6.6804	-1.31445	0.208201	0.378199	-6.35378	-0.0922133	6.6804	-0.402419	0.692983	0.872854	-6.71285	-0.168167	6.6804	-0.733879	0.474201	0.660234	-6.90536
16652081	---	0.0677033	7.87803	0.46697	0.64715	0.764953	-7.5228	-0.244413	7.87803	-1.68579	0.112266	0.245342	-5.84062	0.235267	7.87803	1.6227	0.125224	0.382637	-5.52068	0.0645733	7.87803	0.445382	0.662327	0.801679	-7.08136
16652091	---	-0.158677	5.28823	-0.344397	0.735271	0.830308	-7.5751	-0.0984233	5.28823	-0.213621	0.833684	0.90617	-7.19686	-0.0925167	5.28823	-0.200801	0.843519	0.941217	-6.77644	-0.218707	5.28823	-0.474688	0.641764	0.787439	-7.06727
16652093	---	-0.04827	4.96545	-0.156348	0.877819	0.925607	-7.62493	-0.1274	4.96545	-0.412651	0.685629	0.811526	-7.13125	-0.189887	4.96545	-0.615047	0.54763	0.788434	-6.60098	-0.495733	4.96545	-1.60569	0.128931	0.281453	-5.92442
16652101	---	0.0379967	5.94788	0.116501	0.908782	0.945716	-7.63071	0.19567	5.94788	0.59994	0.557393	0.716713	-7.03244	0.0047	5.94788	0.0144106	0.98869	0.995925	-6.79753	-0.0662	5.94788	-0.202974	0.841849	0.915048	-7.16399
16652103	---	0.191397	4.11789	0.699965	0.494533	0.641392	-7.38153	0.225073	4.11789	0.823125	0.423174	0.603161	-6.86966	0.07088	4.11789	0.259218	0.798948	0.923648	-6.76235	-0.336467	4.11789	-1.23051	0.237227	0.424911	-6.42114
16652107	---	0.41553	4.22759	0.994116	0.335742	0.490006	-7.12887	0.95886	4.22759	2.29398	0.0364538	0.10763	-4.82778	-1.10701	4.22759	-2.64842	0.0181057	0.121259	-3.77005	-1.08838	4.22759	-2.60385	0.0197961	0.0717966	-4.21874
16652123	---	-0.232393	4.5234	-0.555423	0.586694	0.717545	-7.47554	0.380733	4.5234	0.909958	0.377061	0.560043	-6.79366	0.26131	4.5234	0.624535	0.541546	0.785286	-6.59494	0.57882	4.5234	1.38339	0.186545	0.361319	-6.23096
16652125	---	0.255993	4.51714	0.99015	0.337615	0.492174	-7.1328	0.363127	4.51714	1.40453	0.180283	0.342783	-6.23811	-0.575887	4.51714	-2.22746	0.0414473	0.202849	-4.5419	-0.94265	4.51714	-3.64605	0.00234639	0.0140449	-2.13643
16652129	---	0.504903	4.64532	2.12042	0.0508354	0.113536	-5.54453	-0.0402367	4.64532	-0.16898	0.868043	0.927282	-7.20589	-0.415633	4.64532	-1.74551	0.101088	0.340738	-5.33765	-0.472317	4.64532	-1.98356	0.0656854	0.176442	-5.33303
16652131	---	0.100917	4.50191	0.363944	0.720917	0.820108	-7.5678	0.55114	4.50191	1.98762	0.065194	0.165346	-5.36068	-0.0337067	4.50191	-0.121559	0.904842	0.965531	-6.78987	0.498087	4.50191	1.79629	0.092365	0.224044	-5.63622
16652139	---	-0.367443	3.97441	-1.58799	0.132886	0.244698	-6.39768	0.0453867	3.97441	0.196149	0.847094	0.914712	-7.20064	-0.287387	3.97441	-1.24201	0.233073	0.529284	-6.02472	-0.0813667	3.97441	-0.351645	0.729936	0.845427	-7.12053
16652145	---	-0.0934333	5.18748	-0.310433	0.760451	0.847675	-7.58684	-0.19691	5.18748	-0.654235	0.522745	0.689316	-6.99726	-0.56885	5.18748	-1.89001	0.0779976	0.295419	-5.11118	-0.50099	5.18748	-1.66454	0.116495	0.262775	-5.83778
16652155	---	0.82512	5.7046	4.08596	0.000950838	0.00366994	-1.65597	0.493437	5.7046	2.44348	0.0272172	0.0861799	-4.55419	-0.61846	5.7046	-3.06259	0.00780684	0.0698298	-2.96597	-0.43252	5.7046	-2.14182	0.0488139	0.142618	-5.06325
16652157	---	0.689337	6.70819	3.17012	0.00626002	0.0190634	-3.53976	0.177353	6.70819	0.815611	0.42733	0.607355	-6.8759	-0.292247	6.70819	-1.34398	0.198689	0.488028	-5.89985	-0.00874333	6.70819	-0.0402088	0.968451	0.983559	-7.18493
16652159	---	0.463173	4.63127	1.35637	0.194806	0.328072	-6.7147	-0.45267	4.63127	-1.32561	0.204565	0.373532	-6.33978	-0.249117	4.63127	-0.729519	0.476786	0.74204	-6.52234	-0.0681633	4.63127	-0.199611	0.844433	0.916573	-7.1647
16652163	---	-1.49269	6.14662	-4.41244	0.000490209	0.00205288	-0.983965	-0.35715	6.14662	-1.05575	0.30759	0.491574	-6.65092	-0.319873	6.14662	-0.945556	0.359178	0.654461	-6.34048	-0.32242	6.14662	-0.953084	0.355472	0.552733	-6.71835
16652165	---	-0.624683	4.83517	-2.02143	0.0612239	0.132115	-5.7144	-0.367967	4.83517	-1.19071	0.252045	0.431461	-6.50261	0.0352833	4.83517	0.114174	0.910595	0.967751	-6.79078	0.254627	4.83517	0.823953	0.422718	0.61667	-6.83388
16652167	---	-0.622667	7.01662	-3.07985	0.00753536	0.0223968	-3.72206	-0.587633	7.01662	-2.90656	0.0107401	0.0418624	-3.66486	-0.0465533	7.01662	-0.230263	0.82096	0.931761	-6.76978	-0.200757	7.01662	-0.992987	0.336275	0.534192	-6.67962
16652169	---	-0.497507	5.93263	-2.80253	0.0132689	0.0364133	-4.27373	-0.65385	5.93263	-3.68323	0.0021733	0.0118006	-2.09265	-0.33743	5.93263	-1.90079	0.0764799	0.29231	-5.09383	0.0218333	5.93263	0.12299	0.903728	0.949761	-7.17778
16652171	---	-0.14905	6.48338	-0.664477	0.516348	0.660335	-7.40651	-0.2307	6.48338	-1.02848	0.319827	0.50369	-6.67902	-0.317307	6.48338	-1.41458	0.177367	0.459167	-5.80889	0.0260733	6.48338	0.116237	0.908988	0.952347	-7.17863
16652173	---	-0.419643	6.81111	-1.64506	0.120492	0.227109	-6.31401	-0.454737	6.81111	-1.78263	0.094644	0.217074	-5.69216	-0.266593	6.81111	-1.04508	0.312335	0.611578	-6.24267	-0.438803	6.81111	-1.72017	0.105708	0.245593	-5.75393
16652181	---	-0.10276	6.8839	-0.57554	0.573356	0.707378	-7.46369	0.0781633	6.8839	0.437779	0.667709	0.798333	-7.12005	0.0188267	6.8839	0.105445	0.917403	0.970482	-6.79179	0.275533	6.8839	1.54321	0.143358	0.302192	-6.01396
16652183	---	0.07281	5.85941	0.280268	0.783054	0.863449	-7.59626	-0.31932	5.85941	-1.22916	0.237717	0.414242	-6.45765	-0.157987	5.85941	-0.608138	0.552083	0.791449	-6.60532	-0.429213	5.85941	-1.65217	0.119019	0.266597	-5.85618
16652185	---	-0.33772	7.06213	-1.28033	0.219641	0.359196	-6.81033	-0.302173	7.06213	-1.14557	0.269706	0.451348	-6.55389	-0.404833	7.06213	-1.53476	0.145411	0.413714	-5.64599	-0.161907	7.06213	-0.613803	0.54843	0.718905	-6.98859
16652187	---	-0.515	4.85654	-1.1957	0.25015	0.395582	-6.91149	-0.783753	4.85654	-1.81968	0.0885748	0.207432	-5.63393	-0.53915	4.85654	-1.25177	0.22959	0.525096	-6.01311	-0.0529333	4.85654	-0.122898	0.9038	0.949809	-7.17779
16652189	---	-0.719377	5.0775	-2.07332	0.0555577	0.122069	-5.62591	-0.223707	5.0775	-0.644747	0.528711	0.694317	-7.00362	-0.560297	5.0775	-1.61484	0.126927	0.385402	-5.5321	0.0605367	5.0775	0.174473	0.863798	0.927781	-7.16968
16652191	---	0.188963	5.99972	0.763895	0.456635	0.607583	-7.33347	-0.44556	5.99972	-1.8012	0.0915573	0.212048	-5.66307	-0.414627	5.99972	-1.67615	0.114168	0.363991	-5.44215	0.234397	5.99972	0.947561	0.358188	0.555471	-6.72359
16652197	---	0.0505267	4.80371	0.220178	0.828665	0.893821	-7.61218	-0.0480267	4.80371	-0.209284	0.837008	0.908361	-7.19783	0.277487	4.80371	1.20919	0.245078	0.542387	-6.06321	0.136397	4.80371	0.59437	0.561016	0.7282	-7.00074
16652203	---	-0.320847	6.78683	-1.12694	0.277261	0.426816	-6.98947	-0.411993	6.78683	-1.44708	0.168201	0.326436	-6.18142	0.280227	6.78683	0.984263	0.340408	0.636765	-6.30346	-0.339303	6.78683	-1.19176	0.251646	0.442712	-6.46647
16652209	---	0.012	5.19688	0.0282354	0.977842	0.987369	-7.6375	0.01977	5.19688	0.0465179	0.963504	0.980883	-7.21987	-0.75601	5.19688	-1.77886	0.0952821	0.330386	-5.28642	-0.379943	5.19688	-0.893989	0.385276	0.581975	-6.77309
16652213	---	-0.756517	4.92593	-1.84521	0.0845954	0.1717	-6.00488	-0.267217	4.92593	-0.651766	0.524294	0.690652	-6.99892	-0.375973	4.92593	-0.917033	0.373459	0.666821	-6.36692	-0.20942	4.92593	-0.510795	0.616839	0.768944	-7.04871
16652215	---	-0.87402	5.95152	-4.23804	0.000697622	0.0027918	-1.34236	-0.410113	5.95152	-1.9886	0.0650755	0.165136	-5.35904	-0.423093	5.95152	-2.05154	0.057875	0.24875	-4.84518	0.0153433	5.95152	0.0743984	0.941665	0.96993	-7.18286
16652217	---	-0.31258	6.09837	-1.4994	0.15427	0.275215	-6.52333	-0.242787	6.09837	-1.16461	0.262146	0.442928	-6.53247	-0.02558	6.09837	-0.122703	0.903951	0.965404	-6.78972	0.00658667	6.09837	0.0315952	0.975206	0.98739	-7.18526
16652219	---	0.441833	5.73813	1.53676	0.144922	0.261972	-6.47097	0.20353	5.73813	0.707908	0.489725	0.660931	-6.95966	-0.250867	5.73813	-0.872553	0.396493	0.684759	-6.4067	0.08348	5.73813	0.290356	0.775471	0.873364	-7.14124
16652225	---	-0.117653	4.72596	-0.384044	0.706269	0.80947	-7.55988	-0.18783	4.72596	-0.613115	0.548873	0.709862	-7.02417	-0.312897	4.72596	-1.02136	0.32308	0.620507	-6.26676	-0.411473	4.72596	-1.34313	0.198958	0.377594	-6.28274
16652227	---	-0.759283	5.5738	-1.72827	0.104211	0.202444	-6.18837	-0.448657	5.5738	-1.02123	0.32314	0.507205	-6.68639	-0.767583	5.5738	-1.74716	0.100794	0.340299	-5.33513	-0.143097	5.5738	-0.325715	0.749085	0.857343	-7.12977
16652237	---	-0.18812	7.70015	-1.2399	0.23383	0.3766	-6.85936	-0.32158	7.70015	-2.11953	0.0509207	0.137996	-5.13625	0.07302	7.70015	0.481274	0.637182	0.842902	-6.67664	0.208697	7.70015	1.37552	0.188921	0.364241	-6.24118
16652239	---	0.0984967	8.05888	0.656615	0.521254	0.66449	-7.41188	-0.0469267	8.05888	-0.312831	0.758664	0.858634	-7.1693	-0.00451333	8.05888	-0.0300876	0.976389	0.991922	-6.79716	0.247197	8.05888	1.6479	0.119901	0.267875	-5.8625
16652243	---	-0.391253	9.33871	-1.72446	0.104912	0.20351	-6.19421	-0.291653	9.33871	-1.28547	0.217884	0.390421	-6.3897	0.0559733	9.33871	0.246705	0.808441	0.927603	-6.76567	0.142133	9.33871	0.626458	0.540317	0.713044	-6.98048
16652245	---	0.08763	5.61796	0.371472	0.715417	0.815885	-7.56488	-0.0924233	5.61796	-0.391791	0.700655	0.821462	-7.14005	0.167497	5.61796	0.710034	0.488443	0.749795	-6.53661	0.25224	5.61796	1.06927	0.30165	0.49911	-6.60175
16652247	---	-0.469057	4.83194	-1.53986	0.144168	0.260806	-6.46659	-0.277113	4.83194	-0.909734	0.377175	0.560064	-6.79387	0.125387	4.83194	0.411631	0.686361	0.870207	-6.70894	0.266937	4.83194	0.876325	0.394504	0.590683	-6.78885
16652251	---	-0.41878	6.34643	-1.79585	0.0924377	0.184145	-6.08329	-0.324997	6.34643	-1.39368	0.183475	0.347142	-6.25236	-0.251067	6.34643	-1.07665	0.298445	0.597897	-6.20988	-0.23731	6.34643	-1.01765	0.324782	0.522797	-6.65499
16652259	---	2.07167	4.8271	15.4311	1.08479e-10	6.0468e-09	14.8547	0.261403	4.8271	1.94709	0.0702594	0.17474	-5.42796	-0.14719	4.8271	-1.09636	0.290002	0.590283	-6.18897	0.0635333	4.8271	0.473236	0.642775	0.787984	-7.06798
16652269	---	-0.665227	4.85998	-1.35454	0.195375	0.328567	-6.71705	-0.160633	4.85998	-0.327082	0.74807	0.851669	-7.1645	-0.167557	4.85998	-0.34118	0.737643	0.895208	-6.7366	-0.20672	4.85998	-0.420924	0.679707	0.813109	-7.09245
16652277	---	-0.154303	5.76531	-0.689251	0.501061	0.647257	-7.3892	-0.02357	5.76531	-0.105284	0.917529	0.954915	-7.21514	-0.684247	5.76531	-3.05643	0.00790602	0.0704026	-2.97815	-0.330047	5.76531	-1.47427	0.160835	0.326432	-6.10974
16652285	---	-0.17854	7.35163	-0.812959	0.428803	0.582433	-7.29396	-0.46233	7.35163	-2.10516	0.0523233	0.140984	-5.16109	0.24477	7.35163	1.11453	0.28238	0.582798	-6.16942	0.182433	7.35163	0.830687	0.419019	0.613732	-6.82823
16652297	---	-0.277543	6.63679	-1.67478	0.114441	0.217939	-6.26963	-0.474717	6.63679	-2.86458	0.0116984	0.0449312	-3.74759	0.384203	6.63679	2.31839	0.0347671	0.182847	-4.38021	0.21863	6.63679	1.31928	0.206622	0.38731	-6.31287
16652303	---	-0.213773	4.97759	-0.912403	0.375813	0.531247	-7.20701	-0.24877	4.97759	-1.06177	0.304933	0.488969	-6.64462	0.173153	4.97759	0.739034	0.471155	0.738019	-6.51524	0.13093	4.97759	0.558821	0.584431	0.745367	-7.02199
16652305	---	-0.07453	6.47	-0.409397	0.687964	0.795548	-7.54929	-0.15158	6.47	-0.832637	0.417951	0.598413	-6.86167	-0.11997	6.47	-0.659002	0.519762	0.771885	-6.57227	0.28887	6.47	1.58678	0.133161	0.287723	-5.95179
16652317	---	-0.193363	7.16072	-0.551526	0.589297	0.719806	-7.47779	-0.260573	7.16072	-0.743227	0.468686	0.644569	-6.9334	0.112657	7.16072	0.321328	0.752342	0.902065	-6.74347	-0.12047	7.16072	-0.343614	0.735848	0.84939	-7.12347
16652329	---	-0.00462333	8.24927	-0.0303887	0.976153	0.986248	-7.63743	-0.429183	8.24927	-2.82098	0.0127817	0.0481282	-3.83313	0.0573767	8.24927	0.377131	0.711294	0.88242	-6.72312	0.03901	8.24927	0.256409	0.801076	0.889523	-7.15103
16652335	---	0.18629	5.60543	0.518222	0.611771	0.737762	-7.49638	0.03111	5.60543	0.0865419	0.932166	0.962897	-7.21705	-0.632153	5.60543	-1.75853	0.0987865	0.336488	-5.31773	0.274713	5.60543	0.764198	0.456459	0.645606	-6.88215
16652343	---	0.0382167	7.00441	0.229575	0.821485	0.888838	-7.60994	-0.02162	7.00441	-0.129876	0.898369	0.945	-7.21208	-0.0548533	7.00441	-0.329515	0.746267	0.899747	-6.74069	-0.00634	7.00441	-0.0380857	0.970116	0.984474	-7.18502
16652361	---	-0.184987	5.92871	-0.529766	0.603933	0.731539	-7.49006	0.14332	5.92871	0.410441	0.687215	0.812816	-7.1322	0.171867	5.92871	0.492193	0.629622	0.838434	-6.67113	-0.0204433	5.92871	-0.0585458	0.954077	0.976194	-7.18398
16652367	---	-0.09192	6.36888	-0.460472	0.651702	0.768218	-7.52596	-0.28349	6.36888	-1.42014	0.17577	0.336545	-6.21746	0.0181233	6.36888	0.0907885	0.928847	0.974967	-6.7933	-0.271867	6.36888	-1.36191	0.193087	0.369838	-6.25874
16652377	---	0.458223	5.36408	1.92548	0.0731034	0.152653	-5.87455	0.324887	5.36408	1.3652	0.192075	0.357957	-6.28935	0.270527	5.36408	1.13677	0.273253	0.573363	-6.14512	0.0142567	5.36408	0.0599074	0.953011	0.97582	-7.18389
16652383	---	0.39149	10.563	1.25114	0.229814	0.371554	-6.84586	0.0355133	10.563	0.113495	0.911125	0.951272	-7.21419	-0.230707	10.563	-0.737302	0.472177	0.738735	-6.51654	-0.232593	10.563	-0.743331	0.468625	0.655716	-6.89821
16652389	---	-0.24983	7.27641	-1.20952	0.244956	0.389676	-6.89536	-0.1467	7.27641	-0.710229	0.488326	0.659902	-6.95797	0.107553	7.27641	0.520705	0.610081	0.82641	-6.65619	0.432097	7.27641	2.09194	0.0536448	0.152315	-5.14953
16652397	---	-0.03577	5.64588	-0.147554	0.884636	0.930483	-7.62635	0.0373467	5.64588	0.154058	0.879593	0.933976	-7.20844	-0.0714133	5.64588	-0.294586	0.772299	0.911318	-6.75209	-0.243247	5.64588	-1.00341	0.331383	0.529574	-6.66928
16652399	---	-0.346833	6.22438	-1.10823	0.285004	0.435417	-7.01	0.00755333	6.22438	0.0241351	0.981059	0.99023	-7.22071	-0.11445	6.22438	-0.365701	0.719632	0.887118	-6.72755	0.29565	6.22438	0.944688	0.359607	0.556953	-6.72631
16652407	---	-0.0948	7.71327	-0.336395	0.741176	0.834494	-7.57797	-0.311733	7.71327	-1.10618	0.285865	0.469563	-6.59727	-0.33922	7.71327	-1.20371	0.247128	0.544934	-6.06955	0.0640367	7.71327	0.227232	0.823274	0.904039	-7.15848
16652415	---	-0.256857	5.29327	-0.996708	0.334523	0.48884	-7.1263	-0.190893	5.29327	-0.740743	0.470148	0.64563	-6.93529	-0.370783	5.29327	-1.43879	0.1705	0.449528	-5.77688	-0.19692	5.29327	-0.764129	0.456499	0.645607	-6.8822
16652421	---	0.08469	6.39878	0.336317	0.741234	0.834507	-7.578	0.287447	6.39878	1.1415	0.271343	0.453307	-6.55843	-0.226623	6.39878	-0.899957	0.382192	0.672969	-6.3824	-0.64813	6.39878	-2.57383	0.0210189	0.0751488	-4.27575
16652423	---	-0.546247	5.37972	-2.46113	0.0262859	0.0650473	-4.92873	0.0168533	5.37972	0.0759333	0.940463	0.967417	-7.21796	0.329593	5.37972	1.48499	0.158005	0.432007	-5.71465	0.140733	5.37972	0.634079	0.535464	0.709695	-6.97552
16652427	---	0.0498933	6.70493	0.348144	0.732511	0.828636	-7.57373	-0.10102	6.70493	-0.704893	0.491547	0.662814	-6.96185	0.00265333	6.70493	0.0185143	0.98547	0.99532	-6.79746	0.0816667	6.70493	0.56985	0.577112	0.740512	-7.01553
16652429	---	0.432613	5.33171	1.15195	0.267155	0.415747	-6.96155	0.249167	5.33171	0.663472	0.516974	0.684258	-6.99099	0.407323	5.33171	1.08461	0.295014	0.595034	-6.20147	0.538557	5.33171	1.43405	0.171827	0.3417	-6.16411
16652431	---	-0.37292	4.47979	-1.89402	0.0774292	0.159816	-5.92604	-0.07304	4.47979	-0.370963	0.715789	0.831265	-7.14839	-0.118883	4.47979	-0.603797	0.554891	0.793068	-6.60802	-0.434747	4.47979	-2.20804	0.0430212	0.12961	-4.94708
16652439	---	-0.37263	7.42706	-1.5654	0.138085	0.252272	-6.43022	-0.389933	7.42706	-1.63809	0.121951	0.259938	-5.91167	0.0700867	7.42706	0.29443	0.772415	0.911318	-6.75214	0.140987	7.42706	0.592277	0.56238	0.7292	-7.00202
16652441	---	-0.03098	7.05807	-0.153465	0.880052	0.927257	-7.62541	0.117823	7.05807	0.583659	0.568018	0.725409	-7.04243	0.134813	7.05807	0.667822	0.514269	0.768252	-6.56629	0.180583	7.05807	0.894552	0.384985	0.581646	-6.77259
16652443	---	-0.289833	8.76693	-2.49348	0.0246577	0.0616485	-4.8681	-0.09549	8.76693	-0.821515	0.424063	0.604236	-6.871	0.244287	8.76693	2.10163	0.0526727	0.234958	-4.76018	0.20183	8.76693	1.73637	0.102733	0.240866	-5.72915
16652445	---	-0.326407	9.4449	-2.26616	0.0384698	0.0900158	-5.28661	-0.35654	9.4449	-2.47536	0.0255573	0.0821356	-4.49486	0.14651	9.4449	1.01718	0.324999	0.622469	-6.27095	0.1118	9.4449	0.776198	0.449552	0.639972	-6.87272
16652453	---	-0.133903	6.29419	-1.0093	0.328643	0.483007	-7.11371	-0.339477	6.29419	-2.55881	0.0216576	0.0722219	-4.33807	0.0408133	6.29419	0.307631	0.762542	0.906397	-6.74798	-0.00546	6.29419	-0.0411548	0.967709	0.983193	-7.18489
16652463	---	0.09157	9.31766	0.403323	0.692332	0.798827	-7.55189	0.04018	9.31766	0.176974	0.861867	0.923501	-7.20443	-0.03721	9.31766	-0.163893	0.871977	0.953583	-6.78351	-0.0644667	9.31766	-0.283946	0.780287	0.876449	-7.14318
16652465	---	0.50107	6.73947	1.50333	0.153263	0.273762	-6.51787	0.26676	6.73947	0.800342	0.435854	0.614651	-6.88844	0.24087	6.73947	0.722666	0.480867	0.744909	-6.5274	0.03698	6.73947	0.110949	0.91311	0.954639	-7.17927
16652469	---	-0.21178	3.71588	-0.868264	0.398763	0.55411	-7.24673	0.243753	3.71588	0.99935	0.333283	0.517664	-6.70834	-0.239913	3.71588	-0.983607	0.34072	0.636994	-6.3041	0.202857	3.71588	0.83168	0.418475	0.613191	-6.82739
16652471	---	-0.15888	4.64757	-0.376354	0.711859	0.813267	-7.56296	0.02694	4.64757	0.0638154	0.94995	0.972686	-7.21886	0.168463	4.64757	0.399055	0.695408	0.874106	-6.71425	0.09331	4.64757	0.221032	0.828011	0.906922	-7.15994
16652481	---	0.309333	4.38507	1.37295	0.189702	0.321708	-6.69327	0.28956	4.38507	1.28519	0.217981	0.390497	-6.39005	-0.27851	4.38507	-1.23614	0.235184	0.53168	-6.03166	-0.337607	4.38507	-1.49844	0.154516	0.318196	-6.07653
16652487	---	0.20655	6.49747	0.904427	0.379893	0.535418	-7.21432	-0.114817	6.49747	-0.502752	0.622351	0.76641	-7.08813	0.467787	6.49747	2.04831	0.0582256	0.24967	-4.85062	0.655723	6.49747	2.87124	0.011541	0.0476122	-3.70094
16652491	---	-0.06624	6.92829	-0.340964	0.737802	0.831916	-7.57634	-0.153433	6.92829	-0.789784	0.441812	0.620335	-6.89699	-0.0446733	6.92829	-0.229952	0.821198	0.931819	-6.76985	0.292163	6.92829	1.50388	0.153121	0.316085	-6.069
16652493	---	0.28791	4.37816	0.773956	0.450838	0.602247	-7.32556	0.406803	4.37816	1.09356	0.291189	0.475385	-6.61089	-0.13789	4.37816	-0.370674	0.716	0.88506	-6.72564	-0.373267	4.37816	-1.00341	0.331383	0.529574	-6.66928
16652497	---	0.00624667	7.71033	0.0335196	0.973697	0.984819	-7.63732	-0.272657	7.71033	-1.46307	0.163835	0.320533	-6.15978	0.210637	7.71033	1.13028	0.275895	0.576087	-6.15226	0.0625633	7.71033	0.335715	0.741679	0.852934	-7.12629
16652501	---	-0.367113	7.38939	-1.75299	0.0997594	0.195502	-6.15024	-0.174883	7.38939	-0.835082	0.416616	0.597331	-6.8596	0.104	7.38939	0.496608	0.626577	0.836789	-6.66887	0.0440167	7.38939	0.210183	0.836319	0.911657	-7.16242
16652507	---	0.0473933	9.75845	0.337095	0.740659	0.83412	-7.57772	0.0457467	9.75845	0.325383	0.749331	0.85235	-7.16508	-0.513897	9.75845	-3.6552	0.00230254	0.0306043	-1.77611	-0.465287	9.75845	-3.30945	0.00469856	0.0239139	-2.8237
16652509	---	0.147677	5.54347	0.531229	0.602944	0.730807	-7.48925	0.353973	5.54347	1.27333	0.222047	0.395307	-6.40456	-0.233353	5.54347	-0.839428	0.414248	0.698646	-6.43516	-0.0726533	5.54347	-0.261352	0.797332	0.887333	-7.14968
16652511	---	0.105777	6.13948	0.651772	0.52429	0.667226	-7.41515	0.149033	6.13948	0.918309	0.372812	0.55654	-6.78599	-0.0159133	6.13948	-0.0980543	0.923172	0.972519	-6.79258	0.236083	6.13948	1.45469	0.166111	0.333749	-6.13635
16652519	---	-0.214713	6.15419	-1.21615	0.242495	0.387126	-6.88757	-0.15356	6.15419	-0.869771	0.397965	0.58002	-6.82969	-0.335967	6.15419	-1.90293	0.0761819	0.291723	-5.09038	0.202117	6.15419	1.1448	0.270015	0.464374	-6.51979
16652523	---	-0.12005	5.9675	-0.668054	0.514125	0.658282	-7.40405	0.278197	5.9675	1.54811	0.14218	0.289914	-6.04177	0.06473	5.9675	0.360209	0.723651	0.889004	-6.72963	0.324303	5.9675	1.80468	0.0909887	0.221637	-5.62303
16652527	---	-0.0924733	8.91793	-0.56236	0.582077	0.714132	-7.4715	0.00864	8.91793	0.0525426	0.958781	0.977842	-7.21955	0.00624333	8.91793	0.0379677	0.970208	0.98978	-6.79688	0.20725	8.91793	1.26035	0.226564	0.412261	-6.38541
16652533	---	0.148453	6.76261	0.978286	0.34326	0.498116	-7.14448	0.10011	6.76261	0.659711	0.51932	0.686179	-6.99355	-0.394423	6.76261	-2.59919	0.0199811	0.12905	-3.8631	-0.373047	6.76261	-2.45832	0.0264321	0.0894924	-4.49261
16652535	---	-0.362877	6.50079	-1.49577	0.155204	0.276458	-6.52837	0.0784433	6.50079	0.323341	0.750847	0.853522	-7.16578	0.0443167	6.50079	0.182672	0.857472	0.947796	-6.78009	-0.392973	6.50079	-1.61982	0.125845	0.276997	-5.90381
16652541	---	0.00928667	7.91798	0.0621562	0.951249	0.971149	-7.63587	-0.25142	7.91798	-1.68277	0.112859	0.24636	-5.84516	0.492947	7.91798	3.29932	0.00479771	0.0505582	-2.49413	0.595617	7.91798	3.9865	0.00116529	0.00808508	-1.43751
16652543	---	0.249517	6.94435	1.56146	0.139009	0.253674	-6.43585	-0.0197233	6.94435	-0.123427	0.903387	0.947422	-7.21294	0.0231267	6.94435	0.144725	0.886831	0.959257	-6.78662	-0.0912267	6.94435	-0.570891	0.576424	0.739945	-7.01492
16652545	---	-0.22791	5.70752	-0.725664	0.479079	0.627834	-7.36268	0.75962	5.70752	2.41862	0.0285815	0.0894707	-4.60022	0.04296	5.70752	0.136784	0.892998	0.961737	-6.7878	0.750407	5.70752	2.38929	0.030275	0.0995278	-4.62021
16652547	---	-0.08805	6.34383	-0.25922	0.798947	0.874424	-7.60227	-0.0491833	6.34383	-0.144796	0.886776	0.938895	-7.20991	0.293997	6.34383	0.865527	0.400216	0.687815	-6.41282	0.274403	6.34383	0.807844	0.431652	0.62429	-6.84722
16652553	---	-0.138987	4.74809	-0.329503	0.746276	0.837752	-7.5804	-0.19529	4.74809	-0.462985	0.64994	0.786079	-7.10818	0.305963	4.74809	0.725364	0.479258	0.743701	-6.52541	0.0497967	4.74809	0.118056	0.907571	0.951692	-7.17841
16652563	---	-0.196643	8.19634	-1.3424	0.199188	0.333321	-6.73259	-0.360197	8.19634	-2.45892	0.0264012	0.0842469	-4.52551	-0.21608	8.19634	-1.47509	0.160617	0.435068	-5.72811	-0.4639	8.19634	-3.16686	0.00630213	0.0299179	-3.11206
16652565	---	-0.0279867	7.27125	-0.131426	0.897164	0.938323	-7.62874	-0.22484	7.27125	-1.05585	0.307543	0.491559	-6.65081	-0.459657	7.27125	-2.15856	0.0472853	0.220414	-4.66225	0.00175333	7.27125	0.00823369	0.993538	0.996771	-7.18576
16652577	---	-0.323763	5.09844	-0.982173	0.341403	0.49612	-7.14066	0.137117	5.09844	0.415959	0.683258	0.809568	-7.12981	-0.0729733	5.09844	-0.221373	0.827751	0.934365	-6.77188	0.149023	5.09844	0.452079	0.657602	0.79826	-7.07821
16652579	---	-0.648157	5.88465	-2.86808	0.0116155	0.0324914	-4.14465	-0.332983	5.88465	-1.47344	0.161056	0.316641	-6.14566	-0.606747	5.88465	-2.68484	0.0168284	0.115427	-3.70081	-0.316413	5.88465	-1.40012	0.181575	0.354835	-6.20909
16652581	---	0.197863	4.87884	0.574221	0.574226	0.707929	-7.46448	-0.362133	4.87884	-1.05095	0.309718	0.493538	-6.65591	-0.60025	4.87884	-1.74199	0.10172	0.34181	-5.34302	-0.66988	4.87884	-1.94406	0.070652	0.185557	-5.3985
16652583	---	0.110537	7.94429	0.414912	0.684008	0.792649	-7.5469	-0.0733367	7.94429	-0.275277	0.786813	0.876952	-7.18094	0.105927	7.94429	0.397608	0.696452	0.874353	-6.71485	-0.0147333	7.94429	-0.0553032	0.956618	0.977527	-7.18417
16652585	---	0.453203	6.14477	1.59657	0.130956	0.24204	-6.38523	0.11535	6.14477	0.406362	0.690145	0.814859	-7.13395	-0.813567	6.14477	-2.86608	0.0116627	0.091042	-3.35166	-0.4853	6.14477	-1.70964	0.107679	0.248843	-5.76994
16652587	---	0.304957	8.32926	1.37325	0.189612	0.321638	-6.69289	-0.220277	8.32926	-0.991925	0.336776	0.52114	-6.7157	-0.118553	8.32926	-0.533856	0.601169	0.820976	-6.64902	0.0787233	8.32926	0.354498	0.72784	0.844281	-7.11947
16652589	---	0.38979	8.49208	1.70735	0.108114	0.208398	-6.22036	-0.16665	8.49208	-0.729955	0.476527	0.649703	-6.94341	-0.0394467	8.49208	-0.172783	0.865104	0.95063	-6.78194	-0.0658533	8.49208	-0.288449	0.776903	0.874342	-7.14182
16652591	---	0.260497	8.50525	0.709651	0.488674	0.636552	-7.3745	-0.257357	8.50525	-0.701096	0.493846	0.664796	-6.96459	-0.16918	8.50525	-0.460884	0.651413	0.850612	-6.68661	-0.75958	8.50525	-2.06926	0.0559828	0.156986	-5.18837
16652593	---	0.236057	7.03646	0.663323	0.517066	0.660808	-7.4073	0.27576	7.03646	0.77489	0.450302	0.627856	-6.90886	-0.63547	7.03646	-1.78568	0.0941304	0.328001	-5.27585	-0.265367	7.03646	-0.745685	0.467243	0.654896	-6.89642
16652597	---	0.000463333	5.14168	0.000776939	0.99939	0.999778	-7.63792	0.00231333	5.14168	0.00387911	0.996955	0.99834	-7.22101	0.430007	5.14168	0.721055	0.481829	0.745641	-6.52858	-0.431007	5.14168	-0.722732	0.480827	0.665155	-6.91367
16652601	---	0.447423	7.22714	2.63134	0.0187362	0.0488592	-4.60612	0.214863	7.22714	1.26363	0.225415	0.399312	-6.41634	0.00368	7.22714	0.0216424	0.983015	0.994694	-6.79739	-0.278033	7.22714	-1.63514	0.122572	0.271646	-5.88133
16652605	---	0.167317	4.71252	0.504948	0.620843	0.744967	-7.50348	0.00536333	4.71252	0.0161861	0.987297	0.993606	-7.22088	0.0237767	4.71252	0.071756	0.943733	0.980296	-6.79493	0.271567	4.71252	0.819566	0.425139	0.618601	-6.83753
16652611	---	0.06821	3.94622	0.233535	0.818465	0.886904	-7.60897	0.36846	3.94622	1.26152	0.226155	0.400151	-6.41891	-0.74367	3.94622	-2.54615	0.0222103	0.137813	-3.96263	-0.60397	3.94622	-2.06785	0.0561319	0.15732	-5.19079
16652613	---	-0.02985	8.12306	-0.129633	0.898558	0.939038	-7.62899	0.315647	8.12306	1.3708	0.190358	0.35599	-6.28212	0.07193	8.12306	0.312379	0.759	0.90481	-6.74644	0.50891	8.12306	2.21011	0.0428508	0.129237	-4.94342
16652615	---	0.286253	3.81059	0.811429	0.429654	0.583172	-7.29523	0.0993633	3.81059	0.281661	0.782006	0.873685	-7.17907	-0.267553	3.81059	-0.758421	0.459808	0.730099	-6.50051	-0.278543	3.81059	-0.789574	0.441931	0.633374	-6.86206
16652617	---	0.238873	2.92086	0.720931	0.481903	0.630321	-7.3662	0.682193	2.92086	2.05889	0.0570832	0.150095	-5.24043	-0.233137	2.92086	-0.703617	0.492319	0.752861	-6.54123	-0.126293	2.92086	-0.381159	0.708365	0.831806	-7.10917
16652619	---	0.4356	8.20476	2.36141	0.031972	0.0767607	-5.11348	-0.1319	8.20476	-0.715036	0.485434	0.6573	-6.95446	-0.203137	8.20476	-1.10121	0.287951	0.588317	-6.18378	-0.328863	8.20476	-1.78278	0.0946178	0.227378	-5.65734
16652621	---	-0.130647	8.55973	-0.681307	0.505934	0.651103	-7.39482	-0.349487	8.55973	-1.82253	0.088122	0.206694	-5.62941	0.0312633	8.55973	0.163035	0.872641	0.953696	-6.78366	0.38589	8.55973	2.01237	0.0622652	0.169903	-5.28479
16652623	---	0.667137	8.10518	2.89187	0.0110664	0.031183	-4.09758	-0.02754	8.10518	-0.119379	0.90654	0.948818	-7.21346	-0.06374	8.10518	-0.276297	0.786045	0.917495	-6.75756	0.0942367	8.10518	0.408492	0.688614	0.819011	-7.09785
16652625	---	0.0152633	7.12205	0.0728629	0.942866	0.966383	-7.6351	-0.636883	7.12205	-3.04031	0.00817167	0.0337634	-3.3992	-0.12936	7.12205	-0.617529	0.546035	0.787646	-6.59941	-0.123953	7.12205	-0.591719	0.562744	0.729446	-7.00237
16652627	---	0.262907	8.11051	1.53056	0.14644	0.264224	-6.47973	-0.125713	8.11051	-0.731863	0.475395	0.649008	-6.94198	-0.114663	8.11051	-0.667534	0.514448	0.768354	-6.56649	0.0538433	8.11051	0.313459	0.758196	0.862543	-7.13389
16652631	---	-0.00932667	7.82241	-0.0289692	0.977266	0.986926	-7.63747	-0.0367867	7.82241	-0.114262	0.910527	0.951004	-7.2141	-0.41508	7.82241	-1.28926	0.216598	0.510562	-5.96784	-0.418897	7.82241	-1.30112	0.212613	0.394642	-6.33551
16652633	---	0.0729167	8.94213	0.366956	0.718714	0.818324	-7.56664	0.0641367	8.94213	0.322771	0.75127	0.853748	-7.16598	-0.428743	8.94213	-2.15767	0.0473651	0.220615	-4.66378	-0.451433	8.94213	-2.27186	0.0380483	0.118203	-4.8334
16652635	---	-0.0155167	7.63749	-0.0824038	0.935402	0.961859	-7.63431	0.134067	7.63749	0.711983	0.48727	0.659067	-6.95669	-0.375633	7.63749	-1.99486	0.0643243	0.264994	-4.93996	-0.694557	7.63749	-3.68856	0.00214957	0.0130997	-2.04925
16652637	---	0.471	6.896	1.59108	0.132189	0.24372	-6.39321	0.0628067	6.896	0.212166	0.834799	0.906783	-7.19719	-0.52637	6.896	-1.77812	0.0954069	0.330533	-5.28756	-1.03402	6.896	-3.49301	0.00321748	0.0179044	-2.44978
16652639	---	0.411747	5.91489	2.65011	0.0180445	0.0473221	-4.57005	0.370137	5.91489	2.38229	0.0306926	0.0943674	-4.66712	-0.47826	5.91489	-3.0782	0.00756082	0.0683542	-2.93506	-0.666173	5.91489	-4.28766	0.000630822	0.00494578	-0.820717
16652641	---	0.567293	7.24057	2.59999	0.0199495	0.0514905	-4.66619	0.07104	7.24057	0.325586	0.74918	0.852232	-7.16501	-0.623883	7.24057	-2.85935	0.0118235	0.0917415	-3.36476	-0.864003	7.24057	-3.95985	0.00123068	0.0084269	-1.49222
16652643	---	0.54643	8.88361	2.39117	0.0301635	0.0730098	-5.0587	0.256143	8.88361	1.12088	0.279751	0.462765	-6.58123	-0.629153	8.88361	-2.75317	0.0146627	0.106335	-3.57002	-0.78335	8.88361	-3.42793	0.00367988	0.0198442	-2.58263
16652645	---	0.277073	6.72816	1.01507	0.325973	0.480002	-7.10789	-0.114133	6.72816	-0.418131	0.681703	0.808525	-7.12886	-1.07691	6.72816	-3.94529	0.00126798	0.0204881	-1.18818	-0.771073	6.72816	-2.82485	0.0126815	0.0510335	-3.79193
16652647	---	-0.147383	5.02086	-0.208808	0.837373	0.899435	-7.61477	-0.0130333	5.02086	-0.0184652	0.985508	0.992735	-7.22083	-0.703033	5.02086	-0.996035	0.334839	0.631952	-6.29194	-0.400567	5.02086	-0.56751	0.578661	0.741444	-7.01691
16652649	---	-0.27955	4.59848	-0.88665	0.389092	0.54429	-7.2304	-0.178273	4.59848	-0.56543	0.580039	0.73382	-7.05329	-0.13879	4.59848	-0.440201	0.665992	0.859076	-6.69629	-0.99691	4.59848	-3.1619	0.00636665	0.0301409	-3.12204
16652651	---	-0.520237	4.46669	-1.70177	0.109175	0.210029	-6.22884	-0.161303	4.46669	-0.527647	0.605368	0.75352	-7.07476	0.50742	4.46669	1.65984	0.117448	0.36929	-5.46629	-0.56514	4.46669	-1.84866	0.0840714	0.209748	-5.55332
16652655	---	-0.23574	6.46597	-1.20833	0.245399	0.390225	-6.89675	-0.897257	6.46597	-4.59907	0.000337082	0.00256096	-0.218793	-0.56769	6.46597	-2.90981	0.0106693	0.0857182	-3.26641	-0.254977	6.46597	-1.30693	0.210679	0.392163	-6.32828
16652659	---	-0.22566	6.52759	-1.31936	0.206595	0.342994	-6.76179	-0.363103	6.52759	-2.12295	0.0505927	0.137324	-5.13034	-0.0409333	6.52759	-0.239324	0.814054	0.929328	-6.76755	0.0919233	6.52759	0.537445	0.598747	0.755786	-7.03417
16652665	---	-0.304533	6.37645	-1.26774	0.223983	0.364775	-6.82573	0.138157	6.37645	0.575132	0.573625	0.729136	-7.04755	-0.0839267	6.37645	-0.349378	0.731603	0.892643	-6.73364	-0.441227	6.37645	-1.83678	0.0858914	0.212752	-5.57225
16652667	---	-0.238083	7.31557	-1.37288	0.189724	0.321708	-6.69337	-0.406883	7.31557	-2.34624	0.0329327	0.0995488	-4.73305	0.0613667	7.31557	0.353863	0.728306	0.891656	-6.732	0.11539	7.31557	0.665381	0.515786	0.694084	-6.95455
16652669	---	0.0365233	5.6472	0.0573095	0.955046	0.973289	-7.63617	-0.681363	5.6472	-1.06914	0.301706	0.485586	-6.63688	0.561237	5.6472	0.880648	0.392232	0.681498	-6.39959	0.01055	5.6472	0.0165542	0.987008	0.993023	-7.18565
16652671	---	0.599783	7.34618	2.45372	0.0266733	0.0658298	-4.94258	-0.0144133	7.34618	-0.0589651	0.953749	0.974946	-7.21917	0.219223	7.34618	0.896845	0.383798	0.674273	-6.38519	-0.160663	7.34618	-0.657275	0.520841	0.698494	-6.96007
16652673	---	0.202497	6.44721	0.686052	0.50302	0.648904	-7.39147	-0.0172167	6.44721	-0.0583295	0.954247	0.97512	-7.21921	-0.65967	6.44721	-2.23494	0.0408552	0.201173	-4.52871	-0.341377	6.44721	-1.15657	0.265316	0.459125	-6.50659
16652675	---	0.508617	8.52169	1.79922	0.0918831	0.183333	-6.07799	-0.124267	8.52169	-0.439589	0.666425	0.797645	-7.11922	-0.196233	8.52169	-0.694169	0.498058	0.75791	-6.54797	0.14147	8.52169	0.500446	0.623935	0.774402	-7.05416
16652677	---	0.636743	9.02403	2.77803	0.0139438	0.0380309	-4.32172	0.168973	9.02403	0.737209	0.472232	0.647001	-6.93796	-0.05446	9.02403	-0.237602	0.815365	0.929381	-6.76798	0.0425167	9.02403	0.185495	0.855296	0.923427	-7.16758
16652679	---	0.25728	2.84158	0.849469	0.408812	0.563709	-7.2631	-0.0741067	2.84158	-0.24468	0.809979	0.891123	-7.18934	-0.339007	2.84158	-1.11931	0.2804	0.580685	-6.16423	-0.394323	2.84158	-1.30195	0.212336	0.39431	-6.33447
16652681	---	0.67062	5.02031	1.86727	0.0812872	0.166258	-5.96942	0.27938	5.02031	0.777903	0.448576	0.626156	-6.90647	0.27738	5.02031	0.772334	0.451769	0.724909	-6.48972	-0.281213	5.02031	-0.783008	0.445662	0.63642	-6.86731
16652683	---	0.37431	7.52093	2.62172	0.0191006	0.0496228	-4.62458	-0.249387	7.52093	-1.74674	0.100869	0.22721	-5.74782	-0.242177	7.52093	-1.69624	0.110236	0.357006	-5.41217	0.06497	7.52093	0.45506	0.655504	0.796963	-7.0768
16652691	---	0.03456	3.4563	0.127623	0.900122	0.940082	-7.62926	-0.37158	3.4563	-1.37217	0.18994	0.355429	-6.28035	0.230117	3.4563	0.849773	0.408648	0.694267	-6.42638	-0.42697	3.4563	-1.57671	0.135461	0.290918	-5.96626
16652695	---	-0.34973	4.49382	-0.733134	0.474642	0.623528	-7.35709	-0.67195	4.49382	-1.4086	0.179097	0.341104	-6.23274	-0.572907	4.49382	-1.20098	0.248157	0.545843	-6.07271	-0.489623	4.49382	-1.02639	0.320779	0.518901	-6.64614
16652701	---	0.07562	6.38149	0.369823	0.71662	0.816688	-7.56552	-0.560013	6.38149	-2.73877	0.0150953	0.0548649	-3.99327	0.17894	6.38149	0.875115	0.395141	0.683403	-6.40445	0.27712	6.38149	1.35527	0.195147	0.372597	-6.26726
16652703	---	-0.366047	5.26896	-1.63913	0.121732	0.228815	-6.3228	-0.41722	5.26896	-1.86828	0.0811385	0.193993	-5.55639	0.86453	5.26896	3.8713	0.00147588	0.0229231	-1.33812	0.553333	5.26896	2.47778	0.0254354	0.0868765	-4.45637
16652705	---	-0.399447	4.89263	-1.20123	0.24806	0.393093	-6.90505	-0.16836	4.89263	-0.506299	0.619917	0.764576	-7.08626	0.13758	4.89263	0.413736	0.684851	0.869229	-6.70804	0.13456	4.89263	0.404655	0.691373	0.820858	-7.09949
16652711	---	0.400413	7.09821	1.76192	0.0981941	0.193148	-6.13638	0.199663	7.09821	0.878568	0.393324	0.576081	-6.82193	-0.02992	7.09821	-0.131655	0.896985	0.963307	-6.78852	0.391827	7.09821	1.72413	0.104973	0.244485	-5.74788
16652733	---	-0.0553167	6.6804	-0.241402	0.812473	0.88325	-7.60699	-0.301203	6.6804	-1.31445	0.208201	0.378199	-6.35378	-0.0922133	6.6804	-0.402419	0.692983	0.872854	-6.71285	-0.168167	6.6804	-0.733879	0.474201	0.660234	-6.90536
16652745	---	-0.97006	8.4127	-6.8801	4.89762e-06	3.65245e-05	3.75791	-0.565693	8.4127	-4.01215	0.00110569	0.00679675	-1.41684	0.15949	8.4127	1.13117	0.275529	0.575588	-6.15127	-0.0862633	8.4127	-0.611818	0.549709	0.719662	-6.98985
16652747	---	-1.26368	8.04547	-6.63265	7.49281e-06	5.27996e-05	3.31709	-0.589503	8.04547	-3.09411	0.00731798	0.0309514	-3.2915	0.0676767	8.04547	0.355213	0.727315	0.891093	-6.7315	-0.305493	8.04547	-1.60344	0.129429	0.282097	-5.92769
16652749	---	-1.17603	8.79329	-7.93436	8.77008e-07	8.45251e-06	5.54386	-0.422873	8.79329	-2.85302	0.0119765	0.0457748	-3.7703	0.17644	8.79329	1.1904	0.252166	0.549608	-6.08487	-0.211287	8.79329	-1.4255	0.174242	0.34505	-6.17552
16652751	---	-1.09713	7.58735	-3.82927	0.00160901	0.00582503	-2.18646	-0.27714	7.58735	-0.96729	0.348551	0.533269	-6.73975	-0.05529	7.58735	-0.192976	0.849534	0.944058	-6.77806	-0.12934	7.58735	-0.45143	0.658059	0.798663	-7.07852
16652753	---	-1.18966	7.75344	-6.0971	1.93552e-05	0.00012079	2.33472	-0.532133	7.75344	-2.72723	0.015451	0.0558427	-4.01563	0.363757	7.75344	1.86429	0.0817277	0.304432	-5.15233	0.0148667	7.75344	0.076193	0.94026	0.969425	-7.18272
16652755	---	-1.60237	5.25363	-4.93243	0.000174235	0.000823025	0.0721461	-0.754537	5.25363	-2.32263	0.0344821	0.103066	-4.77598	0.41166	5.25363	1.26718	0.224179	0.519281	-5.99463	-0.150463	5.25363	-0.463159	0.649818	0.793141	-7.07291
16652757	---	-1.9551	6.7521	-6.94417	4.39296e-06	3.33261e-05	3.8707	-0.62113	6.7521	-2.20614	0.0431774	0.121798	-4.98466	-0.102707	6.7521	-0.364796	0.720294	0.887417	-6.7279	-0.711313	6.7521	-2.52646	0.0230967	0.0807388	-4.36517
16652759	---	-0.85398	7.76698	-3.30601	0.00473205	0.0149824	-3.2634	-0.27777	7.76698	-1.07533	0.299015	0.483066	-6.63034	0.350197	7.76698	1.35571	0.195009	0.482991	-5.88499	0.11926	7.76698	0.461691	0.650847	0.793966	-7.07362
16652761	---	-1.2118	5.58694	-2.99091	0.00904111	0.0262421	-3.90048	-0.57038	5.58694	-1.40778	0.179334	0.341391	-6.23382	0.186503	5.58694	0.460318	0.65181	0.850676	-6.68688	-0.36925	5.58694	-0.911364	0.376343	0.573197	-6.75732
16652763	---	-1.43559	7.09772	-4.84792	0.000205725	0.000956609	-0.0979499	-0.560487	7.09772	-1.89274	0.0776104	0.187929	-5.51687	0.25269	7.09772	0.853324	0.406738	0.692904	-6.42334	-0.44282	7.09772	-1.49539	0.155303	0.319181	-6.08075
16652765	---	-1.06773	7.42833	-3.52643	0.00300304	0.0100683	-2.81147	-0.61594	7.42833	-2.03429	0.059772	0.155431	-5.2822	0.0643467	7.42833	0.212521	0.834527	0.93755	-6.7739	-0.62778	7.42833	-2.0734	0.0555497	0.156085	-5.18131
16652767	---	-1.02731	3.69997	-2.26729	0.0383856	0.0898422	-5.28457	-1.08646	3.69997	-2.39783	0.0297725	0.0921511	-4.63857	0.0311967	3.69997	0.0688516	0.946006	0.981042	-6.79515	-0.0339633	3.69997	-0.0749577	0.941227	0.96975	-7.18281
16652769	---	-0.713373	5.96774	-1.79267	0.0929643	0.184918	-6.0883	-0.800207	5.96774	-2.01088	0.0624388	0.160377	-5.32171	0.137993	5.96774	0.34677	0.733523	0.893277	-6.73459	-0.212687	5.96774	-0.53447	0.600754	0.756951	-7.03583
16652771	---	-0.563127	4.44865	-1.34681	0.197798	0.331532	-6.72696	0.234387	4.44865	0.560574	0.583264	0.736262	-7.05613	0.380937	4.44865	0.911071	0.376492	0.669137	-6.37235	-0.16108	4.44865	-0.385249	0.705395	0.830328	-7.10753
16652773	---	-1.53046	6.60422	-5.11314	0.00012249	0.000604987	0.43346	-0.861337	6.60422	-2.87765	0.0113915	0.0439583	-3.72188	0.22413	6.60422	0.748797	0.465419	0.733754	-6.50786	0.0538167	6.60422	0.179796	0.859689	0.925707	-7.16868
16652775	---	-1.4642	6.83289	-5.06245	0.000135161	0.00065864	0.332456	-0.70141	6.83289	-2.42512	0.028219	0.0885435	-4.58822	0.119087	6.83289	0.411741	0.686282	0.870206	-6.7089	-0.472767	6.83289	-1.63458	0.12269	0.271794	-5.88216
16652777	---	-1.39601	7.69675	-4.08731	0.00094822	0.00366141	-1.65318	-0.62482	7.69675	-1.82938	0.0870444	0.2048	-5.61856	0.0145867	7.69675	0.0427075	0.966491	0.988697	-6.79668	-0.162987	7.69675	-0.4772	0.640014	0.786203	-7.06602
16652781	---	-0.334487	6.34476	-1.38975	0.184642	0.315105	-6.67135	-0.439143	6.34476	-1.82459	0.0877975	0.206107	-5.62616	0.10133	6.34476	0.421014	0.679643	0.866492	-6.70488	0.112627	6.34476	0.46795	0.646465	0.790707	-7.07058
16652783	---	-0.203483	7.60582	-1.20333	0.247272	0.392305	-6.90261	-0.0885767	7.60582	-0.523811	0.60797	0.755719	-7.07686	-0.290087	7.60582	-1.71547	0.106584	0.350868	-5.38326	-0.154467	7.60582	-0.913462	0.375274	0.572127	-6.7554
16652785	---	0.334083	5.3602	1.89518	0.0772659	0.159544	-5.92415	-0.0502333	5.3602	-0.284963	0.779522	0.872411	-7.17808	-0.636397	5.3602	-3.61014	0.00252674	0.0326737	-1.86735	-0.524743	5.3602	-2.97676	0.00930661	0.0404708	-3.4924
16652787	---	0.157593	4.61755	0.582185	0.568985	0.703767	-7.45969	-0.109397	4.61755	-0.404136	0.691747	0.816009	-7.1349	-0.28887	4.61755	-1.06715	0.302575	0.602194	-6.21983	-0.503423	4.61755	-1.85976	0.0824004	0.206617	-5.53555
16652791	---	-0.0400633	4.82944	-0.141436	0.889384	0.933436	-7.62729	-0.12891	4.82944	-0.455093	0.65548	0.789919	-7.11197	-0.161913	4.82944	-0.571606	0.575952	0.805983	-6.62749	0.33837	4.82944	1.19455	0.250585	0.441363	-6.46324
16652793	---	-0.176997	6.44575	-0.585705	0.566677	0.702043	-7.45755	-0.121597	6.44575	-0.402379	0.693012	0.816693	-7.13564	-0.568577	6.44575	-1.88149	0.0792151	0.298432	-5.12484	-0.264363	6.44575	-0.874812	0.395301	0.591458	-6.79018
16652795	---	-0.371307	6.63065	-1.75167	0.099994	0.195898	-6.15229	-0.05267	6.63065	-0.248475	0.807096	0.889497	-7.18835	-0.1623	6.63065	-0.765663	0.455613	0.727387	-6.49491	-0.27856	6.63065	-1.31413	0.208307	0.389354	-6.31931
16652797	---	0.206973	9.262	1.46001	0.164664	0.288955	-6.57748	0.174357	9.262	1.22993	0.237437	0.413994	-6.45674	-0.181887	9.262	-1.28305	0.218711	0.513035	-5.97542	-0.388047	9.262	-2.73732	0.0151397	0.0585662	-3.96239
16652801	---	-0.499547	5.67214	-1.84275	0.0849724	0.172348	-6.00883	-0.202367	5.67214	-0.746499	0.466766	0.642683	-6.93091	-0.422983	5.67214	-1.56032	0.139278	0.404367	-5.61009	-0.119043	5.67214	-0.439132	0.666749	0.80444	-7.08425
16652805	---	0.0761733	5.49326	0.31096	0.760058	0.847446	-7.58667	0.427047	5.49326	1.74332	0.101481	0.228217	-5.75309	0.213273	5.49326	0.870639	0.397505	0.685704	-6.40837	0.17745	5.49326	0.724399	0.479833	0.664618	-6.91243
16652807	---	-0.467157	5.1344	-1.65618	0.118197	0.223521	-6.29747	0.335937	5.1344	1.19097	0.251947	0.431346	-6.50231	0.146543	5.1344	0.51953	0.610881	0.826962	-6.65682	-0.175607	5.1344	-0.622566	0.542806	0.715168	-6.98299
16652809	---	0.49242	7.20719	1.63552	0.122491	0.229882	-6.32813	0.180127	7.20719	0.598273	0.558476	0.717606	-7.03348	-0.554977	7.20719	-1.8433	0.084888	0.310296	-5.18564	-0.309033	7.20719	-1.02642	0.320764	0.518901	-6.64611
16652811	---	0.0696533	8.19218	0.384739	0.705765	0.809021	-7.5596	-0.08519	8.19218	-0.470557	0.644644	0.782192	-7.10448	0.0971467	8.19218	0.536602	0.599316	0.819905	-6.6475	-0.351723	8.19218	-1.94279	0.0708181	0.185808	-5.4006
16652813	---	0.30904	8.31	1.86182	0.0820941	0.167661	-5.97821	-0.277543	8.31	-1.67206	0.114982	0.249496	-5.86121	0.0551867	8.31	0.332473	0.744077	0.898461	-6.73966	-0.298133	8.31	-1.79611	0.0923946	0.22409	-5.6365
16652815	---	-0.571473	7.06479	-2.10336	0.0525013	0.116535	-5.57412	-0.04427	7.06479	-0.16294	0.872714	0.93019	-7.20695	-0.56126	7.06479	-2.06577	0.0563513	0.244856	-4.82115	-0.38282	7.06479	-1.409	0.178979	0.351244	-6.19739
16652817	---	-0.64556	6.7587	-2.86653	0.011652	0.032581	-4.14771	-0.201283	6.7587	-0.893774	0.385388	0.568258	-6.80835	-0.259927	6.7587	-1.15417	0.266269	0.565381	-6.12582	-0.55373	6.7587	-2.45877	0.0264088	0.0894304	-4.49178
16652819	---	-0.93834	5.55245	-3.37048	0.00414292	0.0133465	-3.1316	-0.152677	5.55245	-0.548409	0.591382	0.74288	-7.06314	-0.812597	5.55245	-2.91882	0.0104751	0.0847242	-3.2488	-0.68343	5.55245	-2.45486	0.0266135	0.0899631	-4.49906
16652821	---	-0.447257	9.96578	-2.42058	0.0284716	0.0695542	-5.00426	0.251407	9.96578	1.36063	0.193483	0.359744	-6.29523	-0.48845	9.96578	-2.64353	0.0182842	0.121979	-3.77933	-0.4864	9.96578	-2.63243	0.0186954	0.0687237	-4.16423
16652823	---	-0.358577	9.93614	-1.63695	0.12219	0.229429	-6.32602	0.10899	9.93614	0.497554	0.625925	0.768659	-7.09084	-0.55405	9.93614	-2.52931	0.0229661	0.140314	-3.99405	-0.548523	9.93614	-2.50408	0.0241451	0.0835293	-4.40718
16652825	---	-0.679853	5.06208	-1.84915	0.0839961	0.170695	-5.99857	0.0247467	5.06208	0.0673091	0.947214	0.971042	-7.21861	-0.468803	5.06208	-1.27511	0.221432	0.515749	-5.98505	-0.42987	5.06208	-1.16921	0.260342	0.453388	-6.49229
16652829	---	-0.474253	6.03128	-1.75843	0.0988036	0.194104	-6.14181	-0.31571	6.03128	-1.17058	0.259807	0.440115	-6.52568	-0.24704	6.03128	-0.915971	0.373998	0.667272	-6.36789	-0.08589	6.03128	-0.318461	0.754472	0.86056	-7.13223
16652831	---	-0.629817	7.1081	-3.14559	0.00658372	0.0199213	-3.58939	0.0195933	7.1081	0.0978581	0.923325	0.958127	-7.21594	-0.20407	7.1081	-1.01922	0.324062	0.621524	-6.26891	-0.276993	7.1081	-1.38343	0.186532	0.361312	-6.2309
16652833	---	-0.5691	5.94682	-2.12516	0.0503807	0.112695	-5.53627	0.20348	5.94682	0.759846	0.458981	0.635535	-6.92064	-0.667827	5.94682	-2.49383	0.0246404	0.146763	-4.06001	-0.648773	5.94682	-2.42268	0.0283543	0.0943705	-4.55868
16652835	---	-0.300617	7.31034	-2.25709	0.0391489	0.091415	-5.30291	-0.223313	7.31034	-1.67668	0.114063	0.248222	-5.8543	0.00342667	7.31034	0.0257281	0.979809	0.993447	-6.79729	-0.34645	7.31034	-2.60122	0.0199004	0.0720447	-4.22375
16652837	---	-0.388347	6.59406	-3.42148	0.00372922	0.012167	-3.02711	-0.318003	6.59406	-2.80173	0.0132904	0.0496447	-3.87076	-0.205937	6.59406	-1.81438	0.0894216	0.319317	-5.23115	-0.28695	6.59406	-2.52813	0.02302	0.0805292	-4.36202
16652839	---	-0.93246	5.69644	-2.02711	0.060579	0.130998	-5.70478	-0.17089	5.69644	-0.371504	0.715394	0.830913	-7.14818	-0.376343	5.69644	-0.818147	0.425925	0.707408	-6.45291	-0.380547	5.69644	-0.827284	0.420885	0.615366	-6.83109
16652841	---	-0.302237	6.89997	-1.35628	0.194834	0.328104	-6.71482	-0.2865	6.89997	-1.28566	0.217821	0.390366	-6.38947	-0.541727	6.89997	-2.43098	0.0278954	0.158708	-4.17589	-0.60934	6.89997	-2.73439	0.0152294	0.0588248	-3.96806
16652843	---	-0.869487	8.88823	-4.74843	0.000250421	0.00113818	-0.299026	-0.438337	8.88823	-2.39384	0.0300063	0.0926681	-4.64591	-0.247403	8.88823	-1.35112	0.196445	0.484858	-5.89083	-0.62441	8.88823	-3.41002	0.00381844	0.0203746	-2.61915
16652845	---	-0.131807	4.35935	-0.241812	0.81216	0.882991	-7.60689	-0.0255133	4.35935	-0.0468067	0.963277	0.980791	-7.21985	-0.710237	4.35935	-1.303	0.211986	0.50443	-5.95098	-0.979413	4.35935	-1.79683	0.0922756	0.223921	-5.63537
16652847	---	-0.437587	8.27085	-1.74703	0.100818	0.19714	-6.15947	-0.0480633	8.27085	-0.191889	0.850371	0.916768	-7.20152	-0.362177	8.27085	-1.44596	0.168509	0.446169	-5.76732	-0.485893	8.27085	-1.93989	0.071196	0.186415	-5.40537
16652849	---	-1.20364	5.26587	-3.44522	0.0035509	0.0116665	-2.97839	-0.896003	5.26587	-2.56466	0.0214067	0.071603	-4.327	-0.05514	5.26587	-0.157829	0.876671	0.955056	-6.78454	-0.0642633	5.26587	-0.183943	0.856492	0.924195	-7.16788
16652851	---	-0.593213	8.13558	-2.99875	0.00889738	0.0258841	-3.88482	-0.220217	8.13558	-1.11322	0.282926	0.465881	-6.58961	-0.169337	8.13558	-0.856012	0.405295	0.692021	-6.42103	-0.0484233	8.13558	-0.244784	0.8099	0.895181	-7.1541
16652853	---	-0.679067	6.79331	-2.16715	0.0465179	0.105494	-5.4628	-0.256757	6.79331	-0.819404	0.425229	0.605372	-6.87276	-0.198507	6.79331	-0.633507	0.535828	0.781677	-6.58915	0.12378	6.79331	0.395027	0.698316	0.82554	-7.10352
16652855	---	-1.13883	6.37001	-3.30609	0.00473127	0.0149824	-3.26323	-0.53327	6.37001	-1.54812	0.142177	0.289914	-6.04176	-0.20892	6.37001	-0.606508	0.553136	0.791936	-6.60633	-0.0380933	6.37001	-0.110587	0.913392	0.954798	-7.17931
16652857	---	-0.74592	4.8227	-1.81453	0.0893967	0.179445	-6.05377	-0.0854733	4.8227	-0.207923	0.838051	0.908948	-7.19813	-0.215313	4.8227	-0.523773	0.607996	0.825299	-6.65453	-0.375613	4.8227	-0.913721	0.375142	0.572127	-6.75516
16652859	---	-0.43271	6.5609	-2.65222	0.0179682	0.0471394	-4.56599	-0.15597	6.5609	-0.955989	0.354049	0.538653	-6.75061	0.00505667	6.5609	0.0309939	0.975678	0.991486	-6.79713	-0.252357	6.5609	-1.54677	0.1425	0.300976	-6.00892
16652861	---	-0.401027	6.76955	-1.92499	0.0731697	0.152765	-5.87536	-0.140903	6.76955	-0.676358	0.508984	0.676762	-6.9821	-0.0150967	6.76955	-0.0724663	0.943177	0.980296	-6.79488	-0.0268367	6.76955	-0.12882	0.89919	0.947145	-7.177
16652863	---	-0.06128	7.41626	-0.245148	0.809623	0.881561	-7.60603	0.345233	7.41626	1.38109	0.187236	0.351921	-6.26878	-0.823353	7.41626	-3.29379	0.00485273	0.050801	-2.50522	-0.715597	7.41626	-2.86271	0.0117428	0.0481911	-3.71769
16652865	---	-0.377843	7.10945	-1.46418	0.163537	0.28744	-6.5718	0.113687	7.10945	0.440546	0.665748	0.797218	-7.11878	-0.54611	7.10945	-2.11622	0.0512404	0.231415	-4.73521	-0.95249	7.10945	-3.69098	0.00213885	0.0130484	-2.04427
16652869	---	-0.45804	7.09331	-1.99085	0.0648049	0.138344	-5.76594	0.21926	7.09331	0.953003	0.355512	0.539931	-6.75346	0.3101	7.09331	1.34783	0.197475	0.486423	-5.89498	0.0194967	7.09331	0.0847413	0.933574	0.965874	-7.18199
16652871	---	-0.427567	5.62851	-1.79611	0.0923938	0.184068	-6.08287	-0.7326	5.62851	-3.07749	0.00757185	0.0317644	-3.32482	-0.179767	5.62851	-0.75516	0.461704	0.731412	-6.50301	-0.0506033	5.62851	-0.212574	0.834487	0.910393	-7.16188
16652873	---	-0.31662	5.01323	-1.20737	0.245759	0.390599	-6.89788	-0.0899967	5.01323	-0.343184	0.736164	0.84427	-7.15882	0.0656767	5.01323	0.250445	0.8056	0.9265	-6.76469	0.41144	5.01323	1.56894	0.137258	0.293488	-5.97739
16652875	---	-0.526473	7.77365	-2.05642	0.0573483	0.125243	-5.65487	-0.108963	7.77365	-0.425614	0.676359	0.804913	-7.12555	-0.25107	7.77365	-0.980686	0.342113	0.638463	-6.30694	-0.10264	7.77365	-0.400915	0.694067	0.82281	-7.10106
16652877	---	-0.556737	5.85131	-1.3842	0.186303	0.317249	-6.67862	-0.466713	5.85131	-1.16037	0.263813	0.444762	-6.53726	0.03585	5.85131	0.0891326	0.930141	0.975307	-6.79346	-0.66513	5.85131	-1.65369	0.118707	0.266142	-5.85392
16652879	---	-0.925177	5.38825	-2.825	0.0126777	0.0350012	-4.22957	0.02516	5.38825	0.0768254	0.939765	0.967145	-7.21789	-0.792647	5.38825	-2.42033	0.0284861	0.161007	-4.19541	-0.360853	5.38825	-1.10186	0.287681	0.483762	-6.56697
16652881	---	-0.74744	6.70745	-3.79835	0.00171464	0.00615614	-2.25037	-0.44471	6.70745	-2.25993	0.0389348	0.112967	-4.88895	-0.203117	6.70745	-1.0322	0.318137	0.615669	-6.25581	-0.134787	6.70745	-0.68496	0.50369	0.683818	-6.94095
16652883	---	0.128397	8.98932	0.655323	0.522064	0.665151	-7.41275	-0.00774333	8.98932	-0.0395211	0.96899	0.983442	-7.22019	-0.02147	8.98932	-0.109581	0.914177	0.968902	-6.79132	-0.179817	8.98932	-0.917765	0.373088	0.570015	-6.75144
16652885	---	0.5186	5.49118	1.84815	0.0841488	0.170918	-6.00018	0.776393	5.49118	2.76685	0.0142628	0.0524938	-3.93874	-0.07361	5.49118	-0.262326	0.796595	0.922464	-6.7615	-0.288377	5.49118	-1.02769	0.320185	0.518381	-6.64481
16652887	---	-0.545263	9.22669	-3.81396	0.00166048	0.00598551	-2.21812	0.0243067	9.22669	0.170018	0.86724	0.926956	-7.20571	-0.01212	9.22669	-0.0847758	0.933547	0.976477	-6.79386	-0.0132833	9.22669	-0.092913	0.927187	0.962275	-7.18122
16652889	---	-0.217127	6.92779	-1.11253	0.283211	0.4332	-7.00531	-0.150537	6.92779	-0.771332	0.452345	0.629573	-6.91166	-0.17078	6.92779	-0.875056	0.395172	0.683403	-6.40451	-0.0959667	6.92779	-0.491722	0.629947	0.778135	-7.05868
16652891	---	-0.834457	7.8589	-3.39897	0.0039065	0.0126675	-3.07326	0.0293733	7.8589	0.119646	0.906332	0.948766	-7.21343	-0.487833	7.8589	-1.98708	0.0652595	0.267101	-4.95286	-0.63249	7.8589	-2.5763	0.0209154	0.0748779	-4.27106
16652893	---	-0.664077	7.09526	-2.78698	0.0136935	0.0374503	-4.30421	-0.38568	7.09526	-1.61861	0.126107	0.266264	-5.94028	-0.0557567	7.09526	-0.233998	0.818112	0.930351	-6.76887	-0.339457	7.09526	-1.42462	0.174492	0.345373	-6.17669
16652895	---	-0.594537	8.27685	-4.3708	0.000533166	0.00221324	-1.06938	-0.2028	8.27685	-1.49091	0.156463	0.310879	-6.1217	-0.456613	8.27685	-3.35684	0.00426114	0.0469246	-2.37861	-0.558983	8.27685	-4.10943	0.000906374	0.00660638	-1.18537
16652897	---	-0.47034	7.86461	-3.43586	0.00362018	0.0118606	-2.99761	-0.28991	7.86461	-2.11781	0.0510871	0.138364	-5.13924	-0.22958	7.86461	-1.67709	0.113981	0.363555	-5.44075	-0.344133	7.86461	-2.51391	0.0236791	0.0822646	-4.38875
16652899	---	-0.754207	4.7305	-2.14672	0.0483621	0.108902	-5.49865	0.497237	4.7305	1.4153	0.17716	0.338594	-6.22389	-0.951173	4.7305	-2.70735	0.0160829	0.112084	-3.65784	-0.52054	4.7305	-1.48163	0.15889	0.323777	-6.09968
16652901	---	-0.457783	9.76124	-2.27097	0.0381135	0.0893039	-5.27794	-0.256817	9.76124	-1.27402	0.221809	0.395098	-6.40372	-0.41978	9.76124	-2.08245	0.0546125	0.240283	-4.79287	-0.366957	9.76124	-1.8204	0.0884603	0.217339	-5.59824
16652903	---	-0.277893	9.74698	-1.17109	0.259611	0.406904	-6.93985	-0.230393	9.74698	-0.970915	0.346801	0.531325	-6.73625	-0.349163	9.74698	-1.47143	0.161592	0.436311	-5.73307	-0.60596	9.74698	-2.55361	0.0218827	0.0774865	-4.31399
16652905	---	-0.445613	8.88646	-2.24987	0.0396974	0.092558	-5.31586	-0.0490133	8.88646	-0.247465	0.807863	0.890016	-7.18862	-0.36456	8.88646	-1.84064	0.0852962	0.311231	-5.18984	-0.615827	8.88646	-3.10927	0.00709379	0.0327787	-3.22783
16652909	---	-0.06937	6.64255	-0.289633	0.776014	0.858356	-7.59344	0.13133	6.64255	0.548328	0.591437	0.742901	-7.06319	-0.203217	6.64255	-0.848468	0.409352	0.694764	-6.42749	-0.60812	6.64255	-2.53902	0.0225276	0.0793182	-4.34153
16652911	---	-0.80823	5.54421	-1.79785	0.0921084	0.183692	-6.08015	-0.254197	5.54421	-0.565441	0.580032	0.73382	-7.05329	-0.138227	5.54421	-0.307475	0.762658	0.90641	-6.74803	-0.655707	5.54421	-1.45857	0.165055	0.332275	-6.1311
16652913	---	-0.335417	7.30146	-1.57996	0.134715	0.247378	-6.40928	0.0793133	7.30146	0.3736	0.713866	0.830127	-7.14736	-0.153393	7.30146	-0.722549	0.480936	0.744909	-6.52749	-0.368683	7.30146	-1.73666	0.102682	0.240829	-5.72872
16652917	---	0.46384	7.69294	2.14346	0.0486625	0.109456	-5.50436	0.378737	7.69294	1.75018	0.100257	0.226173	-5.74252	-0.239087	7.69294	-1.10485	0.286423	0.58669	-6.17987	-0.370007	7.69294	-1.70984	0.107642	0.248789	-5.76964
16652919	---	-0.0449567	6.42746	-0.156082	0.878024	0.925753	-7.62498	0.210023	6.42746	0.729165	0.476996	0.650045	-6.944	-0.655703	6.42746	-2.27649	0.0377092	0.191952	-4.4551	-0.91909	6.42746	-3.19092	0.00599775	0.028869	-3.06355
16652921	---	0.158373	7.25041	0.655313	0.52207	0.665151	-7.41276	0.339777	7.25041	1.40592	0.179877	0.34221	-6.23628	-0.09066	7.25041	-0.375131	0.712751	0.883254	-6.72391	-0.256743	7.25041	-1.06235	0.304681	0.502212	-6.60902
16652923	---	0.0231267	3.8576	0.0887361	0.930451	0.958764	-7.63373	-0.156617	3.8576	-0.600932	0.556748	0.716217	-7.03183	0.09751	3.8576	0.374142	0.713471	0.883723	-6.72429	-0.761413	3.8576	-2.92151	0.0104177	0.0441291	-3.60183
16652927	---	0.226167	3.5721	0.71598	0.484868	0.63297	-7.36986	-0.05902	3.5721	-0.186841	0.854259	0.919169	-7.20253	-0.315723	3.5721	-0.999491	0.333217	0.630705	-6.28854	-0.797297	3.5721	-2.52402	0.023209	0.0810607	-4.36977
16652931	---	0.000643333	6.27853	0.00251001	0.99803	0.998881	-7.63792	0.0413133	6.27853	0.161187	0.874071	0.931039	-7.20725	-0.10756	6.27853	-0.419653	0.680615	0.866816	-6.70547	-0.359087	6.27853	-1.401	0.181315	0.354463	-6.20793
16652933	---	-0.05122	7.18288	-0.137182	0.892689	0.935377	-7.62792	-0.0145133	7.18288	-0.038871	0.9695	0.983793	-7.22021	-0.344303	7.18288	-0.922146	0.370871	0.664242	-6.36223	-0.396013	7.18288	-1.06064	0.305431	0.502754	-6.61081
16652937	---	-0.15174	7.09178	-0.65925	0.519608	0.662998	-7.41009	0.13221	7.09178	0.574399	0.574108	0.729365	-7.04799	0.132293	7.09178	0.574762	0.573869	0.804751	-6.62563	-0.513007	7.09178	-2.22881	0.0413398	0.125742	-4.91026
16652939	---	-0.90266	6.14034	-2.57209	0.0210917	0.0539446	-4.71939	-0.63555	6.14034	-1.81097	0.089969	0.209798	-5.64768	-0.309973	6.14034	-0.883256	0.390865	0.68027	-6.39729	-0.402433	6.14034	-1.14672	0.269245	0.463366	-6.51765
16652941	---	-0.149153	8.57101	-1.75683	0.0990849	0.194518	-6.14429	0.0256833	8.57101	0.302515	0.766363	0.8635	-7.17265	0.168087	8.57101	1.97983	0.0661406	0.269084	-4.96484	-0.00383333	8.57101	-0.0451515	0.964575	0.981612	-7.18471
16652943	---	-0.831193	7.5976	-6.01144	2.26103e-05	0.000138047	2.17405	-0.42365	7.5976	-3.06397	0.00778484	0.0324541	-3.3519	0.00522	7.5976	0.0377526	0.970377	0.98978	-6.79689	-0.361347	7.5976	-2.61337	0.0194227	0.0707268	-4.20061
16652947	---	-0.613947	6.56829	-3.60713	0.00254246	0.00870953	-2.64522	-0.368563	6.56829	-2.16543	0.0466706	0.129213	-5.05632	0.0413467	6.56829	0.242925	0.811314	0.928951	-6.76664	-0.31697	6.56829	-1.8623	0.0820221	0.205969	-5.53148
16652951	---	3.08365	7.2003	16.1151	5.81798e-11	3.83593e-09	15.4912	2.06206	7.2003	10.7763	1.63518e-08	1.08406e-06	9.92015	0.568627	7.2003	2.97164	0.0094045	0.0788225	-3.14529	0.5712	7.2003	2.98508	0.0091495	0.0399584	-3.47585
16652953	---	0.591603	6.59347	3.47612	0.00333156	0.0110323	-2.91493	0.10321	6.59347	0.606438	0.553182	0.713221	-7.02839	0.341063	6.59347	2.00401	0.0632413	0.262605	-4.92477	0.176903	6.59347	1.03944	0.314866	0.512785	-6.6328
16652957	---	-0.30676	6.9818	-1.25982	0.226752	0.367905	-6.83536	-0.23106	6.9818	-0.948929	0.357514	0.541936	-6.75734	0.16612	6.9818	0.68223	0.505367	0.762915	-6.55635	-0.12891	6.9818	-0.529414	0.604172	0.759651	-7.03863
16652959	---	-0.157107	5.26172	-0.605146	0.554018	0.692067	-7.44552	-0.276233	5.26172	-1.064	0.303955	0.487921	-6.64228	-0.342797	5.26172	-1.32039	0.20626	0.497548	-5.92944	-0.700967	5.26172	-2.69999	0.0163229	0.0620517	-4.03453
16652965	---	-0.14788	6.95133	-0.576439	0.572764	0.706841	-7.46315	-0.0747233	6.95133	-0.291273	0.774783	0.869157	-7.17616	0.624727	6.95133	2.43519	0.0276649	0.157927	-4.16816	0.0805033	6.95133	0.313803	0.757939	0.862496	-7.13378
16652967	---	-0.187223	6.03232	-0.443751	0.663479	0.777433	-7.53389	0.115973	6.03232	0.274877	0.787115	0.877082	-7.18106	0.05693	6.03232	0.134934	0.894436	0.962082	-6.78806	-0.726797	6.03232	-1.72263	0.105251	0.244989	-5.75017
16652969	---	-0.75935	7.62495	-3.10421	0.00716789	0.0214292	-3.67297	-0.249143	7.62495	-1.01849	0.324395	0.508555	-6.68916	0.104817	7.62495	0.428489	0.674311	0.863417	-6.70158	-0.530793	7.62495	-2.16987	0.0462769	0.136812	-5.01426
16652971	---	-0.766793	5.32997	-5.30761	8.42082e-05	0.000436284	0.818431	-0.26573	5.32997	-1.83934	0.085497	0.201968	-5.60272	0.132143	5.32997	0.914673	0.374658	0.667888	-6.36907	-0.41481	5.32997	-2.87124	0.0115409	0.0476122	-3.70093
16652973	---	-0.254283	5.88551	-1.3883	0.185074	0.315738	-6.67325	-0.09563	5.88551	-0.522108	0.609127	0.756537	-7.07779	0.126557	5.88551	0.690957	0.500018	0.759455	-6.55024	-0.130953	5.88551	-0.714961	0.485479	0.668939	-6.91939
16652975	---	-1.23758	5.64855	-4.31468	0.000597228	0.00244257	-1.18467	-0.21034	5.64855	-0.733328	0.474527	0.64865	-6.94088	0.239697	5.64855	0.835677	0.416291	0.700152	-6.43832	-0.01178	5.64855	-0.0410697	0.967775	0.983233	-7.1849
16652977	---	-0.250547	6.10268	-0.845446	0.410985	0.5658	-7.26656	-0.603207	6.10268	-2.03546	0.0596416	0.155171	-5.28022	0.379807	6.10268	1.28162	0.219198	0.513602	-5.97715	0.67527	6.10268	2.27863	0.0375532	0.117027	-4.82124
16652979	---	-0.52764	5.75922	-1.90381	0.0760594	0.157576	-5.91007	0.273013	5.75922	0.985077	0.340021	0.52476	-6.72244	0.532307	5.75922	1.92065	0.0737537	0.286953	-5.06172	0.51618	5.75922	1.86246	0.0819981	0.205952	-5.53122
16652981	---	-0.44719	4.90109	-1.8274	0.0873542	0.17612	-6.03333	0.108163	4.90109	0.442	0.664719	0.79658	-7.11811	-0.01851	4.90109	-0.0756394	0.940693	0.979182	-6.79463	-0.493957	4.90109	-2.01851	0.0615578	0.168507	-5.27447
16652983	---	0.06393	5.00865	0.163626	0.872183	0.922121	-7.6237	0.750067	5.00865	1.91976	0.0738736	0.181315	-5.47286	0.26712	5.00865	0.683682	0.504474	0.762364	-6.55534	-0.21299	5.00865	-0.545139	0.593574	0.75197	-7.02984
16652985	---	-0.203907	8.21511	-0.874482	0.395475	0.550793	-7.24124	-0.110497	8.21511	-0.47388	0.642326	0.780932	-7.10284	0.182493	8.21511	0.782648	0.445867	0.720761	-6.4816	0.255407	8.21511	1.09535	0.290432	0.486778	-6.57399
16652987	---	-0.41165	8.2104	-2.86799	0.0116175	0.0324945	-4.14482	-0.4834	8.2104	-3.36788	0.00416526	0.0198111	-2.73789	0.274637	8.2104	1.91341	0.0747372	0.288679	-5.07345	0.168777	8.2104	1.17588	0.257749	0.450417	-6.4847
16652989	---	-0.385127	6.19879	-1.91014	0.0751857	0.156152	-5.89973	-0.33594	6.19879	-1.66618	0.116163	0.25121	-5.87	-0.130027	6.19879	-0.644902	0.528613	0.77665	-6.58169	-0.106947	6.19879	-0.53043	0.603484	0.759064	-7.03806
16652993	---	-0.231867	9.41438	-1.45624	0.165688	0.290413	-6.5826	-0.241693	9.41438	-1.51796	0.149565	0.300957	-6.08417	0.34757	9.41438	2.18292	0.0451391	0.21395	-4.61992	0.295727	9.41438	1.85732	0.0827656	0.207309	-5.53947
16652997	---	-0.968403	6.77117	-3.22686	0.00557013	0.0172435	-3.42461	-0.630817	6.77117	-2.10197	0.052639	0.141512	-5.16659	0.142057	6.77117	0.473354	0.642693	0.84607	-6.68056	0.162897	6.77117	0.542796	0.595147	0.753334	-7.03116
16652999	---	-0.856873	6.5561	-2.25868	0.0390289	0.0911644	-5.30005	-0.54028	6.5561	-1.42415	0.174624	0.335133	-6.21212	-0.45762	6.5561	-1.20627	0.246171	0.543704	-6.0666	-0.669413	6.5561	-1.76454	0.0977375	0.232552	-5.68571
16653001	---	-0.566937	7.58901	-3.43882	0.0035981	0.0118001	-2.99152	-0.31105	7.58901	-1.88671	0.0784669	0.189363	-5.52664	-0.129267	7.58901	-0.784083	0.445049	0.720316	-6.48047	-0.117893	7.58901	-0.715097	0.485398	0.668938	-6.91929
16653003	---	-1.29683	8.29292	-5.37789	7.36294e-05	0.000387317	0.95651	-0.349943	8.29292	-1.45119	0.167068	0.324867	-6.17587	-0.1208	8.29292	-0.50095	0.623588	0.83456	-6.66663	-0.179467	8.29292	-0.744238	0.468093	0.655577	-6.89753
16653005	---	-0.765203	9.88898	-4.34872	0.000557494	0.00230201	-1.11473	-0.189387	9.88898	-1.0763	0.298594	0.482668	-6.62931	-0.0260333	9.88898	-0.14795	0.884329	0.958033	-6.78613	-0.171523	9.88898	-0.974782	0.34494	0.542514	-6.69746
16653007	---	-0.86248	9.0587	-5.23074	9.75962e-05	0.000495887	0.666773	-0.323357	9.0587	-1.96108	0.0684718	0.171477	-5.40482	0.0842533	9.0587	0.510977	0.616714	0.830344	-6.66138	-0.141587	9.0587	-0.858691	0.403861	0.599636	-6.80429
16653009	---	-0.80229	9.61943	-5.67899	4.17302e-05	0.000235745	1.54141	-0.255663	9.61943	-1.80971	0.0901737	0.210031	-5.64968	-0.175207	9.61943	-1.2402	0.233723	0.530066	-6.02687	-0.343377	9.61943	-2.43058	0.0279172	0.0932685	-4.54408
16653011	---	-0.909167	8.75065	-4.94354	0.000170482	0.000807091	0.0944576	-0.457313	8.75065	-2.48662	0.0249949	0.0807093	-4.47384	-0.242923	8.75065	-1.32088	0.206099	0.49752	-5.92883	-0.36492	8.75065	-1.98423	0.0656042	0.176397	-5.33191
16653013	---	-0.491933	8.73343	-2.18273	0.0451555	0.102997	-5.43535	-0.303097	8.73343	-1.34485	0.198414	0.365951	-6.31541	0.0621933	8.73343	0.275954	0.786303	0.917587	-6.75765	0.142123	8.73343	0.630607	0.537672	0.711315	-6.97778
16653015	---	-0.191663	7.19678	-0.887819	0.388483	0.54367	-7.22935	0.0059	7.19678	0.0273299	0.978553	0.988419	-7.22062	0.31218	7.19678	1.44607	0.168478	0.446168	-5.76717	0.21185	7.19678	0.981328	0.341807	0.539297	-6.69108
16653019	---	0.09418	8.39296	0.648598	0.526285	0.668773	-7.41729	0.06913	8.39296	0.476084	0.640791	0.779957	-7.10175	-0.05545	8.39296	-0.381873	0.707846	0.880874	-6.72125	0.239117	8.39296	1.64675	0.120141	0.268158	-5.86421
16653021	---	-0.462737	4.52659	-1.24348	0.232546	0.375129	-6.85507	0.107523	4.52659	0.288939	0.776535	0.870375	-7.17688	0.233733	4.52659	0.628094	0.539274	0.783943	-6.59265	0.448887	4.52659	1.20626	0.246174	0.435685	-6.44965
16653025	---	-0.0244433	5.26858	-0.0996656	0.921914	0.953863	-7.63264	-0.04611	5.26858	-0.188009	0.853358	0.918725	-7.2023	-0.07552	5.26858	-0.307926	0.762321	0.906257	-6.74788	0.0151667	5.26858	0.0618408	0.951496	0.975108	-7.18377
16653031	---	-0.348233	5.38926	-1.11467	0.28232	0.432222	-7.00296	-0.148147	5.38926	-0.474209	0.642097	0.780878	-7.10268	0.144463	5.38926	0.462419	0.650337	0.850105	-6.68587	0.585803	5.38926	1.87512	0.0801374	0.20269	-5.51086
16653035	---	-0.01293	6.84103	-0.0522763	0.95899	0.975709	-7.63647	0.03284	6.84103	0.132773	0.896116	0.943962	-7.21168	0.456417	6.84103	1.8453	0.0845815	0.309587	-5.18247	0.936113	6.84103	3.78473	0.00176336	0.0111924	-1.85183
16653039	---	-1.79309	5.17088	-4.72975	0.000259867	0.00117554	-0.336863	-1.65343	5.17088	-4.36136	0.000543427	0.00378792	-0.701746	0.103573	5.17088	0.273203	0.788378	0.918611	-6.75845	-1.19046	5.17088	-3.14016	0.00665762	0.0311949	-3.16578
16653041	---	-1.10009	7.28781	-3.83454	0.00159167	0.00576746	-2.17556	-1.16603	7.28781	-4.06436	0.000993726	0.00622496	-1.30964	0.229443	7.28781	0.799759	0.436182	0.714582	-6.46792	-0.44374	7.28781	-1.54672	0.142512	0.300976	-6.009
16653043	---	-1.0792	8.05509	-5.15471	0.000113014	0.000563743	0.516116	-0.897563	8.05509	-4.28714	0.000631485	0.00428334	-0.85328	-0.0323	8.05509	-0.154278	0.879422	0.95632	-6.78512	-0.91558	8.05509	-4.3732	0.000530594	0.00430886	-0.646262
16653045	---	-1.58099	5.19555	-2.63812	0.0184833	0.0483009	-4.5931	-1.21233	5.19555	-2.02296	0.0610492	0.157774	-5.30135	-0.3049	5.19555	-0.508773	0.618222	0.831482	-6.66254	-1.5157	5.19555	-2.52919	0.0229719	0.0803961	-4.36004
16653047	---	-0.552623	7.60672	-2.47802	0.0254234	0.063273	-4.89712	-0.477387	7.60672	-2.14065	0.0489222	0.133837	-5.09958	0.178567	7.60672	0.800713	0.435646	0.71426	-6.46715	-0.288143	7.60672	-1.29207	0.21565	0.398474	-6.3467
16653049	---	-0.575327	5.93039	-1.37882	0.187923	0.319389	-6.68564	-0.0293433	5.93039	-0.0703236	0.944854	0.969634	-7.21839	0.281887	5.93039	0.675564	0.509474	0.765322	-6.56097	-0.804583	5.93039	-1.92825	0.0727341	0.189302	-5.42449
16653053	---	-1.7748	4.64567	-5.26556	9.12778e-05	0.000468137	0.735556	-1.31705	4.64567	-3.90747	0.00137024	0.00808535	-1.6319	0.321167	4.64567	0.952851	0.355586	0.651193	-6.33361	-0.876153	4.64567	-2.59941	0.0199724	0.07224	-4.22719
16653055	---	-1.25817	7.55323	-5.53483	5.46848e-05	0.000298819	1.26275	-0.675107	7.55323	-2.96986	0.00943866	0.0378312	-3.53951	0.105587	7.55323	0.464486	0.648888	0.849295	-6.68488	-0.539473	7.55323	-2.3732	0.0312438	0.101927	-4.64972
16653057	---	-0.50659	7.65039	-3.19797	0.00591142	0.0181366	-3.48328	-0.54279	7.65039	-3.42649	0.00369083	0.0179549	-2.61841	-0.476427	7.65039	-3.00756	0.00873842	0.0750126	-3.07462	-0.673817	7.65039	-4.25363	0.000675892	0.00522867	-0.890234
16653059	---	-1.14137	8.20608	-5.91282	2.70757e-05	0.00016167	1.98786	-0.635147	8.20608	-3.29034	0.00488737	0.0225228	-2.89551	0.07792	8.20608	0.40366	0.692089	0.872404	-6.71233	-0.519903	8.20608	-2.69333	0.0165433	0.0627245	-4.04738
16653061	---	-1.99014	6.98814	-6.70088	6.65826e-06	4.74941e-05	3.43948	-0.90309	6.98814	-3.04074	0.00816445	0.033748	-3.39834	0.0460667	6.98814	0.155108	0.878779	0.955995	-6.78499	-0.843237	6.98814	-2.83921	0.0123173	0.0499072	-3.76382
16653065	---	-0.883787	6.38899	-4.74993	0.00024968	0.00113567	-0.295994	0.0111167	6.38899	0.0597467	0.953137	0.974703	-7.21912	0.140247	6.38899	0.753758	0.462522	0.731937	-6.50408	-0.621743	6.38899	-3.34157	0.00439751	0.0227345	-2.75847
16653071	---	-1.15788	7.65517	-4.06103	0.00100052	0.00383664	-1.70745	-0.858827	7.65517	-3.01215	0.00865667	0.0353617	-3.45538	0.06806	7.65517	0.238706	0.814525	0.929381	-6.7677	-0.544443	7.65517	-1.90952	0.0752709	0.193765	-5.45511
16653079	---	-1.06604	5.84587	-3.85392	0.00152951	0.00556513	-2.13549	-0.15912	5.84587	-0.575247	0.573549	0.729136	-7.04748	-0.0597067	5.84587	-0.21585	0.831977	0.935936	-6.77315	-0.198973	5.84587	-0.719324	0.482864	0.667018	-6.91619
16653081	---	-0.0694867	8.08844	-0.231842	0.819756	0.887769	-7.60939	-0.18419	8.08844	-0.614548	0.54795	0.709377	-7.02326	-0.250013	8.08844	-0.834167	0.417115	0.700474	-6.43959	0.19194	8.08844	0.640406	0.531453	0.706404	-6.97136
16653083	---	-0.98475	7.86081	-6.06869	2.03769e-05	0.00012627	2.28154	-0.156127	7.86081	-0.962157	0.351041	0.535951	-6.7447	0.0426267	7.86081	0.262694	0.796317	0.922283	-6.7614	0.06854	7.86081	0.42239	0.67866	0.812666	-7.0918
16653085	---	-1.20415	7.02094	-6.65717	7.18097e-06	5.08405e-05	3.36115	-0.20338	7.02094	-1.12439	0.278304	0.461134	-6.57737	0.01418	7.02094	0.0783947	0.938538	0.978389	-6.79441	0.0649767	7.02094	0.359226	0.724372	0.842154	-7.1177
16653087	---	-1.0518	6.41924	-3.39581	0.00393207	0.0127435	-3.07974	0.0238833	6.41924	0.0771092	0.939543	0.966972	-7.21786	-0.51822	6.41924	-1.67311	0.114773	0.364982	-5.44666	-0.530063	6.41924	-1.71135	0.107357	0.248259	-5.76735
16653089	---	-0.42594	6.62027	-1.22058	0.240859	0.385265	-6.88234	0.207637	6.62027	0.595006	0.560601	0.719377	-7.0355	-0.325863	6.62027	-0.933798	0.365018	0.659373	-6.35147	0.01048	6.62027	0.0300316	0.976433	0.988215	-7.18531
16653091	---	-0.94986	8.2061	-5.77841	3.46875e-05	0.000200546	1.7321	-0.115107	8.2061	-0.700244	0.494363	0.665194	-6.9652	-0.27514	8.2061	-1.6738	0.114636	0.364812	-5.44564	-0.242647	8.2061	-1.47613	0.160343	0.325844	-6.10721
16653093	---	-0.830507	8.78615	-6.16932	1.6991e-05	0.000107609	2.46944	-0.24416	8.78615	-1.81371	0.0895282	0.209094	-5.64336	-0.0316933	8.78615	-0.23543	0.81702	0.930023	-6.76852	-0.11197	8.78615	-0.831756	0.418434	0.613191	-6.82733
16653095	---	-1.21167	8.50564	-5.38499	7.26408e-05	0.000382787	0.970419	-0.152117	8.50564	-0.676045	0.509177	0.676919	-6.98232	-0.269793	8.50564	-1.19903	0.248891	0.546692	-6.07495	-0.220567	8.50564	-0.980255	0.342319	0.53994	-6.69213
16653097	---	-1.69944	6.33465	-5.38061	7.32495e-05	0.000385543	0.961834	-0.240457	6.33465	-0.761311	0.458131	0.634749	-6.9195	-0.15907	6.33465	-0.503632	0.621746	0.833526	-6.66523	-0.41858	6.33465	-1.32527	0.204675	0.384874	-6.30534
16653099	---	-1.31847	8.11402	-4.21864	0.000725658	0.0028883	-1.38231	-0.216103	8.11402	-0.691453	0.499715	0.669424	-6.97148	-0.0774833	8.11402	-0.247919	0.807518	0.927295	-6.76535	-0.57181	8.11402	-1.82959	0.0870114	0.214817	-5.58368
16653101	---	-1.31099	7.88378	-5.6999	4.01346e-05	0.000227694	1.58162	-0.488333	7.88378	-2.12317	0.050571	0.137307	-5.12994	0.186577	7.88378	0.811197	0.429783	0.710482	-6.45862	-0.188593	7.88378	-0.819965	0.424919	0.618404	-6.8372
16653103	---	-1.08228	9.00184	-7.50031	1.7494e-06	1.51774e-05	4.82644	-0.147863	9.00184	-1.02471	0.321547	0.505519	-6.68286	0.04952	9.00184	0.343178	0.736169	0.894358	-6.73589	0.115527	9.00184	0.800611	0.435703	0.627491	-6.85313
16653105	---	-0.202797	6.71807	-1.00764	0.329412	0.483704	-7.11537	-0.01595	6.71807	-0.0792513	0.937868	0.965936	-7.21769	-0.137077	6.71807	-0.681097	0.506063	0.7632	-6.55714	-0.445867	6.71807	-2.21539	0.0424186	0.128202	-4.93406
16653107	---	-0.687267	8.13791	-4.99401	0.000154453	0.000740444	0.19564	-0.217677	8.13791	-1.58174	0.134307	0.278758	-5.99375	-0.08486	8.13791	-0.616634	0.54661	0.787846	-6.59997	-0.02335	8.13791	-0.169672	0.867507	0.929905	-7.17055
16653109	---	-1.30796	6.83868	-4.95451	0.00016686	0.000791191	0.116458	-0.665433	6.83868	-2.52064	0.0233649	0.0766399	-4.41004	-0.37143	6.83868	-1.40697	0.179572	0.462227	-5.81887	0.114187	6.83868	0.432536	0.671431	0.807603	-7.08726
16653111	---	-1.27516	6.62415	-5.42711	6.70481e-05	0.000356703	1.05287	-0.351573	6.62415	-1.49631	0.155065	0.309143	-6.11425	-0.466347	6.62415	-1.98479	0.0655369	0.267707	-4.95665	-0.55109	6.62415	-2.34546	0.0329829	0.106094	-4.70037
16653113	---	-1.03238	5.27282	-3.69852	0.00210587	0.00737434	-2.45663	-0.326857	5.27282	-1.17097	0.259656	0.440002	-6.52524	-0.599407	5.27282	-2.14739	0.0483006	0.222905	-4.68157	-0.387067	5.27282	-1.38667	0.18556	0.360224	-6.22668
16653115	---	-1.57085	7.35677	-5.05045	0.000138356	0.000672753	0.308495	-0.19205	7.35677	-0.617462	0.546077	0.708193	-7.02141	-0.25723	7.35677	-0.827023	0.421029	0.703698	-6.44556	-0.256887	7.35677	-0.825919	0.421636	0.615746	-6.83223
16653117	---	-0.687567	6.90836	-3.80871	0.0016785	0.00604142	-2.22897	-0.197673	6.90836	-1.09499	0.290583	0.474718	-6.60935	-0.13124	6.90836	-0.726991	0.478289	0.743353	-6.52421	-0.319673	6.90836	-1.7708	0.0966579	0.230738	-5.67601
16653119	---	-0.797687	7.70669	-2.7082	0.0160552	0.0429007	-4.45777	-0.148097	7.70669	-0.502799	0.622318	0.76641	-7.0881	-0.41658	7.70669	-1.41432	0.177442	0.459301	-5.80924	-0.0536733	7.70669	-0.182225	0.857816	0.92496	-7.16821
16653123	---	-0.659297	3.57331	-2.1461	0.0484191	0.108997	-5.49974	-0.802297	3.57331	-2.61158	0.0194923	0.0666405	-4.23786	0.343593	3.57331	1.11844	0.280758	0.581081	-6.16517	-0.399857	3.57331	-1.30159	0.212457	0.394433	-6.33492
16653125	---	-0.588943	8.53222	-2.45589	0.0265592	0.0655976	-4.93853	0.226177	8.53222	0.943156	0.360364	0.544768	-6.7628	-0.300383	8.53222	-1.2526	0.229298	0.524722	-6.01212	-0.17708	8.53222	-0.738423	0.471515	0.658172	-6.90193
16653127	---	-0.62825	8.13785	-2.78791	0.0136678	0.0373884	-4.30239	0.264037	8.13785	1.17168	0.259379	0.439754	-6.52443	-0.155363	8.13785	-0.689436	0.500948	0.760094	-6.55131	-0.549837	8.13785	-2.43994	0.0274076	0.0919504	-4.52674
16653129	---	-0.336863	8.83029	-1.55304	0.141002	0.256376	-6.44788	0.120573	8.83029	0.555878	0.586391	0.738647	-7.05886	0.0851467	8.83029	0.39255	0.700106	0.876839	-6.71694	-0.137613	8.83029	-0.634437	0.535237	0.709488	-6.97528
16653131	---	-0.419783	7.9998	-1.80196	0.0914324	0.182728	-6.07365	-0.141567	7.9998	-0.60769	0.552373	0.712697	-7.0276	-0.242383	7.9998	-1.04046	0.31441	0.61245	-6.2474	-0.361517	7.9998	-1.55185	0.141285	0.299215	-6.00173
16653133	---	-1.20644	8.0962	-3.62229	0.0024642	0.00846797	-2.61395	-0.284297	8.0962	-0.853589	0.406595	0.588013	-6.84378	-0.0649333	8.0962	-0.19496	0.848009	0.943496	-6.77766	0.05023	8.0962	0.150813	0.882108	0.938305	-7.17375
16653135	---	-0.615243	7.98544	-2.33513	0.0336533	0.0802503	-5.16158	0.0720467	7.98544	0.27345	0.788191	0.877918	-7.18147	-0.119187	7.98544	-0.452368	0.657398	0.853551	-6.69064	-0.209203	7.98544	-0.794023	0.439414	0.631121	-6.85847
16653137	---	-1.2474	5.29373	-3.84575	0.00155542	0.00564858	-2.15239	-0.368247	5.29373	-1.13531	0.273846	0.455978	-6.56531	-0.0651667	5.29373	-0.20091	0.843435	0.941217	-6.77642	-0.518697	5.29373	-1.59915	0.130381	0.283469	-5.93391
16653139	---	-0.3885	7.90426	-1.93628	0.07167	0.150112	-5.85676	0.174857	7.90426	0.871484	0.397058	0.579201	-6.82818	-0.0570867	7.90426	-0.284519	0.779855	0.914382	-6.75514	-0.06081	7.90426	-0.303076	0.765944	0.867714	-7.13726
16653141	---	-0.739853	8.47758	-4.47447	0.000432671	0.00183731	-0.856902	0.0675133	8.47758	0.408306	0.688748	0.813964	-7.13312	-0.08646	8.47758	-0.522891	0.608595	0.825553	-6.65501	-0.21402	8.47758	-1.29435	0.214882	0.397605	-6.34388
16653143	---	-0.540287	7.64324	-1.7989	0.0919352	0.183418	-6.07849	-0.0823133	7.64324	-0.274064	0.787728	0.877511	-7.1813	-0.172253	7.64324	-0.573522	0.574687	0.805115	-6.62636	0.0417567	7.64324	0.13903	0.891253	0.942971	-7.17555
16653145	---	-1.1642	7.45913	-3.65957	0.00228189	0.00791083	-2.53704	-0.231083	7.45913	-0.726395	0.478644	0.651447	-6.94607	-0.18349	7.45913	-0.576788	0.572533	0.803784	-6.62442	-0.27773	7.45913	-0.873025	0.396243	0.592368	-6.79176
16653147	---	-0.77602	9.95759	-3.73297	0.00196163	0.00692301	-2.38548	-0.138397	9.95759	-0.665743	0.51556	0.682989	-6.98943	-0.102473	9.95759	-0.492938	0.629108	0.838244	-6.67075	-0.11759	9.95759	-0.565655	0.57989	0.742043	-7.018
16653149	---	-0.649767	8.53863	-3.00812	0.00872842	0.0254582	-3.86607	-0.33597	8.53863	-1.55538	0.140444	0.287399	-6.03145	-0.132773	8.53863	-0.614679	0.547866	0.788586	-6.60121	-0.413993	8.53863	-1.9166	0.074303	0.19211	-5.44356
16653151	---	-0.693327	9.25196	-4.59685	0.000338575	0.00148045	-0.606984	-0.269883	9.25196	-1.78936	0.0935141	0.215336	-5.68164	-0.189517	9.25196	-1.25652	0.227911	0.523076	-6.00743	-0.136113	9.25196	-0.90245	0.380908	0.577409	-6.76545
16653153	---	-0.66441	9.60425	-4.1654	0.000808655	0.00318143	-1.49205	-0.243323	9.60425	-1.52547	0.147695	0.298226	-6.07366	-0.03983	9.60425	-0.249707	0.80616	0.926578	-6.76488	-0.08312	9.60425	-0.521106	0.609808	0.763636	-7.04317
16653155	---	-0.882793	8.04528	-4.25165	0.000678615	0.00272754	-1.31434	-0.280853	8.04528	-1.35263	0.195972	0.362801	-6.30549	-0.122343	8.04528	-0.589221	0.564376	0.798486	-6.61696	-0.55851	8.04528	-2.68986	0.0166593	0.0630449	-4.05406
16653157	---	-1.38496	7.28851	-4.81801	0.000218223	0.00100707	-0.158298	-0.113753	7.28851	-0.395725	0.697811	0.819898	-7.13842	-0.0734433	7.28851	-0.255495	0.801769	0.924585	-6.76335	-0.228867	7.28851	-0.796182	0.438196	0.629974	-6.85673
16653159	---	-1.45172	7.65038	-5.72118	3.85759e-05	0.000219855	1.62247	-0.20056	7.65038	-0.790402	0.441462	0.620006	-6.89649	-0.0600667	7.65038	-0.236721	0.816036	0.929546	-6.7682	-0.13895	7.65038	-0.547598	0.591925	0.750894	-7.02844
16653161	---	-1.28497	7.99264	-6.34307	1.24559e-05	8.21677e-05	2.79069	-0.45589	7.99264	-2.25044	0.0396541	0.114508	-4.90593	0.0561467	7.99264	0.277161	0.785394	0.917327	-6.75731	-0.197997	7.99264	-0.977384	0.343692	0.541443	-6.69493
16653163	---	-1.47086	5.24576	-4.93215	0.000174334	0.000823276	0.0715663	-0.225193	5.24576	-0.755129	0.461723	0.638033	-6.92429	-0.279657	5.24576	-0.937758	0.363044	0.657883	-6.34778	-0.588263	5.24576	-1.97259	0.0670324	0.179009	-5.35129
16653165	---	-1.52917	7.37392	-6.71743	6.47097e-06	4.63598e-05	3.46906	-0.250067	7.37392	-1.09851	0.289094	0.473149	-6.60557	-0.375417	7.37392	-1.64915	0.119643	0.373391	-5.48204	-0.37476	7.37392	-1.64627	0.120241	0.268239	-5.86492
16653167	---	-1.60005	8.52719	-6.19608	1.6193e-05	0.000103162	2.51919	-0.05483	8.52719	-0.212325	0.834677	0.90676	-7.19715	0.0926833	8.52719	0.35891	0.724603	0.889675	-6.73012	0.362197	8.52719	1.40258	0.180852	0.353712	-6.20585
16653169	---	-0.739583	5.31769	-2.47039	0.0258096	0.0640754	-4.91141	-0.214127	5.31769	-0.715237	0.485314	0.657238	-6.95431	-0.08861	5.31769	-0.29598	0.771254	0.910603	-6.75166	-0.626233	5.31769	-2.09178	0.0536611	0.152337	-5.1498
16653171	---	-0.618807	7.00203	-2.02832	0.0604423	0.130867	-5.70272	-0.178703	7.00203	-0.585752	0.566646	0.724504	-7.04116	-0.334747	7.00203	-1.09723	0.289634	0.589968	-6.18804	-0.403377	7.00203	-1.32218	0.205675	0.385963	-6.30922
16653173	---	-0.93981	6.57149	-2.3822	0.0306984	0.0741156	-5.07525	-0.226493	6.57149	-0.574107	0.574301	0.729532	-7.04816	-0.0166567	6.57149	-0.0422207	0.966873	0.988863	-6.7967	0.318797	6.57149	0.808074	0.431524	0.624284	-6.84703
16653175	---	0.09295	6.94194	0.46597	0.64785	0.765404	-7.52329	-0.09236	6.94194	-0.463012	0.649921	0.786079	-7.10816	0.0449467	6.94194	0.225323	0.824732	0.933409	-6.77096	0.20034	6.94194	1.00433	0.330955	0.529167	-6.66836
16653177	---	-0.31787	7.58739	-2.28513	0.0370844	0.0872666	-5.2524	-0.283117	7.58739	-2.03529	0.0596609	0.15521	-5.28052	0.138353	7.58739	0.994605	0.335512	0.632685	-6.29335	0.0803467	7.58739	0.577602	0.571998	0.736793	-7.01092
16653179	---	-0.956517	5.54337	-3.54833	0.00287038	0.00968113	-2.76639	-0.614757	5.54337	-2.28052	0.0374163	0.109707	-4.85202	0.153307	5.54337	0.568712	0.577866	0.807123	-6.62919	0.3726	5.54337	1.38221	0.186899	0.361632	-6.23249
16653181	---	-0.554237	6.84341	-2.00601	0.0630064	0.135177	-5.74044	0.08132	6.84341	0.29433	0.77249	0.86751	-7.17522	0.406363	6.84341	1.4708	0.161761	0.436481	-5.73393	0.42005	6.84341	1.52033	0.148972	0.310021	-6.0461
16653183	---	-0.53905	8.44972	-3.81577	0.00165428	0.00596615	-2.21436	0.11752	8.44972	0.831889	0.418361	0.59888	-6.8623	0.234733	8.44972	1.66161	0.11709	0.368656	-5.46369	0.45037	8.44972	3.18803	0.00603351	0.0290054	-3.06938
16653185	---	-0.57514	7.45501	-2.52433	0.0231945	0.0584784	-4.80996	0.174883	7.45501	0.767576	0.454508	0.631719	-6.91461	0.1663	7.45501	0.729903	0.476558	0.741928	-6.52205	0.626433	7.45501	2.74946	0.0147729	0.0575395	-3.93884
16653191	---	0.05413	3.55853	0.180446	0.859188	0.914113	-7.62063	-0.265683	3.55853	-0.885675	0.389601	0.572434	-6.81561	0.267073	3.55853	0.890309	0.387187	0.676906	-6.39103	-0.241873	3.55853	-0.806303	0.432514	0.624869	-6.84848
16653197	---	0.859097	4.85659	2.44307	0.0272394	0.0670024	-4.96246	0.18083	4.85659	0.514237	0.614487	0.760427	-7.08204	0.27523	4.85659	0.782688	0.445844	0.720761	-6.48157	0.0557867	4.85659	0.158644	0.87604	0.934994	-7.17247
16653199	---	-0.0984633	8.90869	-0.622855	0.542621	0.682201	-7.43424	-0.0547433	8.90869	-0.346293	0.733874	0.842849	-7.15769	0.0616333	8.90869	0.389877	0.702041	0.877609	-6.71803	-0.47384	8.90869	-2.9974	0.00892202	0.0392453	-3.45137
16653201	---	-0.155137	7.6672	-0.6794	0.507108	0.652311	-7.39615	-0.325737	7.6672	-1.42652	0.173952	0.334238	-6.20897	-0.04658	7.6672	-0.203991	0.841069	0.94033	-6.77577	-0.514927	7.6672	-2.25505	0.0393031	0.121139	-4.8635
16653203	---	-0.14652	6.73921	-0.706616	0.490505	0.637868	-7.37671	-0.417373	6.73921	-2.01285	0.0622099	0.159926	-5.31839	0.06032	6.73921	0.290903	0.775061	0.912285	-6.75322	-0.746953	6.73921	-3.6023	0.00256793	0.0150393	-2.2261
16653205	---	0.0626167	7.40404	0.25982	0.798492	0.874165	-7.60211	-0.22548	7.40404	-0.935602	0.364118	0.548301	-6.76991	-0.161423	7.40404	-0.669806	0.513037	0.767268	-6.56493	-0.850737	7.40404	-3.53003	0.00298084	0.0168475	-2.37408
16653207	---	-0.180413	6.19353	-0.953755	0.355143	0.510125	-7.16821	0.202283	6.19353	1.06937	0.301606	0.485586	-6.63664	-0.617553	6.19353	-3.26469	0.00515259	0.0528071	-2.56353	-0.863023	6.19353	-4.56237	0.000362742	0.00319392	-0.262071
16653209	---	-0.54451	4.93914	-1.74781	0.100678	0.196942	-6.15826	0.02375	4.93914	0.0762347	0.940228	0.967385	-7.21794	-0.325007	4.93914	-1.04323	0.313163	0.611842	-6.24456	-0.876747	4.93914	-2.81425	0.0129571	0.0519337	-3.81266
16653211	---	-0.0605633	6.40432	-0.129499	0.898662	0.939062	-7.62901	-0.20318	6.40432	-0.434449	0.670072	0.800071	-7.12158	-0.859457	6.40432	-1.83773	0.085745	0.312278	-5.19444	-0.93455	6.40432	-1.9983	0.0639155	0.173148	-5.30841
16653213	---	-0.428667	5.84897	-1.2956	0.214459	0.352821	-6.79147	0.08018	5.84897	0.242336	0.811762	0.892401	-7.18994	-0.0786167	5.84897	-0.237611	0.815358	0.929381	-6.76798	-0.673257	5.84897	-2.03485	0.0597096	0.164875	-5.24688
16653215	---	-0.418977	6.26429	-2.36814	0.0315542	0.0758972	-5.10112	-0.0804933	6.26429	-0.454965	0.655571	0.789975	-7.11203	0.163527	6.26429	0.924286	0.369791	0.663409	-6.36027	-0.254647	6.26429	-1.43931	0.170354	0.339644	-6.15706
16653217	---	-0.645743	6.62274	-1.79098	0.0932442	0.185373	-6.09094	-0.342237	6.62274	-0.949201	0.35738	0.541846	-6.75708	0.42953	6.62274	1.19131	0.251818	0.54922	-6.08382	-0.416087	6.62274	-1.15403	0.266328	0.460098	-6.50946
16653219	---	-0.0410567	8.9885	-0.153392	0.880109	0.927289	-7.62542	-0.0307467	8.9885	-0.114873	0.910051	0.950835	-7.21402	-0.10694	8.9885	-0.39954	0.695058	0.874033	-6.71405	-0.17908	8.9885	-0.669063	0.513498	0.69213	-6.95202
16653223	---	0.0131567	4.43446	0.0377297	0.970395	0.982766	-7.63716	0.358357	4.43446	1.02767	0.320197	0.504019	-6.67985	-0.168047	4.43446	-0.481911	0.63674	0.842655	-6.67632	0.0634567	4.43446	0.181976	0.858008	0.925031	-7.16826
16653227	---	-0.499177	6.00931	-3.29117	0.00487896	0.0153811	-3.29366	-0.03251	6.00931	-0.214345	0.833129	0.905843	-7.1967	-0.103553	6.00931	-0.682749	0.505048	0.762712	-6.55599	0.121503	6.00931	0.801097	0.43543	0.627299	-6.85274
16653229	---	-0.40734	6.55805	-1.74542	0.101105	0.19758	-6.16195	-0.00392	6.55805	-0.0167969	0.986817	0.993436	-7.22087	0.0788867	6.55805	0.338024	0.739973	0.896441	-6.73772	-0.23334	6.55805	-0.999845	0.333051	0.53134	-6.67283
16653231	---	-0.430463	6.37985	-1.30381	0.211716	0.349487	-6.78127	-0.134087	6.37985	-0.406128	0.690313	0.814904	-7.13405	-0.138607	6.37985	-0.419819	0.680497	0.866816	-6.7054	-0.0852367	6.37985	-0.258169	0.799742	0.888698	-7.15055
16653233	---	-0.00447333	3.28253	-0.0211379	0.983411	0.990595	-7.63768	0.0636933	3.28253	0.30097	0.767518	0.864313	-7.17314	0.226463	3.28253	1.07011	0.301284	0.601051	-6.21674	0.336833	3.28253	1.59164	0.132062	0.286159	-5.94477
16653235	---	-0.10179	6.1716	-0.26955	0.791134	0.869105	-7.59938	0.133167	6.1716	0.352639	0.729205	0.83952	-7.15536	-0.128977	6.1716	-0.341543	0.737374	0.89501	-6.73647	-0.28017	6.1716	-0.741919	0.469456	0.65639	-6.89929
16653237	---	-0.34139	5.44695	-1.17374	0.258577	0.405583	-6.93681	-0.310197	5.44695	-1.0665	0.302861	0.486837	-6.63966	0.23741	5.44695	0.816247	0.426977	0.70812	-6.45448	-0.20684	5.44695	-0.711143	0.487775	0.670821	-6.92218
16653239	---	0.0136533	5.61705	0.0329052	0.974179	0.985022	-7.63734	0.395423	5.61705	0.95299	0.355518	0.539931	-6.75347	0.153937	5.61705	0.370995	0.715765	0.884983	-6.72552	-0.293857	5.61705	-0.70821	0.489543	0.672278	-6.92432
16653241	---	-0.423083	6.57442	-1.58258	0.134117	0.246505	-6.40551	-0.01716	6.57442	-0.0641883	0.949658	0.972657	-7.21883	0.0886833	6.57442	0.331727	0.744629	0.898854	-6.73992	-0.04395	6.57442	-0.164398	0.871586	0.932226	-7.17148
16653245	---	0.278117	5.52793	0.964019	0.350137	0.504938	-7.15835	0.16512	5.52793	0.572345	0.575464	0.730444	-7.04921	-0.0429133	5.52793	-0.148748	0.88371	0.958025	-6.786	-0.214563	5.52793	-0.743728	0.468392	0.655623	-6.89791
16653247	---	-0.272027	7.02219	-1.11391	0.282635	0.432595	-7.0038	-0.262007	7.02219	-1.07288	0.300076	0.48426	-6.63293	0.0173767	7.02219	0.0711552	0.944203	0.980343	-6.79498	-0.0234233	7.02219	-0.0959156	0.924842	0.960815	-7.18092
16653251	---	-0.17582	7.83584	-0.914356	0.374819	0.530257	-7.20522	-0.0348	7.83584	-0.180978	0.858778	0.92178	-7.20367	0.0672067	7.83584	0.34951	0.731506	0.892643	-6.7336	-0.238457	7.83584	-1.2401	0.233758	0.420913	-6.40973
16653253	---	-0.30902	7.57461	-1.48894	0.156975	0.278754	-6.53782	0.0125467	7.57461	0.060453	0.952583	0.974414	-7.21908	-0.0846333	7.57461	-0.407785	0.689122	0.8716	-6.71059	-0.40226	7.57461	-1.93819	0.0714188	0.186782	-5.40817
16653255	---	-0.137873	5.74445	-0.73155	0.475581	0.62427	-7.35828	0.06802	5.74445	0.360911	0.723137	0.835838	-7.15226	0.348347	5.74445	1.84831	0.0841234	0.308942	-5.1777	-0.239437	5.74445	-1.27044	0.223046	0.407948	-6.37318
16653257	---	-0.163557	4.92138	-0.642531	0.53011	0.671842	-7.42134	0.05921	4.92138	0.232606	0.819173	0.896747	-7.19238	-0.31777	4.92138	-1.24836	0.230804	0.526298	-6.01718	-0.385057	4.92138	-1.51269	0.150887	0.312852	-6.05676
16653259	---	-0.954547	5.65078	-3.40659	0.00384558	0.0124958	-3.05765	-0.275177	5.65078	-0.98205	0.341462	0.52632	-6.7254	-0.275227	5.65078	-0.982229	0.341377	0.637717	-6.30544	-0.20738	5.65078	-0.740098	0.470528	0.657354	-6.90067
16653261	---	0.212557	5.87394	0.675888	0.509274	0.654182	-7.39861	-0.0192433	5.87394	-0.06119	0.952006	0.974086	-7.21903	-0.221697	5.87394	-0.704952	0.491511	0.752232	-6.54028	-0.64779	5.87394	-2.05984	0.0569813	0.15896	-5.20444
16653263	---	0.0205067	5.12232	0.0581208	0.95441	0.973109	-7.63612	-0.291533	5.12232	-0.826276	0.42144	0.601539	-6.86702	0.331197	5.12232	0.938691	0.36258	0.657517	-6.34691	-0.793627	5.12232	-2.24933	0.039739	0.12214	-4.87372
16653265	---	0.162513	4.39743	0.7639	0.456632	0.607583	-7.33347	-0.334617	4.39743	-1.57288	0.136345	0.281439	-6.00648	0.37059	4.39743	1.74197	0.101723	0.34181	-5.34305	-0.167113	4.39743	-0.785522	0.444231	0.635131	-6.86531
16653267	---	0.113183	7.43635	0.32588	0.748962	0.839569	-7.58165	-0.0682633	7.43635	-0.196546	0.846789	0.914522	-7.20056	0.19744	7.43635	0.568475	0.578023	0.807217	-6.62933	-0.0574667	7.43635	-0.16546	0.870765	0.931665	-7.1713
16653269	---	0.115783	3.84271	0.434805	0.669819	0.782135	-7.53802	-0.21736	3.84271	-0.816259	0.42697	0.60706	-6.87537	0.264247	3.84271	0.992335	0.336583	0.633864	-6.29558	-0.225753	3.84271	-0.847779	0.409724	0.605279	-6.8137
16653271	---	-0.280987	4.71127	-0.576483	0.572734	0.706829	-7.46312	-0.2854	4.71127	-0.585538	0.566786	0.724632	-7.04129	-0.790097	4.71127	-1.62099	0.125592	0.383238	-5.52317	-1.17384	4.71127	-2.40829	0.0291677	0.0966163	-4.58525
16653273	---	-0.05146	5.91584	-0.130798	0.897652	0.93848	-7.62883	0.16505	5.91584	0.419515	0.680714	0.807989	-7.12826	0.208097	5.91584	0.528929	0.6045	0.82302	-6.65172	-0.243733	5.91584	-0.619508	0.544765	0.716597	-6.98495
16653275	---	0.458187	5.19695	1.18235	0.255248	0.401452	-6.92693	0.31613	5.19695	0.815773	0.42724	0.607252	-6.87577	-0.548557	5.19695	-1.41555	0.177087	0.45891	-5.80762	-1.13252	5.19695	-2.92247	0.0103975	0.0440764	-3.59995
16653277	---	-0.0310933	6.29355	-0.0880611	0.930979	0.958951	-7.6338	-0.0930333	6.29355	-0.263485	0.795718	0.882469	-7.1843	-0.369753	6.29355	-1.0472	0.311389	0.610509	-6.2405	-0.471547	6.29355	-1.33549	0.201387	0.380642	-6.29244
16653279	---	0.17258	5.0373	0.718061	0.48362	0.631925	-7.36832	0.0787867	5.0373	0.327811	0.74753	0.851238	-7.16425	0.0440333	5.0373	0.183211	0.857056	0.94754	-6.77999	0.211057	5.0373	0.878153	0.393542	0.589948	-6.78723
16653281	---	-0.158387	5.35316	-0.667805	0.514279	0.658366	-7.40422	-0.38687	5.35316	-1.63116	0.123416	0.26213	-5.92188	-0.656173	5.35316	-2.76662	0.0142694	0.104365	-3.54415	-0.85676	5.35316	-3.61235	0.00251525	0.0148054	-2.20551
16653285	---	-0.25041	7.42551	-1.51821	0.149502	0.268395	-6.49709	-0.0600033	7.42551	-0.363794	0.721027	0.834714	-7.15116	0.129377	7.42551	0.784397	0.444871	0.720217	-6.48022	-0.23492	7.42551	-1.42429	0.174585	0.345489	-6.17713
16653287	---	-0.0952467	8.36463	-0.600293	0.557163	0.694841	-7.44856	-0.11174	8.36463	-0.704242	0.49194	0.663122	-6.96232	-0.1059	8.36463	-0.667436	0.514509	0.768354	-6.56655	-0.176173	8.36463	-1.11033	0.284127	0.479774	-6.55778
16653289	---	0.136247	7.1	0.584698	0.567336	0.702378	-7.45816	-0.0720133	7.1	-0.309043	0.761488	0.860156	-7.17054	-0.312037	7.1	-1.3391	0.200238	0.490365	-5.90602	-0.229313	7.1	-0.984091	0.34049	0.538114	-6.68838
16653291	---	0.00703333	9.29091	0.0294747	0.97687	0.98671	-7.63746	0.121357	9.29091	0.508572	0.61836	0.763322	-7.08506	-0.782193	9.29091	-3.27795	0.00501373	0.0520196	-2.53697	-0.571663	9.29091	-2.39568	0.0298981	0.0985445	-4.60846
16653293	---	0.0526067	6.88312	0.226469	0.823857	0.890392	-7.6107	0.04006	6.88312	0.172456	0.865356	0.925687	-7.20526	0.105733	6.88312	0.455176	0.655422	0.852796	-6.68932	-0.276273	6.88312	-1.18934	0.252569	0.443903	-6.46926
16653297	---	-0.348857	7.95555	-1.29149	0.215846	0.354512	-6.79657	-0.314257	7.95555	-1.1634	0.262623	0.443442	-6.53384	-0.02786	7.95555	-0.103139	0.919202	0.971289	-6.79204	0.209373	7.95555	0.775112	0.450175	0.640405	-6.87358
16653299	---	-0.07861	7.41828	-0.330866	0.745266	0.837087	-7.57992	0.03396	7.41828	0.142936	0.88822	0.939696	-7.21019	0.139793	7.41828	0.588385	0.564923	0.798587	-6.61747	0.0308533	7.41828	0.129861	0.898381	0.946846	-7.17686
16653301	---	-0.31225	8.27848	-1.26821	0.223822	0.364612	-6.82516	0.02164	8.27848	0.087891	0.931112	0.962331	-7.21692	-0.114777	8.27848	-0.466166	0.647713	0.848729	-6.68407	-0.10041	8.27848	-0.407816	0.6891	0.819319	-7.09814
16653303	---	-0.301097	6.51969	-1.61718	0.126418	0.235462	-6.35515	-0.46163	6.51969	-2.47939	0.0253545	0.0816107	-4.48733	-0.147737	6.51969	-0.793487	0.439716	0.716733	-6.47297	0.190737	6.51969	1.02444	0.32167	0.519739	-6.64812
16653305	---	-0.892623	5.24442	-1.56422	0.138362	0.252684	-6.43191	-0.481627	5.24442	-0.843994	0.41177	0.592574	-6.85202	-0.542623	5.24442	-0.950884	0.356552	0.652247	-6.33546	-0.448907	5.24442	-0.786657	0.443586	0.634561	-6.8644
16653307	---	-0.237287	4.49137	-0.528463	0.604816	0.732239	-7.49078	0.883567	4.49137	1.9678	0.0676288	0.169913	-5.39369	-0.39127	4.49137	-0.8714	0.397102	0.685266	-6.4077	-0.47071	4.49137	-1.04832	0.310888	0.508423	-6.62363
16653311	---	-0.260513	7.58768	-1.13037	0.275855	0.425413	-6.98566	-0.348653	7.58768	-1.51282	0.150856	0.302778	-6.09134	-0.414317	7.58768	-1.79773	0.0921271	0.324089	-5.25714	-0.240973	7.58768	-1.04559	0.312108	0.509814	-6.62646
16653313	---	-0.98718	4.99367	-2.23575	0.0407919	0.0946692	-5.34115	-0.553097	4.99367	-1.25264	0.229281	0.404067	-6.42961	-0.12139	4.99367	-0.274922	0.787081	0.917756	-6.75795	-0.231523	4.99367	-0.52435	0.607604	0.761758	-7.0414
16653319	---	0.0932533	4.84839	0.268007	0.7923	0.869894	-7.59982	0.0858833	4.84839	0.246826	0.808349	0.890198	-7.18878	-0.654117	4.84839	-1.87991	0.0794438	0.299013	-5.12738	-0.0280567	4.84839	-0.0806338	0.936786	0.967742	-7.18235
16653321	---	-0.0381067	5.32227	-0.116273	0.90896	0.945806	-7.63073	-0.12222	5.32227	-0.372923	0.714359	0.830276	-7.14763	-0.524767	5.32227	-1.60119	0.129926	0.390571	-5.5518	-0.346447	5.32227	-1.05709	0.306995	0.504386	-6.61451
16653327	---	0.229057	7.97142	1.5813	0.134408	0.246926	-6.40734	-0.1892	7.97142	-1.30615	0.210939	0.381826	-6.36413	0.45488	7.97142	3.14029	0.00665594	0.0627408	-2.81184	0.0468133	7.97142	0.323178	0.750967	0.858681	-7.13063
16653329	---	-0.0736167	5.36723	-0.212602	0.834465	0.897714	-7.61392	-0.45996	5.36723	-1.32834	0.203681	0.372371	-6.33633	0.348443	5.36723	1.00629	0.330041	0.627428	-6.28181	-0.186867	5.36723	-0.539663	0.597254	0.754729	-7.03293
16653331	---	-0.12554	4.93807	-0.348608	0.732169	0.828389	-7.57356	-0.345417	4.93807	-0.959176	0.352493	0.537101	-6.74756	-0.526937	4.93807	-1.46323	0.163792	0.43939	-5.74414	-0.386303	4.93807	-1.07271	0.30015	0.497377	-6.59812
16653333	---	0.04371	5.72362	0.0744877	0.941595	0.965611	-7.63497	-0.60915	5.72362	-1.03807	0.315482	0.499267	-6.66921	0.0273467	5.72362	0.0466024	0.963437	0.987605	-6.7965	-0.691637	5.72362	-1.17864	0.256678	0.449073	-6.48154
16653335	---	-0.01383	7.00105	-0.0393498	0.969124	0.982114	-7.6371	0.0320733	7.00105	0.0912567	0.928481	0.960907	-7.2166	-0.0249867	7.00105	-0.0710934	0.944251	0.980343	-6.79498	-0.181833	7.00105	-0.517362	0.612357	0.765419	-7.04519
16653337	---	0.289943	5.888	0.864049	0.401003	0.556378	-7.25043	0.305817	5.888	0.911352	0.376349	0.559597	-6.79239	-0.181937	5.888	-0.542182	0.59556	0.817401	-6.64439	-0.0989433	5.888	-0.294857	0.772096	0.871456	-7.13985
16653339	---	0.122897	6.9459	0.641549	0.53073	0.672314	-7.42199	-0.229683	6.9459	-1.199	0.248902	0.427765	-6.49302	-0.160217	6.9459	-0.836369	0.415914	0.699933	-6.43774	-0.330453	6.9459	-1.72504	0.104805	0.244167	-5.74649
16653341	---	-0.21436	8.16295	-0.782673	0.445853	0.597757	-7.31862	0.0757033	8.16295	0.276409	0.78596	0.876245	-7.18061	-0.271713	8.16295	-0.992082	0.336702	0.633933	-6.29582	0.357373	8.16295	1.30484	0.211372	0.393128	-6.33088
16653343	---	-0.72289	3.67117	-2.22554	0.0416006	0.0962179	-5.35938	-0.36022	3.67117	-1.109	0.284685	0.467977	-6.59421	-0.509417	3.67117	-1.56832	0.137403	0.40165	-5.59876	-0.000296667	3.67117	-0.000913337	0.999283	0.999579	-7.18579
16653345	---	-0.941793	5.34704	-2.83119	0.0125196	0.0346389	-4.21741	-0.574023	5.34704	-1.72561	0.104701	0.233305	-5.78025	0.406297	5.34704	1.22139	0.240559	0.537798	-6.04899	0.256207	5.34704	0.770199	0.452997	0.642848	-6.87745
16653347	---	-0.0690633	3.72861	-0.221473	0.827674	0.893233	-7.61188	0.153623	3.72861	0.492642	0.629312	0.771276	-7.09338	0.326777	3.72861	1.04791	0.311071	0.610414	-6.23976	0.455463	3.72861	1.46059	0.164507	0.331487	-6.12837
16653349	---	-0.440043	8.41952	-1.62375	0.124999	0.233507	-6.3455	0.0843067	8.41952	0.31109	0.759962	0.859392	-7.16987	0.240507	8.41952	0.887464	0.388668	0.678475	-6.39356	0.423803	8.41952	1.56382	0.138454	0.295132	-5.9847
16653351	---	-0.912937	5.302	-3.50672	0.00312773	0.0104359	-2.85203	-0.640333	5.302	-2.45961	0.0263651	0.0841616	-4.52422	0.23774	5.302	0.913192	0.375411	0.668438	-6.37042	0.31967	5.302	1.2279	0.238177	0.426068	-6.42423
16653353	---	-0.126847	7.8622	-0.659379	0.519527	0.662942	-7.41	0.12623	7.8622	0.656173	0.521531	0.688291	-6.99595	-0.0425333	7.8622	-0.221098	0.827961	0.934365	-6.77195	0.317283	7.8622	1.64931	0.119609	0.267434	-5.86041
16653355	---	-0.375237	10.7659	-1.49955	0.154229	0.275156	-6.52311	0.0134333	10.7659	0.0536835	0.957887	0.977344	-7.21949	0.320733	10.7659	1.28174	0.219156	0.513571	-5.977	0.481493	10.7659	1.92419	0.0732774	0.190235	-5.43115
16653357	---	-0.143517	8.39699	-0.817518	0.426273	0.580265	-7.29017	0.0365667	8.39699	0.208296	0.837766	0.908761	-7.19805	0.00925	8.39699	0.052691	0.958665	0.985424	-6.79618	0.00889	8.39699	0.0506403	0.960272	0.979362	-7.18443
16653359	---	-0.58141	8.17625	-1.74054	0.101981	0.198893	-6.16949	0.00819333	8.17625	0.024528	0.980751	0.990029	-7.2207	-0.361967	8.17625	-1.0836	0.295445	0.59523	-6.20254	-0.0408333	8.17625	-0.122241	0.904311	0.950097	-7.17788
16653361	---	-0.834633	11.2557	-5.00628	0.000150796	0.000724449	0.220209	-0.18729	11.2557	-1.1234	0.278713	0.461515	-6.57846	0.174043	11.2557	1.04394	0.312845	0.611842	-6.24383	0.0890233	11.2557	0.533978	0.601086	0.757184	-7.0361
16653365	---	-0.402913	7.5232	-3.1051	0.00715473	0.0213924	-3.67117	0.279707	7.5232	2.1556	0.0475525	0.131015	-5.07352	0.19114	7.5232	1.47305	0.161161	0.435689	-5.73088	0.04026	7.5232	0.310269	0.760574	0.864134	-7.13494
16653367	---	-0.251223	6.31119	-1.19392	0.250827	0.396356	-6.91357	0.03205	6.31119	0.152315	0.880944	0.934778	-7.20873	0.0659367	6.31119	0.313358	0.758271	0.904603	-6.74612	0.0291567	6.31119	0.138564	0.891615	0.943077	-7.17562
16653381	---	0.17258	5.0373	0.718061	0.48362	0.631925	-7.36832	0.0787867	5.0373	0.327811	0.74753	0.851238	-7.16425	0.0440333	5.0373	0.183211	0.857056	0.94754	-6.77999	0.211057	5.0373	0.878153	0.393542	0.589948	-6.78723
16653383	---	-0.158387	5.35316	-0.667805	0.514279	0.658366	-7.40422	-0.38687	5.35316	-1.63116	0.123416	0.26213	-5.92188	-0.656173	5.35316	-2.76662	0.0142694	0.104365	-3.54415	-0.85676	5.35316	-3.61235	0.00251525	0.0148054	-2.20551
16653387	---	-0.25041	7.42551	-1.51821	0.149502	0.268395	-6.49709	-0.0600033	7.42551	-0.363794	0.721027	0.834714	-7.15116	0.129377	7.42551	0.784397	0.444871	0.720217	-6.48022	-0.23492	7.42551	-1.42429	0.174585	0.345489	-6.17713
16653389	---	-0.0952467	8.36463	-0.600293	0.557163	0.694841	-7.44856	-0.11174	8.36463	-0.704242	0.49194	0.663122	-6.96232	-0.1059	8.36463	-0.667436	0.514509	0.768354	-6.56655	-0.176173	8.36463	-1.11033	0.284127	0.479774	-6.55778
16653391	---	0.136247	7.1	0.584698	0.567336	0.702378	-7.45816	-0.0720133	7.1	-0.309043	0.761488	0.860156	-7.17054	-0.312037	7.1	-1.3391	0.200238	0.490365	-5.90602	-0.229313	7.1	-0.984091	0.34049	0.538114	-6.68838
16653393	---	0.00703333	9.29091	0.0294747	0.97687	0.98671	-7.63746	0.121357	9.29091	0.508572	0.61836	0.763322	-7.08506	-0.782193	9.29091	-3.27795	0.00501373	0.0520196	-2.53697	-0.571663	9.29091	-2.39568	0.0298981	0.0985445	-4.60846
16653395	---	0.0526067	6.88312	0.226469	0.823857	0.890392	-7.6107	0.04006	6.88312	0.172456	0.865356	0.925687	-7.20526	0.105733	6.88312	0.455176	0.655422	0.852796	-6.68932	-0.276273	6.88312	-1.18934	0.252569	0.443903	-6.46926
16653399	---	-0.348857	7.95555	-1.29149	0.215846	0.354512	-6.79657	-0.314257	7.95555	-1.1634	0.262623	0.443442	-6.53384	-0.02786	7.95555	-0.103139	0.919202	0.971289	-6.79204	0.209373	7.95555	0.775112	0.450175	0.640405	-6.87358
16653401	---	-0.07861	7.41828	-0.330866	0.745266	0.837087	-7.57992	0.03396	7.41828	0.142936	0.88822	0.939696	-7.21019	0.139793	7.41828	0.588385	0.564923	0.798587	-6.61747	0.0308533	7.41828	0.129861	0.898381	0.946846	-7.17686
16653403	---	-0.31225	8.27848	-1.26821	0.223822	0.364612	-6.82516	0.02164	8.27848	0.087891	0.931112	0.962331	-7.21692	-0.114777	8.27848	-0.466166	0.647713	0.848729	-6.68407	-0.10041	8.27848	-0.407816	0.6891	0.819319	-7.09814
16653405	---	-0.301097	6.51969	-1.61718	0.126418	0.235462	-6.35515	-0.46163	6.51969	-2.47939	0.0253545	0.0816107	-4.48733	-0.147737	6.51969	-0.793487	0.439716	0.716733	-6.47297	0.190737	6.51969	1.02444	0.32167	0.519739	-6.64812
16653407	---	-0.892623	5.24442	-1.56422	0.138362	0.252684	-6.43191	-0.481627	5.24442	-0.843994	0.41177	0.592574	-6.85202	-0.542623	5.24442	-0.950884	0.356552	0.652247	-6.33546	-0.448907	5.24442	-0.786657	0.443586	0.634561	-6.8644
16653409	---	-0.237287	4.49137	-0.528463	0.604816	0.732239	-7.49078	0.883567	4.49137	1.9678	0.0676288	0.169913	-5.39369	-0.39127	4.49137	-0.8714	0.397102	0.685266	-6.4077	-0.47071	4.49137	-1.04832	0.310888	0.508423	-6.62363
16653413	---	-0.260513	7.58768	-1.13037	0.275855	0.425413	-6.98566	-0.348653	7.58768	-1.51282	0.150856	0.302778	-6.09134	-0.414317	7.58768	-1.79773	0.0921271	0.324089	-5.25714	-0.240973	7.58768	-1.04559	0.312108	0.509814	-6.62646
16653415	---	-0.98718	4.99367	-2.23575	0.0407919	0.0946692	-5.34115	-0.553097	4.99367	-1.25264	0.229281	0.404067	-6.42961	-0.12139	4.99367	-0.274922	0.787081	0.917756	-6.75795	-0.231523	4.99367	-0.52435	0.607604	0.761758	-7.0414
16653421	---	0.0932533	4.84839	0.268007	0.7923	0.869894	-7.59982	0.0858833	4.84839	0.246826	0.808349	0.890198	-7.18878	-0.654117	4.84839	-1.87991	0.0794438	0.299013	-5.12738	-0.0280567	4.84839	-0.0806338	0.936786	0.967742	-7.18235
16653423	---	-0.0381067	5.32227	-0.116273	0.90896	0.945806	-7.63073	-0.12222	5.32227	-0.372923	0.714359	0.830276	-7.14763	-0.524767	5.32227	-1.60119	0.129926	0.390571	-5.5518	-0.346447	5.32227	-1.05709	0.306995	0.504386	-6.61451
16653429	---	0.229057	7.97142	1.5813	0.134408	0.246926	-6.40734	-0.1892	7.97142	-1.30615	0.210939	0.381826	-6.36413	0.45488	7.97142	3.14029	0.00665594	0.0627408	-2.81184	0.0468133	7.97142	0.323178	0.750967	0.858681	-7.13063
16653431	---	-0.0736167	5.36723	-0.212602	0.834465	0.897714	-7.61392	-0.45996	5.36723	-1.32834	0.203681	0.372371	-6.33633	0.348443	5.36723	1.00629	0.330041	0.627428	-6.28181	-0.186867	5.36723	-0.539663	0.597254	0.754729	-7.03293
16653433	---	-0.12554	4.93807	-0.348608	0.732169	0.828389	-7.57356	-0.345417	4.93807	-0.959176	0.352493	0.537101	-6.74756	-0.526937	4.93807	-1.46323	0.163792	0.43939	-5.74414	-0.386303	4.93807	-1.07271	0.30015	0.497377	-6.59812
16653435	---	0.04371	5.72362	0.0744877	0.941595	0.965611	-7.63497	-0.60915	5.72362	-1.03807	0.315482	0.499267	-6.66921	0.0273467	5.72362	0.0466024	0.963437	0.987605	-6.7965	-0.691637	5.72362	-1.17864	0.256678	0.449073	-6.48154
16653437	---	-0.01383	7.00105	-0.0393498	0.969124	0.982114	-7.6371	0.0320733	7.00105	0.0912567	0.928481	0.960907	-7.2166	-0.0249867	7.00105	-0.0710934	0.944251	0.980343	-6.79498	-0.181833	7.00105	-0.517362	0.612357	0.765419	-7.04519
16653439	---	0.289943	5.888	0.864049	0.401003	0.556378	-7.25043	0.305817	5.888	0.911352	0.376349	0.559597	-6.79239	-0.181937	5.888	-0.542182	0.59556	0.817401	-6.64439	-0.0989433	5.888	-0.294857	0.772096	0.871456	-7.13985
16653441	---	0.122897	6.9459	0.641549	0.53073	0.672314	-7.42199	-0.229683	6.9459	-1.199	0.248902	0.427765	-6.49302	-0.160217	6.9459	-0.836369	0.415914	0.699933	-6.43774	-0.330453	6.9459	-1.72504	0.104805	0.244167	-5.74649
16653443	---	-0.21436	8.16295	-0.782673	0.445853	0.597757	-7.31862	0.0757033	8.16295	0.276409	0.78596	0.876245	-7.18061	-0.271713	8.16295	-0.992082	0.336702	0.633933	-6.29582	0.357373	8.16295	1.30484	0.211372	0.393128	-6.33088
16653445	---	-0.72289	3.67117	-2.22554	0.0416006	0.0962179	-5.35938	-0.36022	3.67117	-1.109	0.284685	0.467977	-6.59421	-0.509417	3.67117	-1.56832	0.137403	0.40165	-5.59876	-0.000296667	3.67117	-0.000913337	0.999283	0.999579	-7.18579
16653447	---	-0.941793	5.34704	-2.83119	0.0125196	0.0346389	-4.21741	-0.574023	5.34704	-1.72561	0.104701	0.233305	-5.78025	0.406297	5.34704	1.22139	0.240559	0.537798	-6.04899	0.256207	5.34704	0.770199	0.452997	0.642848	-6.87745
16653449	---	-0.0690633	3.72861	-0.221473	0.827674	0.893233	-7.61188	0.153623	3.72861	0.492642	0.629312	0.771276	-7.09338	0.326777	3.72861	1.04791	0.311071	0.610414	-6.23976	0.455463	3.72861	1.46059	0.164507	0.331487	-6.12837
16653451	---	-0.440043	8.41952	-1.62375	0.124999	0.233507	-6.3455	0.0843067	8.41952	0.31109	0.759962	0.859392	-7.16987	0.240507	8.41952	0.887464	0.388668	0.678475	-6.39356	0.423803	8.41952	1.56382	0.138454	0.295132	-5.9847
16653453	---	-0.912937	5.302	-3.50672	0.00312773	0.0104359	-2.85203	-0.640333	5.302	-2.45961	0.0263651	0.0841616	-4.52422	0.23774	5.302	0.913192	0.375411	0.668438	-6.37042	0.31967	5.302	1.2279	0.238177	0.426068	-6.42423
16653455	---	-0.126847	7.8622	-0.659379	0.519527	0.662942	-7.41	0.12623	7.8622	0.656173	0.521531	0.688291	-6.99595	-0.0425333	7.8622	-0.221098	0.827961	0.934365	-6.77195	0.317283	7.8622	1.64931	0.119609	0.267434	-5.86041
16653457	---	-0.375237	10.7659	-1.49955	0.154229	0.275156	-6.52311	0.0134333	10.7659	0.0536835	0.957887	0.977344	-7.21949	0.320733	10.7659	1.28174	0.219156	0.513571	-5.977	0.481493	10.7659	1.92419	0.0732774	0.190235	-5.43115
16653459	---	-0.143517	8.39699	-0.817518	0.426273	0.580265	-7.29017	0.0365667	8.39699	0.208296	0.837766	0.908761	-7.19805	0.00925	8.39699	0.052691	0.958665	0.985424	-6.79618	0.00889	8.39699	0.0506403	0.960272	0.979362	-7.18443
16653461	---	-0.58141	8.17625	-1.74054	0.101981	0.198893	-6.16949	0.00819333	8.17625	0.024528	0.980751	0.990029	-7.2207	-0.361967	8.17625	-1.0836	0.295445	0.59523	-6.20254	-0.0408333	8.17625	-0.122241	0.904311	0.950097	-7.17788
16653463	---	-0.834633	11.2557	-5.00628	0.000150796	0.000724449	0.220209	-0.18729	11.2557	-1.1234	0.278713	0.461515	-6.57846	0.174043	11.2557	1.04394	0.312845	0.611842	-6.24383	0.0890233	11.2557	0.533978	0.601086	0.757184	-7.0361
16653467	---	-0.402913	7.5232	-3.1051	0.00715473	0.0213924	-3.67117	0.279707	7.5232	2.1556	0.0475525	0.131015	-5.07352	0.19114	7.5232	1.47305	0.161161	0.435689	-5.73088	0.04026	7.5232	0.310269	0.760574	0.864134	-7.13494
16653469	---	-0.251223	6.31119	-1.19392	0.250827	0.396356	-6.91357	0.03205	6.31119	0.152315	0.880944	0.934778	-7.20873	0.0659367	6.31119	0.313358	0.758271	0.904603	-6.74612	0.0291567	6.31119	0.138564	0.891615	0.943077	-7.17562
16653483	---	-0.275807	9.27263	-1.47378	0.160964	0.284205	-6.55866	0.0509567	9.27263	0.272289	0.789067	0.878356	-7.18181	0.0946233	9.27263	0.505624	0.62038	0.832636	-6.66419	0.0318933	9.27263	0.170423	0.866927	0.929642	-7.17041
16653485	---	-0.260437	9.04	-1.57364	0.13617	0.249485	-6.41839	0.00564	9.04	0.0340786	0.973258	0.98586	-7.2204	0.114557	9.04	0.692185	0.499268	0.759047	-6.54937	-0.0156867	9.04	-0.0947835	0.925726	0.961327	-7.18103
16653487	---	-0.632993	6.82178	-2.77127	0.0141358	0.0384829	-4.33494	-0.29776	6.82178	-1.30361	0.211784	0.382934	-6.3673	0.189277	6.82178	0.828661	0.420129	0.703136	-6.44419	0.0617733	6.82178	0.270446	0.790458	0.88328	-7.14713
16653489	---	-0.6504	4.07897	-1.86793	0.0811892	0.166086	-5.96834	0.173153	4.07897	0.497292	0.626105	0.768671	-7.09098	0.2544	4.07897	0.730631	0.476126	0.741557	-6.52151	0.167237	4.07897	0.4803	0.637859	0.784545	-7.06447
16653491	---	-0.593033	6.5577	-2.03492	0.0597025	0.129499	-5.69152	-0.373487	6.5577	-1.28157	0.219215	0.392037	-6.39449	0.0212967	6.5577	0.0730767	0.942699	0.980008	-6.79483	-0.276467	6.5577	-0.948659	0.357647	0.554918	-6.72255
16653493	---	-0.308987	5.5505	-1.0722	0.300375	0.452186	-7.04874	-0.19188	5.5505	-0.665831	0.515506	0.682941	-6.98937	0.561667	5.5505	1.94901	0.0700127	0.278268	-5.01552	0.309563	5.5505	1.0742	0.299506	0.496537	-6.59655
16653495	---	-0.49038	5.64301	-1.44662	0.168328	0.293827	-6.59565	-0.711627	5.64301	-2.09929	0.0529062	0.141916	-5.17121	-0.598113	5.64301	-1.76443	0.0977578	0.335238	-5.30867	-0.964163	5.64301	-2.84427	0.0121913	0.0495414	-3.7539
16653497	---	-0.90376	5.07283	-2.30461	0.03571	0.0844236	-5.21712	-0.18392	5.07283	-0.469001	0.645731	0.783115	-7.10525	-0.0352433	5.07283	-0.0898715	0.929564	0.975156	-6.79339	0.04472	5.07283	0.114037	0.910702	0.95334	-7.1789
16653499	---	0.302513	5.21366	0.921455	0.37122	0.526632	-7.19865	0.659463	5.21366	2.00872	0.0626892	0.160853	-5.32533	-0.13424	5.21366	-0.408895	0.688325	0.871413	-6.71011	-0.485633	5.21366	-1.47924	0.159519	0.324599	-6.10295
16653501	---	-0.18577	6.09694	-0.406362	0.690145	0.797223	-7.55059	0.24812	6.09694	0.542749	0.595179	0.745488	-7.06635	0.492483	6.09694	1.07728	0.29817	0.597734	-6.20921	-0.653723	6.09694	-1.42998	0.172972	0.343345	-6.16954
16653503	---	-0.53762	6.8627	-1.82118	0.088336	0.177702	-6.04322	-0.181883	6.8627	-0.616128	0.546935	0.708673	-7.02226	-0.0596667	6.8627	-0.20212	0.842505	0.940944	-6.77616	-0.0403533	6.8627	-0.136697	0.893066	0.943963	-7.1759
16653505	---	-0.463893	5.49628	-1.47205	0.161427	0.284812	-6.56104	0.159493	5.49628	0.506112	0.620045	0.764615	-7.08636	-0.0964	5.49628	-0.305901	0.763833	0.906857	-6.74853	-0.0776067	5.49628	-0.246265	0.808774	0.894519	-7.15372
16653507	---	-0.0999067	6.95298	-0.472924	0.642993	0.761886	-7.51987	0.109087	6.95298	0.516379	0.613026	0.759406	-7.08089	-0.0910733	6.95298	-0.43111	0.672445	0.862192	-6.7004	0.122087	6.95298	0.577917	0.57179	0.736697	-7.01073
16653509	---	0.14078	7.4485	0.821332	0.424164	0.578376	-7.28699	0.08411	7.4485	0.49071	0.630646	0.772327	-7.09437	0.2943	7.4485	1.71699	0.1063	0.350525	-5.38097	0.0817	7.4485	0.47665	0.640397	0.786431	-7.06629
16653513	---	-0.329237	6.97033	-1.51163	0.151154	0.270714	-6.50629	0.148667	6.97033	0.682578	0.505153	0.673918	-6.97775	0.402157	6.97033	1.84643	0.0844092	0.309309	-5.18068	0.497957	6.97033	2.28628	0.0370014	0.115768	-4.80749
16653515	---	-0.12138	5.6824	-0.322202	0.751692	0.841639	-7.58291	0.467433	5.6824	1.2408	0.233507	0.409184	-6.44381	-0.153693	5.6824	-0.407978	0.688984	0.8716	-6.7105	-0.223197	5.6824	-0.592473	0.562252	0.729148	-7.0019
16653517	---	-0.400603	5.46237	-1.10333	0.287061	0.437734	-7.01534	-0.0163	5.46237	-0.0448929	0.964778	0.981432	-7.21995	-0.232943	5.46237	-0.641565	0.53072	0.777876	-6.58388	0.231437	5.46237	0.637416	0.533347	0.707974	-6.97333
16653521	---	0.09732	6.81155	0.479347	0.638522	0.758407	-7.51666	-0.21638	6.81155	-1.06577	0.303178	0.487216	-6.64042	-0.119923	6.81155	-0.590679	0.563424	0.797608	-6.61608	0.22241	6.81155	1.09547	0.290378	0.486731	-6.57386
16653525	---	1.29029	5.24716	4.09644	0.000930711	0.00360422	-1.63433	0.827293	5.24716	2.6265	0.0189187	0.0651488	-4.20938	0.54141	5.24716	1.71888	0.105948	0.349749	-5.37812	1.22999	5.24716	3.90498	0.00137726	0.00919834	-1.60489
16653527	---	0.744543	5.04825	2.50005	0.0243387	0.0609439	-4.85574	0.07229	5.04825	0.242738	0.811456	0.892234	-7.18984	0.187777	5.04825	0.630523	0.537725	0.782831	-6.59108	0.796633	5.04825	2.67496	0.0171658	0.0645015	-4.08272
16653529	---	0.39706	6.4187	1.79919	0.0918875	0.183333	-6.07803	-0.0729367	6.4187	-0.330496	0.745541	0.85005	-7.16332	0.25873	6.4187	1.17238	0.259109	0.557829	-6.10537	0.79083	6.4187	3.58347	0.00266965	0.0155017	-2.26469
16653531	---	0.11146	5.37561	0.403494	0.692209	0.798772	-7.55181	0.23905	5.37561	0.865381	0.400294	0.582403	-6.83354	-0.0371567	5.37561	-0.13451	0.894766	0.962082	-6.78812	0.0779267	5.37561	0.282101	0.781674	0.877188	-7.14373
16653535	---	-0.340517	5.02172	-0.958581	0.352783	0.50773	-7.16359	-0.261927	5.02172	-0.737344	0.472152	0.647001	-6.93786	-0.254687	5.02172	-0.716963	0.484279	0.747028	-6.53158	-0.267213	5.02172	-0.752226	0.463415	0.651455	-6.89142
16653537	---	0.405143	8.00218	2.65767	0.0177724	0.0466902	-4.55547	0.252463	8.00218	1.65612	0.118209	0.254056	-5.88498	-0.139113	8.00218	-0.912561	0.375733	0.668661	-6.371	0.37486	8.00218	2.45902	0.0263958	0.0893946	-4.49132
16653539	---	0.04299	7.39689	0.201258	0.843167	0.903358	-7.61641	0.0152767	7.39689	0.0715179	0.943919	0.969207	-7.2183	-0.460983	7.39689	-2.1581	0.0473265	0.220501	-4.66304	0.252537	7.39689	1.18225	0.255285	0.447283	-6.47741
16653541	---	0.286	6.62188	0.853005	0.406909	0.562202	-7.26004	-0.01964	6.62188	-0.058577	0.954053	0.975088	-7.2192	0.26246	6.62188	0.782796	0.445782	0.720754	-6.48148	0.71719	6.62188	2.13905	0.0490719	0.143175	-5.06809
16653543	---	0.596527	7.43135	2.77039	0.0141611	0.038542	-4.33667	0.2737	7.43135	1.27112	0.222812	0.396182	-6.40726	-0.0361867	7.43135	-0.168058	0.868755	0.952185	-6.78279	0.595573	7.43135	2.76596	0.0142885	0.0560063	-3.90681
16653545	---	0.358923	7.78445	1.36075	0.193446	0.326568	-6.70906	0.11095	7.78445	0.420633	0.679915	0.807386	-7.12776	-0.0274933	7.78445	-0.104233	0.918349	0.970948	-6.79192	0.610477	7.78445	2.31444	0.0350354	0.111023	-4.75669
16653547	---	0.364343	8.10141	1.78833	0.0936869	0.185966	-6.09511	0.00812667	8.10141	0.0398886	0.968702	0.983265	-7.22017	-0.0515767	8.10141	-0.253157	0.803542	0.925469	-6.76397	0.42489	8.10141	2.08552	0.0542979	0.153689	-5.16056
16653549	---	0.293893	7.6427	1.32383	0.20514	0.341063	-6.75615	0.140277	7.6427	0.631872	0.536867	0.700993	-7.0121	-0.373927	7.6427	-1.68434	0.112551	0.360877	-5.42996	0.555127	7.6427	2.50055	0.0243148	0.0839312	-4.4138
16653551	---	0.42636	8.1793	1.9614	0.0684323	0.144554	-5.81514	-0.0689267	8.1793	-0.317086	0.755496	0.856661	-7.16789	-0.14272	8.1793	-0.656559	0.521289	0.772848	-6.57392	0.545737	8.1793	2.51057	0.0238366	0.0826693	-4.39502
16653557	---	-0.4741	7.15568	-1.94716	0.0702508	0.147645	-5.83877	-0.218643	7.15568	-0.897983	0.38321	0.566112	-6.80455	-0.519987	7.15568	-2.13562	0.0493918	0.225867	-4.70188	0.2372	7.15568	0.974196	0.345222	0.542786	-6.69803
16653559	---	-0.622827	5.93239	-1.67182	0.115032	0.218845	-6.27408	-0.37648	5.93239	-1.01056	0.328057	0.512158	-6.69714	-0.784747	5.93239	-2.10645	0.0521962	0.233816	-4.75195	-0.105433	5.93239	-0.283008	0.780992	0.876881	-7.14346
16653561	---	-0.477897	8.09891	-3.05719	0.00789368	0.0233311	-3.76763	-0.28445	8.09891	-1.81968	0.0885748	0.207432	-5.63393	-0.00766	8.09891	-0.0490024	0.961556	0.986583	-6.79638	0.379903	8.09891	2.43031	0.0279321	0.0932923	-4.54458
16653563	---	-0.324003	8.40981	-1.92485	0.0731887	0.152796	-5.87559	-0.17364	8.40981	-1.03157	0.318425	0.502428	-6.67587	0.0598133	8.40981	0.355341	0.727221	0.891073	-6.73145	0.504	8.40981	2.99418	0.00898091	0.0394659	-3.45777
16653565	---	-0.31335	6.90729	-1.13743	0.272987	0.422398	-6.97782	0.0983933	6.90729	0.357158	0.725888	0.837545	-7.15367	-0.0825	6.90729	-0.299467	0.768643	0.909247	-6.75057	0.45214	6.90729	1.64122	0.121293	0.269943	-5.87237
16653567	---	-0.0284233	8.30436	-0.166223	0.870174	0.920723	-7.62324	-0.114	8.30436	-0.666684	0.514975	0.682391	-6.98879	-0.420493	8.30436	-2.45909	0.0263922	0.153053	-4.12422	0.114747	8.30436	0.671051	0.512266	0.691114	-6.95065
16653569	---	-0.475527	7.99096	-3.19192	0.00598551	0.0183327	-3.49557	0.02113	7.99096	0.141833	0.889077	0.939979	-7.21036	0.0557133	7.99096	0.373969	0.713597	0.883723	-6.72436	0.68429	7.99096	4.59322	0.000341044	0.00303099	-0.199672
16653571	---	-0.1251	6.45589	-0.923806	0.370033	0.525362	-7.19647	-0.29712	6.45589	-2.1941	0.044185	0.124049	-5.00594	-0.18959	6.45589	-1.40004	0.181599	0.464988	-5.82793	0.171557	6.45589	1.26687	0.224287	0.409254	-6.37752
16653573	---	-0.48023	6.07085	-1.90299	0.0761735	0.157794	-5.91142	0.184833	6.07085	0.732433	0.475058	0.648877	-6.94156	-0.468637	6.07085	-1.85705	0.0828053	0.306704	-5.16384	-0.46153	6.07085	-1.82889	0.0871208	0.214971	-5.58479
16653575	---	-0.225057	8.68365	-1.43434	0.171747	0.29835	-6.61219	-0.260573	8.68365	-1.66069	0.117276	0.252782	-5.87818	-0.01921	8.68365	-0.12243	0.904164	0.965404	-6.78975	0.48208	8.68365	3.0724	0.00765131	0.0348019	-3.3017
16653577	---	-0.297323	9.39436	-1.96799	0.067605	0.143052	-5.80417	-0.126613	9.39436	-0.838056	0.414995	0.595812	-6.85708	-0.0855233	9.39436	-0.56608	0.579608	0.808028	-6.63073	0.42402	9.39436	2.8066	0.0131599	0.052577	-3.82763
16653579	---	-0.183947	7.75729	-1.23512	0.235554	0.378678	-6.86507	-0.232363	7.75729	-1.56021	0.139302	0.285841	-6.02457	-0.08944	7.75729	-0.600549	0.556997	0.794216	-6.61003	0.35636	7.75729	2.39279	0.0300677	0.0990313	-4.61377
16653581	---	-0.35348	9.11187	-2.4747	0.0255907	0.0636372	-4.90334	-0.250783	9.11187	-1.75573	0.0992778	0.224711	-5.73396	-0.104727	9.11187	-0.733189	0.47461	0.740506	-6.51961	0.255617	9.11187	1.78957	0.0934806	0.225797	-5.64675
16653583	---	-0.41084	7.22239	-1.3914	0.18415	0.314415	-6.66918	0.271363	7.22239	0.919034	0.372445	0.55613	-6.78532	-0.10459	7.22239	-0.354218	0.728046	0.891547	-6.73187	0.601457	7.22239	2.03697	0.0594739	0.164337	-5.24329
16653585	---	-0.22321	8.32976	-0.943672	0.360109	0.51537	-7.17782	0.0896	8.32976	0.378805	0.710076	0.827842	-7.1453	-0.23165	8.32976	-0.979354	0.342749	0.639122	-6.30823	0.20769	8.32976	0.878058	0.393592	0.589948	-6.78731
16653587	---	-0.31386	8.11243	-1.30518	0.21126	0.348925	-6.77955	0.338613	8.11243	1.40812	0.179237	0.341243	-6.23338	-0.251987	8.11243	-1.04788	0.311083	0.610414	-6.23979	0.59547	8.11243	2.47626	0.0255124	0.0870734	-4.45922
16653589	---	0.0802667	5.77617	0.213127	0.834063	0.897503	-7.6138	0.07926	5.77617	0.210454	0.836111	0.907744	-7.19757	-0.147623	5.77617	-0.391974	0.700523	0.877052	-6.71717	-0.1707	5.77617	-0.453248	0.656779	0.797829	-7.07766
16653591	---	-0.678997	7.57181	-3.48968	0.00323966	0.0107566	-2.88707	0.100733	7.57181	0.517715	0.612116	0.758937	-7.08017	-0.235207	7.57181	-1.20884	0.245211	0.542548	-6.06362	0.20725	7.57181	1.06515	0.303449	0.5008	-6.60608
16653593	---	-0.482963	6.10164	-2.32388	0.0343983	0.0817944	-5.1821	-0.354837	6.10164	-1.70737	0.108109	0.238483	-5.80802	-0.674683	6.10164	-3.24638	0.00535071	0.0540238	-2.60019	-0.414853	6.10164	-1.99615	0.0641704	0.173547	-5.312
16653595	---	-0.63086	6.54017	-2.16287	0.046899	0.106131	-5.47033	-0.213503	6.54017	-0.731983	0.475324	0.649008	-6.94189	0.03426	6.54017	0.117458	0.908036	0.966669	-6.79038	0.121087	6.54017	0.415138	0.683846	0.816054	-7.09498
16653597	---	-0.26382	4.90992	-1.29563	0.214449	0.352821	-6.79143	0.0741733	4.90992	0.364269	0.720679	0.834472	-7.15098	-0.392977	4.90992	-1.92993	0.0725102	0.284032	-5.04665	-0.690467	4.90992	-3.39092	0.00397192	0.0210318	-2.65807
16653609	---	-1.80677	5.64118	-4.58058	0.000349767	0.00152292	-0.640151	-0.285317	5.64118	-0.723343	0.480463	0.65302	-6.94833	0.493733	5.64118	1.25173	0.229606	0.525096	-6.01316	0.211257	5.64118	0.535584	0.600003	0.756426	-7.03521
16653611	---	-0.975027	5.10509	-2.22005	0.0420414	0.0970881	-5.36917	0.02351	5.10509	0.0535301	0.958007	0.977344	-7.2195	-0.082	5.10509	-0.186707	0.854362	0.945651	-6.77931	0.72092	5.10509	1.64147	0.121241	0.269894	-5.87201
16653613	---	-1.28814	4.80115	-2.80278	0.0132621	0.0363972	-4.27323	-0.222313	4.80115	-0.483719	0.635486	0.77621	-7.09792	0.11576	4.80115	0.251875	0.804514	0.926103	-6.76431	0.6882	4.80115	1.49741	0.15478	0.318456	-6.07795
16653615	---	-0.503423	6.42463	-1.18749	0.253276	0.399161	-6.92101	-0.0756933	6.42463	-0.178548	0.860653	0.922832	-7.20413	-0.553327	6.42463	-1.3052	0.211253	0.50381	-5.94826	0.0825367	6.42463	0.19469	0.848216	0.918949	-7.16573
16653617	---	0.17611	4.61237	0.465761	0.647996	0.765526	-7.52339	-0.127467	4.61237	-0.337113	0.740645	0.8472	-7.16099	0.825877	4.61237	2.18421	0.0450279	0.213731	-4.61766	0.942233	4.61237	2.49194	0.0247329	0.0849841	-4.42992
16653619	---	-0.996537	6.38043	-3.37956	0.00406606	0.0131235	-3.11301	-0.227513	6.38043	-0.771568	0.45221	0.629446	-6.91148	-0.268813	6.38043	-0.911629	0.376208	0.668956	-6.37185	0.179313	6.38043	0.608107	0.552103	0.721397	-6.99219
16653621	---	-0.681783	4.91302	-1.87587	0.0800289	0.164159	-5.95552	-0.41872	4.91302	-1.15207	0.267105	0.448471	-6.54661	-1.13219	4.91302	-3.11511	0.00700918	0.0650672	-2.86186	-0.285143	4.91302	-0.784547	0.444785	0.635744	-6.86609
16653623	---	-0.280103	8.1386	-1.66937	0.115523	0.219557	-6.27775	-0.277677	8.1386	-1.6549	0.118458	0.254433	-5.88679	-0.0644933	8.1386	-0.384369	0.706034	0.879768	-6.72025	0.0311667	8.1386	0.185748	0.855101	0.92333	-7.16753
16653625	---	-0.740293	6.30315	-3.40577	0.00385209	0.0125136	-3.05933	-0.27156	6.30315	-1.24933	0.230458	0.405514	-6.4336	-0.136617	6.30315	-0.628514	0.539006	0.783746	-6.59238	0.09138	6.30315	0.420399	0.680082	0.813271	-7.09268
16653627	---	-0.399553	6.31469	-1.40279	0.180793	0.310283	-6.6542	-0.0621867	6.31469	-0.21833	0.830079	0.903506	-7.19578	0.04269	6.31469	0.14988	0.882832	0.957603	-6.78582	0.275217	6.31469	0.966254	0.349053	0.546355	-6.70572
16653629	---	-0.527083	6.37043	-1.23015	0.237357	0.380881	-6.871	-0.237497	6.37043	-0.554288	0.587452	0.739441	-7.05977	-0.275263	6.37043	-0.642431	0.530173	0.77777	-6.58332	0.241573	6.37043	0.563802	0.581119	0.742957	-7.01909
16653631	---	-0.33612	4.6734	-1.06214	0.304769	0.457018	-7.05935	-0.0824567	4.6734	-0.260564	0.797928	0.88385	-7.1851	1.10881	4.6734	3.50385	0.0031463	0.0380393	-2.08231	0.755543	4.6734	2.38753	0.0303795	0.0998031	-4.62344
16653633	---	-0.415053	5.47001	-1.47845	0.159727	0.282438	-6.55226	-0.3763	5.47001	-1.34041	0.199821	0.367644	-6.32106	-0.509553	5.47001	-1.81507	0.0893113	0.319069	-5.23007	0.0944567	5.47001	0.336462	0.741127	0.852646	-7.12602
16653637	---	0.154243	6.47012	0.598501	0.558327	0.695715	-7.44968	-0.21682	6.47012	-0.841313	0.413224	0.594031	-6.85431	-0.189933	6.47012	-0.736987	0.472363	0.738823	-6.51677	0.0526533	6.47012	0.204308	0.840826	0.914504	-7.1637
16653639	---	0.3977	5.0481	0.789674	0.441874	0.594589	-7.31299	-0.1196	5.0481	-0.237478	0.81546	0.894288	-7.19117	-0.00966333	5.0481	-0.0191875	0.984941	0.995261	-6.79745	-0.87246	5.0481	-1.73236	0.103463	0.241969	-5.73531
16653641	---	-0.128617	8.11722	-0.555874	0.586394	0.717329	-7.47528	-0.0882533	8.11722	-0.381426	0.708171	0.826757	-7.14426	0.03399	8.11722	0.146903	0.885141	0.958381	-6.78629	0.0936533	8.11722	0.404765	0.691294	0.820858	-7.09944
16653643	---	-0.42488	6.93892	-2.34346	0.0331119	0.0791791	-5.14637	0.115423	6.93892	0.636625	0.533848	0.698466	-7.00899	0.0461933	6.93892	0.254783	0.802309	0.924868	-6.76354	0.240273	6.93892	1.32524	0.204683	0.384874	-6.30537
16653645	---	-0.954987	6.68884	-3.28171	0.00497503	0.0156539	-3.31295	-0.47919	6.68884	-1.64669	0.120154	0.257019	-5.89897	-0.01662	6.68884	-0.0571129	0.9552	0.984189	-6.79592	0.307663	6.68884	1.05725	0.306924	0.504361	-6.61435
16653649	---	-0.125243	6.75976	-0.56968	0.577225	0.710146	-7.46718	-0.00677667	6.75976	-0.0308242	0.975811	0.987265	-7.22051	-0.17307	6.75976	-0.787224	0.443264	0.718942	-6.47797	0.0384333	6.75976	0.174817	0.863533	0.927643	-7.16961
16653653	---	0.248457	5.92998	0.663443	0.516992	0.6608	-7.40722	0.39333	5.92998	1.05029	0.310011	0.493796	-6.65659	0.511937	5.92998	1.367	0.19152	0.478335	-5.87059	-0.366053	5.92998	-0.977456	0.343658	0.541413	-6.69486
16653659	---	-0.549283	6.5616	-1.9967	0.0641055	0.137086	-5.75612	-0.803403	6.5616	-2.92045	0.0104403	0.0409325	-3.63743	0.209107	6.5616	0.760123	0.45882	0.729407	-6.4992	0.113367	6.5616	0.412099	0.686025	0.817468	-7.0963
16653661	---	-0.33856	6.58045	-1.28777	0.217104	0.356016	-6.80116	-0.12245	6.58045	-0.465759	0.647998	0.784703	-7.10683	0.244813	6.58045	0.931188	0.366324	0.660252	-6.35389	-0.143593	6.58045	-0.546181	0.592875	0.751486	-7.02925
16653663	---	-0.756533	6.91143	-3.38547	0.00401677	0.0129842	-3.10091	-0.769203	6.91143	-3.44217	0.00357332	0.0175312	-2.5864	-0.0974467	6.91143	-0.436072	0.668919	0.86045	-6.69817	-0.386403	6.91143	-1.72915	0.10405	0.242869	-5.74022
16653665	---	-0.0543067	5.73245	-0.205827	0.83966	0.900911	-7.61543	0.247853	5.73245	0.939385	0.362235	0.546633	-6.76636	-0.527807	5.73245	-2.00043	0.0636627	0.263544	-4.93072	-0.139277	5.73245	-0.52787	0.605217	0.760475	-7.03947
16653667	---	-0.960887	5.45385	-3.15511	0.00645626	0.0195964	-3.57015	-0.14734	5.45385	-0.483796	0.635432	0.776185	-7.09788	0.166083	5.45385	0.54534	0.593439	0.816063	-6.64262	0.23307	5.45385	0.765294	0.455826	0.645136	-6.88129
16653669	---	0.0564233	5.30179	0.281587	0.782061	0.862746	-7.59587	-0.14694	5.30179	-0.733321	0.474531	0.64865	-6.94089	-0.241823	5.30179	-1.20685	0.245954	0.543491	-6.06592	0.229733	5.30179	1.14651	0.269328	0.463487	-6.51788
16653673	---	0.36932	6.79444	1.15113	0.267479	0.416126	-6.96247	-0.285343	6.79444	-0.889386	0.387667	0.570608	-6.81229	0.02599	6.79444	0.0810082	0.936493	0.977747	-6.79419	0.169657	6.79444	0.528803	0.604585	0.760052	-7.03896
16653675	---	0.525837	4.76834	2.0611	0.0568473	0.124424	-5.64687	0.148827	4.76834	0.583349	0.568221	0.72554	-7.04262	0.63125	4.76834	2.47428	0.025612	0.150051	-4.09618	-0.164773	4.76834	-0.645855	0.528012	0.703724	-6.96774
16653679	---	0.0653033	4.07119	0.328695	0.746875	0.838136	-7.58068	-0.0541967	4.07119	-0.272791	0.788688	0.878056	-7.18166	-0.174907	4.07119	-0.880368	0.392379	0.681573	-6.39984	-0.43596	4.07119	-2.19434	0.0441641	0.132203	-4.97126
16653681	---	-0.000426667	8.96995	-0.00359926	0.997175	0.998415	-7.63791	0.00610333	8.96995	0.0514863	0.959609	0.978343	-7.21961	0.24876	8.96995	2.09848	0.0529869	0.235719	-4.76556	0.441773	8.96995	3.7267	0.00198712	0.01232	-1.97097
16653683	---	-0.518827	5.44396	-1.87495	0.0801623	0.164358	-5.957	-0.11417	5.44396	-0.412591	0.685672	0.811551	-7.13128	-0.28077	5.44396	-1.01465	0.326164	0.623683	-6.27348	0.396067	5.44396	1.43132	0.172596	0.342693	-6.16777
16653685	---	-0.55617	6.85325	-1.85611	0.0829462	0.169056	-5.98739	-0.4841	6.85325	-1.61559	0.126762	0.267155	-5.94469	-0.112973	6.85325	-0.377027	0.71137	0.882453	-6.72316	0.652313	6.85325	2.17697	0.0456546	0.135598	-5.00182
16653687	---	-0.447007	6.56171	-1.90761	0.0755337	0.156675	-5.90386	-0.329877	6.56171	-1.40776	0.179343	0.341391	-6.23386	-0.210567	6.56171	-0.898598	0.382893	0.67365	-6.38362	0.06946	6.56171	0.296422	0.770923	0.870635	-7.13936
16653689	---	-1.28388	6.02693	-4.49637	0.000414048	0.00176668	-0.812099	-0.507357	6.02693	-1.77686	0.0956219	0.218723	-5.70117	-0.11981	6.02693	-0.419597	0.680655	0.866816	-6.7055	0.0886067	6.02693	0.310317	0.760538	0.864134	-7.13492
16653691	---	-1.10166	5.93996	-2.5977	0.0200406	0.0516778	-4.67055	-1.03026	5.93996	-2.42935	0.027985	0.0880312	-4.58038	-0.259927	5.93996	-0.612906	0.549007	0.789283	-6.60233	0.0465667	5.93996	0.109804	0.914003	0.955165	-7.1794
16653693	---	-0.1958	5.42462	-0.496387	0.626729	0.749659	-7.50796	-0.25476	5.42462	-0.645861	0.528008	0.693858	-7.00288	-0.515863	5.42462	-1.3078	0.210391	0.502833	-5.94505	0.0963233	5.42462	0.244197	0.810347	0.895477	-7.15425
16653695	---	0.04394	5.55871	0.178926	0.860361	0.914759	-7.62091	-0.0405267	5.55871	-0.165027	0.871099	0.929033	-7.20659	-0.12457	5.55871	-0.507257	0.619261	0.831765	-6.66334	0.200113	5.55871	0.814874	0.427739	0.62093	-6.84143
16653697	---	-0.129883	7.51569	-0.508725	0.618256	0.743073	-7.50147	-0.12925	7.51569	-0.506244	0.619955	0.764576	-7.08629	0.4554	7.51569	1.7837	0.0944632	0.328621	-5.27892	0.592143	7.51569	2.3193	0.0347062	0.110212	-4.74789
16653699	---	-0.0799633	7.9525	-0.516585	0.612886	0.738564	-7.49726	-0.505307	7.9525	-3.26442	0.00515554	0.023444	-2.94807	-0.123393	7.9525	-0.797154	0.437648	0.71559	-6.47002	-0.22862	7.9525	-1.47695	0.160125	0.325494	-6.10609
16653703	---	0.15568	8.14149	0.627586	0.539597	0.679941	-7.43117	-0.11467	8.14149	-0.462264	0.650445	0.786347	-7.10853	-0.04095	8.14149	-0.16508	0.871058	0.95314	-6.78331	0.161803	8.14149	0.652271	0.523977	0.70098	-6.96345
16653705	---	-0.606223	5.08777	-1.80651	0.0906914	0.181529	-6.06647	0.2435	5.08777	0.725616	0.479108	0.65194	-6.94665	-0.05314	5.08777	-0.158354	0.876264	0.954873	-6.78445	0.27239	5.08777	0.811706	0.429499	0.622482	-6.84404
16653707	---	-0.806897	7.61653	-2.77126	0.0141362	0.0384829	-4.33497	-0.09395	7.61653	-0.322668	0.751346	0.853781	-7.16601	-0.0728433	7.61653	-0.250178	0.805803	0.926576	-6.76476	0.459113	7.61653	1.57681	0.135438	0.290918	-5.96613
16653709	---	-0.400297	6.63567	-0.892196	0.386206	0.541461	-7.22541	0.109033	6.63567	0.243018	0.811244	0.892153	-7.18977	-0.533763	6.63567	-1.18967	0.252443	0.550012	-6.0857	0.237953	6.63567	0.530359	0.603532	0.759098	-7.0381
16653711	---	-0.48061	6.82507	-1.87371	0.0803436	0.164691	-5.95901	0.08451	6.82507	0.329471	0.7463	0.850486	-7.16367	-0.14859	6.82507	-0.579293	0.570885	0.802501	-6.62293	0.28093	6.82507	1.09523	0.29048	0.486811	-6.57411
16653713	---	-0.28189	7.59563	-0.788991	0.442261	0.594932	-7.31354	0.17574	7.59563	0.491884	0.629835	0.7717	-7.09377	-0.0859933	7.59563	-0.24069	0.813015	0.929328	-6.7672	0.489947	7.59563	1.37133	0.190196	0.365648	-6.2466
16653715	---	-0.531087	5.8133	-1.68885	0.111668	0.213741	-6.24841	0.153923	5.8133	0.489476	0.631499	0.77303	-7.095	-0.0199467	5.8133	-0.0634304	0.950251	0.982732	-6.79552	0.17011	5.8133	0.540949	0.596388	0.754296	-7.0322
16653717	---	0.00796333	7.16042	0.0268285	0.978946	0.987958	-7.63754	0.24582	7.16042	0.828169	0.4204	0.600738	-6.86543	-0.04405	7.16042	-0.148405	0.883976	0.958033	-6.78605	0.352393	7.16042	1.18722	0.253381	0.444811	-6.47171
16653719	---	-0.235203	6.35527	-0.552382	0.588724	0.71935	-7.47729	0.212653	6.35527	0.499423	0.624639	0.768099	-7.08987	0.366683	6.35527	0.861167	0.402538	0.689964	-6.41659	0.163473	6.35527	0.383922	0.706358	0.830782	-7.10806
16653721	---	-0.311603	6.34471	-0.966205	0.349077	0.504002	-7.15623	0.0328467	6.34471	0.101849	0.920209	0.95638	-7.21552	0.160603	6.34471	0.497991	0.625624	0.836105	-6.66816	0.138617	6.34471	0.429816	0.673366	0.809093	-7.08849
16653723	---	0.09113	5.63204	0.305931	0.763811	0.85008	-7.58831	0.178457	5.63204	0.599093	0.557942	0.717241	-7.03297	0.551843	5.63204	1.85258	0.083477	0.308116	-5.17093	-0.20959	5.63204	-0.70361	0.492323	0.674352	-6.92765
16653725	---	-0.285837	7.16808	-0.658051	0.520356	0.663766	-7.4109	0.434557	7.16808	1.00043	0.332775	0.51718	-6.70726	-0.0793833	7.16808	-0.182756	0.857407	0.947796	-6.78008	0.142683	7.16808	0.328485	0.747031	0.856215	-7.12881
16653727	---	-0.392913	8.92829	-1.6027	0.129593	0.239926	-6.37632	0.0776267	8.92829	0.31664	0.755828	0.856822	-7.16804	0.0173167	8.92829	0.0706348	0.94461	0.980373	-6.79501	0.483687	8.92829	1.97296	0.0669868	0.178901	-5.35068
16653729	---	-0.362357	7.91664	-1.54587	0.142717	0.258777	-6.45807	-0.00566333	7.91664	-0.0241607	0.981039	0.99023	-7.22071	0.11193	7.91664	0.477512	0.639798	0.84459	-6.67851	0.12809	7.91664	0.546453	0.592693	0.751451	-7.02909
16653731	---	-0.385557	5.94812	-1.38324	0.186588	0.317585	-6.67986	-0.194793	5.94812	-0.698851	0.495209	0.665726	-6.9662	-0.19097	5.94812	-0.685134	0.503583	0.761945	-6.55432	-0.290287	5.94812	-1.04145	0.313964	0.511735	-6.63073
16653733	---	-0.517867	7.3921	-1.97142	0.0671776	0.142273	-5.79844	0.163547	7.3921	0.622591	0.542789	0.705939	-7.01812	-0.0334433	7.3921	-0.127312	0.900364	0.964231	-6.78911	0.06176	7.3921	0.235109	0.817265	0.900291	-7.15655
16653735	---	-0.2198	5.83799	-0.850317	0.408355	0.563381	-7.26236	0.115823	5.83799	0.448073	0.660426	0.793334	-7.11528	0.146977	5.83799	0.568593	0.577944	0.807202	-6.62926	0.36049	5.83799	1.39459	0.183206	0.356746	-6.21634
16653737	---	-0.0240433	6.25615	-0.0602114	0.952773	0.972181	-7.63599	0.149747	6.25615	0.375008	0.71284	0.829469	-7.14681	0.300447	6.25615	0.752404	0.463311	0.732489	-6.50512	0.298747	6.25615	0.748147	0.4658	0.653661	-6.89454
16653739	---	-0.255797	7.23131	-0.868062	0.39887	0.554217	-7.2469	0.30608	7.23131	1.0387	0.315199	0.499036	-6.66856	0.300777	7.23131	1.0207	0.32338	0.620818	-6.26742	0.392533	7.23131	1.33209	0.202478	0.382102	-6.29674
16653741	---	0.2353	6.85302	1.04384	0.31289	0.466123	-7.07845	0.144303	6.85302	0.640161	0.531608	0.696825	-7.00666	-0.136793	6.85302	-0.606845	0.552918	0.791863	-6.60612	-0.0160633	6.85302	-0.0712605	0.94412	0.971337	-7.1831
16653743	---	0.01231	6.00204	0.0322765	0.974672	0.98541	-7.63737	0.52459	6.00204	1.37546	0.188939	0.354235	-6.27609	-0.114183	6.00204	-0.299386	0.768704	0.909253	-6.7506	-0.0289333	6.00204	-0.0758624	0.940519	0.969517	-7.18274
16653745	---	0.554867	6.86817	2.25491	0.0393141	0.0917354	-5.30683	0.312663	6.86817	1.27062	0.222983	0.396309	-6.40786	0.07326	6.86817	0.297719	0.769951	0.909972	-6.75112	0.546417	6.86817	2.22057	0.0419994	0.127279	-4.92489
16653747	---	0.00937667	9.04607	0.0389025	0.969475	0.982352	-7.63711	0.19766	9.04607	0.820064	0.424864	0.605067	-6.87221	0.000896667	9.04607	0.00372014	0.99708	0.998857	-6.79763	0.534217	9.04607	2.21639	0.0423375	0.12802	-4.93229
16653749	---	0.12951	7.34371	0.611956	0.54962	0.687979	-7.44122	0.338207	7.34371	1.59808	0.130619	0.272819	-5.97016	0.278093	7.34371	1.31404	0.208337	0.500178	-5.93734	0.165803	7.34371	0.783447	0.445411	0.636225	-6.86696
16653751	---	-0.10528	7.30701	-0.328721	0.746855	0.838136	-7.58067	0.285693	7.30701	0.892036	0.38629	0.569284	-6.80991	-0.2631	7.30701	-0.821491	0.424075	0.705968	-6.45015	0.511653	7.30701	1.59756	0.130734	0.284079	-5.93621
16653753	---	-0.08842	7.22735	-0.41536	0.683687	0.792504	-7.5467	0.41116	7.22735	1.93146	0.0723069	0.178469	-5.45369	0.134427	7.22735	0.631481	0.537116	0.782544	-6.59047	0.0657933	7.22735	0.30907	0.761468	0.864629	-7.13533
16653755	---	-0.104807	7.8336	-0.483223	0.63583	0.756456	-7.51471	0.196537	7.8336	0.906155	0.379006	0.561996	-6.79713	0.02151	7.8336	0.0991744	0.922297	0.972222	-6.79246	0.242167	7.8336	1.11654	0.281546	0.47693	-6.55101
16653757	---	0.0834433	7.105	0.376543	0.711722	0.813265	-7.56288	0.221857	7.105	1.00114	0.332444	0.516827	-6.70656	0.52055	7.105	2.34901	0.0327551	0.175663	-4.32508	0.520223	7.105	2.34754	0.0328494	0.105787	-4.69658
16653761	---	0.0462967	9.10717	0.306679	0.763252	0.849669	-7.58807	0.277527	9.10717	1.8384	0.0856417	0.202217	-5.60422	-0.39655	9.10717	-2.62683	0.0189061	0.124464	-3.81093	-0.112097	9.10717	-0.742553	0.469083	0.655989	-6.89881
16653763	---	-0.0442367	9.91877	-0.198052	0.845631	0.904978	-7.61709	0.147963	9.91877	0.662446	0.517613	0.684755	-6.99169	-0.0369467	9.91877	-0.165414	0.8708	0.953036	-6.78325	0.223873	9.91877	1.0023	0.331901	0.530124	-6.67038
16653765	---	0.06347	9.33982	0.404454	0.691518	0.798187	-7.55141	0.17125	9.33982	1.09127	0.292166	0.476441	-6.61335	-0.241493	9.33982	-1.53888	0.144406	0.412229	-5.64023	0.0618733	9.33982	0.39428	0.698856	0.825962	-7.10383
16653767	---	0.144853	8.20978	0.971485	0.346526	0.501423	-7.15111	0.154623	8.20978	1.03701	0.315962	0.49973	-6.6703	-0.162137	8.20978	-1.0874	0.293818	0.593887	-6.19851	-0.00094	8.20978	-0.00630428	0.995052	0.997541	-7.18577
16653769	---	-0.196703	7.50896	-1.26375	0.225375	0.366396	-6.83059	-0.157787	7.50896	-1.01372	0.326594	0.510914	-6.69397	-0.168597	7.50896	-1.08317	0.295629	0.59537	-6.20299	0.168423	7.50896	1.08206	0.296108	0.492746	-6.58821
16653771	---	-0.324807	5.82698	-1.58851	0.132768	0.244537	-6.39692	-0.340477	5.82698	-1.66515	0.116372	0.251511	-5.87154	-0.0816367	5.82698	-0.399255	0.695263	0.874106	-6.71417	0.3215	5.82698	1.57234	0.13647	0.292268	-5.97253
16653773	---	-0.0147067	7.36956	-0.0599192	0.953001	0.972316	-7.63601	0.441243	7.36956	1.79775	0.0921238	0.212895	-5.66849	-0.137663	7.36956	-0.56088	0.583061	0.810167	-6.63375	0.0984833	7.36956	0.401249	0.693826	0.82274	-7.10092
16653775	---	0.506737	5.81446	1.54966	0.141807	0.257568	-6.45268	0.362267	5.81446	1.10786	0.285161	0.468535	-6.59545	-0.190983	5.81446	-0.584051	0.567761	0.800508	-6.62008	0.155333	5.81446	0.475029	0.641526	0.787229	-7.0671
16653777	---	0.0665233	8.79605	0.290883	0.775076	0.857721	-7.59306	0.23229	8.79605	1.01572	0.325671	0.509944	-6.69195	-0.29506	8.79605	-1.29019	0.216283	0.510126	-5.9667	-0.22441	8.79605	-0.981266	0.341836	0.539297	-6.69114
16653779	---	0.301753	7.73408	0.803021	0.434351	0.58768	-7.30215	0.339797	7.73408	0.904261	0.379978	0.563016	-6.79886	-0.39421	7.73408	-1.04907	0.310557	0.609902	-6.23858	-0.674437	7.73408	-1.7948	0.092611	0.224358	-5.63855
16653781	---	-0.0997467	6.0568	-0.266176	0.793683	0.870804	-7.60034	-0.08266	6.0568	-0.22058	0.828357	0.902532	-7.19526	0.24381	6.0568	0.650612	0.525018	0.774873	-6.5779	0.27702	6.0568	0.739234	0.471037	0.657836	-6.90132
16653783	---	-0.331337	6.56029	-0.965629	0.349356	0.504215	-7.15679	-0.205273	6.56029	-0.598237	0.558499	0.717606	-7.0335	-0.166153	6.56029	-0.484228	0.635133	0.841762	-6.67516	0.10829	6.56029	0.315594	0.756606	0.861958	-7.13318
16653785	---	-0.0476133	8.66048	-0.159736	0.875194	0.924031	-7.62436	0.196657	8.66048	0.659755	0.519292	0.686179	-6.99352	-0.0727967	8.66048	-0.244222	0.810327	0.928527	-6.7663	-0.28233	8.66048	-0.947176	0.358378	0.555637	-6.72396
16653787	---	0.528773	4.45056	1.14937	0.268183	0.416826	-6.96446	0.22631	4.45056	0.491919	0.629811	0.771697	-7.09375	-0.90023	4.45056	-1.95679	0.0690165	0.27638	-5.00277	-0.159577	4.45056	-0.346864	0.733453	0.847738	-7.12229
16653789	---	-0.1558	7.2267	-0.56647	0.57935	0.712029	-7.46908	0.20731	7.2267	0.753754	0.462524	0.638822	-6.92535	-0.529573	7.2267	-1.92546	0.0731061	0.285529	-5.0539	0.01351	7.2267	0.0491207	0.961463	0.979829	-7.18451
16653791	---	-0.264377	6.49535	-1.48513	0.15797	0.279945	-6.54307	-0.0924433	6.49535	-0.519299	0.611038	0.758017	-7.07932	-0.114477	6.49535	-0.64307	0.529769	0.777398	-6.58289	-0.01154	6.49535	-0.0648257	0.949158	0.973977	-7.18356
16653793	---	-0.0302767	7.89088	-0.0993677	0.922146	0.953994	-7.63267	0.07301	7.89088	0.239618	0.81383	0.893452	-7.19063	-0.321653	7.89088	-1.05566	0.307628	0.607063	-6.23177	-0.140817	7.89088	-0.462159	0.650519	0.793673	-7.0734
16653795	---	0.181507	7.09768	0.965776	0.349285	0.504161	-7.15665	0.43941	7.09768	2.33805	0.0334625	0.100678	-4.74797	-0.18244	7.09768	-0.970742	0.346885	0.642986	-6.31654	-0.02248	7.09768	-0.119613	0.906357	0.951194	-7.17821
16653797	---	0.168263	7.98141	0.596897	0.55937	0.696561	-7.45067	0.128093	7.98141	0.454398	0.655969	0.790198	-7.1123	-0.363043	7.98141	-1.28786	0.217074	0.511182	-5.96955	-0.402107	7.98141	-1.42643	0.173977	0.344729	-6.17428
16653799	---	0.171943	6.83759	0.465301	0.648318	0.76577	-7.52362	0.424627	6.83759	1.1491	0.268293	0.449857	-6.54994	-0.46127	6.83759	-1.24826	0.230839	0.526346	-6.0173	0.0817533	6.83759	0.221235	0.827856	0.906849	-7.1599
16653801	---	0.209583	6.90013	0.826242	0.421458	0.575884	-7.28287	0.35747	6.90013	1.40926	0.178906	0.340938	-6.23188	-0.222523	6.90013	-0.877256	0.394014	0.682686	-6.40258	-0.58563	6.90013	-2.30873	0.0354255	0.111944	-4.767
16653803	---	0.17564	10.1745	1.01018	0.328232	0.482521	-7.11282	0.28263	10.1745	1.62553	0.124616	0.263892	-5.93014	-0.09923	10.1745	-0.570716	0.57654	0.806361	-6.62801	0.0952467	10.1745	0.547806	0.591786	0.750871	-7.02832
16653805	---	0.0118667	9.07733	0.0794841	0.937685	0.963428	-7.63456	0.207993	9.07733	1.39316	0.183629	0.347316	-6.25304	-0.224137	9.07733	-1.50129	0.153784	0.425696	-5.69235	-0.07512	9.07733	-0.503161	0.62207	0.772952	-7.05274
16653807	---	-0.549453	6.04207	-1.58322	0.133971	0.246287	-6.40458	0.185863	6.04207	0.535554	0.600023	0.749345	-7.07039	-0.0681333	6.04207	-0.196322	0.846961	0.942971	-6.77738	-0.00898667	6.04207	-0.0258945	0.979679	0.989834	-7.18544
16653809	---	-0.191307	7.87574	-0.554787	0.587119	0.717973	-7.47591	0.513947	7.87574	1.49044	0.156584	0.311004	-6.12234	-0.308957	7.87574	-0.89597	0.384251	0.674358	-6.38598	-0.0592967	7.87574	-0.17196	0.86574	0.928894	-7.17014
16653811	---	-0.307347	7.59921	-0.902726	0.380767	0.536294	-7.21587	0.123747	7.59921	0.363463	0.721268	0.834793	-7.15129	-0.495227	7.59921	-1.45456	0.166147	0.443071	-5.75581	-0.237467	7.59921	-0.697477	0.496044	0.677543	-6.93206
16653813	---	-1.22675	5.77854	-4.34987	0.000556198	0.00229748	-1.11236	-0.359923	5.77854	-1.27623	0.221047	0.394168	-6.40102	-0.649657	5.77854	-2.30358	0.0357819	0.186028	-4.40676	-0.151663	5.77854	-0.537774	0.598526	0.755665	-7.03399
16653815	---	0.370473	7.62878	1.8692	0.0810036	0.165809	-5.9663	0.382707	7.62878	1.93092	0.0723787	0.178594	-5.45458	-0.182493	7.62878	-0.920757	0.371573	0.664673	-6.36351	0.0922433	7.62878	0.465407	0.648244	0.792031	-7.07182
16653817	---	0.0936967	8.98452	0.372777	0.714466	0.815293	-7.56437	0.180533	8.98452	0.718261	0.483501	0.65574	-6.95209	-0.29777	8.98452	-1.18469	0.254348	0.552028	-6.09138	0.06146	8.98452	0.244522	0.8101	0.895287	-7.15417
16653819	---	0.277603	9.89579	1.43084	0.17273	0.299711	-6.61688	0.243327	9.89579	1.25417	0.228741	0.403341	-6.42777	-0.329793	9.89579	-1.69984	0.109544	0.356079	-5.40677	-0.145703	9.89579	-0.750994	0.464135	0.651991	-6.89236
16653821	---	0.148603	5.0986	0.4335	0.670746	0.78271	-7.53861	-0.04387	5.0986	-0.127976	0.899847	0.94565	-7.21234	0.0622333	5.0986	0.181545	0.858341	0.947937	-6.78031	-0.06937	5.0986	-0.202364	0.842318	0.915289	-7.16412
16653825	---	0.286837	6.8384	0.864543	0.40074	0.556129	-7.24999	0.557417	6.8384	1.68009	0.113388	0.247105	-5.84919	-0.70038	6.8384	-2.11099	0.0517504	0.232715	-4.74418	-0.383103	6.8384	-1.1547	0.266061	0.459907	-6.5087
16653827	---	0.29377	7.03221	1.12712	0.277187	0.426816	-6.98927	0.221907	7.03221	0.851396	0.407774	0.588985	-6.84567	-0.708607	7.03221	-2.71873	0.0157181	0.110652	-3.63607	-0.42427	7.03221	-1.62781	0.124129	0.274107	-5.89211
16653829	---	0.178057	7.39304	0.837986	0.415033	0.569695	-7.27294	0.655093	7.39304	3.08306	0.0074859	0.0314831	-3.31367	-0.45736	7.39304	-2.15247	0.0478363	0.221758	-4.67279	-0.141467	7.39304	-0.665783	0.515536	0.693942	-6.95427
16653831	---	0.48561	7.40894	2.3383	0.0334465	0.0798469	-5.1558	0.650923	7.40894	3.13431	0.0067382	0.0289621	-3.21078	-0.399013	7.40894	-1.92132	0.0736636	0.286829	-5.06064	-0.537727	7.40894	-2.58925	0.0203821	0.0733538	-4.2465
16653833	---	0.162283	6.21797	0.561847	0.582418	0.714411	-7.4718	0.200263	6.21797	0.693338	0.498565	0.668558	-6.97014	-0.233353	6.21797	-0.8079	0.431621	0.711274	-6.46131	-0.34752	6.21797	-1.20316	0.247335	0.437262	-6.45326
16653835	---	0.54705	6.95245	2.1253	0.0503673	0.112672	-5.53603	0.584837	6.95245	2.27211	0.0380302	0.11104	-4.86714	-0.0772667	6.95245	-0.300183	0.768107	0.908941	-6.75035	0.191983	6.95245	0.74586	0.46714	0.654841	-6.89629
16653837	---	0.374333	7.04654	1.30297	0.211995	0.349817	-6.78231	0.561283	7.04654	1.9537	0.0694099	0.173085	-5.41704	-0.235993	7.04654	-0.82144	0.424104	0.705968	-6.45019	-0.229853	7.04654	-0.800068	0.436008	0.627855	-6.85357
16653839	---	0.487573	6.10029	1.22116	0.240646	0.385011	-6.88166	0.720403	6.10029	1.80429	0.0910521	0.211258	-5.65821	-0.84019	6.10029	-2.10431	0.0524077	0.234229	-4.75561	-0.751763	6.10029	-1.88284	0.079022	0.200694	-5.49841
16653843	---	0.249943	7.36665	0.894912	0.384799	0.540117	-7.22296	0.492967	7.36665	1.76505	0.0976505	0.222165	-5.71953	-0.12022	7.36665	-0.430443	0.67292	0.862478	-6.7007	-0.403883	7.36665	-1.44609	0.168474	0.337238	-6.14796
16653845	---	0.117707	8.86103	0.507349	0.619198	0.74366	-7.50221	0.103817	8.86103	0.447479	0.660846	0.793562	-7.11556	-0.404083	8.86103	-1.74171	0.10177	0.341839	-5.34345	-0.07759	8.86103	-0.334435	0.742625	0.853417	-7.12674
16653847	---	0.21727	6.46311	0.585914	0.56654	0.701947	-7.45742	0.520637	6.46311	1.40401	0.180436	0.34302	-6.2388	0.246547	6.46311	0.664864	0.516107	0.769467	-6.5683	0.47454	6.46311	1.2797	0.219857	0.40395	-6.36189
16653849	---	0.208627	6.85493	0.745417	0.467401	0.616991	-7.34777	0.190927	6.85493	0.682175	0.5054	0.674051	-6.97804	-0.481593	6.85493	-1.72072	0.105605	0.349066	-5.37533	-0.84201	6.85493	-3.00848	0.00872201	0.038575	-3.42932
16653851	---	-0.789933	6.17458	-3.62857	0.00243254	0.00837753	-2.60102	-0.360727	6.17458	-1.657	0.118028	0.253819	-5.88367	-0.462963	6.17458	-2.12663	0.0502413	0.228407	-4.71735	-0.313697	6.17458	-1.44097	0.169893	0.339026	-6.15484
16653853	---	-0.14557	4.91866	-0.479711	0.638268	0.75823	-7.51648	0.33367	4.91866	1.09958	0.288642	0.472704	-6.60441	-0.929107	4.91866	-3.06178	0.00781985	0.0698602	-2.96757	-0.0982033	4.91866	-0.323619	0.75064	0.858388	-7.13048
16653855	---	-1.13282	5.05774	-2.99371	0.00898945	0.0261097	-3.89488	-1.09003	5.05774	-2.88063	0.0113225	0.0437434	-3.716	-0.26673	5.05774	-0.704888	0.49155	0.752259	-6.54032	0.0106567	5.05774	0.0281624	0.977899	0.988756	-7.18537
16653861	---	0.07566	5.91061	0.296694	0.770719	0.855077	-7.59125	0.626023	5.91061	2.4549	0.0266115	0.0846932	-4.53299	0.00251667	5.91061	0.00986889	0.992254	0.997123	-6.79759	0.191283	5.91061	0.750101	0.464657	0.652463	-6.89305
16653863	---	0.0710433	6.95123	0.364263	0.720684	0.81993	-7.56768	0.2585	6.95123	1.32542	0.204627	0.373571	-6.34002	-0.0151933	6.95123	-0.0779013	0.938924	0.978439	-6.79445	0.321397	6.95123	1.64791	0.1199	0.267875	-5.86249
16653865	---	-0.671743	5.81675	-2.75204	0.0146962	0.039809	-4.3725	-0.103677	5.81675	-0.424749	0.676976	0.805415	-7.12594	-0.182407	5.81675	-0.747295	0.466299	0.734402	-6.50901	-0.00959667	5.81675	-0.0393162	0.96915	0.983959	-7.18497
16653867	---	-0.55787	4.64708	-1.00235	0.331881	0.486082	-7.12068	-0.356343	4.64708	-0.640255	0.531549	0.696798	-7.0066	-0.211357	4.64708	-0.379752	0.709387	0.881574	-6.72209	-0.0650133	4.64708	-0.116812	0.90854	0.952088	-7.17856
16653871	---	-0.363423	6.47599	-2.0043	0.0632072	0.135518	-5.74333	-0.16956	6.47599	-0.935132	0.364352	0.548443	-6.77035	-0.163513	6.47599	-0.901784	0.381251	0.672396	-6.38076	-0.29227	6.47599	-1.61188	0.127571	0.279652	-5.9154
16653875	---	-0.118187	4.91511	-0.512612	0.615597	0.74089	-7.4994	0.327203	4.91511	1.41918	0.176044	0.336944	-6.21873	-0.42427	4.91511	-1.84019	0.0853656	0.311353	-5.19055	-0.345603	4.91511	-1.49899	0.154375	0.318028	-6.07577
16653877	---	0.0815167	8.21221	0.363318	0.721375	0.820344	-7.56804	0.13249	8.21221	0.590505	0.563537	0.721937	-7.03826	-0.365107	8.21221	-1.62727	0.124244	0.381188	-5.51404	-0.233377	8.21221	-1.04015	0.314545	0.512518	-6.63206
16653879	---	0.647107	6.65086	2.46033	0.0263279	0.0651378	-4.93024	-0.18197	6.65086	-0.691857	0.499468	0.66933	-6.9712	-0.436727	6.65086	-1.66045	0.117324	0.369062	-5.4654	-0.46978	6.65086	-1.78612	0.0940564	0.226581	-5.65213
16653885	---	-0.589863	4.65867	-1.82673	0.08746	0.176303	-6.0344	-0.424167	4.65867	-1.31359	0.208484	0.378618	-6.35486	-0.178823	4.65867	-0.553792	0.587783	0.813165	-6.63782	-0.465527	4.65867	-1.44167	0.169697	0.33884	-6.15389
16653889	---	-0.33211	6.41054	-2.81261	0.0130004	0.0357909	-4.25393	-0.0350533	6.41054	-0.296864	0.770592	0.866383	-7.17443	-0.00641	6.41054	-0.0542857	0.957415	0.984848	-6.79609	-0.24393	6.41054	-2.06582	0.0563458	0.157752	-5.19425
16653891	---	0.0693867	6.34107	0.293091	0.77342	0.856571	-7.59237	0.06261	6.34107	0.264466	0.794976	0.882098	-7.18402	-0.50948	6.34107	-2.15205	0.0478741	0.221811	-4.67351	-0.17964	6.34107	-0.758803	0.459586	0.648042	-6.88634
16653893	---	0.03669	6.71913	0.204243	0.840875	0.901706	-7.61577	0.417007	6.71913	2.32137	0.0345668	0.103217	-4.77827	-0.0142367	6.71913	-0.0792517	0.937867	0.978151	-6.79433	0.03737	6.71913	0.208029	0.837971	0.912675	-7.16289
16653897	---	-0.971817	6.79825	-2.99496	0.00896655	0.0260516	-3.89239	-0.0278533	6.79825	-0.0858389	0.932716	0.963074	-7.21711	-0.130663	6.79825	-0.40268	0.692795	0.872709	-6.71274	0.0734333	6.79825	0.226308	0.82398	0.904429	-7.1587
16653899	---	-0.309567	7.62581	-1.0917	0.291982	0.442991	-7.02791	0.00203	7.62581	0.00715887	0.994381	0.997235	-7.22099	-0.0227267	7.62581	-0.0801465	0.937167	0.977917	-6.79426	0.23134	7.62581	0.81583	0.427209	0.620436	-6.84064
16653901	---	-0.384583	3.69128	-0.818203	0.425894	0.579858	-7.2896	0.00923333	3.69128	0.019644	0.984583	0.992254	-7.22081	0.49557	3.69128	1.05433	0.308219	0.607759	-6.23315	-0.0962667	3.69128	-0.204808	0.840442	0.914297	-7.16359
16653903	---	0.253293	6.37756	1.26572	0.224687	0.365559	-6.82819	0.376637	6.37756	1.88207	0.0791319	0.190488	-5.53415	-0.110963	6.37756	-0.554489	0.587318	0.812865	-6.63743	0.123467	6.37756	0.616969	0.546394	0.717876	-6.98657
16653905	---	-0.641737	5.99428	-1.8954	0.0772353	0.159508	-5.9238	0.145077	5.99428	0.428491	0.674309	0.803348	-7.12427	-0.679997	5.99428	-2.0084	0.0627267	0.261198	-4.91746	-0.29546	5.99428	-0.872655	0.396439	0.592523	-6.79208
16653907	---	-0.26303	4.08058	-1.01201	0.327388	0.481564	-7.11098	-0.0151	4.08058	-0.0580971	0.954429	0.975195	-7.21923	0.289423	4.08058	1.11355	0.282785	0.583113	-6.17048	-0.21221	4.08058	-0.816476	0.42685	0.62014	-6.8401
16653909	---	-0.49795	4.75211	-1.17133	0.259514	0.40682	-6.93956	0.06562	4.75211	0.154359	0.879359	0.933879	-7.20839	-0.0265467	4.75211	-0.0624461	0.951022	0.982849	-6.79559	0.340417	4.75211	0.800767	0.435616	0.62739	-6.853
16653913	---	-0.119777	4.43478	-0.452402	0.657375	0.772808	-7.52982	0.223977	4.43478	0.84597	0.410701	0.591673	-6.85033	-0.177553	4.43478	-0.670627	0.512529	0.766837	-6.56437	-0.46928	4.43478	-1.77249	0.0963673	0.230274	-5.67338
16653915	---	-0.624217	7.94189	-2.74747	0.0148325	0.0400909	-4.38141	0.156153	7.94189	0.687304	0.502253	0.671539	-6.97442	0.36989	7.94189	1.62806	0.124076	0.380931	-5.5129	0.18099	7.94189	0.796622	0.437947	0.629793	-6.85637
16653917	---	-0.291123	6.70244	-1.8569	0.0828276	0.168882	-5.98612	0.04315	6.70244	0.275228	0.78685	0.876956	-7.18096	-0.0505233	6.70244	-0.322258	0.751651	0.901808	-6.74316	-0.0598733	6.70244	-0.381896	0.707829	0.831429	-7.10888
16653921	---	-1.10962	10.8498	-5.08804	0.000128604	0.00063112	0.383479	-0.220453	10.8498	-1.01086	0.327918	0.512042	-6.69684	0.224747	10.8498	1.03055	0.318887	0.616327	-6.25748	0.0226433	10.8498	0.103828	0.918664	0.957798	-7.18008
16653923	---	-0.675853	9.65959	-3.15777	0.00642095	0.0195008	-3.56475	0.0121267	9.65959	0.0566591	0.955555	0.975904	-7.21931	0.146923	9.65959	0.686466	0.502766	0.761348	-6.55339	-0.164267	9.65959	-0.767499	0.454553	0.644164	-6.87957
16653925	---	-0.841443	8.11927	-2.50108	0.0242892	0.0608454	-4.8538	-0.40786	8.11927	-1.21231	0.243917	0.422012	-6.4775	0.102897	8.11927	0.305847	0.763874	0.906857	-6.74855	-0.344723	8.11927	-1.02465	0.321576	0.519719	-6.64791
16653927	---	-0.907113	9.39463	-4.05651	0.00100979	0.00386703	-1.71678	-0.2395	9.39463	-1.07102	0.300888	0.484919	-6.6349	0.00355333	9.39463	0.0158901	0.987529	0.99583	-6.79751	-0.247253	9.39463	-1.10569	0.286069	0.481843	-6.56282
16653929	---	-0.70566	9.6639	-2.94307	0.00996957	0.0285532	-3.99592	-0.10526	9.6639	-0.439003	0.666841	0.797804	-7.11949	0.0705367	9.6639	0.294184	0.7726	0.911367	-6.75221	-0.23714	9.6639	-0.98903	0.338145	0.536001	-6.68353
16653931	---	-0.740987	9.42361	-3.67409	0.00221461	0.00771616	-2.50707	-0.21565	9.42361	-1.06927	0.301648	0.485586	-6.63674	0.378143	9.42361	1.87498	0.0801583	0.300641	-5.13527	-0.111077	9.42361	-0.55076	0.589809	0.749205	-7.02664
16653933	---	-1.06191	6.87556	-4.76558	0.000242057	0.00110434	-0.264298	-0.20958	6.87556	-0.940544	0.361659	0.545993	-6.76527	0.473177	6.87556	2.1235	0.0505394	0.2293	-4.72272	-0.12893	6.87556	-0.578607	0.571336	0.736472	-7.01032
16653937	---	0.360883	5.49982	0.849337	0.408883	0.563786	-7.26321	0.158293	5.49982	0.372542	0.714637	0.830462	-7.14778	-0.344923	5.49982	-0.811775	0.429461	0.710222	-6.45815	-0.63701	5.49982	-1.4992	0.15432	0.31796	-6.07548
16653941	---	-0.542243	5.33356	-2.06989	0.0559172	0.122752	-5.63181	0.08453	5.33356	0.322674	0.751342	0.853781	-7.16601	-0.222903	5.33356	-0.850882	0.408051	0.693873	-6.42543	-0.34923	5.33356	-1.3331	0.202151	0.381664	-6.29546
16653947	---	0.09527	5.89997	0.240134	0.813438	0.883873	-7.60732	0.0743467	5.89997	0.187395	0.853831	0.918933	-7.20242	-0.00362	5.89997	-0.00912442	0.992839	0.997318	-6.7976	-0.167393	5.89997	-0.421925	0.678992	0.812859	-7.09201
16653949	---	-0.398023	6.73394	-1.54591	0.142707	0.258773	-6.45801	-0.384583	6.73394	-1.49371	0.155735	0.309978	-6.11783	0.200813	6.73394	0.779954	0.447404	0.721887	-6.48373	-0.389727	6.73394	-1.51369	0.150636	0.312562	-6.05537
16653955	---	-0.11229	6.39977	-0.249804	0.806086	0.879303	-7.60481	-0.19192	6.39977	-0.426952	0.675405	0.804282	-7.12496	-0.3209	6.39977	-0.713886	0.486125	0.747947	-6.53382	-0.590883	6.39977	-1.3145	0.208185	0.389206	-6.31884
16653961	---	-0.568027	5.97012	-2.15816	0.0473208	0.106938	-5.47859	-0.592417	5.97012	-2.25083	0.0396243	0.114444	-4.90523	0.19407	5.97012	0.73735	0.472149	0.738735	-6.5165	0.755103	5.97012	2.86894	0.011595	0.0477749	-3.70545
16653965	---	-0.147067	5.39879	-0.71502	0.485444	0.633459	-7.37057	-0.27837	5.39879	-1.3534	0.19573	0.362652	-6.3045	0.0950467	5.39879	0.462105	0.650557	0.850254	-6.68602	0.24564	5.39879	1.19427	0.250692	0.441487	-6.46357
16653973	---	0.119237	6.44582	0.615886	0.54709	0.68617	-7.43872	7.33333e-05	6.44582	0.000378784	0.999703	0.999814	-7.22102	-0.166277	6.44582	-0.858859	0.403771	0.690642	-6.41858	-0.468403	6.44582	-2.41942	0.0285371	0.0949087	-4.56472
16653979	---	-0.859927	4.46838	-2.6819	0.016928	0.0447752	-4.50871	1.73552	4.46838	5.41266	6.89151e-05	0.000700317	1.39558	0.323917	4.46838	1.01022	0.328216	0.625947	-6.27791	3.22751	4.46838	10.0658	4.08627e-08	3.13549e-06	9.0069
16653981	---	-0.293557	4.47121	-1.32948	0.203317	0.338783	-6.74902	0.625173	4.47121	2.83132	0.0125161	0.0473407	-3.81287	-0.172973	4.47121	-0.783372	0.445454	0.720461	-6.48103	1.60603	4.47121	7.27348	2.53409e-06	6.61764e-05	4.80075
16653985	---	-0.396317	3.64382	-1.23784	0.234571	0.377519	-6.86182	0.272647	3.64382	0.851574	0.407679	0.588895	-6.84552	-0.116517	3.64382	-0.363924	0.720932	0.887641	-6.72823	1.18173	3.64382	3.69096	0.00213896	0.0130484	-2.04432
16653987	---	-1.48812	11.1862	-8.84497	2.22205e-07	2.66595e-06	6.97098	-0.194623	11.1862	-1.15679	0.265231	0.446466	-6.5413	-0.00261	11.1862	-0.0155132	0.987825	0.99583	-6.79751	0.0417433	11.1862	0.248111	0.807372	0.893673	-7.15324
16653989	---	-1.52531	9.31965	-7.38205	2.12046e-06	1.7912e-05	4.62668	-0.359883	9.31965	-1.74173	0.101767	0.228703	-5.75554	-0.0823567	9.31965	-0.398582	0.695749	0.874106	-6.71445	0.10819	9.31965	0.523607	0.608108	0.762196	-7.04181
16653991	---	-1.66827	7.94983	-7.00925	3.93582e-06	3.02784e-05	3.9847	-0.315337	7.94983	-1.32489	0.204797	0.373789	-6.34068	0.0316533	7.94983	0.132992	0.895946	0.962735	-6.78834	0.0549167	7.94983	0.230733	0.820601	0.902314	-7.15763
16653995	---	-1.27891	8.02872	-4.3062	0.000607569	0.00247985	-1.2021	-0.0606967	8.02872	-0.204371	0.840777	0.910698	-7.1989	-0.24331	8.02872	-0.819248	0.425315	0.70704	-6.45201	-0.170817	8.02872	-0.575156	0.573609	0.738183	-7.01238
16653997	---	-0.851603	7.31063	-4.83827	0.000209674	0.000972092	-0.11741	-0.103693	7.31063	-0.58912	0.564442	0.722814	-7.03911	-0.184157	7.31063	-1.04626	0.311808	0.611027	-6.24146	-0.0482867	7.31063	-0.274334	0.787524	0.881176	-7.14601
16653999	---	-0.36857	3.05847	-1.07578	0.298819	0.450558	-7.04494	-0.30479	3.05847	-0.889621	0.387544	0.570505	-6.81208	-0.73785	3.05847	-2.15364	0.04773	0.221527	-4.67077	-0.19332	3.05847	-0.564262	0.580814	0.74284	-7.01882
16654001	---	-0.627763	7.09223	-1.93685	0.071595	0.149981	-5.85582	0.122097	7.09223	0.376707	0.711603	0.828511	-7.14614	-0.404113	7.09223	-1.24682	0.231352	0.526863	-6.01901	-0.325907	7.09223	-1.00553	0.330397	0.528563	-6.66717
16654003	---	-1.2552	7.70287	-3.9644	0.00121925	0.00456461	-1.9071	-0.15315	7.70287	-0.483705	0.635495	0.77621	-7.09793	-0.0471333	7.70287	-0.148865	0.883619	0.958024	-6.78598	0.261623	7.70287	0.826305	0.421424	0.615608	-6.83191
16654005	---	-1.0097	5.00745	-2.95645	0.00970082	0.0279018	-3.96926	0.102137	5.00745	0.29906	0.768948	0.86533	-7.17374	-0.70627	5.00745	-2.06799	0.0561173	0.24437	-4.8174	-0.58556	5.00745	-1.71454	0.106758	0.2473	-5.7625
16654007	---	-1.11392	7.7328	-5.87777	2.88757e-05	0.000170806	1.92139	-0.128863	7.7328	-0.679967	0.506759	0.675018	-6.97958	-0.0769067	7.7328	-0.40581	0.690542	0.872217	-6.71142	-0.07757	7.7328	-0.40931	0.688027	0.818673	-7.0975
16654009	---	-0.759547	7.87654	-3.68827	0.00215084	0.00751429	-2.4778	0.08856	7.87654	0.430037	0.673208	0.80262	-7.12357	-0.0158767	7.87654	-0.0770952	0.939554	0.978737	-6.79451	0.0966967	7.87654	0.469548	0.645349	0.789877	-7.0698
16654011	---	-0.59241	9.50319	-4.88162	0.000192519	0.000901246	-0.0300428	0.0312433	9.50319	0.257454	0.800284	0.885485	-7.18595	-0.19817	9.50319	-1.63297	0.12303	0.379295	-5.50573	-0.0530533	9.50319	-0.437174	0.668138	0.805307	-7.08515
16654013	---	-0.63386	10.2515	-3.37659	0.00409105	0.0132006	-3.1191	0.0306933	10.2515	0.163504	0.872277	0.929896	-7.20686	-0.21727	10.2515	-1.1574	0.264987	0.56422	-6.12221	0.10426	10.2515	0.555396	0.586712	0.74693	-7.02397
16654015	---	-0.78526	7.91348	-3.20202	0.00586238	0.0180045	-3.47507	-0.139067	7.91348	-0.567066	0.578955	0.733018	-7.05233	-0.175853	7.91348	-0.717069	0.484215	0.747006	-6.5315	-0.11692	7.91348	-0.476759	0.640321	0.786367	-7.06624
16654017	---	-0.537607	7.02063	-2.9424	0.00998316	0.0285803	-3.99725	0.0456867	7.02063	0.25005	0.8059	0.888695	-7.18794	-0.05508	7.02063	-0.301461	0.767152	0.908455	-6.74994	-0.0326233	7.02063	-0.178552	0.860649	0.926237	-7.16891
16654019	---	-0.814297	8.33801	-3.50284	0.00315287	0.0105081	-2.86001	0.176163	8.33801	0.757797	0.460171	0.636669	-6.92223	-0.463617	8.33801	-1.99433	0.0643883	0.265148	-4.94085	-0.0143967	8.33801	-0.0619297	0.951426	0.975084	-7.18376
16654021	---	-0.55085	6.84734	-1.35443	0.195409	0.328567	-6.71719	-0.0758	6.84734	-0.186377	0.854616	0.919327	-7.20262	-0.534763	6.84734	-1.31488	0.208062	0.49985	-5.93629	-0.785747	6.84734	-1.93199	0.0722362	0.188318	-5.41835
16654023	---	-0.46912	8.72721	-2.30668	0.035567	0.084124	-5.21337	-0.0523067	8.72721	-0.257194	0.800481	0.885644	-7.18602	-0.3886	8.72721	-1.91076	0.0751	0.289553	-5.07774	-0.303227	8.72721	-1.49098	0.156444	0.320778	-6.08683
16654025	---	-1.04372	7.15051	-4.97008	0.000161851	0.000770987	0.147692	-0.28186	7.15051	-1.34219	0.199257	0.366981	-6.3188	-0.44341	7.15051	-2.11147	0.0517032	0.232565	-4.74336	-0.00174333	7.15051	-0.00830156	0.993484	0.996746	-7.18575
16654027	---	-0.218413	4.53412	-0.685246	0.503515	0.649287	-7.39204	0.305163	4.53412	0.957413	0.353353	0.538048	-6.74925	-0.00402	4.53412	-0.0126123	0.990101	0.996424	-6.79756	-0.217057	4.53412	-0.680989	0.50613	0.685745	-6.94374
16654029	---	-0.82064	5.27854	-3.43795	0.00360457	0.0118181	-2.99331	-0.0829367	5.27854	-0.347451	0.733021	0.842245	-7.15727	-0.38479	5.27854	-1.61202	0.12754	0.386337	-5.53617	-0.268457	5.27854	-1.12466	0.278195	0.473214	-6.54211
16654031	---	-0.82455	6.85989	-3.88337	0.00143974	0.00528062	-2.07462	-0.0596433	6.85989	-0.280901	0.782577	0.874053	-7.17929	-0.450667	6.85989	-2.1225	0.0506358	0.229564	-4.72445	-0.0936333	6.85989	-0.440983	0.665438	0.803799	-7.0834
16654033	---	-1.10962	10.8498	-5.08804	0.000128604	0.00063112	0.383479	-0.220453	10.8498	-1.01086	0.327918	0.512042	-6.69684	0.224747	10.8498	1.03055	0.318887	0.616327	-6.25748	0.0226433	10.8498	0.103828	0.918664	0.957798	-7.18008
16654035	---	-0.675853	9.65959	-3.15777	0.00642095	0.0195008	-3.56475	0.0121267	9.65959	0.0566591	0.955555	0.975904	-7.21931	0.146923	9.65959	0.686466	0.502766	0.761348	-6.55339	-0.164267	9.65959	-0.767499	0.454553	0.644164	-6.87957
16654037	---	-0.841443	8.11927	-2.50108	0.0242892	0.0608454	-4.8538	-0.40786	8.11927	-1.21231	0.243917	0.422012	-6.4775	0.102897	8.11927	0.305847	0.763874	0.906857	-6.74855	-0.344723	8.11927	-1.02465	0.321576	0.519719	-6.64791
16654039	---	-0.907113	9.39463	-4.05651	0.00100979	0.00386703	-1.71678	-0.2395	9.39463	-1.07102	0.300888	0.484919	-6.6349	0.00355333	9.39463	0.0158901	0.987529	0.99583	-6.79751	-0.247253	9.39463	-1.10569	0.286069	0.481843	-6.56282
16654041	---	-0.70566	9.6639	-2.94307	0.00996957	0.0285532	-3.99592	-0.10526	9.6639	-0.439003	0.666841	0.797804	-7.11949	0.0705367	9.6639	0.294184	0.7726	0.911367	-6.75221	-0.23714	9.6639	-0.98903	0.338145	0.536001	-6.68353
16654043	---	-0.740987	9.42361	-3.67409	0.00221461	0.00771616	-2.50707	-0.21565	9.42361	-1.06927	0.301648	0.485586	-6.63674	0.378143	9.42361	1.87498	0.0801583	0.300641	-5.13527	-0.111077	9.42361	-0.55076	0.589809	0.749205	-7.02664
16654045	---	-1.06191	6.87556	-4.76558	0.000242057	0.00110434	-0.264298	-0.20958	6.87556	-0.940544	0.361659	0.545993	-6.76527	0.473177	6.87556	2.1235	0.0505394	0.2293	-4.72272	-0.12893	6.87556	-0.578607	0.571336	0.736472	-7.01032
16654047	---	-1.82871	5.68194	-5.04877	0.00013881	0.000674414	0.305136	-0.578583	5.68194	-1.59738	0.130776	0.273084	-5.97118	0.36393	5.68194	1.00475	0.330757	0.628292	-6.28334	-0.3262	5.68194	-0.900586	0.381868	0.57851	-6.76714
16654049	---	-1.6857	5.86349	-5.36946	7.48218e-05	0.000392959	0.939984	-0.527057	5.86349	-1.67883	0.113637	0.247572	-5.85107	0.122343	5.86349	0.3897	0.702169	0.877609	-6.7181	-0.43856	5.86349	-1.39694	0.18251	0.35593	-6.21325
16654051	---	-1.52528	6.74515	-3.73173	0.00196665	0.00693801	-2.38805	-1.32578	6.74515	-3.24363	0.00538104	0.0242523	-2.99017	-0.298583	6.74515	-0.730508	0.476199	0.741638	-6.52161	-0.888113	6.74515	-2.17284	0.0460159	0.136298	-5.00906
16654053	---	-0.77651	8.52847	-3.92389	0.00132485	0.00490763	-1.99084	-0.518387	8.52847	-2.61953	0.0191846	0.0658898	-4.22269	-0.166417	8.52847	-0.840943	0.413425	0.698115	-6.43388	-0.715193	8.52847	-3.61404	0.0025065	0.0147707	-2.20205
16654055	---	-1.24961	6.66281	-3.37905	0.0040704	0.0131364	-3.11407	-0.636023	6.66281	-1.71986	0.105764	0.234791	-5.78902	0.111523	6.66281	0.301569	0.767071	0.908455	-6.74991	-1.04799	6.66281	-2.83386	0.0124519	0.050345	-3.77431
16654057	---	-0.923297	3.65962	-1.96059	0.0685346	0.144713	-5.81649	-0.624753	3.65962	-1.32664	0.204231	0.37316	-6.33848	-0.175853	3.65962	-0.373418	0.713998	0.883949	-6.72458	-0.74373	3.65962	-1.57928	0.13487	0.290185	-5.96257
16654059	---	-0.356683	6.84064	-1.2577	0.227496	0.368863	-6.83793	-0.248047	6.84064	-0.874638	0.395393	0.57786	-6.8254	-0.0826733	6.84064	-0.291515	0.774602	0.912256	-6.75303	-0.352923	6.84064	-1.24444	0.2322	0.418987	-6.40454
16654061	---	-1.0458	7.44289	-4.20742	0.000742401	0.00294713	-1.40543	-0.606373	7.44289	-2.43954	0.027429	0.0866907	-4.56149	0.00365	7.44289	0.0146846	0.988475	0.995872	-6.79753	-1.11708	7.44289	-4.49419	0.000415867	0.0035524	-0.400253
16654063	---	-0.687377	6.70638	-2.51865	0.0234578	0.0590579	-4.8207	-0.3882	6.70638	-1.42242	0.175119	0.335725	-6.21443	0.01471	6.70638	0.0538995	0.957718	0.984918	-6.79611	-0.803823	6.70638	-2.94532	0.00992375	0.042509	-3.55473
16654065	---	-0.992867	9.38713	-6.34015	1.25206e-05	8.25516e-05	2.78532	-0.63796	9.38713	-4.07382	0.000974707	0.00612418	-1.29023	-0.0867933	9.38713	-0.554236	0.587487	0.812973	-6.63757	-0.85947	9.38713	-5.48832	5.97048e-05	0.000764649	1.57114
16654067	---	-0.5826	8.28402	-2.35271	0.0325197	0.0779231	-5.12943	-0.502633	8.28402	-2.02978	0.0602778	0.156273	-5.28984	-0.09174	8.28402	-0.370473	0.716146	0.885138	-6.72572	-0.836093	8.28402	-3.37639	0.00409276	0.0215482	-2.68765
16654079	---	0.627243	8.08647	3.6491	0.00233172	0.0080696	-2.55866	0.0516167	8.08647	0.300289	0.768028	0.864673	-7.17335	0.0107767	8.08647	0.0626951	0.950827	0.982749	-6.79557	-0.123757	8.08647	-0.719976	0.482474	0.666581	-6.91571
16654081	---	1.17801	6.38651	3.59108	0.00262806	0.00895513	-2.67831	0.297657	6.38651	0.907383	0.378378	0.561294	-6.79602	-0.13836	6.38651	-0.421779	0.679096	0.866214	-6.70454	-0.63475	6.38651	-1.93498	0.0718406	0.187531	-5.41344
16654083	---	0.93927	4.73364	4.0424	0.00103933	0.00396818	-1.74592	0.440687	4.73364	1.89662	0.0770644	0.186863	-5.51059	0.0227433	4.73364	0.0978821	0.923306	0.972575	-6.7926	-0.158627	4.73364	-0.682693	0.505082	0.684932	-6.94254
16654085	---	0.481363	4.75295	1.69289	0.110884	0.212466	-6.24231	-0.305893	4.75295	-1.07579	0.298817	0.482866	-6.62986	-0.177663	4.75295	-0.624818	0.541365	0.785193	-6.59476	-0.52972	4.75295	-1.86295	0.0819253	0.205826	-5.53043
16654087	---	0.187097	7.22469	0.694762	0.497697	0.644273	-7.38527	-0.00306667	7.22469	-0.0113877	0.991062	0.995617	-7.22095	-0.397847	7.22469	-1.47736	0.160016	0.434562	-5.72503	-0.666347	7.22469	-2.4744	0.025606	0.0873515	-4.46267
16654089	---	-0.198053	6.70931	-0.654352	0.522671	0.66573	-7.41341	-0.4123	6.70931	-1.36221	0.192996	0.359154	-6.2932	-0.0458033	6.70931	-0.151331	0.881707	0.957016	-6.78559	-0.84088	6.70931	-2.7782	0.013939	0.0548809	-3.88299
16654095	---	0.0712667	7.51409	0.352768	0.729111	0.826127	-7.57202	-0.45242	7.51409	-2.23946	0.0405013	0.116204	-4.92551	0.0659667	7.51409	0.326533	0.748478	0.900718	-6.74171	-0.39247	7.51409	-1.94271	0.0708278	0.185816	-5.40072
16654099	---	-0.165597	8.09291	-0.713631	0.486278	0.634272	-7.37159	-0.180287	8.09291	-0.776937	0.449129	0.62673	-6.90724	-0.18377	8.09291	-0.791948	0.440586	0.71711	-6.4742	-0.31466	8.09291	-1.35601	0.194916	0.372254	-6.26631
16654101	---	0.15293	7.67218	0.437796	0.667697	0.780592	-7.53665	-0.2336	7.67218	-0.668732	0.513704	0.681148	-6.98738	-0.66277	7.67218	-1.89733	0.0769646	0.293263	-5.09941	-0.69566	7.67218	-1.99148	0.0647289	0.17463	-5.31981
16654103	---	-0.196743	6.02079	-0.550664	0.589873	0.720226	-7.47828	-0.415193	6.02079	-1.16208	0.263139	0.443941	-6.53532	0.264123	6.02079	0.739254	0.471025	0.737915	-6.51507	-0.312187	6.02079	-0.873778	0.395846	0.59198	-6.79109
16654105	---	-0.27247	6.27051	-0.625325	0.541041	0.681022	-7.43264	-0.173107	6.27051	-0.397284	0.696686	0.819263	-7.13778	-0.798733	6.27051	-1.83311	0.0864612	0.31359	-5.20172	-0.92729	6.27051	-2.12815	0.0500962	0.1452	-5.087
16654107	---	0.29404	6.28089	0.995337	0.335168	0.489482	-7.12766	0.10962	6.28089	0.371068	0.715712	0.831203	-7.14835	-0.277153	6.28089	-0.938175	0.362837	0.657806	-6.34739	-0.461103	6.28089	-1.56085	0.139152	0.296113	-5.98894
16654109	---	-0.03257	5.07592	-0.163427	0.872337	0.922199	-7.62373	-0.52111	5.07592	-2.61479	0.0193677	0.066359	-4.23174	-0.45501	5.07592	-2.28311	0.0372291	0.190341	-4.44331	-0.278937	5.07592	-1.39963	0.181719	0.355003	-6.20973
16654111	---	-0.5086	7.07409	-3.43617	0.00361786	0.0118564	-2.99697	0.194507	7.07409	1.31411	0.208312	0.378362	-6.3542	0.0528133	7.07409	0.356814	0.72614	0.890524	-6.7309	-0.155283	7.07409	-1.04911	0.310535	0.50821	-6.62281
16654113	---	0.244293	5.20753	0.560698	0.583182	0.714806	-7.47247	0.814177	5.20753	1.86869	0.0810786	0.193909	-5.55573	-0.05451	5.20753	-0.12511	0.902077	0.964954	-6.7894	0.108073	5.20753	0.248048	0.80742	0.893673	-7.15325
16654115	---	-0.08182	6.23538	-0.31116	0.759909	0.847339	-7.5866	0.103007	6.23538	0.391733	0.700697	0.821462	-7.14007	-0.10739	6.23538	-0.408403	0.688678	0.871541	-6.71032	-0.68846	6.23538	-2.6182	0.0192356	0.0701328	-4.19139
16654117	---	-0.0591233	7.10495	-0.239876	0.813634	0.883967	-7.60738	-0.181097	7.10495	-0.734749	0.473686	0.64801	-6.93982	-0.42671	7.10495	-1.73126	0.103665	0.345629	-5.35936	-0.45644	7.10495	-1.85188	0.0835836	0.208843	-5.54818
16654119	---	0.09353	7.98858	0.432032	0.671789	0.783541	-7.53928	0.138253	7.98858	0.638617	0.532585	0.697624	-7.00768	-0.187623	7.98858	-0.866667	0.399611	0.687397	-6.41183	-0.400117	7.98858	-1.84821	0.0841387	0.209894	-5.55403
16654121	---	0.20188	6.7665	0.639666	0.531921	0.673492	-7.42324	0.124923	6.7665	0.395825	0.697739	0.819867	-7.13838	-0.17225	6.7665	-0.545782	0.593143	0.81601	-6.64237	-0.153737	6.7665	-0.487122	0.633128	0.780695	-7.06102
16654123	---	1.48265	5.40312	3.99405	0.00114741	0.00432995	-1.84582	0.644027	5.40312	1.73492	0.102997	0.230752	-5.76599	-0.46981	5.40312	-1.26561	0.224727	0.51977	-5.99653	-0.574353	5.40312	-1.54723	0.14239	0.300825	-6.00828
16654125	---	0.811347	7.72406	6.84042	5.24026e-06	3.86769e-05	3.68778	0.19139	7.72406	1.6136	0.127196	0.267701	-5.9476	-0.449537	7.72406	-3.79002	0.00174428	0.0255283	-1.50289	-0.38192	7.72406	-3.21994	0.00565002	0.027566	-3.00497
16654129	---	0.89043	4.40141	3.00601	0.00876611	0.0255495	-3.87028	0.294833	4.40141	0.995331	0.335171	0.519464	-6.71233	0.177533	4.40141	0.599337	0.557784	0.794993	-6.61078	-0.2828	4.40141	-0.954707	0.354676	0.551877	-6.7168
16654135	---	-0.452177	6.13042	-2.00366	0.0632819	0.135607	-5.7444	0.05473	6.13042	0.242517	0.811624	0.892332	-7.1899	-0.185643	6.13042	-0.822613	0.423457	0.705717	-6.44922	-0.475003	6.13042	-2.10481	0.0523578	0.149852	-5.12737
16654139	---	-0.0474	5.22965	-0.275144	0.786914	0.866355	-7.59777	0.193367	5.22965	1.12244	0.279108	0.461999	-6.57952	-0.212593	5.22965	-1.23405	0.235942	0.532539	-6.03414	-0.207163	5.22965	-1.20253	0.247574	0.437524	-6.45399
16654145	---	-0.386023	7.07977	-1.83292	0.0864916	0.174762	-6.02454	-0.774167	7.07977	-3.6759	0.00220638	0.0119533	-2.1077	-0.00385	7.07977	-0.0182806	0.985653	0.99532	-6.79746	-0.44842	7.07977	-2.12919	0.0499979	0.145059	-5.08521
16654149	---	-0.196917	4.82344	-0.420255	0.680185	0.790069	-7.54455	-0.0622233	4.82344	-0.132796	0.896099	0.943962	-7.21167	0.0608933	4.82344	0.129957	0.898306	0.963643	-6.78875	0.117333	4.82344	0.25041	0.805626	0.892624	-7.15263
16654161	---	0.0536167	5.48578	0.229124	0.821829	0.889107	-7.61005	-0.19691	5.48578	-0.841471	0.413138	0.59395	-6.85418	0.542857	5.48578	2.31983	0.0346699	0.182507	-4.37762	0.511207	5.48578	2.18458	0.044996	0.134092	-4.98844
16654165	---	-0.03932	7.30881	-0.174695	0.863627	0.917077	-7.62171	-0.0453267	7.30881	-0.201382	0.843072	0.912007	-7.19954	-0.38865	7.30881	-1.72674	0.104493	0.347139	-5.36622	-0.208757	7.30881	-0.927487	0.36818	0.565255	-6.74244
16654169	---	-0.03172	8.26116	-0.154045	0.879602	0.926946	-7.62531	-0.136733	8.26116	-0.664033	0.516624	0.683996	-6.99061	-0.00860333	8.26116	-0.0417813	0.967217	0.988941	-6.79672	0.19822	8.26116	0.962638	0.350807	0.548151	-6.7092
16654171	---	-0.00916	6.59849	-0.0366697	0.971226	0.983076	-7.6372	0.0453433	6.59849	0.18152	0.85836	0.921441	-7.20357	-0.38715	6.59849	-1.54985	0.141762	0.408686	-5.62484	-0.27105	6.59849	-1.08508	0.294812	0.491584	-6.58499
16654173	---	0.131733	7.757	0.486219	0.633753	0.754758	-7.51319	-0.125163	7.757	-0.46197	0.650652	0.786469	-7.10867	-0.496833	7.757	-1.83378	0.0863573	0.313328	-5.20067	-0.06947	7.757	-0.256409	0.801076	0.889523	-7.15103
16654183	---	0.22248	6.53128	1.64287	0.120949	0.227759	-6.31726	-0.0114267	6.53128	-0.0843783	0.933858	0.963713	-7.21724	-0.263573	6.53128	-1.94631	0.0703604	0.279281	-5.01992	-0.305073	6.53128	-2.25276	0.0394769	0.121523	-4.86758
16654187	---	-0.0219967	6.5482	-0.0971023	0.923915	0.95509	-7.63291	-0.188347	6.5482	-0.83144	0.418607	0.599137	-6.86268	0.136613	6.5482	0.603068	0.555364	0.793211	-6.60847	-0.0757933	6.5482	-0.334583	0.742516	0.853365	-7.12669
16654191	---	-0.000726667	6.36633	-0.00410685	0.996777	0.998244	-7.63791	-0.101163	6.36633	-0.571738	0.575865	0.730756	-7.04957	0.24842	6.36633	1.40398	0.180444	0.463711	-5.82278	0.113133	6.36633	0.639388	0.532098	0.706922	-6.97203
16654201	---	0.340343	8.33702	1.42814	0.173493	0.300602	-6.6205	0.104253	8.33702	0.437465	0.667931	0.798433	-7.1202	0.399793	8.33702	1.6776	0.11388	0.363426	-5.43999	0.667773	8.33702	2.80209	0.0132806	0.0529593	-3.83642
16654205	---	0.44011	6.2455	1.89312	0.0775562	0.159934	-5.9275	-0.0825833	6.2455	-0.355231	0.727302	0.838319	-7.1544	0.09508	6.2455	0.408985	0.68826	0.871413	-6.71008	0.378727	6.2455	1.62909	0.123857	0.273657	-5.89024
16654213	---	-0.223403	7.36232	-0.906467	0.378847	0.53439	-7.21246	0.0297333	7.36232	0.120644	0.905555	0.948392	-7.2133	-0.252287	7.36232	-1.02366	0.322025	0.619534	-6.26444	-0.0493667	7.36232	-0.200307	0.843898	0.916226	-7.16456
16654215	---	0.161463	6.56294	0.852386	0.407242	0.562402	-7.26058	-0.166717	6.56294	-0.880119	0.39251	0.575412	-6.82055	-0.13596	6.56294	-0.71775	0.483807	0.746779	-6.531	-0.10448	6.56294	-0.551563	0.589272	0.748893	-7.02618
16654217	---	-0.64452	6.49575	-2.09685	0.0531501	0.11777	-5.58538	-0.539113	6.49575	-1.75393	0.0995949	0.225084	-5.73674	0.6056	6.49575	1.97023	0.0673254	0.272024	-4.98067	0.510733	6.49575	1.6616	0.117092	0.263617	-5.84217
16654223	---	-0.71705	8.12338	-3.9791	0.00118308	0.00444872	-1.87671	-0.370657	8.12338	-2.05687	0.0572994	0.15053	-5.24387	-0.3991	8.12338	-2.21471	0.0424739	0.206167	-4.5643	0.181957	8.12338	1.00973	0.328444	0.526558	-6.66297
16654225	---	-0.389557	8.30825	-1.85812	0.0826456	0.168568	-5.98416	-0.195277	8.30825	-0.931436	0.3662	0.550016	-6.77381	-0.499987	8.30825	-2.38485	0.0305394	0.168411	-4.26013	-0.0641833	8.30825	-0.306143	0.763652	0.866093	-7.13628
16654227	---	-0.35164	8.0617	-1.59498	0.131311	0.24251	-6.38754	0.13525	8.0617	0.613473	0.548643	0.709834	-7.02395	-0.471213	8.0617	-2.13735	0.0492301	0.225536	-4.6989	-0.15575	8.0617	-0.706457	0.490601	0.673295	-6.92559
16654229	---	-0.375147	8.96296	-1.82477	0.0877691	0.176788	-6.03753	-0.09477	8.96296	-0.460974	0.651349	0.786965	-7.10915	-0.256423	8.96296	-1.24728	0.231187	0.526627	-6.01846	0.299987	8.96296	1.45918	0.16489	0.332054	-6.13028
16654231	---	-0.44714	7.94911	-1.93467	0.0718822	0.150502	-5.85942	-0.209143	7.94911	-0.904914	0.379643	0.562662	-6.79827	-0.32652	7.94911	-1.41277	0.177887	0.459941	-5.81126	0.237803	7.94911	1.02892	0.319627	0.517734	-6.64357
16654237	---	-0.27045	7.4628	-1.64311	0.120898	0.227686	-6.3169	-0.44635	7.4628	-2.71179	0.0159396	0.0571262	-4.0455	-0.14982	7.4628	-0.910228	0.376923	0.66929	-6.37312	-0.157227	7.4628	-0.955227	0.354422	0.551675	-6.7163
16654241	---	-0.665077	5.80257	-2.94746	0.00988054	0.0283328	-3.98717	-0.32981	5.80257	-1.46164	0.164223	0.321013	-6.16173	-0.809123	5.80257	-3.58584	0.00265661	0.0338554	-1.91653	-0.53331	5.80257	-2.3635	0.0318415	0.103345	-4.66745
16654243	---	-0.400627	7.12509	-2.14485	0.0485338	0.1092	-5.50192	-0.399603	7.12509	-2.13937	0.0490414	0.134133	-5.10181	-0.09413	7.12509	-0.503948	0.62153	0.833509	-6.66507	-0.232543	7.12509	-1.24498	0.232009	0.418797	-6.40391
16654251	---	0.20448	5.25201	0.63706	0.533572	0.67493	-7.42497	0.18769	5.25201	0.58475	0.567302	0.72488	-7.04177	-0.78533	5.25201	-2.4467	0.0270448	0.155512	-4.14701	-0.335433	5.25201	-1.04505	0.312351	0.510049	-6.62702
16654257	---	-0.00204667	5.60529	-0.0087665	0.99312	0.996478	-7.63788	0.0693033	5.60529	0.296848	0.770604	0.866383	-7.17444	-0.213887	5.60529	-0.916142	0.373911	0.66715	-6.36773	-0.436313	5.60529	-1.86886	0.0810523	0.204302	-5.52093
16654267	---	-0.247087	5.58301	-1.2858	0.217774	0.356726	-6.8036	-0.00481	5.58301	-0.0250304	0.980357	0.989745	-7.22068	-0.732493	5.58301	-3.81177	0.00166796	0.0247755	-1.4588	-0.50805	5.58301	-2.6438	0.018274	0.0675674	-4.14248
16654269	---	0.273787	4.19382	1.03668	0.316108	0.46987	-7.08584	0.03881	4.19382	0.146953	0.885102	0.937839	-7.20958	-0.958657	4.19382	-3.62992	0.00242574	0.0316972	-1.8273	-0.905567	4.19382	-3.4289	0.00367254	0.0198219	-2.58065
16654271	---	-0.00790667	8.92891	-0.041284	0.967607	0.981218	-7.63701	0.00807333	8.92891	0.0421542	0.966925	0.982425	-7.22007	-0.327587	8.92891	-1.71046	0.107524	0.352603	-5.39081	-0.654577	8.92891	-3.41781	0.00375752	0.0201539	-2.60326
16654273	---	-0.10519	9.26666	-0.502411	0.622585	0.746163	-7.50481	-0.11606	9.26666	-0.554328	0.587425	0.739439	-7.05975	-0.638053	9.26666	-3.04748	0.00805235	0.0712833	-2.99584	-0.905007	9.26666	-4.32251	0.000587836	0.00467585	-0.749586
16654275	---	0.617773	4.67829	2.33136	0.033901	0.0807717	-5.16846	0.25906	4.67829	0.977645	0.343567	0.527918	-6.72971	-0.742243	4.67829	-2.80109	0.0133076	0.0997171	-3.47767	-0.928873	4.67829	-3.5054	0.00313625	0.0175434	-2.42445
16654277	---	-0.477203	4.13524	-1.38427	0.186279	0.317239	-6.67852	0.11709	4.13524	0.339655	0.738768	0.84622	-7.16009	-0.62703	4.13524	-1.81889	0.0887002	0.317804	-5.22408	-0.522567	4.13524	-1.51586	0.15009	0.311664	-6.05234
16654279	---	-0.16112	7.02141	-0.721831	0.481366	0.629846	-7.36553	0.0986433	7.02141	0.44193	0.664768	0.796613	-7.11814	-0.94569	7.02141	-4.23677	0.000699426	0.0134656	-0.598978	-1.03491	7.02141	-4.63647	0.00031284	0.00283553	-0.112305
16654283	---	-0.318627	6.43585	-0.956766	0.353669	0.508598	-7.16533	-0.287243	6.43585	-0.862529	0.401812	0.583806	-6.83603	-0.61467	6.43585	-1.84572	0.0845181	0.30953	-5.18181	-0.870133	6.43585	-2.61282	0.019444	0.070785	-4.20165
16654285	---	0.00633	5.30288	0.0214806	0.983142	0.990447	-7.63767	-0.130733	5.30288	-0.443638	0.66356	0.795588	-7.11735	-0.44113	5.30288	-1.49696	0.154898	0.427355	-5.6983	-0.439113	5.30288	-1.49011	0.156669	0.321038	-6.08802
16654287	---	0.0970967	5.31714	0.378554	0.710259	0.812151	-7.56208	0.0254267	5.31714	0.0991317	0.92233	0.957536	-7.21581	-0.184693	5.31714	-0.720069	0.482418	0.746003	-6.52931	-1.01804	5.31714	-3.96906	0.00120767	0.0083026	-1.47331
16654289	---	-0.465773	5.78142	-1.58142	0.13438	0.246913	-6.40717	-0.479683	5.78142	-1.62865	0.123949	0.262845	-5.92556	-0.390963	5.78142	-1.32742	0.203978	0.495386	-5.92066	-0.820637	5.78142	-2.78628	0.0137129	0.0541978	-3.86726
16654291	---	0.0610567	5.02406	0.290351	0.775475	0.857977	-7.59322	0.0737167	5.02406	0.350555	0.730737	0.840559	-7.15613	-0.356593	5.02406	-1.69576	0.11033	0.357121	-5.4129	-0.28854	5.02406	-1.37213	0.189951	0.365422	-6.24556
16654295	---	-0.79483	6.64972	-2.23625	0.0407522	0.0945996	-5.34025	-0.25663	6.64972	-0.722029	0.481247	0.653739	-6.94931	-0.15579	6.64972	-0.438315	0.667328	0.859724	-6.69715	-0.390273	6.64972	-1.09803	0.289294	0.485486	-6.5711
16654297	---	0.476673	7.43689	2.05568	0.0574281	0.125402	-5.65614	0.0585033	7.43689	0.252299	0.804193	0.8876	-7.18734	0.00166333	7.43689	0.00717321	0.99437	0.997967	-6.79761	-0.549647	7.43689	-2.37038	0.0314165	0.102315	-4.65488
16654299	---	0.300003	9.27694	1.90613	0.0757382	0.157055	-5.90629	-0.143203	9.27694	-0.90987	0.377105	0.560043	-6.79374	0.138197	9.27694	0.87806	0.393591	0.682314	-6.40187	-0.180883	9.27694	-1.14928	0.26822	0.462066	-6.51478
16654301	---	0.261233	7.10389	1.12665	0.277378	0.426942	-6.98978	-0.171923	7.10389	-0.741473	0.469718	0.645348	-6.93474	-0.05333	7.10389	-0.230002	0.821159	0.931819	-6.76984	-0.373647	7.10389	-1.61147	0.127661	0.279755	-5.91601
16654303	---	0.431567	7.25589	1.53486	0.145386	0.262639	-6.47366	-0.37228	7.25589	-1.32401	0.205083	0.374137	-6.34179	-0.05056	7.25589	-0.179816	0.859674	0.948371	-6.78064	-1.02201	7.25589	-3.63475	0.00240169	0.0142758	-2.15959
16654305	---	0.3768	8.99763	3.32846	0.00451804	0.0143943	-3.21756	-0.03641	8.99763	-0.321627	0.752119	0.854202	-7.16636	0.33509	8.99763	2.96001	0.00963054	0.0798938	-3.16811	-0.158417	8.99763	-1.39937	0.181795	0.355084	-6.21007
16654307	---	0.164673	7.26658	0.935859	0.36399	0.519338	-7.18519	0.53567	7.26658	3.04428	0.00810542	0.0335347	-3.39127	0.16779	7.26658	0.953571	0.355233	0.650858	-6.33292	-0.11427	7.26658	-0.64941	0.525774	0.702116	-6.96537
16654309	---	0.14172	7.44186	1.08016	0.296925	0.44864	-7.04027	-0.0685467	7.44186	-0.522451	0.608894	0.756347	-7.07761	-0.0491333	7.44186	-0.374486	0.71322	0.883533	-6.72416	-0.319373	7.44186	-2.43421	0.0277188	0.0928146	-4.53737
16654311	---	0.2336	7.38577	0.979649	0.342608	0.497435	-7.14314	0.01518	7.38577	0.0636604	0.950071	0.972782	-7.21887	-0.18948	7.38577	-0.794623	0.439075	0.716494	-6.47206	-0.253507	7.38577	-1.06313	0.304335	0.501868	-6.6082
16654317	---	0.532027	9.0666	4.50674	0.000405521	0.00173482	-0.790901	0.08169	9.0666	0.691987	0.499389	0.66926	-6.9711	0.328963	9.0666	2.78661	0.0137036	0.101817	-3.50562	-0.140337	9.0666	-1.18878	0.252784	0.444152	-6.46991
16654319	---	0.564067	7.13475	2.42052	0.0284753	0.0695585	-5.00439	0.170797	7.13475	0.732921	0.474768	0.648801	-6.94119	0.19497	7.13475	0.836653	0.415759	0.6999	-6.4375	-0.20716	7.13475	-0.888963	0.387887	0.584584	-6.7776
16654321	---	0.108873	7.94494	0.575259	0.573541	0.707486	-7.46386	0.0349167	7.94494	0.184491	0.856069	0.919969	-7.20299	0.107417	7.94494	0.567562	0.578627	0.80765	-6.62986	0.0481433	7.94494	0.254377	0.802616	0.890356	-7.15157
16654323	---	0.24495	6.7672	1.16589	0.261641	0.40941	-6.94577	0.2163	6.7672	1.02953	0.31935	0.503227	-6.67795	0.298427	6.7672	1.42043	0.175687	0.456674	-5.8012	-0.45517	6.7672	-2.16648	0.0465768	0.13753	-5.0202
16654325	---	0.01188	5.40984	0.0371829	0.970824	0.98296	-7.63718	0.0766533	5.40984	0.239915	0.813604	0.89334	-7.19056	0.140403	5.40984	0.439445	0.666528	0.859314	-6.69663	0.190597	5.40984	0.596543	0.5596	0.727242	-6.9994
16654327	---	-0.467097	11.7413	-4.00324	0.00112602	0.00425969	-1.82683	-0.33194	11.7413	-2.84488	0.0121761	0.0463463	-3.78627	0.601677	11.7413	5.15666	0.000112591	0.0036516	1.22115	-0.15051	11.7413	-1.28994	0.216368	0.399248	-6.34931
16654329	---	-0.446057	12.1907	-4.17584	0.000791659	0.00312205	-1.47053	-0.388813	12.1907	-3.63994	0.00237613	0.0126749	-2.18149	0.462793	12.1907	4.33252	0.000576053	0.0118937	-0.406276	-0.0850267	12.1907	-0.795992	0.438303	0.630047	-6.85688
16654331	---	-0.928967	10.3964	-3.96622	0.00121472	0.00454967	-1.90334	-0.177913	10.3964	-0.759601	0.459123	0.635707	-6.92083	0.228447	10.3964	0.975353	0.344666	0.641072	-6.3121	0.0303367	10.3964	0.129522	0.898644	0.946946	-7.17691
16654333	---	-1.2004	8.90722	-6.18512	1.6515e-05	0.000105083	2.49883	-0.187963	8.90722	-0.968491	0.347971	0.532691	-6.73859	0.319467	8.90722	1.64607	0.120282	0.374609	-5.48657	0.0235733	8.90722	0.121463	0.904917	0.950401	-7.17798
16654335	---	-1.10491	9.60955	-6.71522	6.49564e-06	4.65274e-05	3.46511	-0.329053	9.60955	-1.99985	0.0637311	0.162757	-5.34021	0.180253	9.60955	1.09551	0.290364	0.59065	-6.18988	-0.272723	9.60955	-1.6575	0.117926	0.264893	-5.84826
16654337	---	-1.28446	9.94393	-6.71806	6.46388e-06	4.63182e-05	3.47019	-0.106067	9.94393	-0.554755	0.58714	0.739337	-7.05951	0.150207	9.94393	0.785618	0.444176	0.719647	-6.47925	-0.140543	9.94393	-0.735077	0.473492	0.659851	-6.90446
16654339	---	-1.10775	9.5627	-5.75028	3.65452e-05	0.000209806	1.67826	-0.242023	9.5627	-1.25634	0.227977	0.402348	-6.42517	0.184207	9.5627	0.956211	0.35394	0.649413	-6.33042	0.0710633	9.5627	0.368888	0.717304	0.837532	-7.114
16654341	---	-1.2089	9.80178	-6.79233	5.68939e-06	4.15192e-05	3.60251	-0.246643	9.80178	-1.38579	0.185825	0.350181	-6.26266	0.307887	9.80178	1.72989	0.103914	0.346115	-5.36143	-0.00964667	9.80178	-0.0542008	0.957482	0.978001	-7.18423
16654343	---	-0.632743	5.02334	-2.0571	0.0572753	0.125126	-5.65371	-0.53793	5.02334	-1.74885	0.100493	0.226589	-5.74457	0.16499	5.02334	0.536395	0.599455	0.81994	-6.64761	0.392763	5.02334	1.2769	0.220815	0.405347	-6.3653
16654345	---	-0.809753	6.84192	-4.09801	0.000927739	0.00359464	-1.63109	-0.279433	6.84192	-1.41416	0.177488	0.339109	-6.22539	0.161497	6.84192	0.817304	0.426391	0.707822	-6.45361	-0.16303	6.84192	-0.825064	0.422106	0.616202	-6.83295
16654347	---	-0.464313	5.83231	-1.97132	0.0671906	0.142283	-5.79862	-0.268113	5.83231	-1.13832	0.272627	0.454568	-6.56197	-0.4765	5.83231	-2.02306	0.0610385	0.256837	-4.893	-0.69302	5.83231	-2.94233	0.00998464	0.042716	-3.56067
16654355	---	-1.07997	5.91834	-3.81332	0.00166266	0.00599099	-2.21944	-0.32249	5.91834	-1.1387	0.272473	0.454437	-6.56155	-0.21855	5.91834	-0.771691	0.452139	0.725054	-6.49022	-0.440347	5.91834	-1.55485	0.140572	0.298289	-5.99748
16654357	---	-0.76988	4.39958	-2.36514	0.0317396	0.0762668	-5.10662	-0.07901	4.39958	-0.242726	0.811465	0.892234	-7.18984	0.3638	4.39958	1.11763	0.281095	0.581394	-6.16606	-0.161757	4.39958	-0.496932	0.626354	0.77611	-7.05599
16654359	---	-0.53899	7.52699	-2.12337	0.050552	0.113015	-5.53939	0.163603	7.52699	0.644521	0.528853	0.694375	-7.00377	0.0912733	7.52699	0.359575	0.724116	0.889383	-6.72987	-0.0237467	7.52699	-0.0935508	0.926689	0.961895	-7.18116
16654361	---	-0.621117	4.28121	-1.44931	0.167585	0.292818	-6.592	-0.240857	4.28121	-0.562015	0.582307	0.735454	-7.05529	-0.364217	4.28121	-0.849863	0.4086	0.69425	-6.4263	-0.361323	4.28121	-0.843111	0.412249	0.607417	-6.8177
16654363	---	-1.26991	5.63831	-3.36943	0.0041519	0.0133743	-3.13375	-0.265997	5.63831	-0.705767	0.491018	0.662225	-6.96121	-0.26691	5.63831	-0.708191	0.489555	0.750576	-6.53794	-0.358787	5.63831	-0.951966	0.35602	0.553446	-6.71941
16654365	---	-0.710027	7.89105	-3.0635	0.00779226	0.0230727	-3.75495	-0.183463	7.89105	-0.791576	0.440797	0.619344	-6.89554	-0.0388433	7.89105	-0.167595	0.869114	0.952351	-6.78287	-0.326983	7.89105	-1.41081	0.178455	0.350741	-6.195
16654367	---	-0.623837	7.36744	-2.83961	0.0123073	0.0341223	-4.20082	-0.372943	7.36744	-1.69758	0.109978	0.241572	-5.82284	-0.07489	7.36744	-0.340888	0.737858	0.89531	-6.7367	-0.446873	7.36744	-2.0341	0.0597938	0.165019	-5.24815
16654369	---	-1.28159	5.56944	-3.70959	0.00205839	0.0072242	-2.43377	-0.432687	5.56944	-1.25242	0.229361	0.404178	-6.42988	-0.150313	5.56944	-0.435084	0.669621	0.8608	-6.69861	-0.209057	5.56944	-0.605118	0.554036	0.722795	-6.99406
16654371	---	-1.06583	7.20035	-3.23542	0.0054728	0.0169917	-3.4072	-0.53496	7.20035	-1.62392	0.124962	0.26442	-5.9325	0.137617	7.20035	0.417748	0.681978	0.867363	-6.7063	-0.35306	7.20035	-1.07175	0.300571	0.497891	-6.59914
16654373	---	-0.778647	4.14684	-1.7852	0.0942105	0.186841	-6.10002	-0.378463	4.14684	-0.867704	0.39906	0.581171	-6.8315	-0.23557	4.14684	-0.540092	0.596965	0.818288	-6.64556	-0.692397	4.14684	-1.58746	0.133007	0.28752	-5.95081
16654375	---	-0.651713	5.29735	-1.6323	0.123174	0.230923	-6.3329	-0.363783	5.29735	-0.911141	0.376457	0.559679	-6.79258	0.609493	5.29735	1.52655	0.147427	0.416756	-5.65743	-0.350567	5.29735	-0.878039	0.393602	0.589948	-6.78733
16654377	---	-1.02303	4.54146	-3.01304	0.008641	0.0252433	-3.85622	-0.399553	4.54146	-1.17677	0.257402	0.437433	-6.51862	0.66185	4.54146	1.94929	0.0699759	0.278214	-5.01505	-0.00787333	4.54146	-0.0231887	0.981802	0.990696	-7.18551
16654379	---	-0.692943	3.90577	-2.08061	0.0548018	0.120683	-5.61339	-0.24092	3.90577	-0.723378	0.480442	0.653016	-6.94831	-0.243187	3.90577	-0.730184	0.476391	0.741778	-6.52185	-0.50859	3.90577	-1.52707	0.147299	0.307775	-6.03667
16654381	---	-0.490647	3.49565	-1.15682	0.265217	0.413473	-6.95605	-0.93248	3.49565	-2.19856	0.0438093	0.123202	-4.99806	-0.06294	3.49565	-0.148397	0.883982	0.958033	-6.78606	-0.894363	3.49565	-2.10869	0.0519757	0.149054	-5.12068
16654383	---	-0.23297	4.98566	-0.94078	0.361542	0.516811	-7.18055	0.0246167	4.98566	0.0994071	0.922115	0.957451	-7.21578	0.157893	4.98566	0.637605	0.533226	0.779609	-6.58648	-0.376937	4.98566	-1.52215	0.14852	0.309474	-6.04357
16654385	---	-0.279863	4.17815	-1.20714	0.245844	0.390692	-6.89815	-0.265323	4.17815	-1.14443	0.270165	0.451883	-6.55517	-0.146323	4.17815	-0.63114	0.537333	0.782639	-6.59069	-0.830113	4.17815	-3.58055	0.00268579	0.0155779	-2.27067
16654387	---	-1.04164	7.21114	-3.96331	0.00122199	0.00457249	-1.90937	-0.593883	7.21114	-2.25966	0.0389556	0.113	-4.88945	-0.459577	7.21114	-1.74864	0.100532	0.33993	-5.33288	-1.23005	7.21114	-4.6802	0.00028675	0.00264898	-0.0241222
16654389	---	-1.06039	4.5314	-1.72286	0.105208	0.203943	-6.19666	-0.00912667	4.5314	-0.0148285	0.988362	0.994095	-7.2209	-0.402717	4.5314	-0.654312	0.522697	0.773734	-6.57543	-1.30978	4.5314	-2.12806	0.0501046	0.145212	-5.08716
16654391	---	-0.971243	7.03036	-4.70665	0.00027206	0.0012222	-0.383713	-0.00412667	7.03036	-0.0199979	0.984305	0.992229	-7.2208	-0.252563	7.03036	-1.22392	0.23963	0.536853	-6.04603	-1.02787	7.03036	-4.98108	0.000158405	0.00166247	0.577927
16654393	---	-0.727813	5.34876	-2.429	0.0280041	0.068612	-4.98863	-0.298637	5.34876	-0.996669	0.334541	0.518957	-6.711	-0.0811933	5.34876	-0.270974	0.790059	0.91953	-6.75908	-0.2192	5.34876	-0.731558	0.475576	0.661486	-6.9071
16654397	---	-0.581627	5.78001	-2.02599	0.060705	0.131218	-5.70667	-0.0991833	5.78001	-0.345488	0.734467	0.843208	-7.15799	0.08668	5.78001	0.301935	0.766797	0.908315	-6.7498	-0.186767	5.78001	-0.650569	0.525046	0.701767	-6.96459
16654399	---	-0.767087	6.00585	-4.56773	0.000358873	0.0015588	-0.666359	-0.0917633	6.00585	-0.546418	0.592716	0.743787	-7.06428	-0.712023	6.00585	-4.23985	0.000695066	0.0134123	-0.592772	-0.330943	6.00585	-1.97065	0.0672732	0.179387	-5.35452
16654401	---	-0.43926	5.01245	-2.68314	0.0168858	0.0446831	-4.5063	-0.386063	5.01245	-2.3582	0.0321729	0.0979127	-4.71123	-0.298947	5.01245	-1.82606	0.0875644	0.315351	-5.21281	-0.375147	5.01245	-2.29152	0.0366281	0.114909	-4.79807
16654403	---	-0.456877	3.86683	-1.26922	0.223471	0.36422	-6.82393	-0.606703	3.86683	-1.68544	0.112335	0.245463	-5.84115	-0.331187	3.86683	-0.920046	0.371932	0.664943	-6.36416	-1.03274	3.86683	-2.86899	0.0115939	0.0477749	-3.70536
16654405	---	-0.760577	5.01876	-5.05917	0.000136029	0.000662269	0.325896	-0.995133	5.01876	-6.61938	7.66746e-06	0.000121497	3.64168	0.199823	5.01876	1.32917	0.203414	0.494576	-5.91847	-0.223157	5.01876	-1.48438	0.158166	0.322839	-6.0959
16654407	---	-0.74905	7.26813	-4.00011	0.00113326	0.00428372	-1.83329	-0.252423	7.26813	-1.348	0.197421	0.364628	-6.3114	-0.132223	7.26813	-0.706106	0.490814	0.751722	-6.53945	-0.37589	7.26813	-2.00735	0.06285	0.171071	-5.29324
16654409	---	-1.22075	5.1041	-3.76354	0.00184196	0.0065513	-2.32231	0.01169	5.1041	0.03604	0.97172	0.985085	-7.22033	-0.37705	5.1041	-1.16244	0.263001	0.561988	-6.11657	-1.20371	5.1041	-3.71102	0.00205236	0.0126376	-2.00316
16654411	---	-0.575843	3.91058	-2.13386	0.0495575	0.111074	-5.52113	-0.701003	3.91058	-2.59765	0.0200428	0.0680578	-4.26438	-0.226943	3.91058	-0.840965	0.413413	0.698115	-6.43386	-1.07097	3.91058	-3.96859	0.00120883	0.00830723	-1.47427
16654413	---	-0.990633	6.67699	-4.41991	0.000482886	0.00202564	-0.968653	-0.285053	6.67699	-1.27182	0.222568	0.395863	-6.4064	-0.367953	6.67699	-1.6417	0.121194	0.37602	-5.49298	-0.89032	6.67699	-3.97234	0.00119958	0.00826418	-1.46658
16654417	---	-0.40612	8.71957	-1.88828	0.0782431	0.161047	-5.93538	-0.48687	8.71957	-2.26373	0.0386501	0.112349	-4.88215	-0.51708	8.71957	-2.4042	0.0294028	0.164342	-4.22488	-0.949967	8.71957	-4.41693	0.000485788	0.00402665	-0.557224
16654419	---	-0.56596	6.13762	-1.71592	0.106499	0.205933	-6.20728	-0.223407	6.13762	-0.677342	0.508376	0.676188	-6.98142	-0.324807	6.13762	-0.984775	0.340165	0.636723	-6.30296	-0.59238	6.13762	-1.79603	0.0924085	0.224093	-5.63663
16654421	---	-0.650477	8.33244	-3.79774	0.0017168	0.00616269	-2.25164	-0.252037	8.33244	-1.47149	0.161576	0.31725	-6.14832	-0.154257	8.33244	-0.90061	0.381855	0.672775	-6.38181	-0.526723	8.33244	-3.07522	0.00760729	0.0346542	-3.29607
16654423	---	-0.83143	5.67063	-3.20381	0.00584076	0.0179488	-3.47142	-0.542457	5.67063	-2.09029	0.0538116	0.143661	-5.18669	-0.509823	5.67063	-1.96454	0.0680364	0.273701	-4.99004	-0.680713	5.67063	-2.62305	0.0190501	0.0696562	-4.18215
16654425	---	-0.379703	6.58469	-1.92503	0.0731642	0.152762	-5.87529	-0.278093	6.58469	-1.40989	0.178724	0.340734	-6.23104	-0.234347	6.58469	-1.1881	0.253044	0.55059	-6.0875	-0.267167	6.58469	-1.35449	0.19539	0.372923	-6.26826
16654427	---	-0.368223	4.48462	-1.50399	0.153095	0.273548	-6.51695	-0.01065	4.48462	-0.0434993	0.96587	0.981963	-7.22001	-0.119257	4.48462	-0.487096	0.633146	0.840643	-6.67372	-0.149263	4.48462	-0.609657	0.551102	0.720623	-6.99121
16654431	---	0.0677933	5.083	0.290922	0.775047	0.857721	-7.59304	0.234573	5.083	1.00662	0.329885	0.513983	-6.70109	-0.481107	5.083	-2.06457	0.056478	0.245139	-4.82317	-0.52915	5.083	-2.27074	0.0381306	0.118387	-4.83541
16654437	---	0.282853	3.61628	0.539657	0.597258	0.726255	-7.48454	0.532533	3.61628	1.01602	0.325533	0.509851	-6.69165	-0.86857	3.61628	-1.65715	0.117998	0.370404	-5.47027	-0.526823	3.61628	-1.00513	0.330582	0.528798	-6.66757
16654441	---	-0.70529	5.59558	-2.57627	0.0209167	0.0535578	-4.71144	-0.162053	5.59558	-0.591946	0.562596	0.721116	-7.03738	-0.07936	5.59558	-0.289885	0.775825	0.912585	-6.75353	0.138217	5.59558	0.504875	0.620893	0.772117	-7.05184
16654443	---	-0.13927	7.38811	-0.738935	0.471214	0.620435	-7.3527	-0.438563	7.38811	-2.32692	0.0341956	0.102422	-4.7682	-0.0969533	7.38811	-0.514412	0.614368	0.829399	-6.65956	-0.184977	7.38811	-0.981444	0.341751	0.539257	-6.69097
16654445	---	-0.501603	7.51148	-1.88374	0.0788927	0.162162	-5.94276	0.15415	7.51148	0.5789	0.571144	0.727512	-7.0453	-0.50799	7.51148	-1.90772	0.0755184	0.290359	-5.08265	-0.63222	7.51148	-2.37426	0.031179	0.101777	-4.64777
16654447	---	-0.283827	6.90756	-1.14596	0.269549	0.4183	-6.96829	-0.0431567	6.90756	-0.174246	0.863973	0.925009	-7.20494	-0.360943	6.90756	-1.45732	0.165395	0.442045	-5.7521	-0.787923	6.90756	-3.18126	0.00611815	0.0293029	-3.08304
16654451	---	-0.685633	8.89917	-4.28091	0.000639514	0.00259118	-1.25412	-0.01608	8.89917	-0.100399	0.921341	0.957142	-7.21567	-0.3103	8.89917	-1.93743	0.0715189	0.282264	-5.03443	-0.53747	8.89917	-3.35582	0.00427018	0.0222228	-2.72951
16654453	---	-0.75068	5.43841	-2.08481	0.0543696	0.119936	-5.60615	-0.822957	5.43841	-2.28554	0.0370545	0.108861	-4.84299	-0.453357	5.43841	-1.25908	0.227012	0.521907	-6.00437	-1.19888	5.43841	-3.32956	0.00450776	0.0231786	-2.78287
16654455	---	-0.714633	7.54159	-2.8265	0.0126392	0.0349163	-4.22662	-0.434167	7.54159	-1.71721	0.106259	0.235569	-5.79307	-0.446073	7.54159	-1.7643	0.0977802	0.335238	-5.30887	-1.06873	7.54159	-4.227	0.000713436	0.0054617	-0.944664
16654457	---	-0.49721	8.07851	-3.33504	0.00445715	0.0142254	-3.20411	-0.536403	8.07851	-3.59793	0.00259121	0.0135832	-2.26767	-0.19004	8.07851	-1.27469	0.221576	0.515955	-5.98556	-0.8361	8.07851	-5.60814	4.76436e-05	0.000642343	1.8013
16654459	---	-0.448907	5.90956	-1.43528	0.171482	0.298033	-6.61092	-0.74545	5.90956	-2.38341	0.0306254	0.0942008	-4.66506	0.420097	5.90956	1.34317	0.198947	0.488318	-5.90088	-0.29266	5.90956	-0.935717	0.364061	0.561393	-6.73476
16654465	---	-0.335633	5.92788	-1.46105	0.164382	0.288555	-6.57606	1.01721	5.92788	4.42805	0.00047503	0.00340122	-0.565871	-0.326977	5.92788	-1.42337	0.174848	0.45553	-5.79732	0.0705367	5.92788	0.307054	0.762972	0.86571	-7.13598
16654467	---	-1.09319	5.53194	-2.61802	0.0192429	0.0499384	-4.63168	-0.0374467	5.53194	-0.0896786	0.929715	0.96159	-7.21675	0.0160833	5.53194	0.0385169	0.969777	0.989616	-6.79686	0.0387233	5.53194	0.092736	0.927326	0.96239	-7.18124
16654469	---	-0.151453	7.53124	-0.678603	0.507599	0.65271	-7.39671	0.05434	7.53124	0.243476	0.810895	0.891858	-7.18965	0.13322	7.53124	0.596907	0.559364	0.795829	-6.61227	0.01742	7.53124	0.0780522	0.938806	0.968566	-7.18256
16654471	---	0.0387733	5.04425	0.0929545	0.927155	0.95698	-7.63333	-0.535993	5.04425	-1.28498	0.218052	0.390604	-6.3903	-0.261397	5.04425	-0.626668	0.540184	0.784626	-6.59357	-0.284867	5.04425	-0.682934	0.504934	0.684809	-6.94237
16654473	---	0.15917	7.05636	0.464366	0.648973	0.766322	-7.52407	-0.02904	7.05636	-0.0847219	0.933589	0.963539	-7.21721	-0.0619333	7.05636	-0.180686	0.859003	0.948244	-6.78047	-0.18001	7.05636	-0.525165	0.607051	0.761666	-7.04096
16654479	---	0.15058	7.68875	0.589228	0.564371	0.700342	-7.4554	0.225527	7.68875	0.882499	0.391262	0.574055	-6.81844	-0.319307	7.68875	-1.24947	0.230409	0.52593	-6.01586	0.183633	7.68875	0.718568	0.483317	0.66735	-6.91674
16654481	---	-0.06556	5.92422	-0.234301	0.81788	0.886725	-7.60878	-0.45948	5.92422	-1.64211	0.121107	0.258522	-5.90573	-0.728667	5.92422	-2.60414	0.0197844	0.128124	-3.85377	-0.578477	5.92422	-2.06739	0.0561804	0.157383	-5.19158
16654483	---	-0.0918433	5.41281	-0.276999	0.785516	0.865264	-7.59723	-0.04221	5.41281	-0.127305	0.900369	0.945816	-7.21243	-0.0859	5.41281	-0.259074	0.799057	0.923681	-6.76239	-0.14142	5.41281	-0.426522	0.675712	0.810778	-7.08996
16654485	---	0.0541167	7.47755	0.278273	0.784556	0.864446	-7.59685	0.38998	7.47755	2.00531	0.0630883	0.161585	-5.33106	0.404097	7.47755	2.0779	0.0550816	0.241551	-4.80059	0.125747	7.47755	0.6466	0.527543	0.703389	-6.96724
16654487	---	0.06355	6.67826	0.226338	0.823957	0.890447	-7.61073	0.146237	6.67826	0.520832	0.609994	0.757244	-7.07848	0.21193	6.67826	0.754803	0.461912	0.731464	-6.50328	0.0761133	6.67826	0.271083	0.789977	0.88296	-7.14694
16654491	---	0.05069	7.03782	0.261464	0.797248	0.873391	-7.60165	-0.0499867	7.03782	-0.257836	0.799995	0.885324	-7.18585	0.04245	7.03782	0.218961	0.829596	0.935109	-6.77244	-0.0445233	7.03782	-0.229655	0.821424	0.902668	-7.15789
16654493	---	-0.14547	5.29957	-0.372587	0.714604	0.815421	-7.56444	0.07867	5.29957	0.201494	0.842986	0.911968	-7.19952	0.38282	5.29957	0.980502	0.342201	0.638561	-6.30712	0.415953	5.29957	1.06537	0.303356	0.500757	-6.60586
16654495	---	0.231597	6.60121	0.697114	0.496265	0.643026	-7.38358	0.332017	6.60121	0.999382	0.333268	0.517664	-6.70831	0.12389	6.60121	0.372913	0.714366	0.884132	-6.72477	-0.01709	6.60121	-0.0514415	0.959644	0.979027	-7.18439
16654497	---	-0.415693	4.64044	-1.45138	0.167018	0.292177	-6.5892	0.0382633	4.64044	0.133595	0.895477	0.943649	-7.21156	-0.0746433	4.64044	-0.260614	0.797891	0.923268	-6.76197	0.366147	4.64044	1.27839	0.220306	0.404631	-6.36349
16654499	---	0.311407	7.11831	1.10449	0.286575	0.437215	-7.01408	0.224777	7.11831	0.797229	0.437605	0.616205	-6.89097	-0.0755867	7.11831	-0.268088	0.792239	0.920404	-6.7599	-0.09214	7.11831	-0.326799	0.748281	0.856858	-7.1294
16654501	---	0.438077	5.18807	1.39734	0.182392	0.312106	-6.66138	0.767543	5.18807	2.44825	0.0269624	0.0855908	-4.54533	-0.315143	5.18807	-1.00522	0.330539	0.628044	-6.28287	-0.47071	5.18807	-1.50144	0.153747	0.317032	-6.07239
16654503	---	-0.172183	6.86372	-0.646134	0.527836	0.670131	-7.41894	0.531323	6.86372	1.99384	0.0644462	0.163911	-5.35028	-0.10108	6.86372	-0.379312	0.709707	0.881633	-6.72226	-0.000986667	6.86372	-0.00370256	0.997094	0.998579	-7.18578
16654505	---	-0.364953	7.3585	-1.14243	0.270965	0.419938	-6.97223	0.300467	7.3585	0.940568	0.361647	0.545993	-6.76525	-0.395487	7.3585	-1.23801	0.234508	0.53094	-6.02945	-0.499227	7.3585	-1.56276	0.138704	0.295508	-5.98622
16654507	---	-0.407033	5.31371	-1.14883	0.268398	0.41703	-6.96506	-0.0268333	5.31371	-0.0757358	0.940618	0.967417	-7.21798	0.15889	5.31371	0.448459	0.660154	0.855475	-6.69247	0.19454	5.31371	0.54908	0.590933	0.750106	-7.0276
16654509	---	0.33759	7.07232	1.06556	0.30327	0.455556	-7.05576	0.689693	7.07232	2.17693	0.0456579	0.127174	-5.03614	0.14838	7.07232	0.468343	0.64619	0.848097	-6.68301	0.423113	7.07232	1.33551	0.201383	0.380642	-6.29242
16654511	---	0.0560667	4.45213	0.0977576	0.923403	0.954802	-7.63284	-0.0865567	4.45213	-0.15092	0.882025	0.93554	-7.20895	0.351157	4.45213	0.612275	0.549414	0.789493	-6.60272	-0.567647	4.45213	-0.989746	0.337806	0.535728	-6.68282
16654513	---	-0.0284033	7.54336	-0.0958598	0.924885	0.95565	-7.63304	0.155243	7.54336	0.523938	0.607884	0.755638	-7.07679	-0.46075	7.54336	-1.55501	0.140534	0.406782	-5.61759	-0.176527	7.54336	-0.595768	0.560105	0.727687	-6.99988
16654517	---	-0.7302	6.64566	-2.99009	0.00905635	0.0262744	-3.90213	-0.16252	6.64566	-0.665502	0.515711	0.683087	-6.9896	-0.00639	6.64566	-0.0261663	0.979465	0.99336	-6.79728	-0.20153	6.64566	-0.825243	0.422008	0.616083	-6.8328
16654519	---	-0.77446	9.89917	-8.34463	4.66664e-07	4.93845e-06	6.19961	-0.319437	9.89917	-3.44186	0.00357565	0.0175342	-2.58704	0.109353	9.89917	1.17826	0.256827	0.554805	-6.09871	-0.0999533	9.89917	-1.07697	0.298303	0.495271	-6.59361
16654521	---	-0.91681	9.89764	-10.4393	2.50978e-08	4.3685e-07	9.23688	-0.523137	9.89764	-5.95672	2.49842e-05	0.000311784	2.43226	0.274307	9.89764	3.12341	0.00689082	0.0642828	-2.84539	-0.0174767	9.89764	-0.198999	0.844903	0.916738	-7.16483
16654523	---	-1.13933	8.46661	-7.02361	3.84185e-06	2.97091e-05	4.00977	-0.601167	8.46661	-3.70601	0.00207362	0.0113671	-2.04586	-0.0282233	8.46661	-0.173988	0.864173	0.950335	-6.78172	-0.222883	8.46661	-1.37401	0.189379	0.364786	-6.24313
16654525	---	-1.0462	7.491	-5.07326	0.00013235	0.000646427	0.354017	-0.58738	7.491	-2.84835	0.0120908	0.0461231	-3.77948	0.1536	7.491	0.744843	0.467737	0.735307	-6.51086	-0.21876	7.491	-1.06082	0.305352	0.502716	-6.61062
16654527	---	-1.16984	9.39747	-7.76379	1.1471e-06	1.06023e-05	5.26487	-0.130967	9.39747	-0.869179	0.398278	0.580335	-6.83021	0.14877	9.39747	0.987334	0.338949	0.635816	-6.30047	0.14218	9.39747	0.943598	0.360145	0.557524	-6.72734
16654531	---	-1.09825	6.93924	-4.38198	0.000521273	0.00217011	-1.04645	-0.52782	6.93924	-2.10598	0.0522427	0.140796	-5.15968	0.272917	6.93924	1.08892	0.293166	0.59319	-6.1969	0.0622933	6.93924	0.248547	0.807041	0.89356	-7.15312
16654533	---	-0.345173	8.98683	-1.8541	0.083249	0.169519	-5.99063	0.0779833	8.98683	0.418887	0.681163	0.808177	-7.12853	0.0735633	8.98683	0.395145	0.698231	0.875635	-6.71587	0.0480967	8.98683	0.258351	0.799605	0.8886	-7.1505
16654535	---	-0.957337	9.06387	-4.94691	0.000169361	0.000801998	0.101212	-0.214537	9.06387	-1.10859	0.284855	0.468115	-6.59465	-0.0270867	9.06387	-0.139967	0.890526	0.960757	-6.78733	-0.177167	9.06387	-0.915485	0.374245	0.571187	-6.75354
16654537	---	-0.954027	10.9432	-5.27396	8.9818e-05	0.000462126	0.752127	-0.22635	10.9432	-1.25129	0.229762	0.404638	-6.43124	0.0357633	10.9432	0.197704	0.845899	0.942428	-6.77709	-0.199577	10.9432	-1.10328	0.287081	0.483044	-6.56543
16654539	---	-0.87991	10.0649	-4.27894	0.000642071	0.00260037	-1.25817	-0.228863	10.0649	-1.11295	0.283038	0.466002	-6.58991	0.09131	10.0649	0.444034	0.66328	0.857636	-6.69453	-0.135237	10.0649	-0.657646	0.52061	0.698403	-6.95982
16654541	---	-0.90829	10.0825	-5.79516	3.36287e-05	0.000195521	1.76408	-0.260863	10.0825	-1.66439	0.116527	0.251694	-5.87268	0.03262	10.0825	0.208125	0.837897	0.939002	-6.77487	-0.13357	10.0825	-0.852216	0.407333	0.602809	-6.80989
16654543	---	-0.897653	7.69253	-4.33274	0.000575795	0.00236704	-1.14755	-0.409513	7.69253	-1.97662	0.0665356	0.16784	-5.37903	0.00642333	7.69253	0.0310038	0.97567	0.991486	-6.79713	0.0579467	7.69253	0.279694	0.783486	0.87862	-7.14444
16654545	---	-0.510363	7.35903	-3.23895	0.00543321	0.0168878	-3.40003	-0.138217	7.35903	-0.877173	0.394058	0.57675	-6.82316	-0.11065	7.35903	-0.702225	0.493162	0.753735	-6.54223	-0.164537	7.35903	-1.04421	0.312726	0.510384	-6.62788
16654547	---	-0.660313	9.20636	-3.63279	0.00241143	0.00831594	-2.5923	-0.193643	9.20636	-1.06535	0.303362	0.48738	-6.64086	-0.0830367	9.20636	-0.456836	0.654255	0.852292	-6.68854	-0.167517	9.20636	-0.921613	0.37114	0.568131	-6.74789
16654549	---	-0.879993	7.86631	-5.28063	8.86772e-05	0.000457139	0.765268	-0.383143	7.86631	-2.29915	0.0360905	0.106748	-4.81846	0.0959967	7.86631	0.576053	0.573018	0.804112	-6.62486	0.00461667	7.86631	0.0277035	0.978259	0.988981	-7.18538
16654551	---	-0.909807	7.67165	-4.09282	0.000937614	0.00362667	-1.6418	-0.53909	7.67165	-2.42513	0.0282183	0.0885435	-4.58819	-0.03824	7.67165	-0.172025	0.865689	0.950645	-6.78208	-0.18085	7.67165	-0.813565	0.428466	0.621327	-6.84251
16654553	---	-1.8332	6.75718	-9.40014	1.00863e-07	1.37061e-06	7.792	-0.209097	6.75718	-1.07219	0.300377	0.48455	-6.63366	-0.162827	6.75718	-0.834932	0.416698	0.700152	-6.43894	-0.211133	6.75718	-1.08264	0.295861	0.492507	-6.58759
16654555	---	-0.454507	7.50782	-3.72414	0.00199762	0.00703077	-2.40372	-0.0406633	7.50782	-0.333187	0.743548	0.848932	-7.16238	-0.08278	7.50782	-0.678283	0.507796	0.764592	-6.55909	-0.10082	7.50782	-0.8261	0.421537	0.615694	-6.83208
16654557	---	-1.14018	7.90459	-4.61205	0.000328455	0.00144267	-0.576026	-0.233037	7.90459	-0.94264	0.36062	0.545063	-6.76329	-0.111283	7.90459	-0.450145	0.658965	0.854539	-6.69169	-0.234353	7.90459	-0.947966	0.357988	0.555257	-6.72321
16654559	---	-0.300423	9.96261	-1.66737	0.115924	0.220192	-6.28074	0.0533767	9.96261	0.296245	0.771056	0.866648	-7.17463	-0.158497	9.96261	-0.879669	0.392746	0.68187	-6.40045	-0.236553	9.96261	-1.31289	0.208714	0.389927	-6.32086
16654561	---	-0.07214	6.54986	-0.286055	0.778701	0.860401	-7.59453	-0.0426833	6.54986	-0.169251	0.867833	0.927176	-7.20584	-0.444017	6.54986	-1.76065	0.0984154	0.336215	-5.31447	-0.72165	6.54986	-2.86154	0.0117708	0.0482732	-3.72
16654563	---	-0.683367	6.08726	-2.8085	0.0131091	0.0360351	-4.262	-0.314103	6.08726	-1.2909	0.216043	0.388124	-6.38302	-0.23801	6.08726	-0.978175	0.343314	0.639546	-6.30937	-0.82128	6.08726	-3.3753	0.00410197	0.0215841	-2.68986
16654565	---	-0.89924	5.1005	-1.95106	0.0697488	0.146753	-5.83231	-0.0160867	5.1005	-0.0349028	0.972612	0.985427	-7.22037	0.20938	5.1005	0.454286	0.656048	0.853173	-6.68974	-0.467567	5.1005	-1.01447	0.32625	0.524365	-6.6582
16654567	---	-0.628693	5.06237	-2.38829	0.0303345	0.0733744	-5.06402	-0.41754	5.06237	-1.58616	0.133302	0.277076	-5.9874	-0.41915	5.06237	-1.59227	0.13192	0.393719	-5.56461	-0.212513	5.06237	-0.807298	0.431958	0.624516	-6.84767
16654569	---	-0.419673	4.56552	-1.29369	0.215104	0.353588	-6.79384	-0.224107	4.56552	-0.690833	0.500094	0.669758	-6.97192	-0.0332767	4.56552	-0.102579	0.919639	0.971325	-6.7921	-0.46909	4.56552	-1.44602	0.168493	0.337257	-6.14805
16654571	---	-0.181043	7.03446	-0.819095	0.4254	0.57955	-7.28886	-0.414847	7.03446	-1.87689	0.0798802	0.191854	-5.54251	-0.523793	7.03446	-2.3698	0.0314521	0.171543	-4.28746	-0.235413	7.03446	-1.06508	0.303481	0.500825	-6.60616
16654573	---	-0.172783	4.88813	-1.77611	0.0957493	0.189279	-6.11426	-0.01644	4.88813	-0.168993	0.868032	0.927282	-7.20589	0.12848	4.88813	1.3207	0.206159	0.497548	-5.92906	-0.205473	4.88813	-2.11214	0.0516375	0.148344	-5.11472
16654575	---	0.38438	5.21935	1.42393	0.174687	0.302279	-6.62612	-0.31535	5.21935	-1.16821	0.260734	0.441286	-6.52838	-0.0154433	5.21935	-0.0572097	0.955124	0.984189	-6.79592	-0.62011	5.21935	-2.29719	0.0362276	0.11385	-4.78784
16654577	---	-0.253413	6.57683	-1.40193	0.181044	0.310534	-6.65534	-0.81933	6.57683	-4.53268	0.000384967	0.00285558	-0.353277	-0.10964	6.57683	-0.606548	0.553111	0.791936	-6.60631	-0.59144	6.57683	-3.27195	0.00507614	0.0253631	-2.89975
16654579	---	-0.225953	7.00746	-0.852404	0.407232	0.562402	-7.26056	-0.186083	7.00746	-0.701995	0.493301	0.664286	-6.96394	0.00331667	7.00746	0.0125121	0.99018	0.996424	-6.79756	-0.24992	7.00746	-0.942818	0.360532	0.557838	-6.72808
16654585	---	-0.712033	9.33706	-3.14693	0.00656569	0.0198818	-3.58669	-0.669117	9.33706	-2.95725	0.00968496	0.038621	-3.56454	0.169843	9.33706	0.750646	0.464338	0.733332	-6.50646	0.404353	9.33706	1.78709	0.0938936	0.226325	-5.65061
16654587	---	-0.61316	8.72285	-3.69343	0.00212807	0.00744196	-2.46714	-0.804237	8.72285	-4.8444	0.000207154	0.00173061	0.275027	0.110243	8.72285	0.664062	0.516606	0.76967	-6.56885	0.31739	8.72285	1.91183	0.0749532	0.193195	-5.45134
16654589	---	-1.70643	8.64326	-10.5479	2.18351e-08	3.86021e-07	9.38142	-1.15942	8.64326	-7.16671	3.02412e-06	5.79824e-05	4.59496	-0.260143	8.64326	-1.60802	0.128418	0.388117	-5.54196	-0.79252	8.64326	-4.89878	0.000186131	0.00188298	0.414117
16654591	---	-1.13322	7.64705	-4.75038	0.000249453	0.00113492	-0.295064	-0.948997	7.64705	-3.97814	0.0011854	0.00717429	-1.48668	-0.494207	7.64705	-2.07169	0.0557284	0.243323	-4.81113	-0.89021	7.64705	-3.73171	0.0019667	0.012225	-1.96068
16654593	---	-1.21383	7.25788	-4.56665	0.000359653	0.00156182	-0.668573	-0.62459	7.25788	-2.34981	0.0327039	0.0990801	-4.72654	-0.3348	7.25788	-1.25957	0.226837	0.521907	-6.00378	-0.594903	7.25788	-2.23813	0.0406057	0.124162	-4.89369
16654595	---	-1.10923	9.56124	-8.85139	2.20144e-07	2.64473e-06	6.98067	-0.490087	9.56124	-3.91078	0.00136095	0.00804241	-1.62509	-0.61589	9.56124	-4.91467	0.000180415	0.00507937	0.750228	-1.03972	9.56124	-8.29671	5.01816e-07	1.94184e-05	6.4557
16654597	---	-1.28917	9.12914	-6.47442	9.87716e-06	6.70973e-05	3.03087	-0.612387	9.12914	-3.0755	0.00760278	0.0318682	-3.3288	-0.118757	9.12914	-0.596415	0.559684	0.795912	-6.61257	-0.754513	9.12914	-3.78929	0.0017469	0.01111	-1.84248
16654599	---	-0.99375	9.29463	-8.59762	3.19498e-07	3.60535e-06	6.59346	-0.63174	9.29463	-5.46562	6.23254e-05	0.000647398	1.49814	-0.460527	9.29463	-3.98433	0.00117047	0.0194083	-1.10909	-0.712203	9.29463	-6.16176	1.72236e-05	0.000289995	2.84048
16654601	---	-1.32221	6.05743	-4.24435	0.000688744	0.00276087	-1.32937	-1.43546	6.05743	-4.60788	0.000331197	0.00252906	-0.200954	-0.05195	6.05743	-0.166761	0.869758	0.952477	-6.78301	-0.995177	6.05743	-3.19455	0.00595317	0.028711	-3.05624
16654603	---	-1.49573	6.97225	-7.5239	1.68392e-06	1.46941e-05	4.86607	-1.16303	6.97225	-5.85034	3.03714e-05	0.000363781	2.23256	-0.168677	6.97225	-0.848484	0.409343	0.694764	-6.42748	-0.462703	6.97225	-2.32751	0.0341563	0.108897	-4.733
16654605	---	0.0641933	8.81588	0.354536	0.727812	0.825166	-7.57136	-0.0327167	8.81588	-0.180692	0.858998	0.921915	-7.20373	-0.19226	8.81588	-1.06184	0.304902	0.604561	-6.22536	-0.620827	8.81588	-3.42879	0.00367335	0.0198221	-2.58087
16654607	---	-1.65823	5.71529	-4.58276	0.000348247	0.00151814	-0.635711	-1.30733	5.71529	-3.61299	0.00251195	0.0132446	-2.23678	0.211703	5.71529	0.585072	0.567092	0.800194	-6.61947	-0.693247	5.71529	-1.91588	0.0743999	0.192257	-5.44472
16654611	---	-1.48115	5.2977	-4.27183	0.000651395	0.00263074	-1.2728	-0.65426	5.2977	-1.88697	0.0784306	0.189363	-5.52623	-0.492797	5.2977	-1.42129	0.175442	0.456286	-5.80007	-0.703463	5.2977	-2.02887	0.0603797	0.166138	-5.25698
16654613	---	-1.22279	8.943	-4.36492	0.000539538	0.00223583	-1.08146	-0.28199	8.943	-1.0066	0.329895	0.513983	-6.70111	-0.266607	8.943	-0.95169	0.356156	0.651886	-6.3347	-0.66539	8.943	-2.3752	0.0311215	0.10163	-4.64604
16654615	---	-1.70187	5.34146	-4.36645	0.00053787	0.00222969	-1.07831	-0.12856	5.34146	-0.329843	0.746024	0.850332	-7.16355	-0.43078	5.34146	-1.10524	0.286258	0.586451	-6.17945	-0.807183	5.34146	-2.07097	0.0558038	0.15662	-5.18546
16654617	---	-1.37611	5.95143	-3.75845	0.00186137	0.0066099	-2.33283	-0.422933	5.95143	-1.15512	0.265891	0.447168	-6.54318	0.2085	5.95143	0.569459	0.577371	0.806859	-6.62875	-0.427647	5.95143	-1.168	0.260818	0.453905	-6.49368
16654619	---	-1.52507	6.33016	-4.77018	0.000239864	0.00109586	-0.254997	-0.67284	6.33016	-2.10454	0.0523849	0.141053	-5.16217	-0.47775	6.33016	-1.49433	0.155576	0.428336	-5.7019	-0.831527	6.33016	-2.60088	0.0199137	0.0720782	-4.22438
16654621	---	-1.23229	5.47847	-2.51199	0.0237698	0.0597393	-4.83326	-0.326777	5.47847	-0.666122	0.515325	0.682727	-6.98917	-0.749397	5.47847	-1.52762	0.147164	0.416312	-5.65595	-0.671103	5.47847	-1.36802	0.191208	0.367113	-6.25087
16654623	---	-0.9515	9.66014	-8.74445	2.57321e-07	3.01798e-06	6.81845	-0.512087	9.66014	-4.70617	0.000272324	0.00216044	-0.00257646	0.28095	9.66014	2.58198	0.0206798	0.132003	-3.89548	-0.225993	9.66014	-2.07692	0.0551833	0.15541	-5.17529
16654625	---	-0.803217	8.88277	-5.81533	3.23978e-05	0.00018925	1.80257	-0.304573	8.88277	-2.20513	0.0432617	0.121989	-4.98646	0.0525467	8.88277	0.380441	0.708887	0.881282	-6.72181	-0.399767	8.88277	-2.89433	0.0110111	0.0460156	-3.65548
16654627	---	-0.523907	9.42044	-3.32441	0.00455587	0.0145084	-3.22581	-0.285947	9.42044	-1.81445	0.0894093	0.208885	-5.64219	0.270313	9.42044	1.71525	0.106624	0.3509	-5.38359	-0.118173	9.42044	-0.749861	0.464797	0.652627	-6.89323
16654629	---	-1.74834	7.57465	-6.62864	7.54511e-06	5.30193e-05	3.30989	-0.788553	7.57465	-2.98971	0.00906339	0.036723	-3.50007	0.0506133	7.57465	0.191895	0.850367	0.944227	-6.77828	-0.4237	7.57465	-1.60641	0.128772	0.28126	-5.92337
16654631	---	-1.17117	8.23529	-5.61458	4.70719e-05	0.000261781	1.41722	-0.491847	8.23529	-2.35792	0.0321908	0.0979302	-4.71175	-0.28758	8.23529	-1.37866	0.18797	0.474149	-5.85562	-0.791183	8.23529	-3.79294	0.00173383	0.0110439	-1.83498
16654633	---	-1.59115	8.43173	-6.12705	1.83356e-05	0.000115084	2.39067	-0.709063	8.43173	-2.73039	0.0153529	0.0555978	-4.00952	-0.07862	8.43173	-0.302742	0.766194	0.908175	-6.74954	-0.426307	8.43173	-1.64158	0.121219	0.269861	-5.87185
16654635	---	-1.19513	8.64384	-5.25414	9.33025e-05	0.00047696	0.713008	-0.597403	8.64384	-2.62636	0.0189241	0.0651612	-4.20965	-0.214563	8.64384	-0.943283	0.360301	0.655455	-6.34262	-0.860197	8.64384	-3.78168	0.00177447	0.0112472	-1.8581
16654637	---	-1.23188	9.50561	-5.26645	9.11218e-05	0.000467536	0.737314	-0.323787	9.50561	-1.38424	0.186291	0.35073	-6.26469	-0.0658167	9.50561	-0.281376	0.78222	0.915815	-6.75607	-0.429053	9.50561	-1.83427	0.0862816	0.213499	-5.57625
16654639	---	0.117973	9.30388	0.546878	0.592408	0.722065	-7.48045	0.0089	9.30388	0.0412569	0.967629	0.98278	-7.22011	-0.549617	9.30388	-2.54781	0.022137	0.137603	-3.95953	-1.10209	9.30388	-5.10888	0.000123507	0.00136258	0.830894
16654641	---	0.215263	8.97933	0.820454	0.424649	0.578778	-7.28772	0.15183	8.97933	0.578684	0.571285	0.727534	-7.04543	-0.681033	8.97933	-2.59569	0.0201215	0.129609	-3.8697	-1.17161	8.97933	-4.46547	0.000440571	0.00372025	-0.45856
16654643	---	-0.04851	9.34395	-0.210621	0.835983	0.898665	-7.61437	-0.270717	9.34395	-1.1754	0.257935	0.437961	-6.52019	-0.693277	9.34395	-3.01007	0.00869366	0.0747228	-3.06967	-1.38023	9.34395	-5.99269	2.33961e-05	0.000368141	2.52745
16654645	---	-0.0928567	10.9117	-0.399854	0.694832	0.800841	-7.55335	-0.19562	10.9117	-0.842367	0.412652	0.593492	-6.85341	-0.450057	10.9117	-1.93801	0.0714431	0.282207	-5.03349	-1.21755	10.9117	-5.24292	9.5336e-05	0.00111092	1.09432
16654647	---	0.09472	10.1162	0.39935	0.695195	0.801157	-7.55357	-0.178587	10.1162	-0.752941	0.462998	0.6393	-6.92598	-0.54566	10.1162	-2.30056	0.0359917	0.186586	-4.41215	-1.36486	10.1162	-5.7544	3.62667e-05	0.000518619	2.07976
16654649	---	-0.01057	9.90732	-0.0383596	0.969901	0.982487	-7.63714	-0.157957	9.90732	-0.573241	0.574872	0.730001	-7.04868	-0.642717	9.90732	-2.33249	0.0338271	0.17954	-4.35487	-1.54613	9.90732	-5.61108	4.73821e-05	0.000639294	1.80691
16654651	---	0.04061	11.2988	0.193308	0.84928	0.90705	-7.61808	-0.21665	11.2988	-1.03128	0.318556	0.502547	-6.67617	-0.498387	11.2988	-2.37237	0.0312944	0.171053	-4.2828	-1.27727	11.2988	-6.07993	1.99661e-05	0.000327308	2.68945
16654653	---	0.112517	10.0414	0.459807	0.652168	0.768542	-7.52628	-0.09661	10.0414	-0.394804	0.698477	0.820393	-7.13881	-0.670557	10.0414	-2.74028	0.0150495	0.108206	-3.59478	-1.44014	10.0414	-5.88522	2.84828e-05	0.000429625	2.32647
16654655	---	0.160707	9.71224	0.708914	0.489118	0.636883	-7.37504	-0.12216	9.71224	-0.538876	0.597784	0.74767	-7.06853	-0.51579	9.71224	-2.27527	0.0377985	0.192163	-4.45728	-1.5512	9.71224	-6.84268	5.22002e-06	0.000115281	4.06145
16654657	---	0.210987	10.2379	1.02552	0.321176	0.475072	-7.09728	-0.147437	10.2379	-0.71663	0.484478	0.656404	-6.95329	-0.55078	10.2379	-2.67712	0.0170917	0.116458	-3.71551	-1.23325	10.2379	-5.99434	2.33258e-05	0.000367517	2.53052
16654659	---	-0.125517	8.15729	-0.394199	0.698914	0.803641	-7.55572	-0.481273	8.15729	-1.51149	0.15119	0.303212	-6.09319	-0.565293	8.15729	-1.77537	0.0958755	0.331393	-5.29181	-1.73554	8.15729	-5.45066	6.41175e-05	0.000808813	1.49844
16654661	---	0.238907	6.92125	0.594538	0.560906	0.697771	-7.45213	0.05214	6.92125	0.129754	0.898464	0.945	-7.21209	-0.603487	6.92125	-1.50182	0.153648	0.425599	-5.69161	-0.635253	6.92125	-1.58088	0.134505	0.289672	-5.96028
16654663	---	0.02857	7.52426	0.0908457	0.928803	0.957922	-7.63353	-0.0565067	7.52426	-0.179678	0.859781	0.922308	-7.20392	-0.0589933	7.52426	-0.187585	0.853686	0.945467	-6.77914	-0.65051	7.52426	-2.06846	0.0560669	0.157187	-5.18974
16654665	---	0.189567	7.43886	0.837328	0.415391	0.569969	-7.2735	-0.283923	7.43886	-1.25411	0.228763	0.403341	-6.42785	-0.118847	7.43886	-0.524954	0.607195	0.824784	-6.65389	-0.707677	7.43886	-3.12585	0.00685624	0.0319083	-3.19453
16654667	---	0.205617	7.4057	1.11815	0.280877	0.430606	-6.99915	-0.374323	7.4057	-2.03559	0.0596274	0.155156	-5.28001	-0.435003	7.4057	-2.36557	0.0317131	0.172301	-4.29512	-0.78608	7.4057	-4.27474	0.000647554	0.00505539	-0.847093
16654669	---	0.41841	8.87197	2.0691	0.0559999	0.122879	-5.63316	-0.222723	8.87197	-1.1014	0.287873	0.471915	-6.60244	-0.0968233	8.87197	-0.478806	0.638897	0.843844	-6.67787	-0.554873	8.87197	-2.74393	0.0149388	0.0580257	-3.94957
16654671	---	0.844473	6.84978	2.30955	0.0353694	0.08375	-5.20816	-0.189467	6.84978	-0.518173	0.611804	0.758681	-7.07992	-0.24828	6.84978	-0.679021	0.507341	0.764137	-6.55858	-0.917217	6.84978	-2.5085	0.0239348	0.0829609	-4.39891
16654673	---	0.297753	5.3667	0.71562	0.485084	0.63315	-7.37013	0.00768	5.3667	0.0184581	0.985514	0.992735	-7.22083	-0.56061	5.3667	-1.34737	0.197621	0.486599	-5.89557	-0.559207	5.3667	-1.344	0.198685	0.377254	-6.28165
16654675	---	0.289657	6.48539	0.780062	0.447342	0.599086	-7.3207	-0.46143	6.48539	-1.24266	0.232839	0.408392	-6.44159	-0.43935	6.48539	-1.18319	0.254923	0.552465	-6.09309	-0.31816	6.48539	-0.856823	0.40486	0.600357	-6.80591
16654677	---	0.449473	6.41043	1.3124	0.208874	0.345885	-6.77052	-0.162977	6.41043	-0.47587	0.64094	0.780107	-7.10186	-0.0119033	6.41043	-0.0347562	0.972727	0.990677	-6.797	-0.271363	6.41043	-0.792345	0.440362	0.632055	-6.85983
16654679	---	0.590297	8.59967	1.6964	0.110205	0.211468	-6.23699	0.117647	8.59967	0.338095	0.73992	0.846781	-7.16065	0.10364	8.59967	0.297842	0.76986	0.909972	-6.75108	0.00426	8.59967	0.0122424	0.990392	0.994805	-7.18571
16654681	---	0.686003	6.3585	2.06028	0.0569348	0.124574	-5.64827	-0.227673	6.3585	-0.683773	0.504419	0.673299	-6.97691	-0.199127	6.3585	-0.598039	0.558628	0.795535	-6.61158	-0.45723	6.3585	-1.3732	0.189625	0.365	-6.24417
16654683	---	0.481827	4.4814	0.865123	0.400431	0.555939	-7.24948	-0.421573	4.4814	-0.756938	0.46067	0.63713	-6.92289	-0.447357	4.4814	-0.803232	0.434232	0.713529	-6.46511	-0.481633	4.4814	-0.864776	0.400615	0.596572	-6.79899
16654685	---	0.980363	6.56847	3.10867	0.00710259	0.0212594	-3.66398	0.710307	6.56847	2.25233	0.0395096	0.114185	-4.90254	0.215183	6.56847	0.682332	0.505304	0.762853	-6.55628	0.1997	6.56847	0.633235	0.536	0.710145	-6.97607
16654687	---	1.24544	8.22016	5.3334	8.01545e-05	0.000417862	0.869166	0.89392	8.22016	3.82808	0.00161294	0.00923932	-1.79507	-0.12062	8.22016	-0.516537	0.612919	0.828406	-6.65842	0.142973	8.22016	0.612262	0.549422	0.719444	-6.98957
16654689	---	0.554647	7.02642	2.6493	0.0180736	0.0473846	-4.57159	0.0792633	7.02642	0.378606	0.710221	0.827917	-7.14538	0.195947	7.02642	0.935951	0.363944	0.658589	-6.34947	-0.01881	7.02642	-0.0898471	0.929583	0.963731	-7.18151
16654691	---	0.69611	7.51452	4.00189	0.00112914	0.00426993	-1.82962	0.207557	7.51452	1.19323	0.251087	0.430544	-6.4997	-0.12572	7.51452	-0.722756	0.480813	0.744909	-6.52733	-0.0486967	7.51452	-0.279954	0.78329	0.878469	-7.14437
16654693	---	0.277437	7.72639	1.28687	0.21741	0.356356	-6.80228	-0.33445	7.72639	-1.55132	0.141412	0.288888	-6.03722	-0.139903	7.72639	-0.64893	0.526076	0.775265	-6.57902	-0.36138	7.72639	-1.67623	0.114152	0.259071	-5.82032
16654695	---	0.728653	5.99503	1.94061	0.0711023	0.149174	-5.84961	-0.2162	5.99503	-0.575801	0.573184	0.72889	-7.04715	-0.448623	5.99503	-1.19481	0.250488	0.54804	-6.07981	0.221357	5.99503	0.589535	0.564171	0.730402	-7.0037
16654697	---	-1.94916	9.4809	-7.9255	8.89241e-07	8.54529e-06	5.52946	-0.8067	9.4809	-3.28013	0.00499127	0.0228701	-2.91622	-0.119263	9.4809	-0.484938	0.634641	0.841575	-6.67481	-0.19069	9.4809	-0.775367	0.450029	0.640374	-6.87338
16654699	---	-1.87814	8.61141	-8.3313	4.76174e-07	5.02581e-06	6.17864	-0.584093	8.61141	-2.591	0.0203107	0.0687927	-4.27703	-0.00163667	8.61141	-0.00726015	0.994302	0.997928	-6.79761	-0.45331	8.61141	-2.01086	0.0624411	0.170228	-5.28734
16654709	---	0.193767	6.55057	0.685523	0.503344	0.649183	-7.39184	0.31094	6.55057	1.10007	0.288434	0.472452	-6.60388	-0.0684	6.55057	-0.241991	0.812024	0.929114	-6.76687	-0.0837167	6.55057	-0.29618	0.771105	0.870758	-7.13944
16654717	---	0.220637	3.66144	0.803042	0.434339	0.58768	-7.30213	0.55069	3.66144	2.00432	0.0632042	0.16179	-5.33272	0.407853	3.66144	1.48445	0.158149	0.432225	-5.71539	-0.0724067	3.66144	-0.263535	0.79568	0.886174	-7.14907
16654719	---	4.14134	5.764	15.0927	1.48991e-10	7.52897e-09	14.5298	3.60252	5.764	13.129	1.07319e-09	1.72788e-07	12.6557	-0.03842	5.764	-0.140017	0.890486	0.960757	-6.78733	1.44206	5.764	5.25542	9.30731e-05	0.00109075	1.11878
16654721	---	2.18794	5.0609	8.26894	5.23457e-07	5.4641e-06	6.08023	1.87686	5.0609	7.09326	3.41823e-06	6.36768e-05	4.46944	0.566443	5.0609	2.14078	0.0489108	0.224681	-4.69299	1.66583	5.0609	6.29574	1.35497e-05	0.000243053	3.08577
16654723	---	1.24451	6.42913	8.49672	3.71271e-07	4.07855e-06	6.43734	0.75484	6.42913	5.15357	0.000113265	0.00104876	0.88908	-0.120953	6.42913	-0.825792	0.421706	0.704307	-6.44658	0.32801	6.42913	2.23944	0.0405029	0.123959	-4.89134
16654725	---	-1.21354	4.81168	-3.32906	0.00451238	0.0143839	-3.21631	-0.591177	4.81168	-1.62175	0.125429	0.265219	-5.93568	0.0182333	4.81168	0.0500188	0.960759	0.986185	-6.79632	-0.0518733	4.81168	-0.142302	0.888712	0.941774	-7.17507
16654727	---	-1.7381	5.90576	-7.96104	8.41224e-07	8.17095e-06	5.58715	-1.01201	5.90576	-4.63533	0.000313552	0.00241939	-0.145485	0.05866	5.90576	0.26868	0.791791	0.92037	-6.75973	-0.66984	5.90576	-3.06807	0.00771961	0.0350375	-3.31037
16654731	---	-2.04722	6.92883	-7.31767	2.35636e-06	1.95811e-05	4.51715	-1.14524	6.92883	-4.09358	0.000936172	0.00591919	-1.24969	-0.355087	6.92883	-1.26923	0.223464	0.518313	-5.99215	-0.58453	6.92883	-2.08937	0.0539055	0.15285	-5.15395
16654733	---	-1.04861	5.63656	-1.76533	0.0976017	0.192224	-6.13108	0.570607	5.63656	0.960612	0.351793	0.536592	-6.74618	-0.474507	5.63656	-0.798829	0.436705	0.714987	-6.46867	-1.6438	5.63656	-2.76733	0.014249	0.0559124	-3.90415
16654735	---	-0.968333	5.00193	-3.11482	0.00701338	0.0210308	-3.65156	-0.33847	5.00193	-1.08875	0.29324	0.477566	-6.61605	-0.40218	5.00193	-1.29369	0.215104	0.508814	-5.96242	-1.01395	5.00193	-3.26154	0.00518613	0.0258019	-2.92083
16654739	---	-0.235253	5.15289	-0.84068	0.413568	0.56817	-7.27064	-0.0423133	5.15289	-0.151207	0.881803	0.935446	-7.2089	-0.238197	5.15289	-0.851198	0.407881	0.69378	-6.42516	-0.08423	5.15289	-0.300997	0.767499	0.868551	-7.13792
16654741	---	-1.24343	5.57881	-3.30596	0.00473256	0.0149824	-3.2635	-0.0082	5.57881	-0.0218017	0.98289	0.991281	-7.22076	-0.534173	5.57881	-1.42023	0.175745	0.456711	-5.80146	-0.980827	5.57881	-2.60776	0.0196417	0.0713411	-4.21129
16654743	---	-1.09528	7.11907	-6.25552	1.45578e-05	9.40574e-05	2.62932	-0.224323	7.11907	-1.28119	0.219346	0.392132	-6.39496	-0.327827	7.11907	-1.87233	0.0805445	0.301488	-5.1395	-0.884903	7.11907	-5.05398	0.000137407	0.00148371	0.722447
16654747	---	-1.04378	6.82516	-4.14963	0.000835056	0.00327319	-1.52458	-0.505997	6.82516	-2.01163	0.0623514	0.160198	-5.32045	0.155817	6.82516	0.619461	0.544795	0.786833	-6.59818	-0.0452767	6.82516	-0.180001	0.859532	0.925668	-7.16864
16654749	---	-0.211913	7.11378	-1.14157	0.271315	0.420407	-6.9732	0.0123967	7.11378	0.0667803	0.947628	0.971273	-7.21865	0.0143267	7.11378	0.0771771	0.93949	0.978737	-6.79451	-0.366717	7.11378	-1.97549	0.0666747	0.178371	-5.34648
16654751	---	-0.177437	3.77375	-0.776084	0.449618	0.601285	-7.32387	0.00328	3.77375	0.0143463	0.98874	0.994215	-7.22091	-0.90272	3.77375	-3.94837	0.00125997	0.0204025	-1.18192	-0.889363	3.77375	-3.88995	0.0014204	0.00941496	-1.63574
16654755	---	-0.972913	6.37381	-2.83511	0.0124202	0.0344009	-4.20968	-0.0260467	6.37381	-0.0759011	0.940489	0.967417	-7.21796	-0.304367	6.37381	-0.886938	0.388942	0.678725	-6.39403	-0.192447	6.37381	-0.560798	0.583115	0.744338	-7.02084
16654757	---	-0.6731	6.60738	-4.14293	0.000846534	0.00331488	-1.5384	-0.510367	6.60738	-3.1413	0.00664202	0.0286433	-3.1967	-0.24699	6.60738	-1.52022	0.148999	0.419195	-5.66622	-0.455057	6.60738	-2.80087	0.0133135	0.0530729	-3.8388
16654763	---	-1.26183	9.52092	-7.15637	3.07662e-06	2.46088e-05	4.24028	-0.28617	9.52092	-1.62299	0.125161	0.264778	-5.93386	0.180957	9.52092	1.02628	0.320827	0.618201	-6.2618	-0.0931467	9.52092	-0.528275	0.604943	0.760312	-7.03925
16654765	---	-0.958637	9.16401	-5.3821	7.30419e-05	0.000384563	0.964754	-0.150377	9.16401	-0.844263	0.411625	0.592508	-6.85179	0.31098	9.16401	1.74594	0.101012	0.340595	-5.337	-0.188487	9.16401	-1.05822	0.306495	0.503909	-6.61333
16654767	---	-1.33168	8.06615	-5.53762	5.43985e-05	0.000297423	1.26816	-0.22026	8.06615	-0.915924	0.374022	0.557401	-6.78819	0.0723167	8.06615	0.30072	0.767706	0.908798	-6.75018	-0.36168	8.06615	-1.504	0.153091	0.316058	-6.06883
16654769	---	-1.02691	9.30693	-5.38888	7.21035e-05	0.000380233	0.978058	-0.115927	9.30693	-0.608343	0.551951	0.71234	-7.02719	0.22893	9.30693	1.20135	0.248018	0.545843	-6.07228	-0.25527	9.30693	-1.33957	0.200088	0.378902	-6.28727
16654771	---	-1.24952	8.08502	-7.32072	2.34458e-06	1.94922e-05	4.52235	-0.244223	8.08502	-1.43086	0.172725	0.332621	-6.20318	0.130563	8.08502	0.764946	0.456027	0.727474	-6.49547	-0.293033	8.08502	-1.71683	0.10633	0.246611	-5.75902
16654773	---	-1.273	10.1473	-7.35782	2.20617e-06	1.85381e-05	4.58553	-0.235253	10.1473	-1.35975	0.193757	0.360086	-6.29636	0.00617	10.1473	0.0356621	0.972016	0.990369	-6.79697	-0.138783	10.1473	-0.802157	0.434835	0.626819	-6.85187
16654775	---	-1.11324	10.9348	-5.60958	4.75154e-05	0.000263938	1.40756	-0.123327	10.9348	-0.621437	0.543528	0.706595	-7.01886	0.0169533	10.9348	0.085427	0.933038	0.976477	-6.7938	0.00286667	10.9348	0.014445	0.988663	0.993962	-7.18568
16654777	---	-1.1284	8.6668	-7.42024	1.99233e-06	1.69755e-05	4.6914	-0.43464	8.6668	-2.85815	0.0118523	0.0454206	-3.76023	0.100747	8.6668	0.6625	0.51758	0.770356	-6.56991	0.0663933	8.6668	0.436596	0.668548	0.805409	-7.08541
16654781	---	-0.79457	3.93831	-2.32973	0.0340091	0.0809863	-5.17144	0.191583	3.93831	0.561734	0.582493	0.735586	-7.05546	0.245053	3.93831	0.718511	0.483351	0.746395	-6.53045	-0.00732	3.93831	-0.0214627	0.983156	0.990911	-7.18555
16654783	---	-0.904483	8.81353	-3.60187	0.00257019	0.0087845	-2.65606	-0.0302333	8.81353	-0.120397	0.905747	0.948511	-7.21333	0.00979667	8.81353	0.0390127	0.969388	0.989434	-6.79684	-0.39738	8.81353	-1.58246	0.134142	0.289155	-5.958
16654785	---	-1.30308	10.4186	-5.20198	0.000103157	0.000520183	0.609845	-0.14401	10.4186	-0.574898	0.573779	0.729178	-7.04769	-0.197447	10.4186	-0.788222	0.442697	0.718569	-6.47718	-0.16175	10.4186	-0.645718	0.528099	0.703813	-6.96783
16654787	---	-1.3956	7.64499	-4.23658	0.000699699	0.0027998	-1.34537	-0.08584	7.64499	-0.260581	0.797916	0.88385	-7.1851	-0.468527	7.64499	-1.42229	0.175156	0.455873	-5.79875	-0.359603	7.64499	-1.09163	0.29201	0.488309	-6.57798
16654789	---	-1.52104	4.11856	-3.25874	0.00521622	0.0163117	-3.35977	-0.27309	4.11856	-0.58508	0.567086	0.724748	-7.04157	-0.264943	4.11856	-0.567626	0.578584	0.80765	-6.62983	-0.95841	4.11856	-2.05334	0.0576801	0.16045	-5.21552
16654793	---	-1.57773	7.71909	-6.58112	8.19518e-06	5.69478e-05	3.22425	-0.567197	7.71909	-2.36592	0.0316913	0.0968107	-4.69711	-0.08407	7.71909	-0.350678	0.730647	0.892534	-6.73317	-0.44689	7.71909	-1.86409	0.0817563	0.205535	-5.5286
16654795	---	-1.20032	8.09101	-5.35221	7.73248e-05	0.000404749	0.906133	-0.460073	8.09101	-2.05146	0.057884	0.151701	-5.25309	0.04881	8.09101	0.217643	0.830605	0.93529	-6.77274	-0.297353	8.09101	-1.32589	0.204474	0.38464	-6.30456
16654797	---	-1.33513	7.40331	-5.08001	0.000130626	0.000639651	0.367471	-0.400977	7.40331	-1.52566	0.147647	0.298164	-6.07339	-0.07894	7.40331	-0.300356	0.767978	0.90887	-6.75029	-0.253217	7.40331	-0.963456	0.35041	0.547814	-6.70842
16654799	---	-0.95635	5.9773	-1.98703	0.0652646	0.139145	-5.77234	-0.42181	5.9773	-0.876406	0.394461	0.577082	-6.82384	-0.32328	5.9773	-0.671688	0.511871	0.766646	-6.56364	0.0169533	5.9773	0.0352244	0.97236	0.986027	-7.18513
16654801	---	-0.517223	4.26372	-2.2413	0.0403582	0.0938257	-5.33121	-0.25651	4.26372	-1.11154	0.283622	0.466707	-6.59144	-0.176957	4.26372	-0.766813	0.454949	0.726938	-6.49402	-0.0129667	4.26372	-0.0561889	0.955924	0.97725	-7.18412
16654803	---	-1.50852	7.67481	-7.54878	1.61762e-06	1.42083e-05	4.90779	-0.20092	7.67481	-1.00542	0.330445	0.514461	-6.70229	-0.09575	7.67481	-0.479142	0.638663	0.843807	-6.6777	-0.775247	7.67481	-3.87941	0.00145149	0.00958578	-1.65739
16654805	---	-1.5527	7.38807	-7.12819	3.2245e-06	2.56375e-05	4.19155	-0.59947	7.38807	-2.75207	0.0146953	0.0537512	-3.96747	-0.115913	7.38807	-0.532139	0.602328	0.821315	-6.64996	-0.71866	7.38807	-3.29925	0.00479843	0.024326	-2.84441
16654807	---	-1.90121	7.85754	-7.0795	3.49787e-06	2.74779e-05	4.1071	-0.595647	7.85754	-2.21799	0.0422073	0.119841	-4.96367	-0.06138	7.85754	-0.228559	0.822261	0.932392	-6.77019	-0.45343	7.85754	-1.68843	0.111752	0.255439	-5.80201
16654809	---	-1.30803	5.6173	-3.97301	0.00119793	0.00449706	-1.8893	-0.510697	5.6173	-1.5512	0.141441	0.288931	-6.03739	-0.86449	5.6173	-2.62581	0.0189449	0.124546	-3.81286	-1.83806	5.6173	-5.58294	4.99512e-05	0.000665002	1.75305
16654811	---	-1.15577	7.30186	-5.15724	0.000112463	0.000561382	0.521136	-0.50589	7.30186	-2.25737	0.039128	0.113362	-4.89354	-0.116933	7.30186	-0.521776	0.609352	0.826145	-6.65561	-0.411153	7.30186	-1.83464	0.0862242	0.213415	-5.57566
16654813	---	-1.23474	7.59048	-4.78619	0.000232385	0.0010656	-0.222608	-0.24109	7.59048	-0.934533	0.364651	0.548673	-6.77091	0.08456	7.59048	0.327778	0.747554	0.900426	-6.74128	-0.391483	7.59048	-1.5175	0.14968	0.311135	-6.05006
16654815	---	-0.9596	6.46148	-4.93823	0.000172266	0.000814896	0.0837912	-0.174317	6.46148	-0.897057	0.383689	0.566609	-6.80539	-0.50399	6.46148	-2.5936	0.0202056	0.130025	-3.87363	-0.76537	6.46148	-3.9387	0.00128522	0.00870284	-1.53565
16654817	---	-1.04884	5.17173	-3.96783	0.00121071	0.00453656	-1.90001	0.0421067	5.17173	0.159293	0.875537	0.931728	-7.20758	-0.00863	5.17173	-0.032648	0.974381	0.991115	-6.79708	-0.25628	5.17173	-0.969527	0.34747	0.544807	-6.70256
16654819	---	-1.35749	5.43576	-4.4719	0.000434915	0.00184619	-0.862168	-0.308243	5.43576	-1.01543	0.325806	0.510102	-6.69225	-0.54392	5.43576	-1.79181	0.0931072	0.325631	-5.26635	-0.7555	5.43576	-2.4888	0.0248869	0.0854482	-4.43578
16654821	---	-0.881407	5.43642	-1.68709	0.112011	0.214239	-6.25107	-0.0750267	5.43642	-0.143608	0.887698	0.93943	-7.21009	-0.6349	5.43642	-1.21526	0.242823	0.54049	-6.05616	-0.54374	5.43642	-1.04077	0.314269	0.512161	-6.63143
16654823	---	-0.713887	5.5954	-2.28266	0.0372617	0.0875867	-5.25686	-0.481903	5.5954	-1.54089	0.143919	0.292533	-6.05197	-0.734333	5.5954	-2.34804	0.0328171	0.175814	-4.32683	-0.93193	5.5954	-2.97986	0.00924776	0.0402802	-3.48623
16654825	---	-1.07545	5.39133	-4.518	0.000396466	0.00170099	-0.767895	-0.159903	5.39133	-0.671757	0.511829	0.679493	-6.98529	-0.65051	5.39133	-2.7328	0.0152782	0.10905	-3.60912	-0.966123	5.39133	-4.0587	0.00100528	0.00717931	-1.28937
16654835	---	0.697713	7.28448	2.36651	0.0316553	0.0761047	-5.10412	0.465917	7.28448	1.5803	0.134638	0.27916	-5.99583	-0.21287	7.28448	-0.722013	0.481257	0.745171	-6.52788	-0.507893	7.28448	-1.72267	0.105243	0.244987	-5.75011
16654837	---	0.47852	7.92622	2.13418	0.0495266	0.111023	-5.52055	0.314297	7.92622	1.40175	0.181095	0.34391	-6.24176	-0.28975	7.92622	-1.29228	0.215579	0.509365	-5.96415	-0.37588	7.92622	-1.67641	0.114116	0.25905	-5.82005
16654839	---	0.642557	6.57217	2.11734	0.0511322	0.114107	-5.54988	0.238687	6.57217	0.786516	0.443666	0.622043	-6.89961	-0.0731633	6.57217	-0.241087	0.812713	0.929233	-6.7671	-0.10437	6.57217	-0.343918	0.735623	0.849224	-7.12336
16654841	---	0.593247	5.58063	1.76739	0.0972444	0.191604	-6.12786	0.04491	5.58063	0.133795	0.895321	0.943538	-7.21153	-0.275553	5.58063	-0.820925	0.424388	0.706172	-6.45062	-0.341683	5.58063	-1.01794	0.32465	0.522725	-6.6547
16654843	---	0.16688	6.14959	0.540883	0.596433	0.725647	-7.48385	0.126473	6.14959	0.409919	0.687589	0.813153	-7.13243	-0.228837	6.14959	-0.741694	0.469588	0.73663	-6.51324	-0.2001	6.14959	-0.648554	0.526312	0.702575	-6.96594
16654845	---	-0.150243	6.96381	-0.967395	0.348501	0.503412	-7.15508	-0.17385	6.96381	-1.11939	0.280364	0.463504	-6.58286	0.24052	6.96381	1.54867	0.142044	0.409074	-5.6265	0.0028	6.96381	0.0180288	0.985851	0.992242	-7.18562
16654849	---	-0.290887	6.68626	-0.898971	0.382701	0.53824	-7.21929	0.33498	6.68626	1.03524	0.316761	0.50057	-6.67211	-0.369137	6.68626	-1.1408	0.271625	0.571504	-6.14067	-0.0844233	6.68626	-0.260906	0.79767	0.887462	-7.1498
16654851	---	-0.20051	7.39035	-0.635355	0.534654	0.675813	-7.42609	0.43262	7.39035	1.37084	0.190345	0.35599	-6.28207	-0.1516	7.39035	-0.480374	0.637808	0.843356	-6.67709	-0.14872	7.39035	-0.471248	0.644162	0.789064	-7.06896
16654855	---	-0.0209667	6.50983	-0.0648364	0.94915	0.969884	-7.63568	0.03495	6.50983	0.108078	0.915349	0.95372	-7.21483	-0.205503	6.50983	-0.63549	0.534568	0.780914	-6.58786	-0.27964	6.50983	-0.864747	0.400631	0.596572	-6.79902
16654857	---	-0.316357	5.96013	-0.886105	0.389377	0.544551	-7.23089	-0.160277	5.96013	-0.44893	0.659822	0.792832	-7.11488	0.0406333	5.96013	0.113813	0.910877	0.96787	-6.79082	-0.69306	5.96013	-1.94124	0.0710199	0.186184	-5.40315
16654859	---	-1.04017	9.55928	-3.71625	0.00203035	0.00713341	-2.42001	-0.29958	9.55928	-1.07032	0.301192	0.485166	-6.63563	0.116473	9.55928	0.416128	0.683137	0.868154	-6.70701	-0.0636233	9.55928	-0.227309	0.823215	0.904002	-7.15846
16654861	---	-1.06852	5.87722	-3.20576	0.00581747	0.0178932	-3.46748	-0.68027	5.87722	-2.04093	0.0590349	0.154026	-5.27095	0.243743	5.87722	0.731275	0.475744	0.741372	-6.52104	-0.190217	5.87722	-0.570685	0.576561	0.740014	-7.01504
16654863	---	-0.96255	8.78563	-4.59178	0.000342022	0.00149425	-0.617315	-0.52935	8.78563	-2.52523	0.0231532	0.0760548	-4.40141	0.369727	8.78563	1.76376	0.0978741	0.335408	-5.3097	-0.0802133	8.78563	-0.382653	0.70728	0.831115	-7.10857
16654865	---	-1.42948	8.55412	-6.20329	1.5985e-05	0.000102216	2.53256	-0.364313	8.55412	-1.58095	0.134488	0.278961	-5.99489	0.156297	8.55412	0.678256	0.507813	0.764592	-6.55911	-0.200517	8.55412	-0.870151	0.397763	0.593862	-6.79429
16654867	---	-1.31513	8.40221	-4.6648	0.000295669	0.00131483	-0.468699	-0.528193	8.40221	-1.87351	0.0803719	0.192676	-5.54796	0.22011	8.40221	0.780734	0.446958	0.721662	-6.48312	-0.1309	8.40221	-0.464305	0.649016	0.792723	-7.07236
16654869	---	-1.5823	6.66324	-4.64983	0.000304617	0.0013493	-0.499136	-0.1317	6.66324	-0.387022	0.70411	0.823883	-7.142	0.0218333	6.66324	0.0641607	0.949679	0.982676	-6.79547	-0.796393	6.66324	-2.34033	0.0333142	0.106874	-4.70971
16654871	---	-1.18591	8.52574	-5.39681	7.10235e-05	0.000375308	0.993587	-0.560107	8.52574	-2.54893	0.0220878	0.0733649	-4.35674	0.145727	8.52574	0.663171	0.517161	0.770051	-6.56945	-0.361597	8.52574	-1.64555	0.12039	0.268442	-5.86598
16654873	---	-1.00632	7.99431	-4.0248	0.00107744	0.00409849	-1.78229	-0.434407	7.99431	-1.73742	0.102543	0.229989	-5.76215	-0.0299167	7.99431	-0.119653	0.906327	0.965947	-6.79011	-0.416157	7.99431	-1.66443	0.116517	0.262775	-5.83795
16654875	---	-1.60163	7.50199	-5.49848	5.85684e-05	0.000316963	1.19208	-0.183967	7.50199	-0.631567	0.537061	0.701093	-7.0123	0.784257	7.50199	2.69239	0.0165745	0.114425	-3.6864	-0.19262	7.50199	-0.661275	0.518343	0.69633	-6.95735
16654877	---	-0.742547	5.60318	-1.79434	0.0926864	0.184559	-6.08566	-0.405277	5.60318	-0.97934	0.342756	0.527387	-6.72805	0.0467467	5.60318	0.112962	0.91154	0.968298	-6.79093	-0.581413	5.60318	-1.40497	0.180154	0.352844	-6.20271
16654879	---	-1.16498	8.46796	-4.04166	0.00104092	0.0039734	-1.74746	-0.34549	8.46796	-1.19861	0.249051	0.427939	-6.49348	0.260823	8.46796	0.904873	0.379664	0.671172	-6.37797	-0.19612	8.46796	-0.680398	0.506493	0.686	-6.94415
16654881	---	-1.60603	4.83184	-3.98361	0.00117221	0.00441244	-1.8674	-1.14509	4.83184	-2.84031	0.0122899	0.0466367	-3.79526	-0.48881	4.83184	-1.21245	0.243864	0.541262	-6.05942	-0.582357	4.83184	-1.44449	0.168917	0.33775	-6.15011
[truncated: 34,333 more rows]
