# Supplementary material for: Histone Deacetylase Inhibitors (HDACi) Cause the Selective Depletion of Bromodomain Containing Proteins (BCPs)
Source: Mol Cell Proteomics. 2015 Mar 9;14(5):1350–60. doi: 10.1074/mcp.M114.042499 (PMC4424404; doi:10.1074/mcp.M114.042499)
Supplement: Supplemental Data [file supp_M114.042499_mcp.M114.042499-6.xlsx]

## Sheet: HDAC-gene-proteomics.txt
		Proteomics Profiles																								Expression Profiles
		TSA 12h vs Control 12h						NaB 12h vs Control 12h						TSA 48h vs Control 48h						NaB 48h vs Control 48h						TSA 12h vs Control 12h						NaB 12h vs Control 12h						TSA 48h vs Control 48h						NaB 48h vs Control 48h
ID	Affimetrix ID	logFC	AveExpr	t	P.Value	adj.P.Val	B	logFC	AveExpr	t	P.Value	adj.P.Val	B	logFC	AveExpr	t	P.Value	adj.P.Val	B	logFC	AveExpr	t	P.Value	adj.P.Val	B	logFC	AveExpr	t	P.Value	adj.P.Val	B	logFC	AveExpr	t	P.Value	adj.P.Val	B	logFC	AveExpr	t	P.Value	adj.P.Val	B	logFC	AveExpr	t	P.Value	adj.P.Val	B
sp|Q15004|PAF_HUMAN	16810543	NA	NA	NA	NA	NA	NA	2.91997	24.1153	13.5905	3.11e-05	0.0290874	2.91622	-0.0284527	21.8484	-0.0559937	0.957421	0.966978	-6.92814	-1.80079	23.3017	-5.87645	0.000977123	0.011806	-0.488358	-0.07327	9.86126	-0.892805	0.38589	0.541166	-7.22487	0.135467	9.86126	1.65068	0.119327	0.255749	-5.89305	-0.08918	9.86126	-1.08667	0.294129	0.594257	-6.19929	0.0704667	9.86126	0.858646	0.403885	0.599636	-6.80433
sp|P36776|LONM_HUMAN	16867511	-0.885787	26.6468	-2.94965	0.0268544	0.17673	-3.73853	-1.69429	27.8954	-10.1309	4.58e-05	0.0290874	2.7751	-1.31337	25.0612	-3.48568	0.0122641	0.0367367	-3.18129	-1.31207	29.1592	-4.41876	0.00419777	0.0222512	-2.08208	-0.297407	9.40147	-2.73221	0.0152965	0.0411969	-4.41112	-0.34543	9.40147	-3.17339	0.00621799	0.0272372	-3.13208	-0.86426	9.40147	-7.93978	8.69616e-07	0.000114691	6.06869	-0.73349	9.40147	-6.73842	6.24121e-06	0.000133715	3.87866
sp|Q6P0N0|M18BP_HUMAN	16792381	NA	NA	NA	NA	NA	NA	1.80246	24.7505	9.67754	5.98e-05	0.0290874	2.53141	NA	NA	NA	NA	NA	NA	NA	NA	NA	NA	NA	NA	-0.757543	9.13859	-7.21805	2.77715e-06	2.25024e-05	4.34657	-0.50312	9.13859	-4.79385	0.000228893	0.00187699	0.173703	0.25416	9.13859	2.4217	0.0284094	0.160769	-4.1929	-0.200727	9.13859	-1.91257	0.074852	0.193031	-5.45013
sp|Q8NAF0|ZN579_HUMAN	16875796	0.921671	23.4594	3.19921	0.0196661	0.147489	-3.40842	1.66278	23.8644	8.94995	9.41e-05	0.0290874	2.10898	NA	NA	NA	NA	NA	NA	NA	NA	NA	NA	NA	NA	-0.482163	7.42075	-5.34009	7.91367e-05	0.000413034	0.88231	-0.393317	7.42075	-4.35609	0.000549252	0.00382114	-0.71251	-0.0896033	7.42075	-0.992381	0.336561	0.633864	-6.29553	-0.295963	7.42075	-3.27787	0.00501457	0.0251321	-2.88775
sp|Q9NSE4|SYIM_HUMAN	16677616	-0.596251	23.9805	-1.75345	0.132058	0.363586	-5.36412	-2.27752	24.8948	-8.87768	9.86e-05	0.0290874	2.06476	NA	NA	NA	NA	NA	NA	-1.97995	27.0125	-4.12334	0.00584565	0.026695	-2.44324	0.10151	11.1597	1.11469	0.282312	0.432222	-7.00294	-0.00295667	11.1597	-0.0324675	0.974522	0.986641	-7.22046	0.169013	11.1597	1.85596	0.0829694	0.307028	-5.16558	0.03543	11.1597	0.389061	0.702632	0.828524	-7.10598
sp|P40939|ECHA_HUMAN	16895471	-1.12063	26.7798	-3.84605	0.00916788	0.103705	-2.59293	-1.69233	27.79	-8.84163	0.000100936	0.0290874	2.04254	-2.49215	25.4103	-5.15411	0.00187596	0.0108471	-1.14841	-2.29593	29.3389	-8.21814	0.000152343	0.00692298	1.52257	0.197523	11.9784	2.92339	0.010378	0.029541	-4.03506	0.232093	11.9784	3.43503	0.00362639	0.0177192	-2.60098	-0.0776067	11.9784	-1.14859	0.268493	0.56788	-6.13203	0.156247	11.9784	2.31248	0.0351687	0.111371	-4.76022
sp|P52739|ZN131_HUMAN	16984429	NA	NA	NA	NA	NA	NA	3.44381	24.4166	10.599	0.000107788	0.0290874	1.97429	NA	NA	NA	NA	NA	NA	NA	NA	NA	NA	NA	NA	-0.361633	7.86015	-3.75362	0.00187995	0.00666474	-2.34281	-0.300897	7.86015	-3.1232	0.00689375	0.0295073	-3.23311	-0.06962	7.86015	-0.72263	0.480888	0.744909	-6.52743	-0.464587	7.86015	-4.82224	0.00021641	0.00212087	0.261164
sp|P12004|PCNA_HUMAN	16916958	0.800024	27.7906	3.06016	0.0233674	0.162874	-3.59143	1.83978	29.0525	8.51675	0.000125157	0.0295528	1.8374	-0.0544827	27.2155	-0.241469	0.816937	0.866724	-7.0072	-0.430363	29.038	-2.47454	0.0471112	0.101582	-4.67465	-0.147723	11.1335	-1.74947	0.100384	0.196458	-6.15569	-0.41188	11.1335	-4.87785	0.000193952	0.001637	0.341919	0.0778633	11.1335	0.922127	0.370881	0.664242	-6.36225	-0.0922867	11.1335	-1.09294	0.291454	0.487718	-6.57658
sp|Q8TED1|GPX8_HUMAN	16984809	0.777189	26.001	3.83579	0.00927488	0.103705	-2.60538	1.34632	26.4253	8.07673	0.000169435	0.0329169	1.54478	0.254521	22.3444	1.07331	0.322901	0.427847	-6.43233	1.15435	24.0234	3.56316	0.0113582	0.0411463	-3.16406	-1.96072	10.396	-18.8259	6.1027e-12	7.66877e-10	17.7777	-1.02444	10.396	-9.83621	5.55178e-08	2.67077e-06	8.68011	-0.31658	10.396	-3.03966	0.0081825	0.0720501	-3.01129	-0.797357	10.396	-7.65586	1.3621e-06	4.14775e-05	5.4356
sp|Q8NFJ5|RAI3_HUMAN	16748529	-1.73869	23.0475	-3.322	0.0169293	0.137695	-3.24893	-2.3404	24.6995	-9.12832	0.000225073	0.0329169	1.34517	NA	NA	NA	NA	NA	NA	-2.92152	25.1747	-6.29619	0.000673789	0.0104063	-0.0829885	1.08457	12.3264	16.0909	5.94557e-11	3.87052e-09	15.469	1.2593	12.3264	18.6832	6.81942e-12	8.48077e-09	17.5752	0.87218	12.3264	12.9398	1.31517e-09	1.10306e-06	12.3083	0.90698	12.3264	13.4561	7.59348e-10	1.76683e-07	13.0003
sp|P25440|BRD2_HUMAN	17007326	-2.24286	27.2525	-4.3004	0.00557369	0.0818149	-2.05891	-2.91858	27.7216	-7.64785	0.000230787	0.0329169	1.24206	-1.71314	24.5908	-6.87809	0.000394242	0.00551156	0.537962	-2.03772	26.7613	-10.083	4.67e-05	0.0043639	2.76927	-1.14339	8.60081	-13.235	9.58659e-10	3.1561e-08	12.6162	-0.710533	8.60081	-8.22458	5.6008e-07	1.51306e-05	6.3218	-0.02411	8.60081	-0.279079	0.783949	0.91656	-6.75675	-0.323687	8.60081	-3.74674	0.00190676	0.011914	-1.92983
sp|Q6YN16|HSDL2_HUMAN	17088124	-1.05535	23.7911	-2.5989	0.0505803	0.228819	-4.1956	-2.22181	25.2005	-7.6377	0.000232521	0.0329169	1.23468	NA	NA	NA	NA	NA	NA	-2.53418	27.6227	-5.66568	0.00118647	0.0133548	-0.700414	0.245133	10.5435	2.57029	0.0211675	0.0541078	-4.72282	0.19612	10.5435	2.05637	0.0573531	0.15064	-5.24472	0.157993	10.5435	1.65661	0.118109	0.370433	-5.47107	0.31962	10.5435	3.35131	0.00431007	0.0223723	-2.73867
sp|P42704|LPPRC_HUMAN	16897056	-0.714433	27.6269	-2.37233	0.0570287	0.24212	-4.52419	-1.81082	28.8817	-7.58698	0.000241416	0.0329169	1.19762	-2.37756	26.2774	-3.92533	0.00718303	0.0245863	-2.605	-1.54793	30.1978	-4.84159	0.00267151	0.018648	-1.58816	0.0290633	11.597	0.324924	0.749672	0.840047	-7.58198	-0.148917	11.597	-1.66487	0.116429	0.251559	-5.87196	-0.19963	11.597	-2.23183	0.0411001	0.201929	-4.53419	-0.22664	11.597	-2.5338	0.0227623	0.0799029	-4.35136
sp|Q15572|TAF1C_HUMAN	16828772	0.618152	22.1465	1.03321	0.342871	0.575974	-6.2207	2.52575	23.9268	7.54293	0.00024946	0.0329169	1.16522	-1.74477	21.0104	-3.59172	0.0144912	0.0409573	-3.12755	NA	NA	NA	NA	NA	NA	0.00662333	8.44133	0.081352	0.936224	0.962431	-7.6344	0.01585	8.44133	0.19468	0.848224	0.915453	-7.20095	-0.39983	8.44133	-4.91097	0.00018173	0.00510444	0.742979	-0.560647	8.44133	-6.88622	4.84685e-06	0.000109251	4.13734
sp|Q96JP5|ZFP91_HUMAN	16724997	0.22592	24.7431	0.534049	0.613251	0.794049	-6.62629	1.23551	25.577	7.4459	0.000268286	0.0329169	1.09315	1.94376	23.2711	8.89106	9.07e-05	0.00372704	2.09354	0.851251	24.2458	3.57203	0.0112351	0.0409116	-3.15228	-1.34199	10.2513	-16.151	5.63451e-11	3.73545e-09	15.5238	-0.910947	10.2513	-10.9634	1.29491e-08	9.08582e-07	10.1561	0.07097	10.2513	0.854135	0.406302	0.69263	-6.42265	-0.25229	10.2513	-3.03635	0.00823816	0.0368988	-3.37375
sp|Q99714|HCD2_HUMAN	17111251	-0.756135	25.7547	-2.28499	0.0641193	0.250272	-4.64424	-1.73373	27.1137	-7.39501	0.000278809	0.0329169	1.05496	-2.116	24.9032	-4.70992	0.00297298	0.0140827	-1.6486	-1.62009	28.5397	-6.25131	0.00070047	0.0104463	-0.125293	0.0847633	10.4931	1.02913	0.31953	0.473406	-7.09359	-0.04493	10.4931	-0.545507	0.593327	0.744213	-7.06479	-0.253377	10.4931	-3.07631	0.00759021	0.068538	-2.93881	0.13638	10.4931	1.65582	0.118269	0.265441	-5.85075
sp|Q96RP9|EFGM_HUMAN	16947418	NA	NA	NA	NA	NA	NA	-2.14544	23.3536	-8.50522	0.000317754	0.0338977	1.03467	-2.37323	21.8029	-3.55737	0.015046	0.04164	-3.1687	-1.83696	25.7167	-3.02338	0.022535	0.0618487	-3.89919	0.00850333	8.83688	0.0929591	0.927151	0.95698	-7.63333	-0.0913067	8.83688	-0.998171	0.333836	0.518274	-6.70951	-0.0112067	8.83688	-0.122512	0.9041	0.965404	-6.78974	-0.25614	8.83688	-2.80014	0.0133332	0.0531163	-3.84023
sp|O95831|AIFM1_HUMAN	17114051	-0.998208	25.5036	-2.88461	0.0291694	0.183901	-3.82574	-1.28799	27.0595	-7.14986	0.000336625	0.0338977	0.867093	-0.96592	24.4424	-3.14812	0.0188645	0.0487107	-3.64153	-1.57694	28.168	-4.53941	0.00368031	0.0213234	-1.93839	0.0095	10.831	0.133939	0.89521	0.937095	-7.62839	0.05289	10.831	0.745686	0.467243	0.643099	-6.93153	-0.25498	10.831	-3.59491	0.00260737	0.0333812	-1.89817	-0.10847	10.831	-1.5293	0.14675	0.307117	-6.03355
sp|O75362|ZN217_HUMAN	16920454	-2.7728	23.295	-2.77332	0.033648	0.192216	-3.97593	-2.46123	25.1836	-8.26336	0.00036548	0.0338977	0.906047	NA	NA	NA	NA	NA	NA	NA	NA	NA	NA	NA	NA	0.7736	8.33144	10.9889	1.25471e-08	2.45663e-07	9.9562	1.07429	8.33144	15.2601	1.27244e-10	4.5436e-08	14.7606	0.180917	8.33144	2.56989	0.0211844	0.133663	-3.91817	0.473287	8.33144	6.72297	6.40949e-06	0.00013678	3.85144
sp|Q8IY67|RAVR1_HUMAN	16868661	0.384156	25.8756	0.591117	0.576855	0.769805	-6.59105	2.25717	27.9316	6.93482	0.000398876	0.0338977	0.696847	-0.695254	24.6661	-1.59029	0.161008	0.244304	-5.81996	0.427396	27.224	0.975462	0.36605	0.476067	-6.61232	-0.483293	8.84186	-6.17885	1.67022e-05	0.000106125	2.48717	-0.421587	8.84186	-5.38994	7.19589e-05	0.000724916	1.35149	0.0361833	8.84186	0.4626	0.65021	0.850001	-6.68578	-0.22785	8.84186	-2.91304	0.0105993	0.0447405	-3.61858
sp|O75955|FLOT1_HUMAN	17016995	0.0971464	22.7718	0.157231	0.880422	0.939339	-6.77324	-1.47116	23.5454	-6.9343	0.000399042	0.0338977	0.696428	1.212	20.4677	2.59663	0.0463681	0.092952	-4.38712	-1.20845	24.0594	-3.16641	0.0187154	0.0557	-3.70102	-0.208003	10.0685	-2.74755	0.0148302	0.0400877	-4.38126	0.248407	10.0685	3.28124	0.00497989	0.0228295	-2.91397	0.05984	10.0685	0.790435	0.441442	0.717502	-6.47541	0.151567	10.0685	2.00207	0.0634697	0.17225	-5.3021
sp|Q13887|KLF5_HUMAN	16775364	-0.394323	24.1941	-1.46287	0.195763	0.439038	-5.73533	-1.94979	25.4103	-6.87489	0.000418505	0.0338977	0.64847	1.55907	21.6988	6.50484	0.000537736	0.00617442	0.204304	0.897598	23.205	2.01918	0.0976821	0.179686	-5.238	0.255067	9.86504	2.85204	0.0120003	0.0334098	-4.17631	0.50115	9.86504	5.60364	4.80478e-05	0.000525471	1.76378	0.149843	9.86504	1.67548	0.114301	0.364158	-5.44314	0.47355	9.86504	5.29503	8.62624e-05	0.00102709	1.19616
sp|P13804|ETFA_HUMAN	16811906	-1.07543	26.0155	-1.69145	0.143694	0.378086	-5.4453	-3.26919	26.2789	-6.84583	0.000428421	0.0338977	0.624859	-2.24015	25.2758	-3.87772	0.00760057	0.0254242	-2.66605	-2.04837	28.6751	-7.1515	0.000334029	0.00865273	0.678694	0.333857	11.2164	4.82805	0.000213944	0.000989723	-0.138035	0.394207	11.2164	5.7008	4.00675e-05	0.000454842	1.94934	-0.0260867	11.2164	-0.377251	0.711207	0.88242	-6.72308	0.27491	11.2164	3.9756	0.00119161	0.0082281	-1.4599
sp|P42568|AF9_HUMAN	17092767	-1.07792	24.1275	-1.57374	0.168589	0.411128	-5.59669	-1.71979	24.5409	-7.98227	0.000432006	0.0338977	0.750455	NA	NA	NA	NA	NA	NA	-0.192152	22.3448	-0.514627	0.624743	0.710397	-6.97331	0.0823633	9.97808	1.09327	0.291315	0.442296	-7.02623	0.325397	9.97808	4.31922	0.000591766	0.00404973	-0.787753	-0.0678933	9.97808	-0.901196	0.381554	0.672668	-6.38129	0.11081	9.97808	1.47086	0.161744	0.327839	-6.1144
sp|P00403|COX2_HUMAN	17100661	-0.531693	26.9006	-1.87412	0.112015	0.333191	-5.2038	-1.8288	27.6252	-6.78894	0.00044862	0.0338977	0.578357	-1.47644	25.1333	-5.19762	0.00179579	0.0106109	-1.10098	-1.29811	28.7377	-6.15197	0.000763917	0.0109437	-0.219789	0.028	13.826	0.409345	0.688001	0.795548	-7.54931	0.0251567	13.826	0.367777	0.718114	0.832951	-7.14963	-0.0321733	13.826	-0.470357	0.644783	0.847484	-6.68203	0.00404	13.826	0.0590627	0.953672	0.976097	-7.18394
sp|Q13415|ORC1_HUMAN	16687188	-0.737191	25.989	-3.16954	0.0203982	0.150015	-3.44726	-1.36196	26.6883	-6.6474	0.000503783	0.0366018	0.461	-1.34746	23.6951	-2.89719	0.026259	0.0617029	-3.99193	1.66198	24.5733	4.51074	0.00379646	0.0214796	-1.97234	-0.41233	9.57298	-4.53777	0.00038106	0.00164379	-0.727509	-0.35119	9.57298	-3.86491	0.00149536	0.00870265	-1.71937	0.0573767	9.57298	0.631441	0.537141	0.782549	-6.59049	-0.162313	9.57298	-1.78629	0.0940286	0.226544	-5.65187
sp|Q9NXF1|TEX10_HUMAN	17096595	0.263692	28.1022	0.833663	0.437626	0.663038	-6.40762	-1.31134	29.1383	-6.53036	0.000555309	0.0388511	0.362137	0.202605	25.6072	0.501681	0.633111	0.713296	-6.89857	0.865505	26.5955	2.09183	0.0801642	0.154302	-5.21773	-0.505593	10.8288	-7.34206	2.26389e-06	1.89217e-05	4.55872	-0.149527	10.8288	-2.17138	0.0461443	0.128242	-5.04589	0.0572233	10.8288	0.830979	0.418859	0.702154	-6.44226	-0.112677	10.8288	-1.63625	0.122337	0.271326	-5.8797
sp|Q15326|ZMY11_HUMAN	16701691	0.813601	24.3618	2.25698	0.0665835	0.251777	-4.68272	1.51464	24.6329	6.4861	0.000576339	0.0388823	0.324323	2.13252	22.0469	3.7696	0.00865227	0.028242	-2.80593	NA	NA	NA	NA	NA	NA	-1.59586	7.81334	-15.5695	9.54392e-11	5.51922e-09	14.9857	-1.25963	7.81334	-12.2892	2.69952e-09	3.21314e-07	11.7343	-0.23276	7.81334	-2.27085	0.0381229	0.193213	-4.46514	-0.889003	7.81334	-8.67327	2.85696e-07	1.30591e-05	7.0303
sp|P55809|SCOT1_HUMAN	16995809	-0.972205	24.9519	-1.66559	0.14884	0.384757	-5.4789	-1.62925	26.9887	-6.40853	0.000615439	0.0400884	0.257452	-1.65803	25.1637	-4.32016	0.00455585	0.0181227	-2.11196	-0.976019	28.68	-3.27737	0.0162371	0.0509192	-3.54885	-0.31074	10.6153	-5.09787	0.000126171	0.000620618	0.403075	-0.23013	10.6153	-3.77542	0.00179747	0.0100985	-1.90329	-0.362117	10.6153	-5.94074	2.57254e-05	0.00131601	2.69711	-0.515437	10.6153	-8.45604	3.9458e-07	1.65426e-05	6.70102
sp|P08559|ODPA_HUMAN	17101957	-0.968267	24.4337	-2.11844	0.0803087	0.276427	-4.87266	-2.37055	25.2642	-6.35484	0.000644276	0.0405679	0.210728	-1.8574	23.2709	-3.46453	0.0125932	0.0373413	-3.2097	-1.10113	26.6869	-4.77654	0.00285914	0.0189043	-1.6624	0.150873	9.49065	1.97806	0.0663576	0.140941	-5.78735	0.0463233	9.49065	0.607334	0.552602	0.712841	-7.02782	-0.13835	9.49065	-1.81387	0.0895025	0.319437	-5.23194	-0.0530733	9.49065	-0.695832	0.497045	0.678473	-6.93324
sp|Q12931|TRAP1_HUMAN	16823413	-0.39026	26.754	-1.69573	0.142861	0.377799	-5.43974	-1.31342	28.2343	-6.29049	0.000680896	0.0414907	0.154244	-2.25961	25.5923	-3.56685	0.011086	0.0338646	-3.07282	-1.45832	29.2774	-4.5331	0.00370552	0.0213234	-1.94585	-0.120267	11.8919	-1.68547	0.112328	0.214743	-6.25352	-0.100523	11.8919	-1.40878	0.179044	0.341075	-6.2325	-0.202773	11.8919	-2.84176	0.0122536	0.0940159	-3.39891	-0.0972067	11.8919	-1.3623	0.192967	0.369717	-6.25823
sp|P32322|P5CR1_HUMAN	16850025	-0.705001	25.5411	-2.13196	0.0788492	0.275309	-4.85417	-1.14388	26.3535	-6.23167	0.000716456	0.0422933	0.102155	-1.16826	24.0932	-2.32745	0.0572399	0.109282	-4.8021	-1.46074	27.6878	-4.33098	0.00462555	0.0233875	-2.18801	-0.43369	10.3824	-4.97698	0.000159681	0.000762378	0.161523	-0.298677	10.3824	-3.42758	0.00368254	0.0179377	-2.61618	-0.56607	10.3824	-6.49616	9.50734e-06	0.000621163	3.69152	-0.523257	10.3824	-6.00484	2.2884e-05	0.000362296	2.55006
sp|P63010|AP2B1_HUMAN	16833345	-0.785901	22.9863	-0.925478	0.391796	0.625534	-6.32527	-2.00698	24.4491	-6.18919	0.000743459	0.0425574	0.0642555	-0.112955	21.7184	-0.280529	0.789821	0.846835	-6.88391	-2.55032	24.7529	-4.87636	0.00257693	0.0185398	-1.54874	-0.158593	11.7592	-2.11071	0.0517775	0.115226	-5.56139	-0.0484967	11.7592	-0.64544	0.528274	0.694069	-7.00316	0.0128633	11.7592	0.171197	0.866329	0.951058	-6.78223	-0.03628	11.7592	-0.482849	0.63609	0.782875	-7.06319
sp|O75390|CISY_HUMAN	16766001	-0.724334	26.3489	-2.71943	0.0360794	0.199991	-4.04905	-1.53045	27.6598	-6.13517	0.000779486	0.0433073	0.0157289	-1.74818	24.481	-4.42111	0.00407038	0.0168111	-1.98972	-1.49852	28.4324	-3.69988	0.00961562	0.0369576	-2.9839	-0.136917	10.1623	-2.12973	0.0499471	0.111823	-5.52833	-0.228363	10.1623	-3.55217	0.00284772	0.0146572	-2.36144	-0.000363333	10.1623	-0.00565161	0.995564	0.998591	-6.79762	-0.170517	10.1623	-2.65237	0.0179627	0.0667447	-4.12608
sp|Q96GN5|CDA7L_HUMAN	17055697	-0.272103	25.3497	-0.982757	0.365136	0.598837	-6.27069	-1.56941	26.0533	-6.02223	0.000861442	0.0440062	-0.0869785	-0.194952	21.5781	-0.59799	0.570913	0.656935	-6.84044	-0.568511	23.3774	-0.924797	0.389846	0.499457	-6.66077	0.08841	8.9163	0.830156	0.41931	0.573864	-7.27958	0.2862	8.9163	2.68737	0.0167428	0.0593722	-4.09261	-0.352927	8.9163	-3.31392	0.00465546	0.0496596	-2.46483	-0.298923	8.9163	-2.80684	0.0131534	0.0525624	-3.82715
sp|O94826|TOM70_HUMAN	16956773	-0.21069	24.8991	-1.45871	0.196858	0.440092	-5.74044	-2.18217	25.3279	-6.00899	0.000871678	0.0440062	-0.0991299	-3.45811	22.8401	-6.30207	0.000640243	0.0062443	0.0162122	-2.24193	27.3168	-5.39473	0.00153466	0.0152137	-0.981759	0.22495	10.1336	2.87831	0.0113761	0.0319084	-4.12442	0.0751067	10.1336	0.961015	0.351597	0.536415	-6.7458	0.08932	10.1336	1.14288	0.270786	0.57071	-6.13837	-0.16518	10.1336	-2.11353	0.0515017	0.148036	-5.11231
sp|P33993|MCM7_HUMAN	17060412	0.510538	24.2026	1.97773	0.0972516	0.308956	-5.0642	2.05247	24.7856	5.99282	0.000884363	0.0440062	-0.113998	-1.68022	24.2579	-2.06522	0.0826752	0.142395	-5.17368	0.284595	26.3296	0.461137	0.660527	0.741721	-7.00231	-0.73027	11.0111	-9.56026	8.0819e-08	1.13635e-06	8.02224	-0.58971	11.0111	-7.72013	1.22943e-06	2.80807e-05	5.51702	0.0321333	11.0111	0.42067	0.679888	0.866651	-6.70503	-0.271447	11.0111	-3.55362	0.00283922	0.0162509	-2.32581
sp|P17275|JUNB_HUMAN	16858710	0.964653	25.2126	3.25695	0.0183227	0.14381	-3.33316	1.33867	26.1184	5.9715	0.000901415	0.0440062	-0.133658	-0.610185	23.8989	-1.74381	0.129942	0.206251	-5.61684	0.547113	23.8753	0.963737	0.371454	0.48078	-6.6237	0.00543	10.1102	0.0459109	0.96398	0.978984	-7.6368	0.143733	10.1102	1.21527	0.242818	0.420798	-6.47403	0.64549	10.1102	5.45765	6.32732e-05	0.00248466	1.79722	0.579527	10.1102	4.89993	0.000185713	0.00187928	0.416402
sp|P56270|MAZ_HUMAN	16817666	0.734608	25.0022	2.11668	0.0805011	0.276427	-4.87507	2.22762	25.3695	6.78483	0.000937454	0.0440062	0.00547613	0.747205	22.2305	2.29547	0.0598535	0.112809	-4.84766	1.63264	23.8879	5.40867	0.00151415	0.0152137	-0.967041	-1.08022	10.0191	-11.1377	1.04483e-08	2.10512e-07	10.146	-0.726197	10.0191	-7.48754	1.78596e-06	3.8158e-05	5.13456	0.02194	10.0191	0.226215	0.824051	0.933409	-6.77075	-0.30153	10.0191	-3.10896	0.00709828	0.0327952	-3.22845
sp|O43463|SUV91_HUMAN	17103413	NA	NA	NA	NA	NA	NA	1.82759	24.29	6.75057	0.000960049	0.0440062	-0.0179946	2.75903	20.6068	7.91603	0.000177693	0.00423533	1.3874	NA	NA	NA	NA	NA	NA	-1.08825	8.65103	-9.81614	5.70399e-08	8.58332e-07	8.3843	-0.595973	8.65103	-5.37575	7.39305e-05	0.000740348	1.32391	0.195627	8.65103	1.76458	0.0977322	0.335238	-5.30844	-0.364573	8.65103	-3.28849	0.004906	0.0247288	-2.86622
sp|Q86XK2|FBX11_HUMAN	16897349	1.92467	23.0867	3.14083	0.0211354	0.152582	-3.48496	1.42602	23.8567	5.88573	0.000973905	0.0440062	-0.213375	NA	NA	NA	NA	NA	NA	NA	NA	NA	NA	NA	NA	-0.129757	9.5558	-1.45996	0.164678	0.288965	-6.57755	0.01511	9.5558	0.17001	0.867246	0.926956	-7.20571	-0.00887333	9.5558	-0.0998384	0.921779	0.972102	-6.79239	-0.0466333	9.5558	-0.524695	0.60737	0.761758	-7.04121
sp|Q15149|PLEC_HUMAN	17082366	-0.475503	30.2161	-1.45025	0.199105	0.44277	-5.75083	-1.19624	31.1528	-5.87968	0.000979264	0.0440062	-0.219035	-2.12739	27.6961	-5.10035	0.00198066	0.0112515	-1.2074	-1.78042	31.8333	-5.03453	0.00219175	0.0172613	-1.37163	-0.00448	8.7677	-0.04872	0.961777	0.977663	-7.63666	0.00717333	8.7677	0.07801	0.938839	0.966551	-7.21779	0.336907	8.7677	3.66386	0.00226181	0.0303017	-1.75857	0.342853	8.7677	3.72853	0.00197964	0.0122884	-1.96721
sp|P26358|DNMT1_HUMAN	16868576	-0.406532	28.5925	-1.3078	0.240644	0.478478	-5.92124	1.52458	29.4113	5.84779	0.00100807	0.0440062	-0.248958	0.372568	25.8157	1.15661	0.289813	0.395622	-6.3433	0.395514	28.0887	1.01246	0.349403	0.462043	-6.57576	-0.51504	11.0068	-7.30394	2.41013e-06	1.99636e-05	4.49372	-0.42444	11.0068	-6.01912	2.22968e-05	0.000283046	2.54869	0.0455433	11.0068	0.645864	0.528006	0.776396	-6.58105	-0.0805033	11.0068	-1.14164	0.271284	0.465832	-6.52331
sp|P57088|TMM33_HUMAN	16966369	0.172439	26.7695	0.768306	0.472579	0.691837	-6.46212	-1.93467	26.9637	-5.79506	0.00105785	0.0440062	-0.298736	NA	NA	NA	NA	NA	NA	-0.346133	26.3569	-0.857981	0.423009	0.531855	-6.72163	-0.0744933	10.6916	-1.0499	0.310185	0.463184	-7.07216	-0.0998233	10.6916	-1.4069	0.179592	0.341775	-6.23499	-0.00939	10.6916	-0.132342	0.896452	0.963135	-6.78843	-0.06576	10.6916	-0.926814	0.368519	0.565486	-6.74307
sp|Q9H9B4|SFXN1_HUMAN	16992637	0.143246	25.7408	0.88293	0.412558	0.640082	-6.36424	-1.82247	26.2304	-5.78268	0.00106993	0.0440062	-0.310477	-2.46966	23.5657	-2.9019	0.0260945	0.0614056	-3.9853	-1.07881	27.3929	-3.79162	0.00861268	0.0344001	-2.86452	-0.819883	7.36879	-8.22616	5.58732e-07	5.77218e-06	6.01244	-0.30532	7.36879	-3.06338	0.00779427	0.0324859	-3.35308	0.0638433	7.36879	0.640561	0.531355	0.778174	-6.58454	0.23271	7.36879	2.33486	0.0336713	0.107742	-4.71966
sp|Q8N5P1|ZC3H8_HUMAN	16901894	NA	NA	NA	NA	NA	NA	1.54652	24.2682	5.77738	0.00107516	0.0440062	-0.315514	NA	NA	NA	NA	NA	NA	NA	NA	NA	NA	NA	NA	-0.3439	7.0561	-3.7219	0.00200685	0.00705706	-2.40834	-0.594057	7.0561	-6.42925	1.06944e-05	0.000157106	3.30084	-0.25896	7.0561	-2.80263	0.0132662	0.0994817	-3.4747	-1.05407	7.0561	-11.4078	7.5316e-09	8.734e-07	10.713
sp|P49411|EFTU_HUMAN	16825410	-0.635519	28.4788	-3.1649	0.0205154	0.150285	-3.45335	-1.03641	29.2516	-5.7576	0.00109491	0.0440062	-0.334337	-1.96777	26.5719	-4.76014	0.00281835	0.0136614	-1.59058	-1.41666	30.521	-4.37884	0.00438653	0.0227258	-2.1301	-0.15931	11.2245	-1.89234	0.0776675	0.160126	-5.92878	-0.1393	11.2245	-1.65465	0.118509	0.254498	-5.88716	-0.13188	11.2245	-1.56651	0.137824	0.402302	-5.60132	0.0274833	11.2245	0.326456	0.748535	0.857013	-7.12951
sp|P15924|DESP_HUMAN	17004612	-1.96105	24.3955	-1.88986	0.109634	0.328727	-5.18269	-2.77789	24.8987	-5.71836	0.00113533	0.0445677	-0.371833	-2.05498	22.839	-3.22372	0.0171051	0.045623	-3.53724	-3.6405	26.3519	-4.54955	0.00364021	0.0213234	-1.92642	-0.850817	10.8368	-8.22679	5.58192e-07	5.76825e-06	6.01345	-0.267063	10.8368	-2.58231	0.0206661	0.0697477	-4.29353	-0.0365033	10.8368	-0.352961	0.728969	0.892158	-6.73233	-0.0594833	10.8368	-0.575161	0.573605	0.738183	-7.01238
sp|P09622|DLDH_HUMAN	17050300	-1.35241	24.5686	-2.30145	0.0627149	0.248448	-4.62161	-3.07326	26.2787	-6.48813	0.00115607	0.0445677	-0.202142	-3.59119	23.417	-7.98792	0.000168704	0.00423533	1.44231	-1.12845	27.7233	-3.77421	0.00879376	0.0347392	-2.88708	0.384707	9.7542	4.39503	0.000507722	0.00211884	-1.01967	0.365307	9.7542	4.1734	0.0007956	0.00517391	-1.08604	-0.21829	9.7542	-2.49382	0.0246408	0.146763	-4.06002	-0.440607	9.7542	-5.03365	0.000142957	0.00152944	0.682198
sp|Q8NCN4|RN169_HUMAN	16729025	1.09537	23.9945	5.37616	0.00192825	0.0540655	-0.923226	1.13773	25.9085	5.56131	0.00131497	0.0494258	-0.524078	2.40351	22.4064	6.0354	0.000810752	0.00705703	-0.238844	1.67618	23.896	9.79478	5.53e-05	0.00448661	2.59297	-0.81811	9.52118	-9.42674	9.72003e-08	1.32785e-06	7.83044	-0.445133	9.52118	-5.12908	0.000118762	0.00109097	0.840821	-0.03478	9.52118	-0.400755	0.694182	0.873531	-6.71355	-0.423513	9.52118	-4.87997	0.000193146	0.00193872	0.376565
sp|P05783|K1C18_HUMAN	16751554	-0.313268	30.1469	-1.46319	0.195679	0.439038	-5.73494	-0.961073	31.2151	-5.53696	0.00134562	0.0494258	-0.547997	-1.87731	29.0082	-4.49164	0.0037656	0.0159178	-1.90525	-2.6061	32.196	-8.24169	0.000149874	0.00692298	1.54002	0.11678	8.83189	1.09245	0.291661	0.442671	-7.0271	0.755497	8.83189	7.06753	3.56875e-06	6.59698e-05	4.42528	0.0100133	8.83189	0.0936728	0.926594	0.974075	-6.79302	0.499637	8.83189	4.67401	0.000290303	0.00267155	-0.0365969
sp|Q9UJZ1|STML2_HUMAN	17093646	-0.102027	25.1378	-0.297678	0.776379	0.884337	-6.73659	-2.22782	25.2099	-5.52531	0.00136058	0.0494258	-0.559479	-2.46739	22.8591	-6.01904	0.000822793	0.00708565	-0.254788	-1.26069	27.3398	-3.70224	0.00958825	0.0369357	-2.98082	-0.56858	11.0659	-7.52472	1.68168e-06	1.4678e-05	4.86746	-0.39178	11.0659	-5.18491	0.00010661	0.000997895	0.950762	0.01456	11.0659	0.19269	0.849755	0.944186	-6.77812	-0.164423	11.0659	-2.17602	0.0457378	0.13573	-5.00349
sp|O95365|ZBT7A_HUMAN	16867235	0.947407	24.8589	3.88535	0.00877073	0.103705	-2.54544	0.941278	25.674	5.42769	0.00149354	0.049949	-0.656391	-0.216413	22.3055	-0.515526	0.623948	0.703952	-6.89078	0.46856	23.7582	0.716769	0.499767	0.599276	-6.83815	-0.57267	9.22239	-8.206	5.76211e-07	5.92052e-06	5.98042	-0.178563	9.22239	-2.5587	0.0216622	0.0722307	-4.33827	0.14755	9.22239	2.1143	0.0514273	0.231826	-4.73851	0.0844133	9.22239	1.20959	0.244929	0.4342	-6.44576
sp|Q69YN4|VIR_HUMAN	17079248	-0.43977	26.3447	-0.971755	0.370143	0.603815	-6.28135	-1.04182	27.0902	-5.42335	0.00149978	0.049949	-0.660728	0.881907	22.882	1.28673	0.243891	0.34276	-6.19591	0.850827	24.7841	2.75718	0.0320787	0.0779702	-4.27308	0.07403	9.38271	0.646073	0.527875	0.670133	-7.41898	-0.0789433	9.38271	-0.688953	0.501244	0.670774	-6.97326	-0.0625	9.38271	-0.545449	0.593366	0.816063	-6.64256	-0.471783	9.38271	-4.11734	0.000891867	0.00651909	-1.16916
sp|P50213|IDH3A_HUMAN	16803436	-1.15549	24.0327	-2.90426	0.028448	0.183244	-3.79935	-3.20721	25.311	-5.42046	0.00150395	0.049949	-0.663621	NA	NA	NA	NA	NA	NA	-1.51966	26.781	-4.52299	0.00374636	0.0213385	-1.95783	0.50988	7.92891	6.43301	1.06239e-05	7.16036e-05	2.95539	0.31998	7.92891	4.03709	0.00105068	0.00651633	-1.36562	-0.0891	7.92891	-1.12415	0.278405	0.578858	-6.15896	-0.00766333	7.92891	-0.096686	0.92424	0.960749	-7.18084
sp|P55084|ECHB_HUMAN	16877860	-1.83742	25.454	-4.37973	0.005126	0.0791353	-1.96905	-2.78622	25.2493	-6.12815	0.00150694	0.049949	-0.467848	-3.9284	23.4853	-8.14656	0.000150649	0.00410916	1.56182	-2.83126	27.1903	-14.1885	6.14e-06	0.00189948	4.79399	0.874343	10.0081	12.1367	3.2098e-09	8.14076e-08	11.3682	0.6164	10.0081	8.5562	3.39766e-07	1.02886e-05	6.83289	-0.0853333	10.0081	-1.1845	0.25442	0.552052	-6.0916	0.128527	10.0081	1.78407	0.0944016	0.227124	-5.65534
sp|Q9H490|PIGU_HUMAN	16918522	0.282113	23.708	0.422069	0.691328	0.83555	-6.5734	1.82623	24.6493	5.40044	0.00153323	0.049949	-0.683687	NA	NA	NA	NA	NA	NA	0.231989	22.9223	0.274923	0.794039	0.847985	-6.96782	-0.64528	10.1987	-9.64012	7.24371e-08	1.0371e-06	8.13602	-0.58742	10.1987	-8.77573	2.45807e-07	8.00817e-06	7.16362	0.0217533	10.1987	0.324983	0.749628	0.900997	-6.74224	-0.121537	10.1987	-1.81569	0.0892113	0.218648	-5.60568
sp|P00367|DHE3_HUMAN	17106673	-1.53423	24.0435	-3.76487	0.0100536	0.107932	-2.6918	-2.15033	25.4649	-5.39188	0.00154596	0.049949	-0.692292	-2.02449	23.1396	-4.61996	0.00327443	0.0145241	-1.7535	-2.54755	26.6029	-4.16751	0.0055587	0.0262084	-2.3884	-0.0491767	4.9576	-0.44244	0.664407	0.778108	-7.5345	0.0254033	4.9576	0.228552	0.822266	0.898773	-7.19337	0.0227133	4.9576	0.204351	0.840793	0.940226	-6.77569	0.0306933	4.9576	0.276146	0.786158	0.880357	-7.14548
sp|O00712|NFIB_HUMAN	17092490	1.09025	24.3965	4.59819	0.00408947	0.0700837	-1.72672	1.59892	25.5827	5.36223	0.00159095	0.049949	-0.722155	2.42015	22.5843	9.04866	8.19e-05	0.00368177	2.20029	1.62771	22.805	3.11486	0.025293	0.0668938	-3.79921	-1.7033	10.2957	-22.8594	3.51957e-13	1.13982e-10	20.6209	-0.408697	10.2957	-5.48496	6.00855e-05	0.000627929	1.5355	0.229247	10.2957	3.07663	0.00758528	0.0685107	-2.93818	-0.0228367	10.2957	-0.306482	0.7634	0.865998	-7.13617
sp|P51825|AFF1_HUMAN	16968583	-0.509883	23.1778	-0.748426	0.489452	0.70228	-6.36243	-2.04692	24.8095	-5.36064	0.0015934	0.049949	-0.723758	0.381571	21.1702	0.50393	0.634798	0.714203	-6.78374	-0.777026	22.6136	-2.87452	0.0274232	0.0703627	-4.10756	0.0570567	10.7312	0.705273	0.491317	0.638443	-7.37769	0.684057	10.7312	8.45557	3.94858e-07	1.15589e-05	6.67928	-0.359767	10.7312	-4.44705	0.000457203	0.0100666	-0.176546	0.125723	10.7312	1.55406	0.14076	0.298432	-5.9986
sp|P34897|GLYM_HUMAN	16752834	-0.677415	27.3796	-2.12552	0.0795409	0.275663	-4.86298	-1.64372	28.3058	-5.34807	0.00161296	0.049949	-0.736468	-1.80871	25.0775	-4.31311	0.00459205	0.0182219	-2.12055	-1.77888	29.3517	-6.31845	0.000660987	0.0103749	-0.0620969	-0.0962933	8.71571	-0.895279	0.384608	0.539892	-7.22263	0.06103	8.71571	0.567421	0.57872	0.732815	-7.05212	-0.660233	8.71571	-6.13846	1.79619e-05	0.00100251	3.05615	-0.801903	8.71571	-7.45563	1.88087e-06	5.29122e-05	5.10564
sp|P22695|QCR2_HUMAN	16816739	-0.338201	26.4163	-1.1047	0.313229	0.547857	-6.14698	-1.37114	27.4029	-5.30265	0.00168591	0.0513658	-0.782559	-2.47378	24.0139	-3.0802	0.0206134	0.0514223	-3.73576	-1.76346	28.4437	-6.50482	0.000564052	0.00952341	0.110489	-0.03769	12.4729	-0.6259	0.540673	0.680726	-7.43227	-0.06705	12.4729	-1.11347	0.282821	0.465793	-6.58934	-0.09348	12.4729	-1.55238	0.141159	0.407598	-5.62129	-0.01702	12.4729	-0.282643	0.781266	0.87698	-7.14357
sp|Q9H582|ZN644_HUMAN	16689474	2.10839	24.4943	5.33925	0.00199477	0.0540655	-0.95933	1.71892	25.6245	5.26759	0.00174479	0.0523161	-0.818355	1.84555	21.6472	5.22221	0.00175219	0.0104677	-1.07429	NA	NA	NA	NA	NA	NA	-1.00222	9.47147	-9.70164	6.66089e-08	9.70606e-07	8.22317	-0.679713	9.47147	-6.57973	8.21505e-06	0.000127926	3.57101	0.18125	9.47147	1.75453	0.099489	0.337926	-5.32386	-0.337613	9.47147	-3.26815	0.00511606	0.0255343	-2.90746
sp|Q13616|CUL1_HUMAN	17053019	0.399801	23.6985	1.62543	0.157184	0.392016	-5.5307	1.84364	23.9847	5.86316	0.00184637	0.0544967	-0.673683	-1.49674	21.4979	-3.09055	0.020336	0.0510976	-3.72137	NA	NA	NA	NA	NA	NA	-2.23366	10.6286	-25.965	5.3219e-14	3.69105e-11	22.4627	-1.11169	10.6286	-12.9228	1.33961e-09	1.98632e-07	12.4347	-0.0270367	10.6286	-0.314286	0.75758	0.904332	-6.74581	-0.30833	10.6286	-3.58417	0.00266581	0.0154819	-2.26326
sp|P54886|P5CS_HUMAN	16716846	-0.388985	25.1974	-2.09241	0.083198	0.282571	-4.90822	-2.84788	25.1819	-5.1749	0.00191199	0.0550012	-0.913862	-2.18154	23.3279	-3.50908	0.0119109	0.0359771	-3.14992	-1.64237	27.2986	-5.38478	0.00154951	0.0152137	-0.992289	-0.389677	10.2633	-3.63563	0.00239738	0.00827409	-2.58645	-0.282747	10.2633	-2.63798	0.0184884	0.063991	-4.18743	0.0140967	10.2633	0.13152	0.897091	0.963391	-6.78854	-0.208427	10.2633	-1.94459	0.0705838	0.185469	-5.39763
sp|P31327|CPSM_HUMAN	16890347	-0.598389	29.5116	-2.11965	0.0801765	0.276427	-4.871	-1.10523	30.5098	-5.14425	0.00197121	0.0550012	-0.945726	-1.26859	27.9248	-3.34976	0.0145563	0.0409573	-3.3649	-0.843596	31.7147	-2.85106	0.0282927	0.0713353	-4.14058	-0.795347	12.4776	-9.78274	5.96714e-08	8.89644e-07	8.33745	-0.45884	12.4776	-5.64372	4.45724e-05	0.000494769	1.84048	-0.10746	12.4776	-1.32175	0.205815	0.497268	-5.92774	-0.184953	12.4776	-2.27492	0.0378239	0.117693	-4.82791
sp|P24752|THIL_HUMAN	16730819	-0.975846	25.5345	-1.92804	0.10407	0.321028	-5.13134	-2.04229	26.7598	-5.14383	0.00197204	0.0550012	-0.946165	-1.96704	25.1378	-4.84143	0.00258683	0.0130878	-1.49747	-1.33945	28.5052	-3.86199	0.00792185	0.0324719	-2.77378	-0.07159	8.04706	-0.783651	0.445296	0.597188	-7.31784	-0.0973167	8.04706	-1.06526	0.3034	0.487381	-6.64096	-0.0853467	8.04706	-0.934236	0.3648	0.659305	-6.35106	-0.0055	8.04706	-0.060205	0.952777	0.97572	-7.18387
sp|Q6N043|Z280D_HUMAN	16809761	0.762557	21.9714	0.735946	0.490597	0.70228	-6.48778	1.37387	23.6791	5.13561	0.00198828	0.0550012	-0.954736	NA	NA	NA	NA	NA	NA	NA	NA	NA	NA	NA	NA	-1.11141	8.09755	-11.096	1.09959e-08	2.2007e-07	10.093	-0.41638	8.09755	-4.15704	0.000822551	0.0053135	-1.11957	-0.18612	8.09755	-1.85818	0.0826368	0.30635	-5.16205	-0.704487	8.09755	-7.03342	3.779e-06	9.0558e-05	4.39195
sp|Q13501|SQSTM_HUMAN	16993458	NA	NA	NA	NA	NA	NA	2.37577	23.85	5.11544	0.00202878	0.0550012	-0.975808	-1.31582	22.0612	-1.92985	0.100035	0.166024	-5.36262	NA	NA	NA	NA	NA	NA	0.05143	9.41961	0.692816	0.498884	0.645184	-7.38666	-0.40348	9.41961	-5.4353	6.60139e-05	0.000676682	1.43946	-0.0720433	9.41961	-0.970499	0.347002	0.643127	-6.31678	-0.71871	9.41961	-9.68177	6.84351e-08	4.55371e-06	8.48407
sp|Q9Y383|LC7L2_HUMAN	17052207	-0.309406	26.0411	-1.55962	0.17184	0.415867	-5.61458	0.946693	27.0776	5.11083	0.00203816	0.0550012	-0.980632	-1.35691	23.9431	-5.28288	0.00164965	0.0101551	-1.0088	0.905027	25.5491	3.92412	0.00736271	0.0309398	-2.69427	-0.981603	8.12302	-12.9371	1.31912e-09	4.11541e-08	12.287	-0.63122	8.12302	-8.31918	4.84999e-07	1.35593e-05	6.46902	-0.224377	8.12302	-2.95718	0.00968644	0.0803084	-3.17367	-0.561203	8.12302	-7.39639	2.07135e-06	5.68951e-05	5.00698
sp|P49189|AL9A1_HUMAN	16695888	NA	NA	NA	NA	NA	NA	-1.30569	23.355	-5.70475	0.00209197	0.0556582	-0.801089	NA	NA	NA	NA	NA	NA	-0.149529	24.676	-0.36844	0.724871	0.791304	-7.04549	0.09863	9.96149	1.46532	0.163228	0.287078	-6.57024	0.161143	9.96149	2.39407	0.0299926	0.0926415	-4.64548	-0.162103	9.96149	-2.40833	0.0291651	0.16368	-4.21733	-0.249763	9.96149	-3.71068	0.00205378	0.0126407	-2.00385
sp|Q92833|JARD2_HUMAN	17005042	NA	NA	NA	NA	NA	NA	-1.83003	23.0055	-5.63994	0.00220333	0.0573431	-0.854182	NA	NA	NA	NA	NA	NA	NA	NA	NA	NA	NA	NA	1.01001	9.8111	15.5282	9.91438e-11	5.67559e-09	14.9467	0.841743	9.8111	12.9412	1.31317e-09	1.96576e-07	12.4546	0.0678733	9.8111	1.04351	0.31304	0.611842	-6.24428	0.28845	9.8111	4.43473	0.000468686	0.00391186	-0.521039
sp|Q86U86|PB1_HUMAN	16954856	1.88971	26.828	9.4847	9.87e-05	0.0280476	2.11726	1.19663	28.3877	4.99665	0.00228711	0.0573431	-1.10119	1.71418	25.1387	7.18374	0.000308776	0.00502979	0.79962	3.27902	25.9981	12.6543	1.22e-05	0.00255977	4.13007	-0.606323	9.10121	-8.4161	4.18974e-07	4.51592e-06	6.31168	-0.412363	9.10121	-5.72383	3.83862e-05	0.000438934	1.99315	0.0465467	9.10121	0.646093	0.527862	0.776396	-6.5809	-0.56761	9.10121	-7.87874	9.56865e-07	3.19531e-05	5.79652
sp|Q96GM8|TOE1_HUMAN	16664078	0.503305	25.8959	2.30155	0.0627066	0.248448	-4.62148	0.891466	26.8128	4.99497	0.00229101	0.0573431	-1.10297	-1.68371	23.0071	-3.65568	0.00993742	0.0312402	-2.95516	-0.452594	25.7071	-0.952718	0.376589	0.485012	-6.63431	-1.66885	9.81284	-24.5833	1.19904e-13	6.09062e-11	21.6754	-0.852187	9.81284	-12.5533	2.00864e-09	2.66329e-07	12.0302	0.184943	9.81284	2.72434	0.0155414	0.110043	-3.62534	-0.0128567	9.81284	-0.189387	0.852297	0.921587	-7.16681
sp|P83731|RL24_HUMAN	16956952	0.205655	26.8192	1.08012	0.323172	0.558451	-6.1727	0.975879	27.7345	4.99021	0.00230214	0.0573431	-1.10805	0.63813	24.8707	3.23689	0.0168173	0.0450781	-3.51915	-0.487027	26.1716	-1.50466	0.181827	0.28534	-6.01082	-0.0801067	9.26961	-1.31184	0.209058	0.346159	-6.77123	-0.0261167	9.26961	-0.427692	0.674878	0.803867	-7.12463	-0.09608	9.26961	-1.57342	0.136219	0.399962	-5.59151	-0.149853	9.26961	-2.45403	0.0266571	0.0900598	-4.5006
sp|P52815|RM12_HUMAN	16838879	-1.21863	24.2681	-1.35745	0.235352	0.472221	-5.7524	-1.50327	24.887	-4.9881	0.00230708	0.0573431	-1.11029	-1.30493	22.6782	-2.60045	0.039236	0.0827124	-4.41265	-1.54238	25.9397	-3.15479	0.0189978	0.0561217	-3.71703	-0.771433	10.3199	-10.5389	2.20876e-08	3.8934e-07	9.36949	-0.523973	10.3199	-7.15826	3.06696e-06	5.8679e-05	4.58055	-0.0594333	10.3199	-0.811948	0.429365	0.710095	-6.45801	-0.03419	10.3199	-0.467086	0.647069	0.79123	-7.071
sp|O60244|MED14_HUMAN	17110193	0.0190709	26.8276	0.0860216	0.934357	0.968175	-6.78325	-0.83377	27.7181	-4.92872	0.00245143	0.0600804	-1.17386	-0.416145	23.7566	-1.27393	0.248107	0.347178	-6.21081	0.36546	25.0304	0.675792	0.523708	0.620897	-6.86868	0.213393	10.3832	3.44569	0.00354746	0.0116565	-2.97742	0.312377	10.3832	5.04399	0.000140106	0.00124457	0.672585	0.06893	10.3832	1.11302	0.283006	0.583402	-6.17105	0.299487	10.3832	4.83585	0.000210675	0.00207596	0.288408
sp|P07954|FUMH_HUMAN	16701077	-1.11105	25.8028	-3.65595	0.0113961	0.112339	-2.82607	-1.71695	26.793	-4.91199	0.00249389	0.0600804	-1.19186	-2.92283	24.4034	-4.18884	0.00528692	0.0204773	-2.2733	-2.1399	28.5008	-7.74939	0.000212723	0.00741784	1.16502	0.247457	10.7006	3.92598	0.00131918	0.00488966	-1.98653	0.131793	10.7006	2.09094	0.0537456	0.143527	-5.18557	-0.0889833	10.7006	-1.41175	0.178184	0.460396	-5.81261	0.0879133	10.7006	1.39477	0.183151	0.35668	-6.2161
sp|Q9HCU9|BRMS1_HUMAN	16740752	-0.0879245	23.5894	-0.225103	0.829661	0.911116	-6.7583	-1.26882	24.109	-5.47347	0.00252261	0.0600804	-0.993194	0.391504	21.3222	0.970407	0.367965	0.469822	-6.53589	-0.307996	22.538	-0.916313	0.393944	0.502325	-6.66869	0.541413	9.56773	6.41462	1.09742e-05	7.35795e-05	2.92181	-0.205173	9.56773	-2.43088	0.0279011	0.0878227	-4.57756	0.0111533	9.56773	0.132144	0.896605	0.963186	-6.78845	0.00245	9.56773	0.0290274	0.977221	0.988519	-7.18534
sp|Q96S66|CLCC1_HUMAN	16690473	0.416703	23.0638	1.83521	0.118123	0.343163	-5.25579	1.71948	23.6112	4.89251	0.00254443	0.0600804	-1.21288	2.49991	21.5947	6.94363	0.000373846	0.00547196	0.594925	0.497048	22.6985	2.08746	0.0806553	0.154999	-5.22387	-0.47317	10.4557	-5.79393	3.3705e-05	0.000195902	1.76175	-0.49681	10.4557	-6.0834	1.98409e-05	0.00025675	2.6681	-0.04445	10.4557	-0.544287	0.594146	0.816325	-6.64321	-0.513643	10.4557	-6.28953	1.37004e-05	0.000244607	3.07446
sp|Q92793|CBP_HUMAN	16823433	1.11705	22.7921	1.79683	0.124473	0.349646	-5.3068	2.9845	24.3496	5.4201	0.00263619	0.0609033	-1.03858	1.21142	21.0377	5.55474	0.00126626	0.00861375	-0.721765	NA	NA	NA	NA	NA	NA	-0.941317	10.4629	-12.7183	1.67424e-09	4.94525e-08	12.0409	-0.43026	10.4629	-5.81331	3.25186e-05	0.000385277	2.16272	0.0375867	10.4629	0.50784	0.618861	0.831628	-6.66303	-0.58615	10.4629	-7.91957	8.97531e-07	3.03939e-05	5.86193
sp|P33992|MCM5_HUMAN	16929573	0.585604	24.1163	1.28974	0.246437	0.485083	-5.94219	1.93901	25.7555	4.84753	0.00266557	0.0609033	-1.26165	-1.63009	24.4633	-1.87551	0.107989	0.176243	-5.43762	0.646489	25.9427	1.19471	0.276144	0.388822	-6.38223	-0.615733	10.2664	-6.6569	7.18436e-06	5.08545e-05	3.36066	-0.368793	10.2664	-3.98715	0.00116375	0.00706538	-1.46819	-0.0264533	10.2664	-0.285996	0.778746	0.913708	-6.7547	-0.0140633	10.2664	-0.152043	0.881154	0.937595	-7.17355
sp|P09601|HMOX1_HUMAN	16929562	-0.661673	25.0499	-1.24843	0.260158	0.501006	-5.98951	-1.36083	26.8118	-4.84376	0.002676	0.0609033	-1.26575	-2.23525	20.984	-4.16965	0.00540434	0.0207337	-2.2971	-3.29792	24.0129	-7.38366	0.000279345	0.00806193	0.87176	0.277513	8.45313	2.98927	0.00907155	0.0263122	-3.90377	0.751877	8.45313	8.09893	6.79221e-07	1.75474e-05	6.12446	-0.28103	8.45313	-3.02715	0.00839489	0.0733056	-3.03599	1.21526	8.45313	13.0903	1.11849e-09	2.34526e-07	12.6169
sp|Q9NQ29|LUC7L_HUMAN	16822356	-1.28934	24.6991	-3.46799	0.0142093	0.127	-3.06204	0.958811	25.074	4.82962	0.00271558	0.0610682	-1.28115	-0.85023	21.2345	-3.91698	0.0102453	0.0318309	-2.74694	-0.0206073	24.6205	-0.0859569	0.934225	0.957518	-7.11875	0.356987	9.62638	2.77521	0.0140235	0.0382137	-4.32724	0.302137	9.62638	2.34881	0.0327681	0.0992009	-4.72837	-0.0940267	9.62638	-0.730963	0.475929	0.741378	-6.52127	-0.332863	9.62638	-2.58768	0.020446	0.073518	-4.24948
sp|O95239|KIF4A_HUMAN	17104484	-1.58254	26.3273	-7.93178	0.000259546	0.030302	1.16351	0.846221	26.8952	4.78068	0.00285779	0.0633928	-1.3347	-1.13026	23.3101	-2.92799	0.0252027	0.0597411	-3.94861	0.633958	24.8434	1.5779	0.164362	0.262729	-5.91696	-0.58268	9.54241	-5.83154	3.14422e-05	0.000184235	1.83347	-0.688657	9.54241	-6.89217	4.79804e-06	8.37568e-05	4.12198	0.781053	9.54241	7.81689	1.0547e-06	0.000133466	5.87785	0.0446867	9.54241	0.44723	0.661021	0.800689	-7.08049
sp|O60220|TIM8A_HUMAN	17112729	NA	NA	NA	NA	NA	NA	-1.3807	24.1264	-4.76158	0.00291556	0.0633928	-1.35571	NA	NA	NA	NA	NA	NA	-0.712457	24.41	-1.91753	0.102337	0.184725	-5.46087	-0.38182	9.25964	-4.43605	0.000467439	0.00196849	-0.935574	-0.0698333	9.25964	-0.811336	0.429706	0.60934	-6.87944	0.0978	9.25964	1.13626	0.273462	0.57344	-6.14568	-0.145727	9.25964	-1.69308	0.110848	0.254107	-5.795
sp|P30084|ECHM_HUMAN	16719892	-0.762225	27.0714	-2.64362	0.0398254	0.212329	-4.15229	-2.00988	27.8263	-4.76025	0.00291962	0.0633928	-1.35717	-3.42638	25.1767	-5.72477	0.00107816	0.00809106	-0.547421	-1.71222	29.5354	-4.87576	0.00257851	0.0185398	-1.54941	0.259923	11.4796	3.84968	0.00154291	0.00560939	-2.14427	0.08144	11.4796	1.20619	0.246198	0.424779	-6.48465	-0.205207	11.4796	-3.03928	0.00818889	0.0720675	-3.01205	0.173413	11.4796	2.56839	0.0212479	0.0757893	-4.28604
sp|P43304|GPDM_HUMAN	16886677	0.216208	23.9681	1.04859	0.336305	0.569038	-6.20512	-1.60787	24.3056	-4.73904	0.00298541	0.0640846	-1.38057	-1.98437	22.0984	-3.3481	0.0189927	0.0488148	-3.42341	-1.3258	26.5091	-4.53344	0.00370417	0.0213234	-1.94545	-0.993227	9.39842	-11.0592	1.1504e-08	2.28339e-07	10.0462	-0.4755	9.39842	-5.29453	8.63442e-05	0.00084026	1.16563	-0.0341967	9.39842	-0.380768	0.708649	0.881195	-6.72168	0.0928967	9.39842	1.03437	0.317153	0.51515	-6.638
sp|P43897|EFTS_HUMAN	16753202	-1.0204	23.8147	-6.03693	0.00107942	0.0496808	-0.308768	-2.21011	25.2481	-5.23897	0.0030687	0.0645338	-1.19564	-2.81076	23.1656	-6.75461	0.000436222	0.00564994	0.429341	-1.51595	26.9969	-5.1537	0.00194435	0.0164953	-1.2406	0.0859533	9.09907	1.24599	0.231648	0.373945	-6.85206	-0.212387	9.09907	-3.07878	0.00755193	0.0316993	-3.32225	0.0425633	9.09907	0.617002	0.546373	0.787695	-6.59974	0.07908	9.09907	1.14635	0.269392	0.463531	-6.51806
sp|Q9NQS7|INCE_HUMAN	16725806	0.785394	26.2837	3.30266	0.0173309	0.138945	-3.27391	1.02869	27.6998	4.71109	0.00307466	0.0645338	-1.4115	1.97089	23.8266	4.72791	0.00291653	0.0140088	-1.62778	1.61651	24.2413	4.67931	0.00316794	0.0198742	-1.77454	-0.375873	9.40914	-4.07621	0.000969951	0.00373492	-1.67609	-0.363007	9.40914	-3.93668	0.00129055	0.00769696	-1.57187	0.534503	9.40914	5.7965	3.35453e-05	0.00159395	2.43174	0.11187	9.40914	1.21319	0.24359	0.432527	-6.44154
sp|Q9H0H5|RGAP1_HUMAN	16764500	0.91195	25.9197	3.83878	0.00924354	0.103705	-2.60175	0.927882	26.9834	4.63922	0.00331831	0.067734	-1.49162	-0.0654629	23.1811	-0.105216	0.919508	0.93882	-7.03425	-0.0195575	24.1554	-0.0274207	0.978991	0.988515	-7.12258	-0.383437	6.18953	-2.53249	0.0228217	0.0576874	-4.79454	-0.139053	6.18953	-0.918408	0.372762	0.556489	-6.7859	0.456193	6.18953	3.01303	0.00864115	0.0744535	-3.06384	0.23498	6.18953	1.55198	0.141255	0.299196	-6.00155
sp|Q14498|RBM39_HUMAN	16918859	0.248934	29.513	1.2204	0.26985	0.510482	-6.02113	0.798005	30.6547	4.63853	0.00332076	0.067734	-1.49239	-0.178768	26.9045	-0.665927	0.529309	0.624145	-6.794	-0.00969431	29.3492	-0.0566968	0.95658	0.974094	-7.12116	-1.15927	10.2052	-11.5382	6.44565e-09	1.4279e-07	10.6466	-0.356323	10.2052	-3.54647	0.00288139	0.0147925	-2.3731	0.10659	10.2052	1.06089	0.305322	0.60493	-6.22635	-0.200657	10.2052	-1.99713	0.0640543	0.173354	-5.31037
sp|P53350|PLK1_HUMAN	16817017	1.95237	23.3714	8.79424	0.000148912	0.0280476	1.71702	2.30153	24.1348	4.6346	0.00333471	0.067734	-1.4968	NA	NA	NA	NA	NA	NA	NA	NA	NA	NA	NA	NA	-1.02931	12.0612	-9.64238	7.22138e-08	1.03472e-06	8.13922	-0.677453	12.0612	-6.34628	1.23851e-05	0.000176619	3.15053	0.41036	12.0612	3.84419	0.00156041	0.0238156	-1.39307	-0.253513	12.0612	-2.37487	0.0311416	0.101677	-4.64665
sp|O75448|MED24_HUMAN	16844248	0.159486	25.3701	0.676344	0.524999	0.728062	-6.53261	-1.32807	25.9329	-4.61489	0.00340565	0.068243	-1.51892	-1.20959	22.8411	-2.77655	0.0308763	0.0701105	-4.16233	0.678103	24.2957	1.39336	0.211691	0.319479	-6.14941	-0.60134	9.21909	-6.83165	5.31928e-06	3.90872e-05	3.67226	-0.638427	9.21909	-7.25298	2.62129e-06	5.17727e-05	4.74144	0.0762433	9.21909	0.866178	0.39987	0.68758	-6.41225	-0.191533	9.21909	-2.17595	0.0457432	0.135735	-5.0036
sp|Q15904|VAS1_HUMAN	17108354	-0.389015	23.0388	-1.36397	0.233435	0.470395	-5.74483	1.60756	23.393	5.09766	0.00346413	0.068243	-1.32149	NA	NA	NA	NA	NA	NA	NA	NA	NA	NA	NA	NA	0.213123	11.1345	3.18842	0.00602879	0.0184402	-3.50267	0.0852667	11.1345	1.27563	0.221255	0.394383	-6.40176	-0.258043	11.1345	-3.86044	0.00150917	0.0232767	-1.36013	-0.116043	11.1345	-1.73606	0.102791	0.240928	-5.72964
sp|Q9NZI8|IF2B1_HUMAN	16835517	0.10921	22.1975	0.700538	0.51629	0.720082	-6.39958	-1.92588	23.9653	-4.59791	0.00346815	0.068243	-1.53804	NA	NA	NA	NA	NA	NA	-1.07038	25.694	-3.86889	0.0078574	0.0323749	-2.76491	-2.62399	9.47336	-38.3657	1.54299e-16	1.55776e-12	27.8509	-1.13606	9.47336	-16.6104	3.76014e-11	2.0863e-08	15.945	0.19606	9.47336	2.86662	0.0116499	0.0910017	-3.35061	-0.09523	9.47336	-1.39237	0.183863	0.357719	-6.21924
sp|P49207|RL34_HUMAN	16969624	0.333397	27.5474	2.38763	0.0558735	0.241871	-4.50315	0.964553	28.3006	4.57227	0.00356497	0.0685858	-1.56699	0.5889	24.6947	2.62582	0.0378967	0.0808363	-4.3765	0.556805	26.5132	1.8964	0.105413	0.187982	-5.49004	-0.737947	8.37506	-7.00844	3.94123e-06	3.03006e-05	3.98327	-0.115763	8.37506	-1.09943	0.288704	0.472784	-6.60457	0.06631	8.37506	0.62976	0.538211	0.783064	-6.59158	-0.05083	8.37506	-0.482743	0.636163	0.782938	-7.06324
sp|O75150|BRE1B_HUMAN	16818034	-0.267953	25.1175	-0.718859	0.5003	0.707464	-6.50095	1.19401	26.1643	4.57058	0.00357143	0.0685858	-1.56889	-2.30174	23.8099	-7.90978	0.0001785	0.00423533	1.38261	0.0289663	25.0716	0.0572201	0.95618	0.974094	-7.12113	0.44984	9.40086	5.31644	8.2796e-05	0.000429955	0.835822	-0.0729633	9.40086	-0.862319	0.401924	0.583854	-6.83621	0.29074	9.40086	3.43612	0.00361825	0.0419724	-2.21899	0.10057	9.40086	1.18859	0.252856	0.444213	-6.47013
sp|P54132|BLM_HUMAN	16804902	-0.099643	25.6788	-0.237703	0.820329	0.905315	-6.75496	-0.946457	26.6335	-4.55778	0.00362103	0.0685858	-1.5834	1.12104	22.7798	3.20417	0.0175423	0.046559	-3.56415	-0.865901	23.9801	-1.70909	0.136981	0.228221	-5.74437	0.61717	9.02508	5.02596	0.000145117	0.000700996	0.259567	0.287257	9.02508	2.33929	0.0333817	0.100502	-4.74571	0.333993	9.02508	2.71989	0.0156813	0.110545	-3.63385	0.41078	9.02508	3.34521	0.00436461	0.0225936	-2.75107
sp|P38117|ETFB_HUMAN	16874811	-2.16808	24.7169	-3.75854	0.0101267	0.107938	-2.69956	-2.46012	26.1014	-5.02802	0.00368066	0.0685858	-1.38461	-2.77781	24.0853	-4.06407	0.00610457	0.022462	-2.42904	-1.79767	28.1647	-6.82334	0.000433614	0.00912962	0.396124	-0.0192133	8.75547	-0.1929	0.849593	0.907278	-7.61816	-0.0255667	8.75547	-0.256687	0.800866	0.885812	-7.18616	-0.123547	8.75547	-1.2404	0.233651	0.530016	-6.02663	0.21685	8.75547	2.17715	0.0456389	0.135593	-5.0015
sp|O43913|ORC5_HUMAN	17061374	-1.29067	24.2007	-3.47075	0.0141628	0.127	-3.05853	-2.47189	24.4668	-5.02358	0.00369499	0.0685858	-1.38865	-1.4756	21.876	-4.48224	0.00380467	0.0159994	-1.91646	0.0373182	23.3376	0.0893254	0.931656	0.95592	-7.11841	0.23049	10.2756	3.10221	0.0071973	0.0215019	-3.677	0.0128567	10.2756	0.173041	0.864905	0.92554	-7.20516	0.10067	10.2756	1.35494	0.19525	0.483334	-5.88597	-0.218947	10.2756	-2.94685	0.00989287	0.0424161	-3.55171
sp|Q16836|HCDH_HUMAN	16969591	-0.509666	23.7236	-1.92389	0.104661	0.321028	-5.13693	-1.70494	25.8515	-5.02098	0.00370342	0.0685858	-1.39103	NA	NA	NA	NA	NA	NA	-2.00915	27.3291	-3.18939	0.01817	0.0550703	-3.66938	-0.0635967	9.22082	-0.851631	0.407648	0.562749	-7.26123	0.0827533	9.22082	1.10816	0.285035	0.468348	-6.59512	-0.0823367	9.22082	-1.10258	0.287376	0.587673	-6.18231	0.136667	9.22082	1.83012	0.0869279	0.214717	-5.58284
sp|O95782|AP2A1_HUMAN	16864304	-0.488674	22.9992	-0.810127	0.456381	0.679298	-6.31174	-1.69029	24.6573	-4.51837	0.00377853	0.0692975	-1.62818	0.226855	22.2317	0.534533	0.611487	0.694646	-6.87978	-2.31339	25.8956	-3.63135	0.0104491	0.038896	-3.07387	0.866253	10.4674	10.7142	1.7682e-08	3.26115e-07	9.60035	0.711817	10.4674	8.80404	2.35853e-07	7.77517e-06	7.20584	-0.0342867	10.4674	-0.424072	0.677459	0.865271	-6.70353	0.535967	10.4674	6.62906	7.53969e-06	0.000155382	3.68531
sp|O95573|ACSL3_HUMAN	16891575	-0.448412	27.6823	-2.89298	0.0288594	0.183901	-3.81449	-0.801897	28.4541	-4.50933	0.00381577	0.0693075	-1.6385	-0.400761	25.8722	-2.01067	0.0892737	0.150891	-5.25013	-0.739586	27.7956	-3.28915	0.0159959	0.0502463	-3.53279	0.94352	10.5249	11.3054	8.52022e-09	1.78964e-07	10.3575	0.786743	10.5249	9.42692	9.71758e-08	3.96453e-06	8.11031	-0.244143	10.5249	-2.92537	0.010336	0.0838246	-3.23598	0.129357	10.5249	1.54998	0.141732	0.299816	-6.00439
sp|Q16718|NDUA5_HUMAN	17062428	NA	NA	NA	NA	NA	NA	-1.53996	23.6825	-4.97352	0.00386113	0.0694636	-1.43451	NA	NA	NA	NA	NA	NA	-2.66843	24.7207	-5.90016	0.000956323	0.011806	-0.464867	-0.10853	7.85637	-0.995868	0.334918	0.489259	-7.12714	-0.0155967	7.85637	-0.143114	0.888081	0.939694	-7.21016	-0.0505833	7.85637	-0.464151	0.649123	0.849381	-6.68504	-0.411823	7.85637	-3.77888	0.00178473	0.0112943	-1.86385
sp|P10809|CH60_HUMAN	16906962	-0.630427	30.4568	-3.6344	0.0116849	0.113684	-2.85286	-1.07998	31.4367	-4.46468	0.0040057	0.0710663	-1.6896	-1.78344	28.6693	-4.22444	0.00507654	0.0199488	-2.2293	-0.879483	32.313	-2.91	0.0261624	0.0678644	-4.05772	-0.39964	11.5228	-5.4284	6.6884e-05	0.00035604	1.05539	-0.348687	11.5228	-4.73629	0.000256521	0.00205953	0.0580613	0.0187533	11.5228	0.254731	0.802348	0.924868	-6.76356	-0.29827	11.5228	-4.05147	0.00102025	0.00727182	-1.30421
sp|Q53HL2|BOREA_HUMAN	16662648	0.642763	26.2263	2.57037	0.0438436	0.216666	-4.25239	0.935797	27.4019	4.44645	0.00408629	0.0710663	-1.71057	-0.205116	22.9027	-0.619199	0.557717	0.646345	-6.82642	1.68892	24.369	6.87084	0.000417286	0.00908415	0.437746	-0.338777	10.4188	-2.62783	0.0188686	0.0491261	-4.61287	-0.49621	10.4188	-3.84901	0.00154503	0.00892115	-1.75205	0.56908	10.4188	4.41425	0.000488425	0.0105514	-0.242249	-0.20026	10.4188	-1.55338	0.140921	0.298681	-5.99956
sp|Q9UKK6|NXT1_HUMAN	16912052	NA	NA	NA	NA	NA	NA	-1.12156	24.1272	-4.4349	0.0041383	0.0710663	-1.72388	NA	NA	NA	NA	NA	NA	NA	NA	NA	NA	NA	NA	-0.630123	8.08667	-5.56557	5.16098e-05	0.000283736	1.32237	-0.39356	8.08667	-3.47612	0.00333158	0.0166026	-2.51705	-0.23798	8.08667	-2.10196	0.0526405	0.234918	-4.75962	-0.497703	8.08667	-4.39597	0.000506765	0.00416131	-0.599896
sp|P36957|ODO2_HUMAN	16786524	-1.33213	22.83	-3.11287	0.0387958	0.21067	-3.66436	-2.37756	23.8117	-4.43222	0.00415044	0.0710663	-1.72696	-2.81747	22.9322	-5.44282	0.00246374	0.0127031	-1.18018	-1.48024	26.1919	-5.35624	0.00159298	0.0152137	-1.02255	0.561987	9.10956	8.92517	1.97825e-07	2.42013e-06	7.0918	0.40436	9.10956	6.42183	1.08354e-05	0.000158918	3.28743	0.104167	9.10956	1.65432	0.118578	0.371294	-5.47444	-0.131823	9.10956	-2.09355	0.0534824	0.151945	-5.14676
sp|Q6UB99|ANR11_HUMAN	16829302	NA	NA	NA	NA	NA	NA	1.06421	23.6583	4.4247	0.0041848	0.0710663	-1.73564	NA	NA	NA	NA	NA	NA	NA	NA	NA	NA	NA	NA	-0.442797	9.13628	-6.00764	2.27676e-05	0.000138866	2.16688	-0.02411	9.13628	-0.327112	0.748048	0.851669	-7.16449	-0.2044	9.13628	-2.77319	0.0140809	0.103575	-3.5315	-0.29219	9.13628	-3.96428	0.00121955	0.00836976	-1.48312
sp|Q8WY36|BBX_HUMAN	16943603	1.06336	23.3659	5.6317	0.00153159	0.0539238	-0.678565	2.31737	24.5116	4.87886	0.0041996	0.0710663	-1.52226	1.61224	21.1938	3.331	0.0193636	0.0493618	-3.44451	-0.557699	22.845	-1.93795	0.108541	0.191286	-5.34559	-0.995217	8.74397	-13.2332	9.60494e-10	3.15772e-08	12.6143	-0.327757	8.74397	-4.3581	0.000547022	0.00380856	-0.708403	-0.0708033	8.74397	-0.941454	0.361207	0.656335	-6.34433	-0.17168	8.74397	-2.28279	0.0372527	0.116383	-4.81378
sp|Q9UPN6|SCAF8_HUMAN	17013920	NA	NA	NA	NA	NA	NA	2.20943	24.1375	4.41846	0.00421357	0.0710663	-1.74285	-0.552034	21.728	-0.797456	0.454473	0.552307	-6.69206	1.74158	22.3985	3.13931	0.0193813	0.0567339	-3.7384	-0.67911	6.84537	-9.06856	1.60997e-07	2.04162e-06	7.30594	-0.397783	6.84537	-5.31184	8.35296e-05	0.000817946	1.19941	0.0751367	6.84537	1.00334	0.331414	0.629033	-6.28473	-0.16308	6.84537	-2.1777	0.0455908	0.135473	-5.00053
sp|Q5H9F3|BCORL_HUMAN	17106913	-2.21687	23.8391	-5.56592	0.00299272	0.0621157	-1.14501	-1.21787	23.7754	-4.36893	0.00444987	0.0743877	-1.8003	NA	NA	NA	NA	NA	NA	NA	NA	NA	NA	NA	NA	1.14059	8.27296	13.3905	8.13422e-10	2.78611e-08	12.7856	0.55707	8.27296	6.53999	8.80504e-06	0.000135187	3.49996	0.35082	8.27296	4.11862	0.000889544	0.0159134	-0.83742	0.878747	8.27296	10.3165	2.94179e-08	2.49051e-06	9.3395
sp|Q7L0Y3|MRRP1_HUMAN	16943404	-0.601664	23.9074	-1.46823	0.19436	0.439038	-5.72873	-1.90732	24.957	-4.35103	0.00453886	0.0752096	-1.82114	NA	NA	NA	NA	NA	NA	-2.03049	26.8657	-5.47432	0.00142161	0.0148523	-0.898077	-0.370247	9.54276	-3.99415	0.00114717	0.00432951	-1.84561	-0.0724433	9.54276	-0.781505	0.446518	0.624367	-6.90361	0.2422	9.54276	2.61281	0.0194445	0.126549	-3.83742	0.51292	9.54276	5.53329	5.48443e-05	0.000713035	1.65773
sp|O43837|IDH3B_HUMAN	16916574	NA	NA	NA	NA	NA	NA	-1.66551	24.3208	-4.31121	0.00474415	0.0779278	-1.86773	NA	NA	NA	NA	NA	NA	-1.93646	25.6104	-3.40202	0.0138725	0.0461847	-3.3797	-0.432747	9.53536	-5.31735	8.26523e-05	0.000429271	0.837608	-0.514487	9.53536	-6.32173	1.29371e-05	0.0001829	3.10588	-0.0914667	9.53536	-1.12389	0.278511	0.578933	-6.15924	-0.297723	9.53536	-3.65826	0.00228807	0.0137647	-2.11139
sp|P49327|FAS_HUMAN	16850107	0.810327	23.1625	0.60694	0.566997	0.76473	-6.58072	1.83248	24.6892	4.30294	0.00478808	0.0779713	-1.87744	0.0512465	22.322	0.111473	0.914743	0.935999	-7.03347	1.99769	25.3938	1.53087	0.175386	0.277768	-5.97746	-0.367487	10.7899	-3.49477	0.0032058	0.0106609	-2.8766	0.1061	10.7899	1.009	0.32878	0.512888	-6.69871	-0.155413	10.7899	-1.47797	0.159855	0.434415	-5.7242	0.806267	10.7899	7.66753	1.33694e-06	4.09658e-05	5.45466
sp|Q69YH5|CDCA2_HUMAN	17067102	-1.23395	26.0559	-2.87124	0.0296715	0.183901	-3.84372	-1.4517	27.04	-4.27721	0.00492765	0.0795583	-1.9077	0.317963	21.0432	0.609504	0.563726	0.650978	-6.83288	0.384291	22.9287	0.936877	0.390544	0.500013	-6.53258	0.779943	9.37072	5.7949	3.36448e-05	0.000195584	1.76359	0.28394	9.37072	2.10965	0.0518818	0.140075	-5.15335	0.525917	9.37072	3.90751	0.00137014	0.0217109	-1.26473	0.389673	9.37072	2.89523	0.0109909	0.0459755	-3.6537
sp|P29590|PML_HUMAN	16802918	-1.99132	24.0733	-3.09884	0.0222664	0.157552	-3.54027	-1.08994	25.0792	-4.23674	0.00515653	0.0823956	-1.95552	-0.880152	22.1735	-0.998891	0.355019	0.459085	-6.50797	-1.91933	23.8865	-3.06231	0.0214181	0.0600024	-3.84504	0.525593	7.77584	7.43334	1.95029e-06	1.66715e-05	4.71355	0.17426	7.77584	2.46452	0.0261109	0.0835573	-4.51508	-0.06046	7.77584	-0.855071	0.4058	0.692309	-6.42184	0.0260933	7.77584	0.369032	0.717198	0.837486	-7.11395
sp|Q9H2F5|EPC1_HUMAN	16713113	NA	NA	NA	NA	NA	NA	0.80314	23.0881	4.23088	0.00519062	0.0823956	-1.96247	NA	NA	NA	NA	NA	NA	NA	NA	NA	NA	NA	NA	-1.56651	7.00702	-17.402	1.91687e-11	1.77717e-09	16.6206	-0.726883	7.00702	-8.07478	7.05028e-07	1.8046e-05	6.0863	0.147473	7.00702	1.63825	0.121917	0.377258	-5.49803	-0.47518	7.00702	-5.27867	8.9011e-05	0.00105252	1.16422
sp|Q92674|CENPI_HUMAN	17105401	NA	NA	NA	NA	NA	NA	-0.989161	23.365	-4.63085	0.00526265	0.082843	-1.75879	NA	NA	NA	NA	NA	NA	NA	NA	NA	NA	NA	NA	0.792207	10.0098	8.5602	3.37752e-07	3.77706e-06	6.5357	0.133927	10.0098	1.44715	0.168182	0.326436	-6.18133	0.327003	10.0098	3.53344	0.00295994	0.0365959	-2.02251	0.200833	10.0098	2.17011	0.0462563	0.136785	-5.01385
sp|O15015|ZN646_HUMAN	16818152	NA	NA	NA	NA	NA	NA	-1.36021	20.7948	-5.32984	0.00535959	0.0836716	-1.55198	NA	NA	NA	NA	NA	NA	NA	NA	NA	NA	NA	NA	0.0823767	7.96179	0.856619	0.40497	0.560326	-7.25691	-0.156913	7.96179	-1.63171	0.123298	0.26199	-5.92106	0.173423	7.96179	1.80339	0.0911986	0.322395	-5.24831	0.03086	7.96179	0.320907	0.752654	0.859465	-7.1314
sp|O95218|ZRAB2_HUMAN	16688487	-0.98652	23.672	-1.67912	0.156813	0.391614	-5.36408	1.2254	24.076	4.59885	0.00542137	0.0839424	-1.79002	-2.2279	22.172	-5.04423	0.00347148	0.0150276	-1.55618	-0.148547	25.1991	-0.242795	0.816043	0.867907	-7.08914	-0.79581	11.377	-9.08747	1.56708e-07	1.99635e-06	7.33401	-0.256053	11.377	-2.92391	0.0103669	0.0407146	-3.63058	0.0758233	11.377	0.865838	0.400051	0.687728	-6.41255	0.0686133	11.377	0.783506	0.445378	0.636225	-6.86692
sp|Q9UHB6|LIMA1_HUMAN	16764564	-0.662281	26.658	-1.8154	0.12136	0.346576	-5.28216	-1.03552	27.673	-4.15102	0.00568157	0.0866164	-2.05769	-0.619579	24.2323	-0.964339	0.37077	0.473031	-6.54176	-1.9752	27.6927	-4.10517	0.00596851	0.0269366	-2.46589	0.0855533	10.4776	1.04196	0.313735	0.467073	-7.0804	0.246657	10.4776	3.00404	0.00880148	0.0358187	-3.47153	0.0250833	10.4776	0.305491	0.764139	0.906857	-6.74866	0.252673	10.4776	3.07732	0.00757451	0.0345485	-3.29186
sp|O43615|TIM44_HUMAN	16868038	0.259809	24.6959	0.621617	0.557946	0.75591	-6.57093	-1.56655	24.7157	-4.15037	0.00568578	0.0866164	-2.05847	-1.06187	21.5903	-1.46127	0.192427	0.282447	-5.98452	-0.75717	25.6458	-3.10172	0.0203479	0.0583883	-3.79037	-0.51179	9.50153	-5.96661	2.45368e-05	0.000148526	2.08956	-0.596893	9.50153	-6.95877	4.28579e-06	7.64427e-05	4.23767	-0.390357	9.50153	-4.5509	0.000371167	0.0085963	0.0309399	-0.7114	9.50153	-8.29373	5.04097e-07	1.94858e-05	6.45107
sp|Q9NZ45|CISD1_HUMAN	16705051	0.118473	25.78	0.732352	0.492627	0.704217	-6.49057	-0.868036	25.3064	-4.12828	0.00583072	0.0881138	-2.08499	-0.397718	22.1121	-0.765364	0.472021	0.569026	-6.71834	NA	NA	NA	NA	NA	NA	-0.141483	8.51886	-2.07911	0.0549563	0.120964	-5.61597	0.16653	8.51886	2.44717	0.0270198	0.0857121	-4.54734	-0.05555	8.51886	-0.816312	0.426941	0.708099	-6.45443	0.00541	8.51886	0.0795004	0.937673	0.967975	-7.18244
sp|Q00059|TFAM_HUMAN	16705074	-0.141564	25.1934	-0.769795	0.471761	0.691837	-6.46092	-1.60607	25.0857	-4.10191	0.00600914	0.0900894	-2.11675	-0.947522	22.3774	-2.44408	0.0486721	0.0963326	-4.63573	-0.605031	25.2715	-3.05173	0.0217156	0.0603884	-3.85974	-0.118047	7.93756	-1.3453	0.198272	0.33211	-6.72888	-0.242983	7.93756	-2.76913	0.0141971	0.0523017	-3.93431	-0.03778	7.93756	-0.430555	0.67284	0.862478	-6.70065	-0.452627	7.93756	-5.1583	0.000112233	0.00126609	0.928262
sp|P49916|DNLI3_HUMAN	16833263	-0.157535	27.4719	-0.722422	0.498266	0.706728	-6.49823	0.998351	28.2047	4.09387	0.00606476	0.0902073	-2.12646	1.15689	25.8325	6.39571	0.000590366	0.00621872	0.103688	2.14803	26.4147	6.59504	0.000523032	0.00935774	0.192571	-1.34919	7.79663	-16.8435	3.07441e-11	2.41024e-09	16.1408	-0.776967	7.79663	-9.69977	6.67786e-08	3.00671e-06	8.49226	0.135927	7.79663	1.69693	0.110104	0.35687	-5.41114	-0.576547	7.79663	-7.1977	2.87245e-06	7.30571e-05	4.67255
sp|Q14241|ELOA1_HUMAN	16660685	NA	NA	NA	NA	NA	NA	1.51786	23.276	4.08088	0.00615583	0.0905311	-2.14216	-1.92404	21.1615	-11.0607	2.5e-05	0.0032174	3.41031	NA	NA	NA	NA	NA	NA	-0.225657	9.04467	-3.13274	0.0067599	0.0203741	-3.61537	-0.146273	9.04467	-2.03068	0.0601765	0.156101	-5.28832	0.157683	9.04467	2.18908	0.0446105	0.212561	-4.60916	-0.0674067	9.04467	-0.935792	0.364023	0.561393	-6.73469
sp|P30048|PRDX3_HUMAN	16718922	-0.627054	27.4301	-2.48523	0.0490649	0.227993	-4.36909	-1.10237	28.425	-4.07536	0.00619499	0.0905311	-2.14885	-2.05415	25.5564	-5.30344	0.00161644	0.00999695	-0.986728	-1.13756	29.3627	-5.18129	0.00189168	0.0161863	-1.21055	-0.18247	12.5536	-2.56041	0.0215887	0.0550207	-4.74162	-0.105117	12.5536	-1.47499	0.160644	0.316019	-6.14354	-0.100013	12.5536	-1.40338	0.180619	0.46396	-5.82356	-0.20643	12.5536	-2.89661	0.0109601	0.0458768	-3.65098
sp|Q5T3I0|GPTC4_HUMAN	16694661	0.306954	27.8627	1.64125	0.153843	0.389329	-5.51034	0.887874	28.648	4.07041	0.00623031	0.0905311	-2.15484	1.65779	24.9691	8.77975	9.76e-05	0.00372704	2.01696	1.50758	26.5057	6.80716	0.000439342	0.00912962	0.381889	-1.14364	9.00702	-13.4677	7.50189e-10	2.6015e-08	12.869	-0.92026	9.00702	-10.8372	1.51509e-08	1.02517e-06	9.99732	0.14448	9.00702	1.70143	0.10924	0.355561	-5.40439	-0.4693	9.00702	-5.52659	5.55411e-05	0.000720277	1.64485
sp|P07305|H10_HUMAN	16929920	-2.4084	26.5432	-4.91221	0.00299025	0.0621157	-1.39143	-2.39565	26.6884	-4.05106	0.00637068	0.091078	-2.17832	-0.675424	24.7288	-1.5591	0.168129	0.252767	-5.8603	-1.52458	25.2692	-3.70763	0.00952608	0.0368381	-2.97377	2.83332	10.1097	22.9226	3.37868e-13	1.10775e-10	20.6611	2.17009	10.1097	17.5568	1.68572e-11	1.59988e-08	16.7155	0.135883	10.1097	1.09935	0.288739	0.589225	-6.18578	0.589977	10.1097	4.77313	0.000238466	0.00228609	0.162734
sp|P62899|RL31_HUMAN	16883534	0.297117	27.8897	1.98699	0.0960322	0.305647	-5.05166	1.27912	29.6254	4.04924	0.00638403	0.091078	-2.18052	0.230358	25.1706	0.945609	0.379533	0.479676	-6.55972	0.183454	28.0423	0.757384	0.47677	0.580201	-6.8064	-0.34048	7.76132	-2.99012	0.00905581	0.0262744	-3.90207	-0.23853	7.76132	-2.09479	0.0533576	0.14274	-5.17896	0.175173	7.76132	1.53838	0.144527	0.412339	-5.64093	0.22026	7.76132	1.93434	0.0719259	0.187713	-5.4145
sp|Q01831|XPC_HUMAN	16951007	-0.67931	27.0086	-3.83494	0.00928376	0.103705	-2.6064	-0.810444	27.465	-4.04537	0.00641259	0.091078	-2.18523	-0.305878	24.9708	-1.12493	0.302046	0.408532	-6.37767	0.319687	26.277	1.57065	0.166018	0.264989	-5.92634	0.782667	8.24619	9.16356	1.40635e-07	1.82511e-06	7.4465	0.496027	8.24619	5.80755	3.28672e-05	0.000387497	2.15182	-0.2604	8.24619	-3.0488	0.00803071	0.0711965	-2.99324	-0.300587	8.24619	-3.51931	0.00304751	0.0171464	-2.396
sp|P31930|QCR1_HUMAN	16953568	-0.0968532	27.0442	-0.350353	0.738513	0.862214	-6.71717	-1.12854	27.9171	-4.01442	0.00664616	0.0928331	-2.22293	-1.56187	25.0364	-5.61492	0.00119573	0.00845598	-0.659612	-1.22353	28.5565	-4.94964	0.0023897	0.0180843	-1.46623	0.0603533	9.99675	0.794329	0.439241	0.592125	-7.30923	-0.04743	9.99675	-0.624241	0.541734	0.704872	-7.01705	-0.17875	9.99675	-2.35258	0.0325276	0.175007	-4.31862	0.07757	9.99675	1.02092	0.32328	0.521472	-6.65169
sp|Q9H568|ACTL8_HUMAN	16660151	0.505279	26.6484	2.26352	0.0659993	0.251195	-4.67373	1.3653	27.0434	3.99994	0.00675871	0.0928331	-2.24062	NA	NA	NA	NA	NA	NA	4.21645	24.6122	7.20254	0.000701578	0.0104463	0.153361	-0.749203	7.30249	-6.33956	1.25337e-05	8.25925e-05	2.78424	-0.727837	7.30249	-6.15876	1.73169e-05	0.000230032	2.80736	-1.19342	7.30249	-10.0984	3.91412e-08	1.15707e-05	9.10042	-1.59837	7.30249	-13.525	7.06666e-10	1.68394e-07	13.0713
sp|Q9Y2R5|RT17_HUMAN	17046249	-0.758975	22.8263	-2.9065	0.0283669	0.183244	-3.79634	-1.01405	23.8336	-4.36303	0.00677751	0.0928331	-2.02524	NA	NA	NA	NA	NA	NA	NA	NA	NA	NA	NA	NA	0.0711167	10.3193	1.02221	0.32269	0.476706	-7.10065	-0.151477	10.3193	-2.17728	0.0456278	0.12711	-5.03553	0.15114	10.3193	2.17244	0.046051	0.216677	-4.63816	0.126333	10.3193	1.81588	0.0891816	0.21862	-5.60539
sp|Q8NB78|KDM1B_HUMAN	17005169	-2.18495	23.7139	-3.5498	0.0128997	0.122228	-2.95868	-1.89167	24.2547	-3.99703	0.00678153	0.0928331	-2.24417	0.426156	22.4791	0.960529	0.37254	0.474541	-6.54544	-0.228516	22.7449	-0.404641	0.701963	0.777341	-6.91681	1.50151	9.20221	9.13764	1.45906e-07	1.87999e-06	7.40825	1.07426	9.20221	6.53757	8.84234e-06	0.000135644	3.49563	0.160133	9.20221	0.974515	0.345069	0.641556	-6.31291	0.53283	9.20221	3.24262	0.00539234	0.0266003	-2.95914
sp|Q5VUA4|ZN318_HUMAN	17019365	-0.145205	23.3631	-0.340397	0.745611	0.865632	-6.72107	-1.55517	24.3826	-3.99699	0.00678188	0.0928331	-2.24423	1.0713	21.6662	1.3939	0.219621	0.313364	-5.95679	0.866632	21.7876	3.64871	0.0139595	0.0463925	-3.146	-0.234863	8.9274	-3.05265	0.0079675	0.0235184	-3.77675	-0.173937	8.9274	-2.26075	0.0388731	0.11281	-4.88748	-0.09741	8.9274	-1.26609	0.224557	0.519618	-5.99594	-0.601647	8.9274	-7.81994	1.04963e-06	3.4289e-05	5.70196
sp|Q01844|EWS_HUMAN	16928761	-0.228676	26.2711	-0.520029	0.622389	0.799476	-6.63446	1.62309	27.2008	3.98514	0.00687593	0.0934434	-2.25874	-1.22615	24.6415	-4.72943	0.00291179	0.0140088	-1.62602	0.532709	26.9038	1.44139	0.198291	0.303864	-6.09024	-0.810843	9.00658	-8.37436	4.46164e-07	4.75921e-06	6.24631	-0.201067	9.00658	-2.07661	0.0552153	0.146476	-5.21016	0.326547	9.00658	3.37256	0.00412519	0.0459608	-2.347	-0.0197067	9.00658	-0.20353	0.841423	0.914778	-7.16387
sp|P25705|ATPA_HUMAN	16854928	-0.316622	28.7816	-2.17371	0.0745112	0.265118	-4.79699	-0.781012	29.9814	-3.96798	0.00701466	0.0937333	-2.27979	-1.74946	27.5444	-4.63913	0.00320742	0.0144458	-1.73104	-1.42109	30.5144	-6.05457	0.00083257	0.0112456	-0.313638	-0.130623	10.6919	-2.11921	0.0509516	0.113754	-5.54663	-0.05994	10.6919	-0.972457	0.346058	0.530547	-6.73475	0.0672533	10.6919	1.09111	0.292234	0.592236	-6.19457	0.0949667	10.6919	1.54072	0.143959	0.303028	-6.01747
sp|O60684|IMA7_HUMAN	16661956	0.206648	23.5365	0.503863	0.633018	0.805721	-6.64363	-1.37063	24.2743	-3.96488	0.00704001	0.0937333	-2.28359	0.482209	21.5393	0.785988	0.46069	0.557859	-6.70155	1.64838	23.3653	2.34117	0.0646572	0.130071	-4.80873	-0.0956833	11.1171	-1.43876	0.17051	0.296658	-6.60625	-0.03032	11.1171	-0.455911	0.654905	0.78949	-7.11158	0.0917	11.1171	1.37886	0.187909	0.474149	-5.85537	0.131423	11.1171	1.97617	0.066591	0.1782	-5.34535
sp|Q16630|CPSF6_HUMAN	16753895	-0.056628	25.5437	-0.136184	0.896304	0.946464	-6.7768	1.24295	27.1264	3.95871	0.00709087	0.0937333	-2.29118	-2.35889	24.369	-7.57265	0.000228983	0.00441337	1.11838	0.339906	27.387	1.32267	0.232907	0.342744	-6.23457	-0.203667	9.80246	-2.65349	0.0179225	0.0470399	-4.56354	0.03218	9.80246	0.419259	0.680897	0.808094	-7.12837	-0.21299	9.80246	-2.77496	0.0140308	0.10331	-3.5281	-0.16388	9.80246	-2.13512	0.0494385	0.143872	-5.07491
sp|P28331|NDUS1_HUMAN	16907548	-0.508978	23.6764	-1.43163	0.204132	0.445475	-5.77359	-2.52781	24.6559	-3.95344	0.00713463	0.0937333	-2.29766	-2.02627	22.9879	-4.28668	0.00473087	0.0186357	-2.15285	-1.88425	27.1241	-7.04893	0.000362032	0.00899423	0.591607	-0.507223	10.201	-5.86038	2.98147e-05	0.000175812	1.88835	-0.343143	10.201	-3.96463	0.0012187	0.00734128	-1.51446	0.0700933	10.201	0.809848	0.430535	0.710877	-6.45973	-0.188657	10.201	-2.17971	0.0454165	0.135055	-4.997
sp|Q96EV2|RBM33_HUMAN	17053925	NA	NA	NA	NA	NA	NA	1.13778	24.0662	3.95215	0.00714536	0.0937333	-2.29924	-2.65661	22.6289	-5.9987	0.000838045	0.00712968	-0.274653	-0.0137343	24.0325	-0.0236222	0.98204	0.989701	-7.01191	-0.577703	8.20261	-7.6351	1.40812e-06	1.26215e-05	5.05187	-0.366323	8.20261	-4.84144	0.00020837	0.00173834	0.269085	0.106677	8.20261	1.40987	0.178728	0.461142	-5.81507	0.0318867	8.20261	0.421424	0.67935	0.813033	-7.09223
sp|P11177|ODPB_HUMAN	16955511	-0.492943	25.3017	-1.51035	0.183656	0.428302	-5.67649	-1.71195	25.6608	-3.94457	0.00720893	0.093915	-2.30858	-2.71407	23.574	-4.56083	0.00540409	0.0207337	-2.04292	-1.21366	27.2544	-4.01844	0.00659582	0.0286071	-2.57467	0.0314167	10.0073	0.462778	0.650085	0.766938	-7.52484	-0.0271233	10.0073	-0.399536	0.695061	0.818019	-7.13683	-0.138827	10.0073	-2.04496	0.0585916	0.250606	-4.85625	-0.36027	10.0073	-5.3069	8.43223e-05	0.00100832	1.21933
sp|P31040|DHSA_HUMAN	NA	-1.12354	26.3824	-3.38617	0.0156686	0.132765	-3.16641	-1.9037	27.0759	-3.93269	0.00730986	0.0941266	-2.32322	-3.3698	25.6044	-5.00858	0.00358297	0.0153056	-1.5909	-2.36054	28.9598	-6.22662	0.000715657	0.0105072	-0.148664	NA	NA	NA	NA	NA	NA	NA	NA	NA	NA	NA	NA	NA	NA	NA	NA	NA	NA	NA	NA	NA	NA	NA	NA
sp|Q8TCS8|PNPT1_HUMAN	16897797	-1.2631	23.1282	-1.41609	0.208417	0.448528	-5.79247	-2.10083	24.4491	-4.28288	0.00732483	0.0941266	-2.10727	NA	NA	NA	NA	NA	NA	-1.83167	26.3241	-4.09711	0.00602393	0.0270576	-2.47595	-0.352783	10.1937	-3.06947	0.00769745	0.0228203	-3.74294	-0.248957	10.1937	-2.1661	0.0466106	0.12912	-5.05514	0.00106	10.1937	0.00922277	0.992761	0.997276	-6.7976	-0.280533	10.1937	-2.44084	0.0273589	0.0918542	-4.52507
sp|O95696|BRD1_HUMAN	16936230	1.41432	23.9594	4.86908	0.00311917	0.0640287	-1.43659	1.72767	25.1003	3.92415	0.00738329	0.0942367	-2.33375	2.87994	21.8709	10.308	3.8e-05	0.0032174	2.98848	NA	NA	NA	NA	NA	NA	-0.883223	7.77941	-10.576	2.10677e-08	3.75584e-07	9.41855	-0.544137	7.77941	-6.51566	9.18791e-06	0.000139756	3.45636	-0.0583433	7.77941	-0.698621	0.495349	0.755733	-6.5448	-0.27333	7.77941	-3.27294	0.00506583	0.0253251	-2.89776
sp|Q03701|CEBPZ_HUMAN	16896481	-0.0559802	29.6366	-0.333328	0.750669	0.869882	-6.72378	-0.641983	30.6552	-3.90928	0.00751328	0.0952523	-2.35214	-0.0543989	27.2008	-0.263584	0.800596	0.853863	-7.00084	-0.0152629	29.2042	-0.0871081	0.933347	0.957136	-7.11864	-0.21126	9.40572	-2.43027	0.0279346	0.068465	-4.98628	0.07225	9.40572	0.83114	0.418771	0.599229	-6.86293	0.0767833	9.40572	0.88329	0.390848	0.68027	-6.39726	-0.00510333	9.40572	-0.0587071	0.953951	0.976178	-7.18397
sp|Q9P031|TAP26_HUMAN	16768076	1.50509	25.1639	6.74315	0.000611204	0.0456692	0.286267	1.64608	26.6665	3.88452	0.00773526	0.0974127	-2.38282	3.43952	22.4443	6.23256	0.000680384	0.00636695	-0.0494207	1.94838	24.649	5.45603	0.00144674	0.0149521	-0.917236	-0.910983	8.47795	-9.9091	5.03416e-08	7.75552e-07	8.51408	-0.697183	8.47795	-7.58352	1.52962e-06	3.35354e-05	5.29327	-0.107477	8.47795	-1.16906	0.260401	0.559267	-6.10911	-0.762393	8.47795	-8.29283	5.04781e-07	1.94914e-05	6.44968
sp|Q9Y2Q3|GSTK1_HUMAN	17052749	-0.536767	24.1265	-1.91661	0.105706	0.322936	-5.14674	-1.61838	25.2569	-3.87593	0.00781398	0.0977524	-2.39349	0.793344	22.1426	1.25248	0.255319	0.353905	-6.23561	-2.03372	24.9671	-3.15607	0.0189665	0.0561217	-3.71527	-0.108463	9.93045	-1.67655	0.11409	0.21743	-6.26697	-0.0534233	9.93045	-0.825778	0.421713	0.601796	-6.86744	-0.20368	9.93045	-3.14833	0.00654676	0.0621339	-2.79583	-0.372503	9.93045	-5.75788	3.60335e-05	0.000515694	2.08634
sp|Q9NRY2|SOSSC_HUMAN	17097340	1.63567	23.9665	3.73035	0.0104589	0.10854	-2.73415	1.19102	25.9475	3.86163	0.00794704	0.0984631	-2.41128	1.29831	22.6485	1.97031	0.1033	0.170482	-5.22202	1.29204	24.8998	3.87783	0.00777492	0.0321715	-2.75345	0.7753	10.3132	9.70626	6.61914e-08	9.66866e-07	8.22971	0.12941	10.3132	1.62013	0.125778	0.265788	-5.93805	-0.123323	10.3132	-1.54393	0.143184	0.410652	-5.63316	-0.0956367	10.3132	-1.19731	0.249541	0.440061	-6.46005
sp|Q96PU8|QKI_HUMAN	17014562	1.53546	23.6047	5.3223	0.00202618	0.0540655	-0.975967	1.32221	24.6927	3.85377	0.00802125	0.0984631	-2.42107	NA	NA	NA	NA	NA	NA	0.701109	23.358	0.957277	0.374458	0.483015	-6.62993	-0.960543	6.76524	-14.5817	2.43494e-10	1.10045e-08	14.0262	-0.23838	6.76524	-3.61878	0.00248214	0.013122	-2.22491	-0.104673	6.76524	-1.58901	0.132655	0.395002	-5.56927	-0.06164	6.76524	-0.935739	0.36405	0.561393	-6.73474
sp|Q99808|S29A1_HUMAN	17009193	1.91631	23.0238	4.55113	0.00429093	0.0728678	-1.77829	1.16239	23.6226	3.85315	0.00802717	0.0984631	-2.42184	NA	NA	NA	NA	NA	NA	-0.607783	25.4293	-0.892213	0.405764	0.513588	-6.69089	-0.78454	10.4493	-11.4434	7.21756e-09	1.56619e-07	10.5294	-0.122387	10.4493	-1.78514	0.0942208	0.216465	-5.68824	0.329187	10.4493	4.80155	0.000225436	0.00593904	0.527918	0.61653	10.4493	8.99276	1.79465e-07	9.18073e-06	7.50398
sp|P42765|THIM_HUMAN	16855184	-0.93247	24.0262	-2.26565	0.0658103	0.251195	-4.67081	-2.27568	24.7405	-3.84286	0.00812547	0.0990259	-2.43466	-2.83191	23.904	-4.33502	0.00671739	0.0236423	-2.28243	-1.91017	27.7081	-5.83735	0.00101256	0.0119672	-0.52726	-0.228803	10.6167	-3.28609	0.00493038	0.0155284	-3.30403	-0.0676867	10.6167	-0.97212	0.34622	0.530728	-6.73508	0.107997	10.6167	1.55106	0.141475	0.408187	-5.62315	0.0139767	10.6167	0.200734	0.84357	0.916063	-7.16447
sp|O14647|CHD2_HUMAN	16805218	0.0448999	24.8382	0.09358	0.928608	0.966566	-6.78246	-0.69556	25.3566	-3.80576	0.00849144	0.102823	-2.48107	0.412261	22.1242	1.09324	0.314715	0.420746	-6.41143	-0.466183	22.5339	-1.42196	0.212532	0.320237	-6.00347	-1.62766	9.41219	-12.3035	2.6563e-09	6.95712e-08	11.5639	-0.299287	9.41219	-2.26231	0.0387565	0.112559	-4.8847	-0.02652	9.41219	-0.200465	0.843777	0.941334	-6.77651	-0.35073	9.41219	-2.65117	0.0180059	0.0668435	-4.12838
sp|P25205|MCM3_HUMAN	17020019	0.525811	24.7205	2.96369	0.0263814	0.176002	-3.71976	1.2103	26.0736	3.79092	0.00864295	0.103991	-2.49969	-0.501822	24.7603	-0.840977	0.431422	0.529949	-6.65502	-0.467094	26.7149	-1.47553	0.189242	0.294533	-6.04759	-0.55711	11.3744	-6.52697	9.00771e-06	6.18669e-05	3.12631	-0.269567	11.3744	-3.15818	0.00641555	0.02786	-3.16273	0.0273	11.3744	0.319841	0.753447	0.902597	-6.74397	-0.05033	11.3744	-0.589655	0.564092	0.730379	-7.00363
sp|Q49A26|GLYR1_HUMAN	16823649	-0.705093	28.7125	-3.20449	0.0195387	0.147489	-3.40152	-0.691677	29.4299	-3.774	0.0088193	0.105441	-2.52097	-1.02192	26.3157	-5.186	0.0018168	0.0106573	-1.11361	0.119337	28.1327	0.764316	0.472918	0.576863	-6.80084	0.338903	10.6888	4.83974	0.000209068	0.000970318	-0.114447	0.11355	10.6888	1.62156	0.12547	0.26526	-5.93596	-0.0335367	10.6888	-0.478923	0.638816	0.843844	-6.67781	-0.14131	10.6888	-2.01799	0.0616174	0.168632	-5.27534
sp|P31689|DNJA1_HUMAN	17084237	-0.279696	26.286	-0.989676	0.362016	0.5963	-6.26394	1.21629	27.1665	3.74518	0.00912895	0.108456	-2.5573	-3.07693	21.7865	-7.68076	0.00048402	0.00595881	0.573296	-0.769482	24.6364	-2.09375	0.0799487	0.154111	-5.21502	-0.196733	11.234	-1.85115	0.0836926	0.170222	-5.99535	-0.423943	11.234	-3.98908	0.00115915	0.00705624	-1.46422	0.5732	11.234	5.3935	7.14722e-05	0.00271903	1.67539	0.369297	11.234	3.47488	0.00334009	0.0184416	-2.4868
sp|Q9UPN9|TRI33_HUMAN	16691177	-2.65702	26.1552	-4.43241	0.00485115	0.0787996	-1.90992	-1.52007	27.0147	-3.71338	0.00948456	0.111977	-2.59753	-2.0826	23.5875	-6.44929	0.000563825	0.00621872	0.153267	-0.720613	25.8372	-1.66011	0.146649	0.239477	-5.80942	0.122863	11.1429	1.55293	0.141027	0.256376	-6.44803	0.183597	11.1429	2.32057	0.0346203	0.103334	-4.77971	0.0629833	11.1429	0.796078	0.438254	0.715948	-6.47089	0.0707333	11.1429	0.894034	0.385253	0.581975	-6.77305
sp|Q9Y580|RBM7_HUMAN	16731479	0.359078	25.1107	1.51054	0.183609	0.428302	-5.67625	0.878157	25.8963	3.68503	0.00981464	0.114615	-2.63354	0.695659	22.4782	2.26333	0.0626035	0.117131	-4.89339	0.948205	23.9445	2.86222	0.0278752	0.0708495	-4.12486	-0.765863	8.23611	-9.87623	5.26097e-08	8.03629e-07	8.4683	-0.309183	8.23611	-3.98709	0.00116388	0.00706538	-1.4683	0.0329167	8.23611	0.424479	0.677169	0.865186	-6.70336	-0.429643	8.23611	-5.54049	5.41048e-05	0.000706658	1.67157
sp|P40926|MDHM_HUMAN	17047461	-0.971955	28.0155	-2.8969	0.0287157	0.183901	-3.80923	-1.02676	29.4004	-3.6838	0.00982931	0.114615	-2.63511	-2.61844	26.8524	-6.64251	0.000478801	0.00595881	0.329236	-1.95638	30.5795	-6.80885	0.000438738	0.00912962	0.383381	0.209213	11.0731	3.19344	0.00596679	0.0182878	-3.49248	0.203223	11.0731	3.10201	0.00720034	0.0305434	-3.27566	0.0859867	11.0731	1.3125	0.208841	0.500887	-5.93924	0.255407	11.0731	3.89854	0.0013956	0.00928327	-1.61812
sp|P38646|GRP75_HUMAN	17000518	-0.39485	29.6124	-2.27687	0.0648234	0.250704	-4.6554	-0.816092	30.6986	-3.67001	0.00999469	0.115828	-2.65267	-1.33421	27.846	-4.06638	0.00608822	0.0224529	-2.42614	-0.904891	30.9889	-3.04317	0.0219595	0.0607097	-3.87164	-1.06987	6.79378	-5.82846	3.16219e-05	0.000185167	1.82759	-0.482743	6.79378	-2.6299	0.0187905	0.0648125	-4.20289	-0.430923	6.79378	-2.34759	0.0328459	0.175885	-4.32764	-0.920083	6.79378	-5.01245	0.000148993	0.00158508	0.64017
sp|Q9NWW5|CLN6_HUMAN	16811073	1.30287	23.5984	2.08675	0.0939977	0.30326	-4.84695	1.46899	24.4948	3.66161	0.0100969	0.116299	-2.66338	NA	NA	NA	NA	NA	NA	NA	NA	NA	NA	NA	NA	-0.77354	9.31307	-8.11418	6.63439e-07	6.67418e-06	5.8339	-0.547457	9.31307	-5.74264	3.70673e-05	0.00042806	2.02888	0.0484767	9.31307	0.508504	0.618406	0.831513	-6.66268	-0.492087	9.31307	-5.16183	0.000111471	0.00125966	0.935193
sp|P14923|PLAK_HUMAN	16844872	-1.45833	23.5455	-2.75372	0.0345115	0.19595	-4.0025	-2.10534	25.8821	-3.64605	0.0102894	0.117798	-2.68324	0.248461	23.3125	0.533995	0.611838	0.694646	-6.8801	-2.21921	26.255	-3.52948	0.0118391	0.0420233	-3.20884	0.130657	11.4037	1.62204	0.125367	0.233959	-6.34801	0.2197	11.4037	2.72747	0.0154435	0.0558427	-4.01517	0.0293733	11.4037	0.364656	0.720396	0.887417	-6.72795	0.00965333	11.4037	0.119842	0.90618	0.951144	-7.17818
sp|P35232|PHB_HUMAN	16846416	-0.229389	28.1439	-0.86457	0.421771	0.64955	-6.38063	-0.854552	29.184	-3.63226	0.0104634	0.11786	-2.70089	-1.12666	26.3626	-3.1605	0.0185634	0.0484745	-3.62441	-1.03305	29.4985	-3.18505	0.0182717	0.0551434	-3.67535	0.0794233	8.67823	1.05912	0.306099	0.458507	-7.06253	-0.110967	8.67823	-1.47976	0.159382	0.314695	-6.13702	-0.22293	8.67823	-2.97281	0.00938203	0.0786891	-3.14299	-0.0909967	8.67823	-1.21345	0.243492	0.432417	-6.44123
sp|Q00325|MPCP_HUMAN	16755520	-0.0175988	27.3484	-0.0873259	0.933365	0.968175	-6.78312	-0.916965	28.6859	-3.63158	0.010472	0.11786	-2.70175	-0.299365	25.3246	-0.673939	0.524533	0.619867	-6.78824	-1.3425	29.1942	-6.48425	0.000573915	0.00956982	0.0916361	-0.17001	9.96237	-2.50238	0.0242266	0.0607138	-4.85135	-0.0498233	9.96237	-0.733352	0.474513	0.64865	-6.94087	-0.176053	9.96237	-2.59134	0.0202972	0.130368	-3.87789	-0.198097	9.96237	-2.91579	0.0105399	0.0445421	-3.61313
sp|Q9NYP9|MS18A_HUMAN	16924966	NA	NA	NA	NA	NA	NA	1.44953	23.7416	3.91988	0.0105349	0.11786	-2.49216	NA	NA	NA	NA	NA	NA	NA	NA	NA	NA	NA	NA	-0.191267	8.86003	-2.07739	0.0551346	0.121305	-5.61893	-0.462423	8.86003	-5.02248	0.000146105	0.00128865	0.629929	-0.0793733	8.86003	-0.862091	0.402045	0.689526	-6.41579	-0.356197	8.86003	-3.86873	0.00148369	0.00976801	-1.67933
sp|Q96EK4|THA11_HUMAN	16820285	0.373883	23.6738	1.24709	0.260614	0.501336	-5.99103	1.18691	24.0141	3.91099	0.0106316	0.11786	-2.50186	1.3594	21.7153	4.04386	0.00624983	0.0226347	-2.45449	0.749632	23.1654	1.2659	0.251296	0.362749	-6.30116	-0.149853	8.64133	-1.99554	0.0642435	0.137349	-5.75806	0.0786667	8.64133	1.04757	0.311222	0.494973	-6.65941	0.03674	8.64133	0.489252	0.631654	0.839504	-6.67263	0.111947	8.64133	1.49075	0.156503	0.320844	-6.08714
sp|Q99623|PHB2_HUMAN	16760649	-0.190531	28.4779	-0.864532	0.42179	0.64955	-6.38067	-0.883837	29.4468	-3.61674	0.010663	0.11786	-2.72077	-1.08527	25.9721	-4.02895	0.00635949	0.0228293	-2.47331	-1.05124	29.8485	-4.19138	0.00541019	0.0259662	-2.35889	-0.416207	11.663	-6.44727	1.03603e-05	7.00696e-05	2.98141	-0.220523	11.663	-3.41603	0.0037714	0.0182767	-2.63976	-0.22175	11.663	-3.43503	0.00362639	0.0420274	-2.22119	-0.262097	11.663	-4.06002	0.00100258	0.00716708	-1.28667
sp|O15156|ZBT7B_HUMAN	16671545	1.17399	23.4181	2.51612	0.0470982	0.222733	-4.32672	1.38519	24.5417	3.61032	0.0107469	0.11786	-2.72901	NA	NA	NA	NA	NA	NA	1.44184	24.3294	2.98408	0.0237268	0.0639135	-3.954	-1.2944	8.07139	-13.5788	6.68203e-10	2.3813e-08	12.9882	-0.54792	8.07139	-5.74794	3.67046e-05	0.00042496	2.03894	-0.0329467	8.07139	-0.345626	0.734365	0.893693	-6.73501	-0.08243	8.07139	-0.864729	0.40064	0.596572	-6.79903
sp|P99999|CYC_HUMAN	17055970	-0.7114	26.2516	-3.93422	0.00830359	0.101245	-2.48673	-1.74157	27.1382	-3.60615	0.0108018	0.11786	-2.73437	-2.9015	24.2516	-7.61091	0.000222498	0.00436124	1.14893	-1.70146	28.6606	-6.5229	0.000555546	0.0094643	0.127012	0.287577	7.07564	2.33469	0.0336825	0.080304	-5.16239	-0.0895933	7.07564	-0.727362	0.478068	0.650969	-6.94535	0.0964867	7.07564	0.783325	0.445481	0.720461	-6.48107	-0.0747367	7.07564	-0.606748	0.552981	0.722007	-6.99304
sp|Q15366|PCBP2_HUMAN	16751815	0.420838	26.932	1.0557	0.333308	0.567048	-6.19787	-0.924866	27.7218	-3.60499	0.010817	0.11786	-2.73585	0.200649	24.664	0.645862	0.541394	0.634697	-6.80818	0.326933	27.311	1.60494	0.158323	0.255888	-5.88184	0.41776	7.85994	4.1007	0.000922662	0.00357766	-1.62554	0.492963	7.85994	4.83889	0.000209419	0.00174508	0.263983	-0.0677967	7.85994	-0.665487	0.51572	0.769208	-6.56788	0.285583	7.85994	2.80326	0.0132491	0.052869	-3.83413
sp|Q9Y3F4|STRAP_HUMAN	16748751	-0.197357	22.6306	-0.498743	0.636405	0.806725	-6.64647	0.761402	24.076	3.59919	0.010894	0.11786	-2.74331	-1.26739	22.0046	-1.36697	0.218865	0.313024	-6.1005	1.62112	24.1406	5.69788	0.00115141	0.0131164	-0.667643	0.275717	11.4227	3.80673	0.00168534	0.00606183	-2.23306	0.133803	11.4227	1.84738	0.0842656	0.1997	-5.58989	-0.210357	11.4227	-2.90432	0.0107892	0.086297	-3.27712	-0.140327	11.4227	-1.93744	0.0715171	0.186971	-5.4094
sp|P06576|ATPB_HUMAN	16766260	-0.34869	29.3839	-2.6528	0.0393503	0.212329	-4.13976	-0.650487	30.8259	-3.59733	0.0109188	0.11786	-2.7457	-2.2445	27.655	-7.67919	0.000211443	0.00436124	1.20307	-1.28302	31.3797	-4.72301	0.00302475	0.0192586	-1.72397	-0.0124467	13.4555	-0.231386	0.820103	0.888012	-7.6095	-0.04416	13.4555	-0.820944	0.424378	0.60447	-6.87147	-0.0289533	13.4555	-0.538249	0.598206	0.819394	-6.64659	-0.0301933	13.4555	-0.561301	0.582781	0.744132	-7.02055
sp|Q15370|ELOB_HUMAN	16823193	-0.758444	24.8409	-1.91475	0.105974	0.322936	-5.14924	1.15666	25.2559	3.58355	0.0111044	0.119151	-2.76343	-1.02409	22.2102	-2.2674	0.0622487	0.116779	-4.88761	0.91285	24.8246	2.98074	0.0238312	0.0641037	-3.95867	0.0215033	11.7846	0.273858	0.787884	0.867025	-7.59814	0.12385	11.7846	1.5773	0.135324	0.279956	-6.00013	-0.03545	11.7846	-0.451477	0.658026	0.854037	-6.69106	0.341323	11.7846	4.34696	0.000559481	0.00449692	-0.699736
sp|P49748|ACADV_HUMAN	16830302	-0.72169	23.5958	-2.53094	0.0461839	0.22246	-4.3064	-1.75665	24.5018	-3.86008	0.011206	0.119151	-2.55769	-1.62145	22.5176	-2.20401	0.0680272	0.124729	-4.97765	-2.95771	27.1954	-5.45585	0.00144698	0.0149521	-0.917415	-0.15644	10.8848	-2.02287	0.0610594	0.131823	-5.71196	-0.04856	10.8848	-0.627913	0.539389	0.703013	-7.01468	-0.04667	10.8848	-0.603474	0.5551	0.793142	-6.60822	-0.0236267	10.8848	-0.305508	0.764127	0.866393	-7.13648
sp|P31937|3HIDH_HUMAN	17056211	-1.24455	22.8182	-4.13808	0.00663451	0.091802	-2.24592	-1.57401	23.6703	-3.85823	0.0112276	0.119151	-2.55973	-2.48673	21.9531	-8.24653	0.000341914	0.00531753	0.937465	-2.17341	26.0278	-6.95878	0.000388878	0.00907862	0.514152	0.25459	10.6162	3.62578	0.00244656	0.00842019	-2.60677	0.39031	10.6162	5.55865	5.22854e-05	0.000560212	1.67746	0.0533967	10.6162	0.760456	0.458627	0.729325	-6.49894	0.318887	10.6162	4.54147	0.000378246	0.00329743	-0.304399
sp|O43663|PRC1_HUMAN	16813342	NA	NA	NA	NA	NA	NA	1.24883	24.3457	3.56648	0.0113391	0.119662	-2.78542	-0.475607	22.0102	-0.851195	0.426135	0.526275	-6.6461	0.095992	24.682	0.2455	0.814041	0.86724	-7.08838	-1.22387	10.2049	-16.0587	6.11902e-11	3.92674e-09	15.4397	-0.767703	10.2049	-10.0732	4.04626e-08	2.13034e-06	9.00159	0.36212	10.2049	4.75148	0.000248914	0.00643667	0.429103	-0.00628333	10.2049	-0.0824453	0.935369	0.967009	-7.18219
sp|Q9GZS1|RPA49_HUMAN	17085013	-0.160609	27.5291	-1.13798	0.300182	0.537081	-6.11158	-0.652994	28.0054	-3.55984	0.011432	0.119972	-2.794	0.918418	25.4366	5.35224	0.00154065	0.00970548	-0.934591	0.505	26.6955	2.14045	0.0748936	0.14676	-5.14922	-0.104707	8.00387	-1.02223	0.322682	0.476706	-7.10063	-0.10494	8.00387	-1.02451	0.321639	0.505598	-6.68307	-0.0665267	8.00387	-0.649485	0.525727	0.775074	-6.57865	-0.0388833	8.00387	-0.379609	0.709491	0.832357	-7.10979
sp|Q9Y277|VDAC3_HUMAN	17068541	0.0577612	25.4167	0.160593	0.877891	0.939339	-6.77262	-0.779432	26.4937	-3.55043	0.0115648	0.120696	-2.80614	-4.8271	23.0421	-11.2422	2.27e-05	0.0032174	3.50711	-0.914329	26.5946	-2.78234	0.0310133	0.0758682	-4.2375	-0.12949	11.7206	-1.53561	0.145203	0.262409	-6.47261	-0.201417	11.7206	-2.38858	0.030317	0.0934117	-4.65557	0.00876667	11.7206	0.103963	0.918559	0.970972	-6.79195	-0.100233	11.7206	-1.18866	0.25283	0.444189	-6.47005
sp|Q02241|KIF23_HUMAN	16802519	0.724791	25.7145	2.78819	0.033009	0.190311	-3.9558	1.17921	27.667	3.54245	0.0116789	0.121217	-2.81646	1.0975	23.6289	3.6294	0.0102629	0.0318309	-2.98986	-0.198111	25.1682	-0.331856	0.750994	0.812809	-7.05999	-0.627117	10.1779	-5.65798	4.34001e-05	0.000243615	1.50095	-0.413683	10.1779	-3.73234	0.00196418	0.0108882	-1.9918	0.373553	10.1779	3.37027	0.00414471	0.0460377	-2.3516	-0.1486	10.1779	-1.3407	0.199729	0.378485	-6.28584
sp|Q9C005|DPY30_HUMAN	16896279	0.20622	26.6003	0.440251	0.675773	0.826319	-6.6771	-2.76742	26.5908	-3.52484	0.0119351	0.122826	-2.83926	-0.71395	24.4591	-3.35009	0.0145501	0.0409573	-3.36445	1.99275	25.5566	2.03529	0.0867677	0.163099	-5.29705	0.430497	11.7004	5.08527	0.000129296	0.000634087	0.377969	0.274233	11.7004	3.2394	0.00542815	0.0244037	-2.99873	-0.00256667	11.7004	-0.0303189	0.976208	0.991828	-6.79716	0.19498	11.7004	2.30322	0.035807	0.112824	-4.77697
sp|Q96IR7|HPDL_HUMAN	16664074	0.311368	22.4629	0.462271	0.660809	0.824228	-6.66599	-1.53071	24.6291	-3.52288	0.0119639	0.122826	-2.8418	NA	NA	NA	NA	NA	NA	-1.21755	26.0578	-1.89172	0.106107	0.188402	-5.49648	-2.50745	9.24887	-23.2091	2.81166e-13	1.03739e-10	20.8418	-0.62243	9.24887	-5.76126	3.58082e-05	0.000416186	2.06421	-0.0761633	9.24887	-0.704974	0.491498	0.752232	-6.54026	-0.252887	9.24887	-2.34074	0.0332877	0.106798	-4.70896
sp|Q07021|C1QBP_HUMAN	16840284	-0.511541	27.1312	-2.23759	0.0683477	0.254837	-4.70935	-0.770062	28.6517	-3.51584	0.0120684	0.123228	-2.85094	-2.09162	25.4483	-5.38625	0.00149019	0.0094985	-0.898447	-1.02066	29.0868	-4.33418	0.0046091	0.0233875	-2.18412	-0.468097	11.755	-6.21125	1.57584e-05	0.000101	2.54733	-0.442667	11.755	-5.87381	2.90866e-05	0.000351591	2.27676	0.0596467	11.755	0.791461	0.440862	0.717261	-6.47459	-0.189643	11.755	-2.51641	0.0235622	0.0819531	-4.38407
sp|Q9P2J5|SYLC_HUMAN	17001197	NA	NA	NA	NA	NA	NA	1.66295	23.1514	3.77986	0.0121843	0.123645	-2.64654	NA	NA	NA	NA	NA	NA	0.348899	23.1626	0.493738	0.638593	0.721805	-6.98498	-0.488253	10.4703	-4.72615	0.00026173	0.00118257	-0.344165	-0.34553	10.4703	-3.34463	0.00436982	0.0205714	-2.7852	-0.115903	10.4703	-1.12191	0.279326	0.579625	-6.1614	-0.513727	10.4703	-4.97273	0.000161015	0.00168124	0.561327
sp|Q8IXQ5|KLHL7_HUMAN	17044201	-1.60504	24.0131	-5.5839	0.00159808	0.0539238	-0.723644	-1.10212	24.7816	-3.50048	0.0122998	0.123645	-2.87089	NA	NA	NA	NA	NA	NA	NA	NA	NA	NA	NA	NA	1.04998	8.46788	12.2358	2.86748e-09	7.42375e-08	11.4849	0.48883	8.46788	5.69656	4.03854e-05	0.000458163	1.94127	-0.0706833	8.46788	-0.823705	0.422855	0.705291	-6.44832	-0.0553767	8.46788	-0.645329	0.528344	0.703988	-6.96809
sp|Q9P0L0|VAPA_HUMAN	16850944	0.99479	25.7775	1.80686	0.122782	0.348568	-5.2935	1.11351	27.145	3.49676	0.0123565	0.123645	-2.87573	2.32384	23.9673	12.4558	1.23e-05	0.00283338	4.11001	0.0500023	26.2664	0.180566	0.8625	0.903094	-7.10424	-0.583987	10.6269	-9.64372	7.20817e-08	1.03406e-06	8.14113	-0.16834	10.6269	-2.7799	0.0138911	0.0514507	-3.91334	0.0210367	10.6269	0.347391	0.733065	0.892994	-6.73437	0.0570967	10.6269	0.942872	0.360505	0.557838	-6.72803
sp|Q14669|TRIPC_HUMAN	16909339	0.527842	24.3307	1.81441	0.121524	0.346576	-5.28348	0.894076	25.7342	3.49581	0.0123711	0.123645	-2.87696	0.722226	20.9641	1.31677	0.234238	0.331163	-6.16056	2.08028	22.8848	4.91166	0.00405968	0.0219485	-1.77628	-0.761777	8.84828	-6.37739	1.17207e-05	7.79326e-05	2.85367	-0.64014	8.84828	-5.35908	7.63185e-05	0.00075929	1.29149	0.00816667	8.84828	0.0683691	0.946384	0.981213	-6.79518	-0.3299	8.84828	-2.76183	0.0144082	0.0563957	-3.91483
sp|Q09472|EP300_HUMAN	16930534	2.13056	22.6693	3.08576	0.0290644	0.183901	-3.60011	3.00608	23.2119	3.75484	0.0125093	0.124369	-2.67449	-0.47112	21.248	-2.73368	0.0327199	0.0722695	-4.22312	NA	NA	NA	NA	NA	NA	-0.566643	9.46482	-8.37233	4.47533e-07	4.7724e-06	6.24313	-0.383597	9.46482	-5.66776	4.26139e-05	0.000476993	1.88638	0.152477	9.46482	2.25289	0.0394672	0.197254	-4.49699	-0.3571	9.46482	-5.27626	8.94222e-05	0.0010553	1.15953
sp|Q8IUF8|MINA_HUMAN	16956621	0.167357	25.4269	0.753904	0.48054	0.697568	-6.47365	2.01491	25.6521	3.46896	0.0127898	0.125848	-2.91193	-2.8376	21.2603	-6.92921	0.000378228	0.00547196	0.582434	0.222204	23.9396	0.283473	0.786097	0.841738	-7.07692	-0.828477	8.5961	-7.73686	1.19716e-06	1.09722e-05	5.22049	-0.42682	8.5961	-3.98593	0.00116666	0.00707983	-1.47069	-0.120527	8.5961	-1.12556	0.277826	0.578444	-6.15742	-0.722403	8.5961	-6.74628	6.15737e-06	0.000132306	3.8925
sp|Q16891|IMMT_HUMAN	16899846	-0.483551	26.0731	-1.73096	0.136169	0.368644	-5.39368	-0.820378	27.0519	-3.46807	0.0128038	0.125848	-2.91308	-2.04982	24.5035	-4.7657	0.00280179	0.0136219	-1.58418	-1.43782	28.1479	-4.8604	0.00261985	0.0185548	-1.56681	-0.436793	10.9359	-6.14157	1.78617e-05	0.000112462	2.41775	-0.279647	10.9359	-3.932	0.00130301	0.0077546	-1.5815	0.124587	10.9359	1.75176	0.0999775	0.338912	-5.3281	-0.0864367	10.9359	-1.21535	0.242789	0.431722	-6.43901
sp|P20674|COX5A_HUMAN	16811739	-0.465085	25.9539	-1.09616	0.316655	0.551265	-6.15596	-1.20018	27.1008	-3.46468	0.012858	0.125848	-2.91751	NA	NA	NA	NA	NA	NA	-1.9313	27.8247	-3.29137	0.0159508	0.0502463	-3.52975	0.00759667	11.3554	0.125789	0.901549	0.941027	-7.62951	-0.0662733	11.3554	-1.09739	0.289568	0.473661	-6.60678	-0.110557	11.3554	-1.83065	0.0868452	0.314269	-5.2056	0.141427	11.3554	2.34181	0.0332182	0.106661	-4.70701
sp|Q8IXT5|RB12B_HUMAN	17079165	-0.515415	27.2419	-2.15244	0.0766892	0.270293	-4.82613	-0.758829	28.1221	-3.43428	0.0133538	0.129471	-2.95724	0.198863	24.5786	0.52137	0.620102	0.702351	-6.88744	-0.0964032	26.7955	-0.386546	0.712087	0.783337	-7.03777	-0.801743	8.74281	-7.01588	3.89217e-06	3.00087e-05	3.99627	-0.181617	8.74281	-1.58929	0.132593	0.275936	-5.98288	0.499583	8.74281	4.37174	0.000532154	0.01123	-0.3275	0.21484	8.74281	1.88002	0.079428	0.201449	-5.50296
sp|P55884|EIF3B_HUMAN	17042946	-0.130254	21.7931	-0.145262	0.89194	0.945616	-6.57484	-1.8502	23.5018	-3.68736	0.0134356	0.129471	-2.75035	NA	NA	NA	NA	NA	NA	-1.93483	24.1639	-2.27861	0.0617723	0.125739	-4.95354	-0.231573	9.69869	-3.07849	0.00755636	0.0224518	-3.72479	-0.284347	9.69869	-3.78005	0.00178043	0.0100205	-1.89377	0.0413033	9.69869	0.549078	0.590934	0.814572	-6.64051	-0.145913	9.69869	-1.93974	0.0712155	0.186439	-5.40561
sp|O14975|S27A2_HUMAN	16800962	1.26226	24.3424	2.95853	0.0265544	0.176525	-3.72667	-1.95438	24.9767	-3.42685	0.0134782	0.129471	-2.96697	0.927538	22.4722	2.95322	0.0243716	0.0584557	-3.91318	-0.176743	26.1669	-0.992464	0.358324	0.47055	-6.59564	-1.11612	10.9906	-11.1685	1.00626e-08	2.04111e-07	10.185	-0.27341	10.9906	-2.73589	0.0151833	0.0551059	-3.99886	-0.179047	10.9906	-1.79164	0.0931351	0.325698	-5.26661	0.0986033	10.9906	0.986679	0.33926	0.537108	-6.68584
sp|Q9Y6C9|MTCH2_HUMAN	16738119	-0.256087	26.4956	-1.02646	0.345781	0.578346	-6.22748	-1.07189	27.7554	-3.42542	0.0135023	0.129471	-2.96885	-3.86757	23.8164	-6.8598	0.000400159	0.00553725	0.521978	-1.5783	28.3656	-4.89994	0.00251492	0.0183652	-1.5221	-0.00694	11.8817	-0.110995	0.913074	0.9485	-7.63137	0.0331333	11.8817	0.529919	0.60383	0.75244	-7.07351	0.00208	11.8817	0.0332666	0.973895	0.991042	-6.79706	0.221653	11.8817	3.54502	0.00289003	0.0164451	-2.3434
sp|P98179|RBM3_HUMAN	17103353	-1.20154	25.4702	-1.09008	0.319113	0.553485	-6.16232	1.2429	27.7655	3.41922	0.0136073	0.129645	-2.97698	-0.0864248	22.7184	-0.129979	0.900675	0.928684	-7.03091	0.532791	26.4101	1.62862	0.153208	0.249111	-5.85087	-0.986773	8.77461	-7.09659	3.39926e-06	2.68083e-05	4.13678	-0.632653	8.77461	-4.54986	0.000371941	0.00277839	-0.318437	-0.0833933	8.77461	-0.599741	0.557522	0.794747	-6.61053	-0.886993	8.77461	-6.379	1.16873e-05	0.000216663	3.23697
sp|Q8N884|M21D1_HUMAN	17020787	2.49347	24.6479	5.23594	0.00219535	0.0554178	-1.06141	1.59727	26.3412	3.41441	0.0136894	0.129645	-2.98329	NA	NA	NA	NA	NA	NA	NA	NA	NA	NA	NA	NA	-1.93038	8.58855	-17.8753	1.29832e-11	1.33782e-09	17.0154	-1.23574	8.58855	-11.4429	7.22127e-09	6.19846e-07	10.7455	-0.0727333	8.58855	-0.673508	0.510745	0.766	-6.56239	-0.517913	8.58855	-4.79586	0.000227983	0.00221027	0.208319
sp|Q9UGL1|KDM5B_HUMAN	16698049	-0.867413	23.6738	-1.35417	0.226327	0.463655	-5.86674	-1.27019	24.2888	-3.41161	0.0137374	0.129645	-2.98696	-1.09627	20.5411	-2.45541	0.0479145	0.0951822	-4.61957	NA	NA	NA	NA	NA	NA	0.0910933	10.2884	0.938968	0.362442	0.517743	-7.18226	0.253463	10.2884	2.61264	0.019451	0.0665562	-4.23584	0.177827	10.2884	1.83299	0.0864794	0.31359	-5.20191	0.387963	10.2884	3.99903	0.00113577	0.00792131	-1.41179
sp|P14618|KPYM_HUMAN	16811372	0.886379	25.3936	2.11323	0.0808786	0.276706	-4.87978	2.67805	25.9631	3.40826	0.013795	0.129645	-2.99135	-0.191463	24.9721	-0.841417	0.431194	0.529949	-6.65464	2.92839	26.7079	4.12647	0.00582481	0.02667	-2.43935	0.0794867	12.3456	1.2256	0.239017	0.38304	-6.8764	0.0380167	12.3456	0.586175	0.566368	0.724303	-7.0409	0.306913	12.3456	4.73227	0.000258574	0.00661852	0.391131	0.278007	12.3456	4.28656	0.000632231	0.00495468	-0.822966
sp|Q9BYE7|PCGF6_HUMAN	16718022	0.452414	22.7965	0.625283	0.555699	0.754784	-6.56845	0.933577	22.9322	3.39942	0.0139485	0.13044	-3.00297	-0.190631	20.0936	-0.982641	0.362359	0.465354	-6.52397	NA	NA	NA	NA	NA	NA	-0.600523	9.08881	-7.94905	8.57112e-07	8.28955e-06	5.5677	-0.08553	9.08881	-1.13215	0.275131	0.457411	-6.56881	0.220227	9.08881	2.91511	0.0105546	0.0850808	-3.25605	0.0470967	9.08881	0.623412	0.542264	0.714637	-6.98244
sp|Q9P0U4|CXXC1_HUMAN	16855283	-0.627943	24.1781	-2.35574	0.0583087	0.244281	-4.54699	-0.969739	24.3808	-3.38051	0.0142832	0.131966	-3.02784	1.4192	21.6135	2.95458	0.0243274	0.0584364	-3.91126	1.67507	23.8963	5.0264	0.00220988	0.0172681	-1.38064	-0.177737	9.87809	-2.69955	0.0163374	0.0434936	-4.47454	0.197533	9.87809	3.00023	0.00887036	0.0360258	-3.47912	0.08475	9.87809	1.28722	0.217289	0.511554	-5.97032	0.18388	9.87809	2.79286	0.0135313	0.053698	-3.85443
sp|Q13813|SPTA2_HUMAN	17089735	0.205772	27.9628	0.446088	0.67179	0.825404	-6.67421	-0.72504	29.6094	-3.37954	0.0143007	0.131966	-3.02912	-0.139145	25.848	-0.242716	0.816012	0.866311	-7.00686	-1.65369	29.9248	-4.46382	0.00399552	0.0219485	-2.02816	0.661117	10.5203	9.65455	7.10235e-08	1.02264e-06	8.15649	0.659677	10.5203	9.63352	7.30939e-08	3.21479e-06	8.4003	-0.0521367	10.5203	-0.761373	0.458095	0.72893	-6.49823	-0.0161533	10.5203	-0.235894	0.816667	0.899936	-7.15636
sp|P13073|COX41_HUMAN	16821614	-0.378853	26.7619	-2.57483	0.0435873	0.216666	-4.2463	-0.668153	27.8584	-3.37838	0.0143214	0.131966	-3.03064	-0.865139	24.0029	-2.15187	0.0731917	0.130648	-5.0515	-1.24845	27.7424	-4.075	0.00617885	0.0274922	-2.5036	0.08173	12.7816	1.32069	0.20616	0.342477	-6.76011	0.019	12.7816	0.307025	0.762994	0.861324	-7.1712	-0.11621	12.7816	-1.87786	0.0797392	0.299687	-5.13065	-0.0824	12.7816	-1.33152	0.202659	0.382195	-6.29746
sp|Q68DK7|MSL1_HUMAN	16833983	1.12276	21.9715	6.02488	0.00109042	0.0496808	-0.319448	1.5517	23.4907	3.36424	0.0145782	0.133681	-3.04928	0.989772	20.8116	1.48625	0.194784	0.284616	-5.84483	NA	NA	NA	NA	NA	NA	-2.00359	9.36786	-21.2254	1.05107e-12	2.24301e-10	19.5384	-1.03999	9.36786	-11.0174	1.21134e-08	8.64284e-07	10.2235	0.150997	9.36786	1.59961	0.130277	0.391048	-5.55406	-0.228647	9.36786	-2.42222	0.0283804	0.0944311	-4.55955
sp|P55199|ELL_HUMAN	16870417	-0.835826	24.2455	-5.4756	0.00176132	0.0539238	-0.826933	1.29109	24.6611	3.35559	0.0147378	0.134478	-3.0607	NA	NA	NA	NA	NA	NA	NA	NA	NA	NA	NA	NA	0.49958	8.16327	5.77682	3.47901e-05	0.000201043	1.72905	0.418377	8.16327	4.83784	0.000209854	0.00174756	0.261878	-0.0920533	8.16327	-1.06445	0.303759	0.603595	-6.22265	0.28185	8.16327	3.25913	0.00521199	0.0258995	-2.92572
sp|Q9NQZ2|SAS10_HUMAN	16967557	0.0725999	27.8938	0.395433	0.706733	0.841413	-6.69816	-0.61244	28.7663	-3.34985	0.0148447	0.134478	-3.06828	1.01309	25.3375	5.47813	0.00136298	0.00909118	-0.801612	0.667527	27.1643	3.78695	0.00866087	0.0344552	-2.87057	0.368607	7.58665	3.78765	0.00175281	0.00627943	-2.27249	-0.0366567	7.58665	-0.376668	0.711631	0.828517	-7.14615	0.18422	7.58665	1.89297	0.0775785	0.29445	-5.10643	-0.161853	7.58665	-1.66314	0.116779	0.263152	-5.83988
sp|Q9Y3E5|PTH2_HUMAN	16847260	0.151343	25.6403	0.877753	0.41514	0.642086	-6.36889	0.615138	26.6686	3.34433	0.0149483	0.134478	-3.07557	0.990405	23.9108	5.84059	0.000968196	0.00772172	-0.430893	-0.886742	26.4855	-4.62362	0.00336162	0.0205722	-1.83941	-0.558157	9.27362	-6.24695	1.47824e-05	9.52863e-05	2.61348	-0.04212	9.27362	-0.471412	0.644048	0.781952	-7.10406	0.34178	9.27362	3.82524	0.00162239	0.0243392	-1.43148	0.18865	9.27362	2.11139	0.0517108	0.148495	-5.11601
sp|Q9NQC3|RTN4_HUMAN	16897637	0.242133	25.2167	0.779913	0.466231	0.686845	-6.45271	-1.10323	25.8748	-3.34278	0.0149776	0.134478	-3.07762	0.12758	23.7073	0.338745	0.745919	0.80617	-6.97515	-1.53559	26.3717	-4.65026	0.00326738	0.0201258	-1.80833	-0.164903	7.49487	-2.55704	0.0217342	0.0553319	-4.74802	-0.0403833	7.49487	-0.626195	0.540486	0.703778	-7.01579	0.000486667	7.49487	0.00754638	0.994077	0.997928	-6.79761	-0.0289233	7.49487	-0.448493	0.66013	0.800067	-7.0799
sp|Q9Y5M8|SRPRB_HUMAN	16945907	0.240514	27.3021	0.877738	0.415148	0.642086	-6.3689	0.6744	28.3986	3.34048	0.0150211	0.134478	-3.08066	2.19368	25.3064	9.41246	6.5e-05	0.0032174	2.43949	0.325814	27.5141	1.439	0.198938	0.304363	-6.09321	-0.307513	9.03698	-5.22106	9.9432e-05	0.000504079	0.647625	-0.20668	9.03698	-3.50908	0.0031125	0.015726	-2.44964	-0.11963	9.03698	-2.03112	0.0601275	0.254367	-4.87951	-0.48771	9.03698	-8.2805	5.14329e-07	1.98176e-05	6.43056
sp|O60885|BRD4_HUMAN	16869814	-0.425661	27.3996	-1.90691	0.107113	0.32429	-5.15978	-0.851219	28.3311	-3.31372	0.0155377	0.138303	-3.1161	-0.256357	25.0198	-0.941386	0.381531	0.481449	-6.56373	-0.318021	27.069	-1.97626	0.0942501	0.174732	-5.37944	-0.356653	10.1901	-4.8843	0.000191507	0.00089688	-0.024649	0.00642	10.1901	0.0879207	0.931089	0.962331	-7.21692	0.0845	10.1901	1.15721	0.265064	0.564226	-6.12242	0.02226	10.1901	0.304846	0.764621	0.866763	-7.1367
sp|P61009|SPCS3_HUMAN	16972595	0.688388	25.6638	2.093	0.0831313	0.282571	-4.90742	0.834761	26.7474	3.30866	0.0156373	0.138303	-3.1228	1.13536	24.0367	6.81403	0.000415413	0.00556397	0.481828	-0.293697	25.4844	-0.91568	0.394251	0.502378	-6.66928	-0.0352167	9.93031	-0.473041	0.642911	0.761844	-7.51981	0.23079	9.93031	3.10004	0.00722944	0.0306309	-3.27961	-0.0299667	9.93031	-0.402522	0.692909	0.872822	-6.71281	0.25927	9.93031	3.4826	0.00328735	0.0182033	-2.47105
sp|Q9NPD3|EXOS4_HUMAN	17073527	0.400529	26.9697	2.44697	0.0516228	0.230147	-4.42161	0.572592	28.1239	3.30712	0.015668	0.138303	-3.12485	0.566558	24.6381	1.40341	0.208281	0.299739	-6.05616	0.917452	26.1379	4.1485	0.0056802	0.026286	-2.41196	-0.700067	10.1821	-7.96365	8.37798e-07	8.14426e-06	5.59139	-0.423393	10.1821	-4.81634	0.000218946	0.00180735	0.218807	-0.09605	10.1821	-1.09262	0.291589	0.591627	-6.19296	-0.167647	10.1821	-1.90708	0.0756075	0.194409	-5.45909
sp|Q6PCB5|RSBNL_HUMAN	17047688	0.40924	23.9963	2.08861	0.0836286	0.283306	-4.91341	1.004	25.3381	3.30312	0.0157476	0.138359	-3.13016	0.998157	21.1564	4.6596	0.00313758	0.0143982	-1.70713	NA	NA	NA	NA	NA	NA	-0.422763	8.15088	-3.34039	0.00440825	0.0140868	-3.19317	-0.09325	8.15088	-0.736798	0.472475	0.647163	-6.93827	0.173913	8.15088	1.37414	0.189338	0.47582	-5.86143	-0.119847	8.15088	-0.946946	0.358491	0.555726	-6.72418
sp|Q8NEF9|SRFB1_HUMAN	16988450	0.321537	26.2881	1.48874	0.189078	0.434503	-5.70337	0.726513	26.8884	3.29058	0.0159999	0.139925	-3.14681	-0.483669	23.3961	-1.02488	0.343525	0.44816	-6.48199	0.502567	24.4539	1.89044	0.106297	0.188562	-5.49824	0.158863	9.97995	2.02088	0.0612862	0.132226	-5.71532	0.04968	9.97995	0.631974	0.536802	0.700958	-7.01204	0.11961	9.97995	1.52155	0.14867	0.418823	-5.66438	-0.00626333	9.97995	-0.0796752	0.937536	0.967975	-7.18243
sp|P55317|FOXA1_HUMAN	16792181	NA	NA	NA	NA	NA	NA	0.995026	23.3391	3.51765	0.0161307	0.13999	-2.94451	NA	NA	NA	NA	NA	NA	NA	NA	NA	NA	NA	NA	-1.71574	7.23146	-14.519	2.58908e-10	1.15136e-08	13.9632	-0.858463	7.23146	-7.2645	2.57191e-06	5.10209e-05	4.76093	-0.22482	7.23146	-1.90248	0.0762452	0.291723	-5.09112	-0.613433	7.23146	-5.19101	0.000105363	0.00120441	0.992532
sp|O00139|KIF2A_HUMAN	16985162	-2.28003	21.5801	-3.36361	0.0160996	0.133662	-3.19535	2.02823	23.486	3.51623	0.0161556	0.13999	-2.94614	NA	NA	NA	NA	NA	NA	NA	NA	NA	NA	NA	NA	-0.55319	9.64731	-5.06602	0.000134227	0.000654531	0.339569	-0.558413	9.64731	-5.11385	0.000122321	0.00111542	0.810763	0.12132	9.64731	1.11103	0.283837	0.58438	-6.17321	-0.14857	9.64731	-1.36058	0.193499	0.370293	-6.26045
sp|Q9UPT8|ZC3H4_HUMAN	16873659	-0.324348	25.4527	-1.11309	0.309897	0.544579	-6.13812	1.03904	25.7065	3.26002	0.0166336	0.142836	-3.18748	-0.436473	23.772	-2.17989	0.0703688	0.12713	-5.01185	-0.593769	25.6269	-1.46904	0.190933	0.295584	-6.05573	-1.24378	9.14326	-13.5126	7.15856e-10	2.50654e-08	12.9172	-0.506563	9.14326	-5.50338	5.80288e-05	0.000609615	1.57105	0.418583	9.14326	4.54755	0.000373665	0.00864415	0.0242615	0.00666667	9.14326	0.0724277	0.943207	0.970616	-7.18301
sp|Q13243|SRSF5_HUMAN	16785869	0.0280348	27.3031	0.143269	0.890951	0.945616	-6.77566	0.828763	28.2636	3.25884	0.0166587	0.142836	-3.18906	-0.603944	24.6117	-1.49573	0.183517	0.272582	-5.94118	0.144766	27.1739	0.87795	0.412885	0.522251	-6.70381	-0.35719	7.73952	-3.37432	0.00411029	0.0132544	-3.12375	-0.394257	7.73952	-3.72448	0.00199622	0.0110268	-2.00794	0.169143	7.73952	1.59787	0.130666	0.391838	-5.55657	-0.397123	7.73952	-3.75156	0.00188795	0.011823	-1.91994
sp|Q8N9T8|KRI1_HUMAN	16868762	-0.00501784	27.5943	-0.0373718	0.971448	0.98516	-6.78672	0.635553	28.7492	3.25257	0.0167923	0.142836	-3.19742	-0.11552	25.6504	-0.482261	0.646083	0.723942	-6.90916	0.138211	27.0567	0.739043	0.487064	0.588522	-6.82092	-0.273143	8.45977	-3.79921	0.00171162	0.00614653	-2.2486	-0.22263	8.45977	-3.09661	0.00728064	0.0308129	-3.2865	-0.03548	8.45977	-0.493498	0.628721	0.837946	-6.67047	-0.267547	8.45977	-3.72136	0.00200909	0.0124307	-1.98193
sp|Q8IWI9|MGAP_HUMAN	16799882	-0.595476	24.6444	-2.31079	0.0619331	0.248448	-4.60878	0.853323	26.0455	3.25073	0.0168317	0.142836	-3.19988	2.0674	21.5364	3.96228	0.00687649	0.0240455	-2.55786	0.541994	22.4627	1.19056	0.277655	0.3895	-6.38687	-0.355617	10.5918	-4.84043	0.000208782	0.000969328	-0.113048	-0.0680167	10.5918	-0.925801	0.369028	0.552869	-6.77906	0.05613	10.5918	0.764007	0.45657	0.728027	-6.4962	-0.0368033	10.5918	-0.500944	0.623593	0.774252	-7.0539
sp|O96028|NSD2_HUMAN	16964050	1.21652	25.9645	4.76501	0.00345709	0.066244	-1.54671	0.772153	27.1665	3.24745	0.0169022	0.142836	-3.20425	2.41528	23.213	5.1044	0.00197255	0.011245	-1.20295	3.01452	24.4657	9.32743	7.35e-05	0.00514605	2.29514	-1.021	8.66059	-12.5969	1.91376e-09	5.46909e-08	11.9028	-0.509203	8.66059	-6.28247	1.38738e-05	0.000192519	3.0343	-0.0106267	8.66059	-0.13111	0.897409	0.963472	-6.7886	0.05045	8.66059	0.622445	0.542883	0.715217	-6.98307
sp|Q96IX5|USMG5_HUMAN	16718039	-0.851897	23.3789	-1.21236	0.272684	0.51319	-6.03011	-0.805624	24.9119	-3.47303	0.0169377	0.142836	-2.99635	NA	NA	NA	NA	NA	NA	-1.56699	25.6258	-3.98999	0.00681733	0.0293394	-2.6106	0.13211	9.01116	1.34497	0.198377	0.332255	-6.72931	0.131583	9.01116	1.33961	0.200076	0.367961	-6.32208	-0.146233	9.01116	-1.48876	0.157023	0.430615	-5.70952	-0.132103	9.01116	-1.3449	0.198399	0.376869	-6.28049
sp|Q53GS9|SNUT2_HUMAN	16882304	-0.447577	28.2368	-3.19651	0.0197315	0.147489	-3.41195	-0.705412	29.3542	-3.23946	0.0170754	0.143358	-3.21492	-0.744394	26.1034	-4.00266	0.00655802	0.023335	-2.50657	-0.0340013	28.4364	-0.206524	0.843036	0.888618	-7.09847	-0.131493	9.7689	-1.97743	0.0664355	0.141049	-5.78841	-0.08648	9.7689	-1.30051	0.212817	0.384165	-6.37114	0.08551	9.7689	1.28592	0.217732	0.511964	-5.97192	0.221727	9.7689	3.33438	0.00446318	0.0230048	-2.77308
sp|Q8IY18|SMC5_HUMAN	17085779	0.356176	24.9565	2.05925	0.0870345	0.290842	-4.95346	1.22482	25.2823	3.23443	0.0171854	0.143643	-3.22164	0.504075	23.0217	2.19353	0.0690346	0.125864	-4.99251	2.54675	23.3039	5.29597	0.0029093	0.0190467	-1.40683	0.07874	9.68719	0.771731	0.452116	0.603576	-7.32732	0.12994	9.68719	1.27354	0.221973	0.395305	-6.4043	-0.0969133	9.68719	-0.949847	0.357062	0.652676	-6.33644	-0.0556933	9.68719	-0.54585	0.593097	0.751636	-7.02944
sp|P49736|MCM2_HUMAN	16945101	0.644026	24.8499	3.22352	0.0190877	0.146131	-3.37668	1.16104	25.6638	3.22815	0.0173239	0.143869	-3.23004	-1.28673	23.9848	-1.69937	0.138286	0.216523	-5.67635	0.265399	26.6186	0.691394	0.514505	0.61229	-6.85724	-0.554027	9.95065	-6.34682	1.23733e-05	8.17444e-05	2.79758	-0.31374	9.95065	-3.59414	0.00261152	0.0136578	-2.27543	0.00279333	9.95065	0.0319999	0.974889	0.991298	-6.7971	0.10723	9.95065	1.2284	0.237992	0.425838	-6.42363
sp|Q13416|ORC2_HUMAN	16907173	-0.986158	25.2826	-2.57751	0.0434339	0.216666	-4.24263	-2.04426	25.2872	-3.22357	0.0174257	0.143869	-3.23616	-1.64522	22.6529	-3.93115	0.00713373	0.0245095	-2.59756	-0.323315	24.0837	-0.823296	0.441027	0.549033	-6.75182	-0.664773	9.20923	-7.63634	1.40532e-06	1.26077e-05	5.05394	-0.362657	9.20923	-4.16589	0.00080786	0.00523831	-1.10143	0.00454	9.20923	0.0521516	0.959088	0.985484	-6.79621	-0.20703	9.20923	-2.37818	0.0309407	0.101204	-4.64059
sp|P21912|DHSB_HUMAN	16682384	-0.425141	23.8708	-0.942762	0.383595	0.617189	-6.30905	-1.1731	24.8201	-3.22288	0.017441	0.143869	-3.23708	-2.00082	21.3398	-1.6787	0.142341	0.221581	-5.70384	-1.70907	26.1184	-5.15324	0.00194525	0.0164953	-1.2411	0.0200367	8.35289	0.311154	0.759914	0.847339	-7.5866	0.0442167	8.35289	0.686651	0.502653	0.671764	-6.97489	-0.19315	8.35289	-2.99947	0.00888419	0.075812	-3.09054	0.14497	8.35289	2.25127	0.0395905	0.121777	-4.87025
sp|O95816|BAG2_HUMAN	17009853	0.5501	26.893	2.9843	0.0257035	0.174597	-3.69226	0.6778	28.2159	3.21438	0.0176317	0.14467	-3.24846	1.61026	24.4216	5.21853	0.00175863	0.0104677	-1.07827	0.940072	27.1092	5.0537	0.00214965	0.0172613	-1.35041	-2.02906	9.68937	-22.6246	4.09968e-13	1.26211e-10	20.4706	-1.13085	9.68937	-12.6093	1.88769e-09	2.52812e-07	12.0923	0.0439333	9.68937	0.48987	0.631227	0.83927	-6.67232	-0.236303	9.68937	-2.63485	0.0186049	0.068475	-4.15961
sp|P52907|CAZA1_HUMAN	16668798	NA	NA	NA	NA	NA	NA	-1.43359	23.6186	-3.20903	0.0177529	0.14467	-3.25562	-0.204039	20.5988	-0.538324	0.612446	0.694849	-6.76364	-1.26247	24.7396	-1.83717	0.114532	0.19871	-5.57131	-0.428593	9.28593	-5.3968	7.10249e-05	0.000375308	0.993567	-0.261457	9.28593	-3.29223	0.00486832	0.0224522	-2.89166	0.03225	9.28593	0.406089	0.690342	0.872091	-6.7113	-0.0377233	9.28593	-0.475008	0.64154	0.787229	-7.06711
sp|P62877|RBX1_HUMAN	16930518	-0.222936	24.3022	-0.699055	0.511706	0.717618	-6.5159	0.559538	25.0716	3.20502	0.0178443	0.14467	-3.26099	2.04969	22.8625	6.93016	0.000377938	0.00547196	0.583255	2.26225	23.6038	7.68304	0.000223322	0.00747383	1.11278	-0.613693	8.8934	-8.09055	6.88058e-07	6.88344e-06	5.79603	-0.36086	8.8934	-4.75736	0.000246031	0.00198949	0.100422	-0.106393	8.8934	-1.40262	0.18084	0.464199	-5.82455	-0.17286	8.8934	-2.27888	0.0375354	0.117018	-4.8208
sp|Q9NS39|RED2_HUMAN	16711143	1.55395	22.237	6.304	0.00175664	0.0539238	-0.586688	1.62094	22.9721	3.42568	0.0178444	0.14467	-3.05171	2.6325	22.1528	6.19729	0.00135147	0.00909118	-0.52586	NA	NA	NA	NA	NA	NA	-0.426783	7.99798	-3.92777	0.00131436	0.00487477	-1.98283	-0.276017	7.99798	-2.54023	0.0224731	0.0743163	-4.37315	-0.15575	7.99798	-1.4334	0.172011	0.451629	-5.78405	-0.306957	7.99798	-2.82498	0.0126783	0.0510335	-3.79169
sp|P48047|ATPO_HUMAN	16925293	-0.0594876	25.7351	-0.236159	0.821471	0.905315	-6.75538	-2.50157	25.9051	-3.1975	0.0180172	0.145446	-3.27107	-1.09307	24.301	-2.202	0.0682195	0.124915	-4.9805	-1.32674	27.3284	-4.09077	0.00606789	0.0271905	-2.48387	-0.0481933	8.63632	-0.531728	0.602606	0.730545	-7.48897	0.0944767	8.63632	1.04238	0.313545	0.497207	-6.66477	-0.1443	8.63632	-1.59209	0.13196	0.393773	-5.56486	-0.0328667	8.63632	-0.362625	0.721882	0.840587	-7.11641
sp|P18074|ERCC2_HUMAN	16873268	-0.782531	25.1858	-2.31407	0.0616608	0.248448	-4.60427	-1.14625	25.9038	-3.19016	0.0181876	0.146198	-3.28092	-0.985364	23.2009	-3.11494	0.0196979	0.0499858	-3.6875	-0.656314	25.3497	-1.60008	0.159393	0.257398	-5.88817	0.64323	10.0937	8.58511	3.2548e-07	3.66597e-06	6.57418	0.578233	10.0937	7.71761	1.23437e-06	2.81757e-05	5.51292	-0.331043	10.0937	-4.41839	0.00048436	0.0104979	-0.233939	-0.0270733	10.0937	-0.361344	0.72282	0.841055	-7.1169
sp|Q16740|CLPP_HUMAN	16857429	NA	NA	NA	NA	NA	NA	-1.33475	23.896	-3.39291	0.018504	0.14811	-3.09024	NA	NA	NA	NA	NA	NA	-2.25379	25.7468	-3.95412	0.00710854	0.0301574	-2.65609	-0.307133	11.7615	-4.54163	0.000378123	0.00163259	-0.719625	-0.171663	11.7615	-2.53841	0.0225546	0.0745309	-4.37658	-0.0732133	11.7615	-1.08262	0.295869	0.595585	-6.20358	0.0739733	11.7615	1.09386	0.291065	0.487429	-6.57559
sp|Q8NBI5|S43A3_HUMAN	16738479	0.541684	23.6584	1.85302	0.115287	0.339143	-5.23202	1.45985	24.1635	3.37833	0.0188063	0.149404	-3.10744	NA	NA	NA	NA	NA	NA	-0.255013	24.1159	-0.55557	0.598079	0.687518	-6.94914	-1.77951	11.8177	-29.0493	9.98928e-15	1.33506e-11	24.0589	-0.589837	11.8177	-9.62871	7.35762e-08	3.23207e-06	8.3936	-0.0103367	11.8177	-0.16874	0.868228	0.951899	-6.78267	-0.0624833	11.8177	-1.02	0.323702	0.521968	-6.65262
sp|Q5BJH7|YIF1B_HUMAN	16871921	NA	NA	NA	NA	NA	NA	-0.793056	24.5414	-3.16342	0.0188237	0.149404	-3.31684	0.0943094	22.7207	0.272593	0.793969	0.849595	-6.99809	-0.367442	23.6451	-1.04452	0.335474	0.448644	-6.5433	0.137893	11.1718	1.67015	0.115365	0.219316	-6.27657	0.312223	11.1718	3.78163	0.00177466	0.00999741	-1.89053	-0.468103	11.1718	-5.66963	4.24653e-05	0.00187086	2.19597	0.0785833	11.1718	0.951795	0.356104	0.553525	-6.71957
sp|P00533|EGFR_HUMAN	17046135	0.790796	22.7487	2.79805	0.0325919	0.189944	-3.94245	-0.804257	24.383	-3.14561	0.0192608	0.151941	-3.34082	1.20464	21.0491	3.08911	0.0203743	0.0510976	-3.72337	0.140448	24.6269	0.441825	0.673698	0.754119	-7.01206	-0.670533	10.0173	-8.14541	6.3231e-07	6.40619e-06	5.88386	0.4043	10.0173	4.9113	0.000181613	0.001551	0.408715	0.20401	10.0173	2.47824	0.0254123	0.149568	-4.08886	0.165787	10.0173	2.01392	0.0620862	0.16958	-5.28219
sp|Q9UGY1|NOL12_HUMAN	16929866	1.56758	23.5211	2.26971	0.0654516	0.251195	-4.66524	2.04681	26.0641	3.35249	0.0193557	0.151941	-3.138	-0.0767808	21.4755	-0.125336	0.905983	0.930653	-6.83018	1.67994	22.8728	2.59862	0.0577925	0.119085	-4.47296	-0.649263	8.56933	-9.01922	1.72777e-07	2.16286e-06	7.23254	-0.4049	8.56933	-5.62466	4.61916e-05	0.000509761	1.80403	-0.0710133	8.56933	-0.98648	0.339355	0.636169	-6.3013	-0.31499	8.56933	-4.37567	0.000527947	0.00429031	-0.641216
sp|Q00653|NFKB2_HUMAN	16708623	-1.40477	24.4695	-2.47352	0.0498334	0.22805	-4.38516	-1.09219	25.504	-3.13979	0.0194059	0.151941	-3.34865	NA	NA	NA	NA	NA	NA	NA	NA	NA	NA	NA	NA	0.48465	9.46627	4.52068	0.00039434	0.00169369	-0.762418	0.169387	9.46627	1.57999	0.134708	0.279192	-5.99627	-0.44476	9.46627	-4.1486	0.000836813	0.0152577	-0.776859	-0.395707	9.46627	-3.69104	0.00213859	0.0130484	-2.04415
sp|Q9Y5Q9|TF3C3_HUMAN	16906800	-0.496227	26.8437	-2.91168	0.0281803	0.183244	-3.78939	-0.676428	27.8667	-3.13743	0.0194652	0.151941	-3.35184	0.602251	25.0427	3.73544	0.00901725	0.0290237	-2.85048	1.4892	25.8738	4.90911	0.00249129	0.0183652	-1.51177	0.04905	9.55967	0.438248	0.667376	0.780521	-7.53644	-0.08189	9.55967	-0.731665	0.475513	0.649008	-6.94213	-0.07011	9.55967	-0.626414	0.540346	0.784682	-6.59373	-0.730667	9.55967	-6.52831	8.98674e-06	0.000177398	3.50571
sp|Q9H967|WDR76_HUMAN	16800355	1.43824	24.5311	3.61291	0.0119808	0.11477	-2.87963	1.7514	25.7131	3.13119	0.0196229	0.152542	-3.36026	1.77558	23.2972	6.40237	0.000586992	0.00621872	0.109867	-0.470003	25.2349	-2.05227	0.0847281	0.16016	-5.27326	-0.177913	10.6191	-2.08621	0.0542265	0.119687	-5.60374	-0.0403233	10.6191	-0.472832	0.643057	0.781211	-7.10336	0.02346	10.6191	0.275092	0.786953	0.917756	-6.7579	0.151627	10.6191	1.77798	0.0954316	0.228687	-5.66484
sp|Q68CP9|ARID2_HUMAN	16750360	1.01498	26.926	6.61181	0.000676892	0.0468309	0.180105	0.651324	28.2549	3.11866	0.0199434	0.154398	-3.37718	2.21447	24.6228	8.35076	0.000130581	0.00404572	1.71234	1.84189	25.7833	5.12398	0.00200295	0.0167387	-1.27308	-1.56586	10.0989	-14.7896	1.99025e-10	9.2498e-09	14.2331	-0.742503	10.0989	-7.01298	3.91123e-06	7.10265e-05	4.33138	0.235903	10.0989	2.22812	0.0413948	0.202773	-4.54074	-0.227957	10.0989	-2.15306	0.0477824	0.140229	-5.04367
sp|Q9NXW2|DJB12_HUMAN	16715316	1.76535	22.7246	3.85569	0.0090686	0.103705	-2.58126	1.20999	24.6506	3.10546	0.0202871	0.156089	-3.395	NA	NA	NA	NA	NA	NA	NA	NA	NA	NA	NA	NA	-1.28454	8.72473	-16.4374	4.37381e-11	3.08712e-09	15.782	-0.832413	8.72473	-10.6518	1.91327e-08	1.22344e-06	9.76118	-0.0833467	8.72473	-1.06653	0.302847	0.602546	-6.22048	-0.60802	8.72473	-7.7804	1.11731e-06	3.60428e-05	5.6381
sp|O96008|TOM40_HUMAN	16863104	0.633767	25.7451	2.96692	0.0262738	0.175912	-3.71545	-1.70462	26.3984	-3.09806	0.0204826	0.156089	-3.40501	-2.32466	23.6746	-2.85403	0.033828	0.0743114	-4.04949	-1.16478	27.473	-4.05944	0.00629054	0.0277264	-2.5231	-0.67944	10.8612	-10.1176	3.81604e-08	6.19909e-07	8.80182	-0.608593	10.8612	-9.06263	1.62367e-07	5.84409e-06	7.58694	-0.0400233	10.8612	-0.595992	0.559959	0.795963	-6.61283	-0.151837	10.8612	-2.26102	0.0388535	0.120022	-4.85283
sp|P45880|VDAC2_HUMAN	16706298	-0.650173	27.9149	-2.28497	0.0641204	0.250272	-4.64426	-0.577653	29.3914	-3.0943	0.0205828	0.156089	-3.4101	-2.00632	26.8261	-6.29206	0.000645853	0.00626129	0.00679891	-1.16435	29.7555	-5.0607	0.0021345	0.0172493	-1.34267	-0.344267	9.18056	-4.84174	0.000208245	0.000967083	-0.110412	-0.14328	9.18056	-2.01508	0.0619524	0.1594	-5.31464	-0.268547	9.18056	-3.77682	0.0017923	0.0260118	-1.52965	-0.0761167	9.18056	-1.0705	0.301114	0.49847	-6.60045
sp|Q9BRL6|SRSF8_HUMAN	16730306	NA	NA	NA	NA	NA	NA	1.3272	23.8188	3.09414	0.0205871	0.156089	-3.41032	NA	NA	NA	NA	NA	NA	1.11883	22.6551	3.60952	0.0107311	0.0395313	-3.10267	-1.53963	10.6173	-18.4581	8.13811e-12	9.40709e-10	17.4875	-0.537543	10.6173	-6.44444	1.0412e-05	0.00015406	3.32826	-0.13618	10.6173	-1.63262	0.123105	0.379405	-5.50625	-0.457097	10.6173	-5.47999	6.06522e-05	0.000773823	1.55509
sp|Q8N9M1|CS047_HUMAN	16872407	-1.61076	23.0765	-4.79986	0.00333951	0.066244	-1.50965	-1.36465	24.2407	-3.09378	0.0205968	0.156089	-3.41081	1.35745	22.6941	3.45859	0.0126873	0.037483	-3.21769	1.4139	22.9508	2.1172	0.0773684	0.149729	-5.18201	0.769637	8.89403	8.4779	3.8187e-07	4.1759e-06	6.40807	0.154887	8.89403	1.70615	0.108341	0.238834	-5.80987	0.0373133	8.89403	0.411024	0.686796	0.870473	-6.7092	0.293303	8.89403	3.23087	0.00552434	0.0270884	-2.98289
sp|Q92522|H1X_HUMAN	16958963	-0.992385	27.7675	-6.3029	0.000866225	0.0490336	-0.0775744	-0.694169	28.7071	-3.08261	0.0208975	0.156089	-3.42593	0.497189	26.919	1.74263	0.130157	0.20639	-5.61843	0.386329	27.7343	1.27444	0.24845	0.360844	-6.29125	1.30806	9.45765	11.9903	3.7966e-09	9.23417e-08	11.1945	0.664333	9.45765	6.08957	1.96206e-05	0.000254772	2.67953	0.13639	9.45765	1.25021	0.230144	0.525675	-6.01497	-0.0304433	9.45765	-0.279057	0.783965	0.878824	-7.14463
sp|Q9P035|HACD3_HUMAN	16802106	0.761236	26.5923	2.30395	0.0625045	0.248448	-4.61818	0.741496	27.5229	3.08107	0.0209395	0.156089	-3.42802	-0.490218	24.1675	-0.890128	0.406426	0.506937	-6.61133	-0.815437	26.8621	-1.23393	0.262203	0.372801	-6.33792	-0.169857	10.9237	-2.14012	0.0489716	0.110028	-5.51018	-0.0695433	10.9237	-0.876217	0.394561	0.577134	-6.82401	0.57538	10.9237	7.24955	2.63621e-06	0.000261194	4.96929	0.340397	10.9237	4.28885	0.000629297	0.00494027	-0.818279
sp|O95478|NSA2_HUMAN	16986234	0.344899	28.466	2.28177	0.064397	0.250272	-4.64866	0.644855	29.5847	3.07501	0.0211052	0.156089	-3.43624	1.1687	26.6853	6.87942	0.000393815	0.00551156	0.539123	0.938013	27.709	5.65419	0.00119926	0.013419	-0.712138	-0.163097	11.5592	-2.41485	0.028794	0.0702446	-5.01489	-0.207	11.5592	-3.0649	0.00776995	0.0324033	-3.35003	-0.162273	11.5592	-2.40266	0.0294914	0.164722	-4.22768	-0.28091	11.5592	-4.15923	0.00081888	0.00609932	-1.08334
sp|Q9ULX9|MAFF_HUMAN	NA	0.629861	21.6391	1.03899	0.348604	0.579868	-6.09905	-0.83846	22.8897	-3.07441	0.0211215	0.156089	-3.43704	1.99514	22.1224	3.16443	0.0234343	0.0565428	-3.65231	NA	NA	NA	NA	NA	NA	NA	NA	NA	NA	NA	NA	NA	NA	NA	NA	NA	NA	NA	NA	NA	NA	NA	NA	NA	NA	NA	NA	NA	NA
sp|Q9H7E9|CH033_HUMAN	17073994	1.28208	24.3592	6.0999	0.00102395	0.0496808	-0.253226	1.06341	26.0941	3.27424	0.0211333	0.156089	-3.2312	NA	NA	NA	NA	NA	NA	NA	NA	NA	NA	NA	NA	-0.539423	10.9775	-6.83726	5.26854e-06	3.88393e-05	3.6822	-0.81768	10.9775	-10.3642	2.76522e-08	1.6322e-06	9.38795	-0.170137	10.9775	-2.1565	0.0474703	0.220841	-4.6658	-0.615487	10.9775	-7.80138	1.08086e-06	3.515e-05	5.67199
sp|P08670|VIME_HUMAN	16702767	-0.0538986	30.7144	-0.172607	0.868857	0.934384	-6.77031	-0.584249	31.6758	-3.07396	0.0211338	0.156089	-3.43765	-0.892348	28.5692	-3.09418	0.0202396	0.0509611	-3.71633	-0.962452	31.5898	-2.49424	0.0458532	0.10001	-4.64658	-0.230347	9.98491	-3.99572	0.0011435	0.00431791	-1.84238	-0.0932767	9.98491	-1.61803	0.126233	0.266421	-5.94113	0.0469733	9.98491	0.814825	0.427766	0.708718	-6.45565	-0.115073	9.98491	-1.99612	0.0641738	0.173547	-5.31205
sp|Q16795|NDUA9_HUMAN	16747077	-0.659028	23.4633	-1.38386	0.227678	0.464812	-5.72166	-1.48215	24.8007	-3.07325	0.0211534	0.156089	-3.43862	NA	NA	NA	NA	NA	NA	-1.78696	25.868	-4.55131	0.00363331	0.0213234	-1.92435	-0.497337	11.1448	-6.13896	1.79458e-05	0.000112952	2.41289	-0.388563	11.1448	-4.7963	0.000227786	0.00187005	0.178622	-0.155023	11.1448	-1.91356	0.0747172	0.288633	-5.07321	-0.188723	11.1448	-2.32954	0.0340216	0.108564	-4.72931
sp|Q4W5G0|TIGD2_HUMAN	16968848	NA	NA	NA	NA	NA	NA	-1.14381	22.1506	-3.58016	0.0217337	0.158807	-3.03212	NA	NA	NA	NA	NA	NA	NA	NA	NA	NA	NA	NA	0.375147	7.21445	2.21774	0.042228	0.0974597	-5.37328	0.57073	7.21445	3.37396	0.00411332	0.019633	-2.7255	-0.56915	7.21445	-3.36462	0.00419334	0.0463762	-2.36297	-0.52249	7.21445	-3.08878	0.00739847	0.0339214	-3.26891
sp|O94925|GLSK_HUMAN	16888865	-0.150279	23.2373	-0.457078	0.667683	0.825404	-6.5558	-2.19816	23.7271	-3.24799	0.0217704	0.158807	-3.26269	NA	NA	NA	NA	NA	NA	-2.90015	25.5654	-2.88815	0.0269313	0.0693831	-4.0884	1.23981	9.24237	8.16324	6.15227e-07	6.25724e-06	5.91232	1.03445	9.24237	6.81114	5.50913e-06	9.28443e-05	3.98038	0.311027	9.24237	2.04789	0.058272	0.249772	-4.85133	0.4819	9.24237	3.17297	0.00622344	0.0296772	-3.09975
sp|P17676|CEBPB_HUMAN	16914812	0.609054	26.2222	2.56333	0.0442523	0.218109	-4.26204	-0.700158	27.6825	-3.04863	0.0218426	0.158807	-3.47203	1.18719	24.2417	2.15706	0.07266	0.129985	-5.04416	-0.0743254	25.7392	-0.311485	0.765701	0.823629	-7.06743	-0.29999	8.86533	-3.25352	0.00527261	0.0164652	-3.37039	0.0972167	8.86533	1.05436	0.308206	0.492115	-6.65237	-0.0859433	8.86533	-0.932091	0.365871	0.660252	-6.35305	-0.302267	8.86533	-3.27821	0.00501109	0.0251182	-2.88707
sp|Q8NFQ8|TOIP2_HUMAN	16674446	-0.173099	25.2909	-0.688762	0.517703	0.720082	-6.52353	-0.663471	26.1876	-3.04809	0.021858	0.158807	-3.47276	1.59583	21.6485	2.5371	0.0428035	0.0876092	-4.50298	0.0135555	24.7594	0.0551294	0.957779	0.974266	-7.12126	0.69219	6.15411	5.17242	0.000109212	0.000547351	0.551257	0.58014	6.15411	4.33512	0.000573031	0.00394999	-0.755288	0.0751	6.15411	0.561188	0.582856	0.810077	-6.63357	0.123383	6.15411	0.921987	0.370951	0.567894	-6.74754
sp|O95235|KI20A_HUMAN	16989636	0.507819	26.6045	1.47934	0.191481	0.436051	-5.71501	1.01013	27.6139	3.04217	0.0220275	0.159425	-3.48081	0.10194	22.6619	0.353733	0.735193	0.797239	-6.96929	1.8983	23.552	6.7238	0.000470259	0.00926313	0.308092	-0.34204	10.613	-2.88432	0.0112378	0.031587	-4.11253	-0.494123	10.613	-4.16679	0.000806371	0.00523053	-1.09957	0.82005	10.613	6.91523	4.61379e-06	0.000368133	4.41242	0.102687	10.613	0.865925	0.400004	0.596122	-6.79799
sp|P37268|FDFT_HUMAN	17065811	-0.54147	24.2341	-1.58104	0.166932	0.410122	-5.58743	-0.863823	26.0757	-3.03825	0.0221405	0.159631	-3.48614	NA	NA	NA	NA	NA	NA	-1.67199	23.2214	-6.08667	0.00154552	0.0152137	-0.708531	0.335667	7.98575	3.51641	0.00306581	0.0102511	-2.83209	0.22584	7.98575	2.36587	0.0316943	0.0968116	-4.6972	-0.24689	7.98575	-2.58639	0.0204985	0.131208	-3.88719	0.1957	7.98575	2.05013	0.0580278	0.161168	-5.22097
sp|P14927|QCR7_HUMAN	17079362	-0.60618	23.3006	-0.910031	0.399239	0.62979	-6.33958	-1.35545	24.9771	-3.02613	0.0224938	0.161127	-3.50263	-1.64983	21.7525	-3.33466	0.0148385	0.0414199	-3.38544	-1.00949	26.0216	-2.26315	0.0631146	0.128124	-4.9755	-0.334163	8.2149	-2.14403	0.0486094	0.10935	-5.50335	-0.0708467	8.2149	-0.454561	0.655855	0.790198	-7.11222	0.24731	8.2149	1.58677	0.133163	0.395295	-5.57249	-0.21346	8.2149	-1.36958	0.190729	0.366396	-6.24885
sp|Q68D10|SPT2_HUMAN	16736554	-0.663069	25.234	-2.35551	0.0583269	0.244281	-4.5473	1.14033	24.4113	3.02529	0.0225186	0.161127	-3.50377	0.712227	20.8474	1.83392	0.114496	0.18463	-5.49464	NA	NA	NA	NA	NA	NA	0.804273	7.04379	8.17723	6.02169e-07	6.14918e-06	5.93462	-0.0660467	7.04379	-0.671511	0.511981	0.67967	-6.98546	0.0500233	7.04379	0.508598	0.618342	0.831495	-6.66263	-0.0658567	7.04379	-0.669579	0.513178	0.691931	-6.95166
sp|Q9UHQ9|NB5R1_HUMAN	16698136	-0.451102	24.9494	-2.55094	0.044981	0.219524	-4.279	-1.62017	24.4342	-3.02053	0.022659	0.161195	-3.51025	NA	NA	NA	NA	NA	NA	-1.28826	25.4729	-3.52758	0.011867	0.0420233	-3.21137	1.20725	9.05629	12.0842	3.40844e-09	8.54241e-08	11.3061	0.449887	9.05629	4.5032	0.000408413	0.00300294	-0.413095	-0.158243	9.05629	-1.58396	0.133802	0.396318	-5.57651	0.415427	9.05629	4.15827	0.000820488	0.00610499	-1.08532
sp|P35613|BASI_HUMAN	16856203	-0.282187	28.1825	-1.83057	0.118874	0.34374	-5.26197	-0.567478	29.3738	-3.01919	0.0226987	0.161195	-3.51207	0.549831	26.5859	1.70037	0.138094	0.216432	-5.67502	-0.474261	29.4298	-2.34873	0.0560438	0.115697	-4.85382	0.191623	12.5272	2.828	0.0126008	0.0348236	-4.22367	0.16462	12.5272	2.42948	0.0279777	0.0880203	-4.58014	-0.09557	12.5272	-1.41043	0.178565	0.460951	-5.81433	0.1211	12.5272	1.78721	0.0938745	0.226294	-5.65043
sp|Q14697|GANAB_HUMAN	16739396	-0.0806744	26.9991	-0.220745	0.832897	0.913595	-6.75942	-1.28084	27.4438	-3.01372	0.0228619	0.161746	-3.51953	-0.855049	24.7098	-2.61543	0.0384389	0.08167	-4.39129	-0.776478	28.4828	-2.6932	0.034967	0.0826532	-4.36369	-0.0964367	11.5582	-1.06776	0.302309	0.454396	-7.05344	-0.128773	11.5582	-1.42579	0.174158	0.334522	-6.20994	-0.11433	11.5582	-1.26588	0.224632	0.519618	-5.9962	-0.1449	11.5582	-1.60435	0.129226	0.281877	-5.92636
sp|Q9ULK4|MED23_HUMAN	17023592	0.139638	25.3391	0.332107	0.751544	0.870356	-6.72424	-1.02	26.0232	-3.00849	0.023019	0.161757	-3.52665	-0.159175	23.6835	-0.71364	0.501275	0.5963	-6.75881	0.913141	24.0563	1.15894	0.289404	0.400926	-6.42186	0.59269	9.27926	6.72476	6.3897e-06	4.58687e-05	3.48216	-0.10587	9.27926	-1.20122	0.248066	0.426918	-6.49044	0.142517	9.27926	1.61702	0.126452	0.384765	-5.52894	-0.452923	9.27926	-5.13895	0.000116516	0.00130542	0.890161
sp|Q96L73|NSD1_HUMAN	16992989	NA	NA	NA	NA	NA	NA	1.33014	23.671	3.00427	0.0231464	0.161757	-3.5324	NA	NA	NA	NA	NA	NA	NA	NA	NA	NA	NA	NA	-1.70013	8.55562	-18.1251	1.06098e-11	1.1666e-09	17.2196	-0.95893	8.55562	-10.2231	3.32228e-08	1.85112e-06	9.20175	-0.0295133	8.55562	-0.314641	0.757315	0.904332	-6.7457	-0.519617	8.55562	-5.53962	5.41929e-05	0.000707116	1.66991
sp|P11310|ACADM_HUMAN	16666266	-1.30825	25.3609	-2.84431	0.0307115	0.184467	-3.87999	-1.5139	25.8275	-3.00297	0.023186	0.161757	-3.53418	-4.07239	23.8869	-5.0785	0.00202509	0.0113447	-1.2315	-2.29175	28.4824	-6.21803	0.000721031	0.0105072	-0.156815	0.209147	3.18709	1.17951	0.256342	0.402585	-6.9302	0.0460267	3.18709	0.259574	0.798678	0.884415	-7.18538	-0.17724	3.18709	-0.999571	0.333179	0.630701	-6.28846	-0.08577	3.18709	-0.483712	0.63549	0.782511	-7.06275
sp|O60287|NPA1P_HUMAN	16924979	0.158056	27.8942	0.617916	0.56022	0.757229	-6.57342	-0.83197	29.0055	-2.99498	0.02343	0.161757	-3.54507	0.870316	24.9026	2.17921	0.0704361	0.12713	-5.01281	1.8284	26.8837	9.74512	5.69e-05	0.00448661	2.56204	0.0404567	9.28174	0.402128	0.693193	0.799514	-7.55239	0.485163	9.28174	4.82239	0.000216348	0.00179123	0.230928	-0.194947	9.28174	-1.93771	0.0714814	0.282239	-5.03397	0.09344	9.28174	0.928767	0.367537	0.564605	-6.74125
sp|P55795|HNRH2_HUMAN	17105463	-0.0486517	28.015	-0.226622	0.828535	0.91095	-6.75791	0.614484	29.0251	2.994	0.0234604	0.161757	-3.54642	-2.05579	26.6515	-8.20221	0.00014485	0.00410916	1.6032	-0.131031	28.7413	-0.616349	0.559728	0.654978	-6.9102	-0.753923	8.51188	-8.14373	6.3394e-07	6.4168e-06	5.88118	-0.245537	8.51188	-2.65224	0.0179674	0.0625718	-4.16012	0.26425	8.51188	2.85438	0.0119435	0.092375	-3.37442	0.00294667	8.51188	0.0318293	0.975023	0.987315	-7.18525
sp|Q92945|FUBP2_HUMAN	16867680	0.0735358	26.2888	0.156271	0.881145	0.939453	-6.77341	1.05241	27.7286	2.99218	0.0235164	0.161757	-3.5489	-3.15503	25.2652	-5.44368	0.00140917	0.00927418	-0.837777	0.294186	28.2922	0.594284	0.573476	0.664895	-6.92475	-0.30213	10.0848	-4.9908	0.000155425	0.000744412	0.189208	-0.249303	10.0848	-4.11817	0.000890355	0.00567727	-1.19924	-0.0638467	10.0848	-1.05466	0.308069	0.607597	-6.2328	-0.0371733	10.0848	-0.614056	0.548267	0.718819	-6.98843
sp|P10515|ODP2_HUMAN	16731169	-0.0912953	24.4144	-0.519527	0.622718	0.799476	-6.63475	-0.834746	25.2663	-2.99127	0.0235444	0.161757	-3.55013	-0.901728	23.7491	-3.80243	0.0083168	0.0273677	-2.76327	-1.41931	26.5702	-5.1212	0.00200855	0.0167387	-1.27613	-0.34739	10.3608	-4.22163	0.00072126	0.00287316	-1.37615	-0.28591	10.3608	-3.4745	0.00334271	0.0166443	-2.52035	0.0643633	10.3608	0.782171	0.446139	0.721002	-6.48198	-0.128057	10.3608	-1.5562	0.140251	0.297801	-5.99555
sp|Q8TF76|HASP_HUMAN	16829764	0.455917	23.0048	0.706968	0.507128	0.714061	-6.50997	-0.859672	23.3504	-3.17515	0.0236536	0.161757	-3.35061	1.18677	19.9288	2.18685	0.0779699	0.137345	-4.93344	NA	NA	NA	NA	NA	NA	-0.206127	9.57384	-2.46704	0.0259812	0.0644304	-4.91769	-0.164753	9.57384	-1.97186	0.0671231	0.168849	-5.38694	-0.0286567	9.57384	-0.342979	0.736316	0.894379	-6.73596	-0.235857	9.57384	-2.82287	0.0127328	0.0511995	-3.79582
sp|Q9BXS6|NUSAP_HUMAN	16799793	0.593908	25.147	2.24031	0.0680979	0.254837	-4.70562	1.90068	25.7887	2.98665	0.0236877	0.161757	-3.55645	-0.766133	23.4862	-3.23942	0.0167626	0.0450101	-3.51567	-1.79206	24.3946	-2.65042	0.0370517	0.0858637	-4.4244	-0.222203	11.9338	-2.90265	0.010826	0.0306275	-4.07621	-0.182007	11.9338	-2.37756	0.0309782	0.0950104	-4.6758	0.600563	11.9338	7.84519	1.00869e-06	0.000129461	5.92198	0.527917	11.9338	6.8962	4.7653e-06	0.000108052	4.1547
sp|P18887|XRCC1_HUMAN	16873015	0.256443	26.2613	1.21998	0.269998	0.510482	-6.0216	1.27557	27.0516	2.98548	0.0237238	0.161757	-3.55803	1.22069	24.9113	4.94997	0.00231035	0.0123339	-1.37466	1.69822	25.1227	4.89725	0.00252192	0.0183652	-1.52513	0.07811	10.1589	1.11639	0.281609	0.431446	-7.00109	-0.0725533	10.1589	-1.03697	0.315981	0.49973	-6.67034	0.0994967	10.1589	1.42205	0.175223	0.455946	-5.79905	-0.0721333	10.1589	-1.03096	0.318697	0.516739	-6.64148
sp|P83876|TXN4A_HUMAN	16856153	-0.062737	25.4096	-0.162438	0.876502	0.938822	-6.77228	-1.34736	25.6412	-2.98287	0.0238054	0.161757	-3.5616	-0.101102	22.5896	-0.207903	0.841929	0.883398	-7.01582	0.911228	24.888	2.06339	0.0834198	0.15854	-5.25768	-0.0713533	11.4922	-1.10141	0.287869	0.438614	-7.01742	-0.0222667	11.4922	-0.343708	0.735778	0.843935	-7.15863	-0.07224	11.4922	-1.1151	0.282145	0.582658	-6.16881	0.156243	11.4922	2.41177	0.028969	0.0960881	-4.57883
sp|O15164|TIF1A_HUMAN	17052115	-1.92874	26.6453	-6.06803	0.0010516	0.0496808	-0.281271	-0.824449	27.3037	-2.97299	0.0241164	0.163283	-3.5751	-1.24563	24.2128	-3.94546	0.00701417	0.0244214	-2.57929	-0.32574	25.3296	-0.822059	0.441679	0.549123	-6.75288	0.50029	9.59663	6.98612	4.09231e-06	3.1322e-05	3.94425	0.1483	9.59663	2.07088	0.0558129	0.147692	-5.21996	-0.0178967	9.59663	-0.249912	0.806005	0.926576	-6.76483	0.0195067	9.59663	0.272394	0.788988	0.882184	-7.14657
sp|O75818|RPP40_HUMAN	17015277	0.850421	23.7554	2.62854	0.0406196	0.213139	-4.17288	0.765566	24.6391	2.96382	0.0244089	0.164606	-3.58763	-1.38997	22.0554	-2.7178	0.0399247	0.0834191	-4.2274	NA	NA	NA	NA	NA	NA	-0.00194	8.84881	-0.0190616	0.98504	0.991667	-7.63773	-0.542453	8.84881	-5.32992	8.06888e-05	0.00079531	1.2347	-0.380003	8.84881	-3.73376	0.00195845	0.0275301	-1.61694	-0.945597	8.84881	-9.29104	1.17483e-07	6.79371e-06	7.93508
sp|P32119|PRDX2_HUMAN	16869324	NA	NA	NA	NA	NA	NA	1.35906	23.7041	2.96142	0.0244861	0.164606	-3.59091	0.873854	21.6262	1.69214	0.148759	0.229592	-5.58578	NA	NA	NA	NA	NA	NA	-0.0300233	11.7362	-0.459278	0.65254	0.768879	-7.52654	0.01639	11.7362	0.250724	0.805388	0.88843	-7.18776	-0.106133	11.7362	-1.62356	0.125039	0.382359	-5.51944	-0.0798067	11.7362	-1.22083	0.240765	0.429076	-6.43257
sp|P61604|CH10_HUMAN	16889126	-0.634646	28.0508	-2.22171	0.0698285	0.257082	-4.73115	-0.748563	28.9921	-2.95556	0.024676	0.16471	-3.59894	-0.841103	26.2814	-2.0895	0.0798987	0.139377	-5.13953	-1.16279	29.626	-4.81567	0.00274455	0.018648	-1.61767	-0.39181	9.10876	-4.49365	0.00041632	0.00177559	-0.817673	-0.272313	9.10876	-3.12315	0.00689448	0.0295073	-3.23322	0.15916	9.10876	1.8254	0.0876695	0.315539	-5.21386	0.0651433	9.10876	0.747125	0.466399	0.65414	-6.89532
sp|O15514|RPB4_HUMAN	16902603	0.339354	25.3855	1.24866	0.260079	0.501006	-5.98925	-0.588828	26.634	-2.95399	0.0247268	0.16471	-3.60108	0.246785	23.9184	0.887645	0.407663	0.508088	-6.61358	0.669778	25.344	1.7446	0.13036	0.219316	-5.6968	-0.152527	10.6776	-2.22314	0.0417922	0.0965929	-5.36365	-0.317907	10.6776	-4.63363	0.000314614	0.00242655	-0.148912	0.127677	10.6776	1.86094	0.0822239	0.305555	-5.15765	-0.123937	10.6776	-1.80643	0.0907042	0.22109	-5.62028
sp|Q13620|CUL4B_HUMAN	17113744	0.234081	24.3539	0.516575	0.624652	0.801408	-6.63644	-0.709832	25.0404	-2.95219	0.0247857	0.16471	-3.60355	0.234222	23.1412	0.946462	0.379131	0.479541	-6.5589	-0.174989	23.0698	-0.420844	0.688151	0.764118	-7.0222	0.379813	9.16862	3.67367	0.00221655	0.00772142	-2.50795	0.341157	9.16862	3.29977	0.00479331	0.0221629	-2.87637	0.0519733	9.16862	0.502701	0.622385	0.833864	-6.66572	-0.29659	9.16862	-2.86871	0.0116006	0.0477896	-3.70592
sp|O60341|KDM1A_HUMAN	16660624	-0.34329	27.6635	-1.28413	0.248262	0.48683	-5.94867	-0.544683	29.047	-2.94827	0.0249139	0.16471	-3.60891	0.22838	25.3251	1.25892	0.253136	0.352691	-6.2282	-0.700941	27.446	-2.91763	0.0258996	0.0678644	-4.04701	0.0562367	10.7399	0.677047	0.508558	0.653571	-7.3978	0.2834	10.7399	3.41192	0.00380346	0.0184123	-2.64813	0.37932	10.7399	4.56673	0.000359594	0.00839944	0.0624853	0.53983	10.7399	6.49915	9.45764e-06	0.000184592	3.45347
sp|Q9NWH9|SLTM_HUMAN	16809929	0.104835	28.2955	0.840223	0.434224	0.661069	-6.40196	0.665704	28.7285	2.94755	0.0249376	0.16471	-3.6099	0.735791	26.7121	3.61613	0.0104318	0.0321084	-3.00741	0.766702	27.4927	4.41265	0.00422604	0.0222512	-2.08941	-1.03518	8.91356	-12.1311	3.23046e-09	8.1874e-08	11.3616	-0.457553	8.91356	-5.36196	7.59004e-05	0.000756308	1.29709	-0.224733	8.91356	-2.6336	0.0186518	0.123638	-3.79813	-0.575963	8.91356	-6.74958	6.12257e-06	0.00013167	3.8983
sp|P12236|ADT3_HUMAN	17115881	0.0847423	25.5738	0.397877	0.705027	0.840454	-6.69706	1.05584	25.9353	2.94344	0.0250732	0.165029	-3.61553	-1.10759	23.7186	-2.24144	0.0645519	0.119303	-4.92452	0.381447	25.7391	0.751541	0.480033	0.581886	-6.81106	-0.115513	9.99743	-0.950322	0.356828	0.511751	-7.17149	-0.113327	9.99743	-0.932333	0.365751	0.549618	-6.77297	-0.251193	9.99743	-2.06655	0.0562683	0.244716	-4.81982	-0.293213	9.99743	-2.41225	0.0289416	0.0960061	-4.57794
sp|P33991|MCM4_HUMAN	17068782	0.576389	24.8942	1.16219	0.290981	0.530295	-6.0854	1.9937	25.6336	2.93624	0.0253122	0.165666	-3.62538	-1.32706	24.1524	-1.54945	0.170392	0.255666	-5.87271	-0.164768	26.4523	-0.43383	0.679188	0.756773	-7.01598	-0.251233	11.0611	-3.57579	0.00271227	0.00920207	-2.70982	-0.132813	11.0611	-1.89033	0.0779526	0.188531	-5.52079	0.0676733	11.0611	0.963191	0.350539	0.646857	-6.32378	0.184733	11.0611	2.6293	0.018813	0.0690928	-4.17021
sp|O15294|OGT1_HUMAN	17104768	0.982797	26.7239	2.8867	0.0290915	0.183901	-3.82293	0.631426	28.2901	2.93525	0.0253453	0.165666	-3.62674	0.945852	25.2478	2.31652	0.0581197	0.110571	-4.81767	2.45412	25.9032	12.7916	1.14e-05	0.00255977	4.19345	-0.64387	11.1662	-7.79241	1.09628e-06	1.02243e-05	5.31195	-0.0817267	11.1662	-0.989094	0.338115	0.522705	-6.71849	-0.253577	11.1662	-3.0689	0.00770643	0.0693271	-2.95348	-0.509803	11.1662	-6.16988	1.69739e-05	0.000287942	2.85541
sp|P07437|TBB5_HUMAN	17006378	0.597386	25.5438	2.4572	0.0509258	0.228819	-4.40757	0.960335	26.7602	2.92781	0.0255956	0.165832	-3.63694	-0.592841	24.3511	-1.25742	0.253643	0.352961	-6.22993	0.492776	26.5431	1.2396	0.260238	0.371123	-6.33143	-0.328217	13.4336	-5.74417	3.6962e-05	0.000211795	1.66656	-0.22563	13.4336	-3.94879	0.00125891	0.00753443	-1.547	0.245673	13.4336	4.29957	0.000615786	0.012427	-0.472532	0.126437	13.4336	2.21279	0.042631	0.128725	-4.93867
sp|Q9H6W3|NO66_HUMAN	16786243	0.94312	24.9774	3.49457	0.0137682	0.127	-3.02835	0.714429	26.5857	2.92714	0.0256181	0.165832	-3.63786	0.974809	24.0288	5.66593	0.00113941	0.00834711	-0.607313	1.44936	24.5595	4.14851	0.00568018	0.026286	-2.41196	-0.186053	9.34915	-1.97307	0.0669737	0.141983	-5.7957	-0.147657	9.34915	-1.56588	0.137974	0.283939	-6.0165	-0.0482067	9.34915	-0.511224	0.616546	0.83028	-6.66125	-0.339937	9.34915	-3.60497	0.00255382	0.0149762	-2.22063
sp|P08651|NFIC_HUMAN	16856946	0.440866	26.6583	2.47624	0.0496538	0.22805	-4.38143	1.48373	27.4133	2.92667	0.0256342	0.165832	-3.63851	1.09582	23.9306	4.82077	0.00264357	0.0131523	-1.52103	-0.529718	26.9887	-1.47246	0.190041	0.295047	-6.05144	-2.2653	11.0006	-31.8805	2.48589e-15	8.96537e-12	25.3563	-0.9209	11.0006	-12.9602	1.2865e-09	1.94948e-07	12.4751	0.0861033	11.0006	1.21177	0.244118	0.541391	-6.06021	0.14745	11.0006	2.07513	0.0553694	0.155703	-5.17835
sp|Q4VC44|FWCH1_HUMAN	16815259	-0.0709289	25.8029	-0.399759	0.703716	0.839426	-6.69622	-0.982842	26.6553	-2.92291	0.0257619	0.166073	-3.64367	3.32033	22.1299	10.9317	2.68e-05	0.0032174	3.34042	0.19645	24.4575	0.983505	0.362379	0.473838	-6.60446	-0.134267	7.84636	-1.56774	0.137538	0.251588	-6.42686	0.0686967	7.84636	0.802125	0.434853	0.613839	-6.88699	0.0794533	7.84636	0.927724	0.368061	0.661853	-6.3571	0.18303	7.84636	2.13712	0.0492515	0.143513	-5.07143
sp|Q9H116|GZF1_HUMAN	16912057	-1.35341	21.9397	-2.26202	0.0661331	0.251195	-4.6758	-1.25566	22.1219	-2.91886	0.0259001	0.166073	-3.64922	NA	NA	NA	NA	NA	NA	NA	NA	NA	NA	NA	NA	0.758997	6.85569	5.93281	2.61017e-05	0.000156476	2.02569	0.0120767	6.85569	0.094399	0.926026	0.959819	-7.21629	-0.140143	6.85569	-1.09545	0.290388	0.59065	-6.18994	-0.407877	6.85569	-3.18823	0.00603114	0.0289979	-3.069
sp|Q9BUR4|WAP53_HUMAN	16830631	-0.509571	22.639	-0.63058	0.552463	0.752995	-6.56484	-1.0684	23.7531	-2.91783	0.0259352	0.166073	-3.65063	NA	NA	NA	NA	NA	NA	0.824636	23.4357	3.10138	0.0342772	0.081405	-3.88778	0.832127	8.69664	10.6623	1.88794e-08	3.43361e-07	9.53236	0.470737	8.69664	6.03171	2.17918e-05	0.000277514	2.57213	0.345523	8.69664	4.42731	0.000475737	0.0103859	-0.216074	0.56355	8.69664	7.22096	2.76381e-06	7.07429e-05	4.71199
sp|Q969Z0|TBRG4_HUMAN	17057433	NA	NA	NA	NA	NA	NA	-1.22622	23.6115	-3.07319	0.0266037	0.168693	-3.47501	NA	NA	NA	NA	NA	NA	-3.39165	24.6516	-6.07287	0.0015618	0.0152137	-0.720053	-0.478637	9.56209	-6.87538	4.93705e-06	3.67578e-05	3.74959	-0.306783	9.56209	-4.40679	0.000495819	0.00352208	-0.60915	0.0609367	9.56209	0.875326	0.39503	0.683363	-6.40427	-0.120177	9.56209	-1.72628	0.104577	0.243791	-5.74461
sp|O00767|ACOD_HUMAN	16708249	1.10946	25.9965	7.94959	0.000256453	0.030302	1.17559	1.25369	26.752	2.898	0.026625	0.168693	-3.67786	0.240253	24.1692	0.912795	0.39527	0.496079	-6.59053	0.766168	26.3149	2.97675	0.0239565	0.0641667	-3.96424	-0.306827	12.8207	-4.67347	0.000290615	0.00129507	-0.451096	-0.16986	12.8207	-2.58724	0.0204638	0.0691748	-4.28417	-0.215063	12.8207	-3.27576	0.00503642	0.0522087	-2.54136	-0.10602	12.8207	-1.61486	0.126922	0.278654	-5.91107
sp|Q9BRD0|BUD13_HUMAN	16744667	0.04153	23.7675	0.167488	0.872704	0.936882	-6.77132	2.0343	24.4038	2.89454	0.0267473	0.168693	-3.68262	1.83443	21.1837	5.80295	0.00100248	0.0078387	-0.468572	0.574219	21.9313	1.88444	0.107194	0.189413	-5.5065	-0.596143	7.8209	-5.47383	6.13644e-05	0.000330413	1.14406	-0.599943	7.8209	-5.50872	5.74466e-05	0.000605411	1.58135	-0.02691	7.8209	-0.247089	0.808148	0.927415	-6.76557	-0.651457	7.8209	-5.98172	2.38693e-05	0.000373955	2.50699
sp|Q6SPF0|SAMD1_HUMAN	NA	1.28471	24.6403	3.81897	0.00945328	0.103705	-2.6258	0.674488	25.9547	2.89356	0.0267819	0.168693	-3.68396	1.63709	22.6061	3.05833	0.0212133	0.0524465	-3.76621	2.13353	23.4743	6.65037	0.000499567	0.00935774	0.242441	NA	NA	NA	NA	NA	NA	NA	NA	NA	NA	NA	NA	NA	NA	NA	NA	NA	NA	NA	NA	NA	NA	NA	NA
sp|Q9H6F5|CCD86_HUMAN	16725356	0.64913	28.0923	4.11499	0.00680316	0.0924644	-2.27286	0.629609	29.3404	2.89085	0.0268782	0.168693	-3.68768	0.870734	26.1016	4.32255	0.00454362	0.0181185	-2.10905	-0.520546	27.9814	-3.30483	0.0156806	0.050088	-3.51142	-1.12203	10.1187	-17.9354	1.23648e-11	1.30773e-09	17.0648	-0.89429	10.1187	-14.295	3.22933e-10	7.9771e-08	13.846	0.341793	10.1187	5.46346	6.25807e-05	0.00246934	1.80822	-0.203007	10.1187	-3.245	0.00536593	0.0265026	-2.95432
sp|Q96EY1|DNJA3_HUMAN	16815513	NA	NA	NA	NA	NA	NA	-1.39141	24.003	-2.8908	0.0268802	0.168693	-3.68776	NA	NA	NA	NA	NA	NA	-0.783357	26.0793	-2.91003	0.0261614	0.0678644	-4.05768	-0.20207	11.6166	-2.42659	0.0281373	0.0688393	-4.99311	-0.300143	11.6166	-3.60432	0.00255725	0.0134462	-2.25456	-0.257337	11.6166	-3.09027	0.00737592	0.0673279	-2.91115	-0.459383	11.6166	-5.51658	5.66e-05	0.000730855	1.62559
sp|Q9H2P0|ADNP_HUMAN	16920277	0.811561	28.3103	5.37392	0.00193222	0.0540655	-0.925418	0.619809	29.5283	2.83901	0.0287951	0.180113	-3.75906	1.44653	26.2162	5.57206	0.00124548	0.00850818	-0.703824	0.705703	27.8256	3.43736	0.0132728	0.0448193	-3.33211	-1.81357	9.61177	-25.6115	6.52524e-14	3.98869e-11	22.2658	-0.87589	9.61177	-12.3694	2.46628e-09	3.0555e-07	11.8248	0.138493	9.61177	1.95582	0.0691396	0.276627	-5.00436	-0.0477833	9.61177	-0.674802	0.509945	0.688701	-6.94805
sp|Q96AE4|FUBP1_HUMAN	16688753	0.0785009	24.3353	0.225294	0.82952	0.911116	-6.75825	1.69051	25.7168	2.8319	0.0290695	0.181229	-3.76888	-3.1221	24.0311	-3.36539	0.0186259	0.0485593	-3.40212	0.580417	26.7914	0.855505	0.424277	0.532741	-6.72382	-1.15025	10.6257	-12.4276	2.31048e-09	6.28886e-08	11.7081	-0.349007	10.6257	-3.77078	0.00181472	0.0101785	-1.91282	0.24009	10.6257	2.59401	0.0201891	0.129952	-3.87286	0.03447	10.6257	0.372425	0.714722	0.835731	-7.11263
sp|Q8N655|CJ012_HUMAN	16707944	0.194727	21.7572	0.452161	0.670978	0.825404	-6.55835	1.59151	23.0176	2.82151	0.0294752	0.182557	-3.78321	NA	NA	NA	NA	NA	NA	NA	NA	NA	NA	NA	NA	0.128103	8.60753	1.265	0.224938	0.365884	-6.82906	0.0628167	8.60753	0.620305	0.544253	0.707002	-7.01959	0.315733	8.60753	3.11782	0.00697034	0.0648401	-2.85649	-0.122227	8.60753	-1.20697	0.245908	0.435336	-6.44882
sp|Q15554|TERF2_HUMAN	16827662	-0.631036	25.9672	-2.02287	0.0914509	0.30001	-5.00296	-0.833314	26.8028	-2.81952	0.0295533	0.182557	-3.78595	-0.433414	24.3803	-1.51299	0.179203	0.267787	-5.91931	-0.628815	25.0819	-3.18826	0.0181964	0.0550703	-3.67093	0.407297	10.2963	6.43596	1.05687e-05	7.13516e-05	2.96079	0.225137	10.2963	3.55753	0.00281639	0.0145333	-2.35045	0.10476	10.2963	1.65538	0.11836	0.370942	-5.47288	0.0380767	10.2963	0.601674	0.556267	0.724513	-6.99621
sp|Q14004|CDK13_HUMAN	17045404	0.960442	23.7118	2.99796	0.0252649	0.172244	-3.67406	1.09257	24.8948	2.81794	0.0296158	0.182557	-3.78814	2.06624	21.4947	3.05206	0.0213887	0.052787	-3.77494	0.603129	23.1589	1.18572	0.279428	0.390828	-6.39227	-0.223413	9.87944	-2.5532	0.0219008	0.0556997	-4.7553	-0.104497	9.87944	-1.1942	0.250718	0.430067	-6.49858	-0.0576933	9.87944	-0.659327	0.519559	0.771837	-6.57205	-0.256443	9.87944	-2.93067	0.010225	0.043517	-3.58373
sp|O75319|DUS11_HUMAN	16899062	0.26237	23.6636	0.639791	0.546863	0.75003	-6.55851	1.02989	24.1811	2.8123	0.0298396	0.182557	-3.79592	NA	NA	NA	NA	NA	NA	NA	NA	NA	NA	NA	NA	-0.0768967	10.6091	-1.04367	0.312968	0.466144	-7.07863	-0.0383567	10.6091	-0.52059	0.610159	0.757362	-7.07862	-0.00775667	10.6091	-0.105276	0.917535	0.970521	-6.79181	-0.28426	10.6091	-3.85807	0.00151652	0.0099388	-1.70121
sp|Q14202|ZMYM3_HUMAN	17111918	0.405397	26.2432	1.57969	0.167238	0.410122	-5.58915	0.757065	27.2621	2.81098	0.0298922	0.182557	-3.79775	1.83186	23.7599	9.50318	6.14e-05	0.0032174	2.49762	0.725701	24.6105	1.41427	0.205757	0.311768	-6.12377	-1.16976	9.39883	-13.7605	5.53947e-10	2.0596e-08	13.1813	-0.50538	9.39883	-5.94506	2.55229e-05	0.000316862	2.41044	0.0395867	9.39883	0.465679	0.648053	0.848866	-6.6843	0.07833	9.39883	0.921438	0.371229	0.568194	-6.74805
sp|Q8IWB1|IPRI_HUMAN	16718232	NA	NA	NA	NA	NA	NA	-0.796302	23.029	-2.81059	0.0299082	0.182557	-3.7983	NA	NA	NA	NA	NA	NA	NA	NA	NA	NA	NA	NA	-0.26997	7.88697	-2.92346	0.0103764	0.029541	-4.03491	-0.105607	7.88697	-1.1436	0.270497	0.452292	-6.55609	0.142093	7.88697	1.5387	0.144449	0.412229	-5.64048	0.322043	7.88697	3.48735	0.00325523	0.0180671	-2.46133
sp|Q15392|DHC24_HUMAN	16687618	0.113029	26.6177	0.726382	0.496012	0.704948	-6.49518	-0.637358	27.4901	-2.80931	0.0299591	0.182557	-3.80006	1.69035	23.9428	7.80909	0.000192103	0.00431101	1.30483	-0.0034064	26.9995	-0.0208543	0.984021	0.989935	-7.12276	0.0628433	12.6472	0.99098	0.337223	0.491709	-7.13198	0.296983	12.6472	4.68315	0.000285073	0.00224088	-0.0489715	-0.0158733	12.6472	-0.250307	0.805704	0.926556	-6.76473	0.326797	12.6472	5.15327	0.00011333	0.00127527	0.918366
sp|Q99873|ANM1_HUMAN	16864244	0.339541	26.158	1.23664	0.264197	0.504699	-6.00286	0.629225	27.3774	2.80315	0.0302069	0.183357	-3.80857	-0.490184	24.9334	-2.0205	0.0880466	0.149421	-5.23639	0.810046	27.0823	4.52663	0.00373162	0.0213234	-1.95352	-0.500243	7.90215	-7.05459	3.64705e-06	2.84329e-05	4.06376	-0.55042	7.90215	-7.76219	1.15001e-06	2.65866e-05	5.58541	-0.43117	7.90215	-6.08049	1.99458e-05	0.00107658	2.95145	-0.8025	7.90215	-11.3171	8.40107e-09	9.46826e-07	10.6032
sp|P14868|SYDC_HUMAN	16903111	-0.118649	23.1346	-0.496819	0.637681	0.807021	-6.64754	0.984162	24.2774	2.80123	0.0302845	0.183357	-3.81123	-2.49045	22.3786	-8.13392	0.000152004	0.00410916	1.55238	-1.49408	24.7879	-4.29082	0.00483738	0.0241325	-2.23686	-0.367987	10.052	-5.12359	0.000120034	0.00059481	0.454252	-0.160793	10.052	-2.23877	0.0405552	0.116321	-4.92674	-0.141687	10.052	-1.97274	0.0670134	0.271286	-4.97653	-0.25204	10.052	-3.50923	0.00311157	0.0174377	-2.41662
sp|Q9UBX3|DIC_HUMAN	16838887	-0.371389	24.1967	-1.81124	0.12205	0.347015	-5.28768	-1.90989	24.3864	-2.79356	0.0305968	0.18457	-3.82183	-0.61518	23.1085	-1.04367	0.342412	0.447429	-6.34679	-3.24111	26.7475	-4.59494	0.00346657	0.0209434	-1.87301	0.2536	10.5832	2.6152	0.0193517	0.0501847	-4.63708	0.282607	10.5832	2.91432	0.0105715	0.0413483	-3.64953	-0.06564	10.5832	-0.676899	0.50865	0.764718	-6.56005	0.481287	10.5832	4.96317	0.000164053	0.00170526	0.542335
sp|Q9H2H8|PPIL3_HUMAN	16907156	0.693635	23.8594	2.93609	0.0273201	0.179067	-3.75668	1.00087	25.1586	2.79152	0.0306803	0.18457	-3.82465	0.665923	21.6641	2.18014	0.0703439	0.12713	-5.01149	0.986032	23.0152	3.61928	0.010604	0.0392049	-3.08979	-0.441583	8.93084	-5.17373	0.000108936	0.000546117	0.55386	-0.0238767	8.93084	-0.279747	0.783446	0.874551	-7.17964	0.0587433	8.93084	0.688256	0.50167	0.760678	-6.55214	0.27276	8.93084	3.19574	0.00593857	0.0286559	-3.05383
sp|Q96PU4|UHRF2_HUMAN	17083452	-0.331785	24.9836	-1.39721	0.213734	0.45324	-5.81529	-0.982798	25.513	-2.78696	0.0308683	0.185112	-3.83096	-0.382072	22.7446	-1.81136	0.118185	0.188886	-5.52541	-1.25746	23.8408	-2.67969	0.0356114	0.0834441	-4.38285	-0.0413433	8.75055	-0.377172	0.711264	0.81287	-7.56263	0.158803	8.75055	1.44875	0.167739	0.325753	-6.17917	-0.07028	8.75055	-0.64116	0.530976	0.778023	-6.58415	-0.149277	8.75055	-1.36184	0.193109	0.369856	-6.25883
sp|Q9P287|BCCIP_HUMAN	16710436	0.0587219	26.5412	0.436158	0.678572	0.826319	-6.67911	0.534292	27.8298	2.77838	0.031225	0.186482	-3.84283	-0.659773	24.7477	-2.80422	0.0297453	0.0680193	-4.12315	0.372402	27.2544	2.19615	0.0692897	0.137489	-5.07049	-0.403533	8.20296	-3.72261	0.00200391	0.00704946	-2.40687	-0.233437	8.20296	-2.15346	0.0477457	0.131436	-5.07724	0.15492	8.20296	1.42914	0.173209	0.453356	-5.78968	0.199717	8.20296	1.8424	0.0850266	0.211394	-5.56331
sp|Q9GZN1|ARP6_HUMAN	16755602	0.742777	24.031	2.30083	0.0627674	0.248448	-4.62247	1.01614	24.5838	2.77673	0.0312942	0.186482	-3.84511	NA	NA	NA	NA	NA	NA	NA	NA	NA	NA	NA	NA	0.365853	7.74224	3.38921	0.00398594	0.0128973	-3.09326	-0.07261	7.74224	-0.672648	0.511277	0.67896	-6.98468	-0.06828	7.74224	-0.632536	0.536445	0.781965	-6.58978	-0.325853	7.74224	-3.01866	0.00854215	0.0379446	-3.40904
sp|Q9NUQ6|SPS2L_HUMAN	16889218	NA	NA	NA	NA	NA	NA	1.27169	24.1861	2.76892	0.0316237	0.187261	-3.85593	NA	NA	NA	NA	NA	NA	NA	NA	NA	NA	NA	NA	-0.82808	6.93939	-7.41841	1.99828e-06	1.70011e-05	4.68831	-0.481667	6.93939	-4.31504	0.000596787	0.00407635	-0.796276	-0.15093	6.93939	-1.35212	0.196131	0.484485	-5.88956	-0.40898	6.93939	-3.66388	0.00226174	0.0136313	-2.09988
sp|P62851|RS25_HUMAN	16745148	0.647534	24.8782	3.41035	0.0152207	0.131631	-3.13546	-0.958411	26.0892	-2.76711	0.0317004	0.187261	-3.85843	0.414915	24.5595	2.19113	0.0692676	0.126011	-4.99592	-1.07889	26.6034	-4.46205	0.00400323	0.0219485	-2.03027	-1.01542	9.59294	-9.71564	6.53532e-08	9.56949e-07	8.24295	-0.688137	9.59294	-6.58414	8.15217e-06	0.000127166	3.57888	-0.237613	9.59294	-2.2735	0.0379279	0.192685	-4.46042	-1.01613	9.59294	-9.72237	6.47585e-08	4.37362e-06	8.5401
sp|Q9H1A4|APC1_HUMAN	16901830	0.00522676	24.5644	0.0129019	0.990141	0.993331	-6.78744	-0.815745	25.3615	-2.76558	0.0317655	0.187261	-3.86055	0.893769	23.8947	3.90219	0.00738263	0.024953	-2.63462	1.0416	22.8109	1.91951	0.102053	0.184725	-5.45814	-0.910353	9.75021	-11.0927	1.10412e-08	2.20733e-07	10.0888	-0.717623	9.75021	-8.74424	2.57401e-07	8.30864e-06	7.11655	-0.0879467	9.75021	-1.07163	0.300621	0.60034	-6.21514	-0.496577	9.75021	-6.05079	2.10496e-05	0.000340887	2.63545
sp|P24941|CDK2_HUMAN	16752305	1.34292	23.3054	3.95683	0.00809701	0.101245	-2.4597	1.99417	24.9668	2.91865	0.0318895	0.187261	-3.66639	-0.5272	20.5295	-1.03574	0.345773	0.450535	-6.35484	NA	NA	NA	NA	NA	NA	0.04546	11.7645	0.679011	0.507348	0.652457	-7.39643	0.11187	11.7645	1.67094	0.115207	0.249871	-5.86289	0.05423	11.7645	0.810004	0.430448	0.710877	-6.4596	0.207107	11.7645	3.09344	0.0073281	0.0336716	-3.25957
sp|Q15773|MLF2_HUMAN	16760603	0.252229	25.0658	0.850105	0.435866	0.661949	-6.27729	0.869327	25.5714	2.76195	0.0319206	0.187261	-3.86558	NA	NA	NA	NA	NA	NA	NA	NA	NA	NA	NA	NA	0.0639433	8.48244	1.06425	0.303845	0.456116	-7.05714	-0.0484767	8.48244	-0.806827	0.432221	0.611455	-6.88314	-0.0236167	8.48244	-0.393067	0.699733	0.87661	-6.71672	0.0045	8.48244	0.0748963	0.941275	0.96975	-7.18282
sp|Q5VZL5|ZMYM4_HUMAN	16662359	0.607792	26.1373	3.2492	0.0184971	0.143969	-3.34324	0.602453	28.1971	2.75274	0.0323176	0.189003	-3.87833	1.07606	24.8636	6.3305	0.000624611	0.00621872	0.0428816	0.315407	26.4381	1.71869	0.13516	0.225983	-5.73154	-0.218323	10.6792	-2.81045	0.0130576	0.0359043	-4.25818	-0.03243	10.6792	-0.417467	0.682179	0.808876	-7.12915	0.0627467	10.6792	0.807729	0.431717	0.711277	-6.46145	0.0343533	10.6792	0.442226	0.664559	0.803113	-7.08282
sp|Q12962|TAF10_HUMAN	16735137	-0.295537	22.9383	-0.319039	0.760933	0.875261	-6.72908	-2.05302	23.5259	-2.74523	0.0326453	0.19033	-3.88874	NA	NA	NA	NA	NA	NA	-0.0198931	22.9879	-0.036531	0.97223	0.9842	-7.01145	0.141327	8.45169	2.00434	0.0632019	0.135518	-5.74325	0.0523467	8.45169	0.742398	0.469174	0.644895	-6.93403	-0.10712	8.45169	-1.51921	0.149251	0.419364	-5.66762	-0.128833	8.45169	-1.82716	0.0873925	0.215508	-5.58754
sp|Q9NYV4|CDK12_HUMAN	16833750	0.509841	25.6013	2.03342	0.0901477	0.297381	-4.98863	0.772956	26.8148	2.73787	0.0329703	0.191634	-3.89896	-0.0317872	23.6027	-0.152486	0.883619	0.918215	-7.02726	0.717766	25.3442	2.6788	0.0356546	0.0834441	-4.38412	-0.580407	9.19739	-8.67452	2.8517e-07	3.27823e-06	6.71162	-0.453937	9.19739	-6.78435	5.76773e-06	9.62579e-05	3.93338	-0.0576867	9.19739	-0.862161	0.402008	0.689514	-6.41573	-0.406453	9.19739	-6.07468	2.01568e-05	0.000329834	2.67974
sp|P46013|KI67_HUMAN	16719515	0.443858	31.2053	2.79499	0.0327207	0.189944	-3.94659	0.439191	32.2831	2.73262	0.033204	0.1924	-3.90624	1.36939	28.876	6.32776	0.000626097	0.00621872	0.0403168	0.31551	30.4772	1.77637	0.124701	0.211299	-5.65396	-1.13981	10.4203	-11.068	1.13805e-08	2.26054e-07	10.0574	-0.746847	10.4203	-7.25221	2.62464e-06	5.17821e-05	4.74013	0.61486	10.4203	5.97056	2.43604e-05	0.00125972	2.75161	0.269793	10.4203	2.61981	0.0191739	0.0699742	-4.18833
sp|P20020|AT2B1_HUMAN	16768341	0.927605	22.4153	1.40757	0.210803	0.44965	-5.8028	-1.44876	23.3543	-2.88095	0.0333497	0.192653	-3.71357	-0.356684	21.5424	-0.391505	0.710853	0.779723	-6.84088	-2.96797	24.6534	-7.17974	0.000326762	0.00863591	0.702472	-0.02308	10.6163	-0.259332	0.798861	0.874377	-7.60224	0.45425	10.6163	5.10406	0.000124666	0.0011328	0.791426	0.147383	10.6163	1.65603	0.118226	0.37062	-5.47192	0.17291	10.6163	1.94286	0.070809	0.185808	-5.40049
sp|Q14444|CAPR1_HUMAN	16723468	1.23927	23.8791	1.19619	0.27847	0.519144	-6.04809	-1.27924	24.4798	-2.8743	0.033615	0.193594	-3.72191	NA	NA	NA	NA	NA	NA	-2.71398	25.4688	-5.33005	0.00163408	0.0154824	-1.05042	-0.523927	12.1837	-9.26044	1.22647e-07	1.62142e-06	7.58876	-0.293793	12.1837	-5.19282	0.000104995	0.000986618	0.966313	0.213347	12.1837	3.77092	0.0018142	0.0261611	-1.54161	0.1686	12.1837	2.98002	0.00924476	0.0402721	-3.48592
sp|Q9UK61|F208A_HUMAN	16955257	0.36533	26.3338	1.9362	0.102918	0.319353	-5.12034	-0.454746	27.5468	-2.72048	0.033751	0.193786	-3.92308	1.18272	24.1305	3.17423	0.0182357	0.047928	-3.60545	1.18967	25.5431	4.44941	0.00405898	0.0219485	-2.04537	-0.808793	8.78409	-6.3155	1.30812e-05	8.55899e-05	2.74	-0.2335	8.78409	-1.8233	0.0880012	0.206464	-5.6282	-0.0803733	8.78409	-0.627599	0.539589	0.784183	-6.59297	-0.545067	8.78409	-4.25618	0.000672402	0.0052039	-0.885019
sp|Q16637|SMN_HUMAN	16985777	-0.867297	24.563	-3.81524	0.00949331	0.103705	-2.63033	-1.38363	25.2195	-2.71236	0.0341223	0.195324	-3.93435	0.0439991	23.7123	0.155902	0.881035	0.916272	-7.02665	0.405677	25.2535	1.83567	0.114773	0.19871	-5.57336	-0.0217933	9.31007	-0.306838	0.763134	0.849613	-7.58801	-0.214653	9.31007	-3.0222	0.00848039	0.0347907	-3.43534	-0.0473867	9.31007	-0.667178	0.514669	0.768398	-6.56673	-0.0982633	9.31007	-1.38349	0.186514	0.36131	-6.23082
sp|Q01082|SPTB2_HUMAN	16880122	0.160167	27.8599	0.369809	0.724722	0.851737	-6.70923	-0.680877	29.1152	-2.70602	0.034415	0.196405	-3.94315	0.574385	25.3532	0.89566	0.403682	0.50468	-6.60629	-1.51316	29.5425	-4.47641	0.00394098	0.0219188	-2.01315	-0.200393	11.0995	-3.09222	0.00734644	0.0218985	-3.69714	0.11421	11.0995	1.76235	0.0981194	0.22291	-5.72371	0.11705	11.0995	1.80617	0.0907466	0.321712	-5.24398	0.19069	11.0995	2.94249	0.00998127	0.0427067	-3.56034
sp|Q8WVV9|HNRLL_HUMAN	16896620	0.231136	25.2156	0.345072	0.742275	0.864478	-6.71925	0.670582	26.7852	2.68637	0.0353401	0.201077	-3.97046	-3.01075	23.6001	-7.30084	0.000619013	0.00621872	0.312856	-0.536032	25.8033	-1.61149	0.156893	0.25401	-5.87329	-0.0264767	8.36117	-0.349566	0.731465	0.827941	-7.57321	0.0671433	8.36117	0.886479	0.389181	0.572027	-6.81489	-0.0360933	8.36117	-0.476533	0.640479	0.844855	-6.679	0.04186	8.36117	0.552669	0.588533	0.748385	-7.02554
sp|Q9ULL5|PRR12_HUMAN	16864201	NA	NA	NA	NA	NA	NA	-1.16439	23.8324	-2.67997	0.0356475	0.202018	-3.97937	NA	NA	NA	NA	NA	NA	NA	NA	NA	NA	NA	NA	-0.907753	8.41104	-12.5198	2.08476e-09	5.81491e-08	11.8144	-0.654863	8.41104	-9.03192	1.69661e-07	6.04628e-06	7.5421	0.07085	8.41104	0.977168	0.343796	0.640147	-6.31035	-0.39301	8.41104	-5.42042	6.79057e-05	0.000848136	1.43993
sp|Q15651|HMGN3_HUMAN	17021049	1.22053	23.4638	2.82578	0.0509575	0.228819	-3.96807	2.3654	23.1174	2.67847	0.0357195	0.202018	-3.98144	NA	NA	NA	NA	NA	NA	NA	NA	NA	NA	NA	NA	0.17608	9.94459	1.6058	0.128907	0.238957	-6.37179	0.352873	9.94459	3.2181	0.00567147	0.0252708	-3.04181	-0.06128	9.94459	-0.558856	0.584407	0.811182	-6.63492	0.442333	9.94459	4.03395	0.00105745	0.00749103	-1.34013
sp|Q07955|SRSF1_HUMAN	16846993	-0.158081	30.3279	-0.888529	0.409779	0.636828	-6.35919	0.470186	31.0697	2.66769	0.0362445	0.203844	-3.99645	0.770982	28.5475	4.68433	0.00305544	0.0142331	-1.67832	0.435654	29.9252	2.57749	0.0409162	0.0918914	-4.52807	-1.0755	11.0577	-13.2297	9.64069e-10	3.16659e-08	12.6104	-0.75507	11.0577	-9.28806	1.17976e-07	4.5849e-06	7.91265	0.107587	11.0577	1.32342	0.205276	0.496797	-5.92567	-0.16943	11.0577	-2.08415	0.0544379	0.153927	-5.1629
sp|Q562F6|SGOL2_HUMAN	16889251	NA	NA	NA	NA	NA	NA	-0.986396	22.6648	-2.81102	0.0362581	0.203844	-3.80156	NA	NA	NA	NA	NA	NA	NA	NA	NA	NA	NA	NA	0.27614	8.19543	2.12453	0.0504412	0.112802	-5.53738	0.268203	8.19543	2.06347	0.0565953	0.149171	-5.23263	0.536017	8.19543	4.12393	0.000879951	0.0157966	-0.826677	0.405303	8.19543	3.11827	0.00696391	0.0322972	-3.20977
sp|Q92841|DDX17_HUMAN	16935042	0.255814	30.8194	1.46261	0.195832	0.439038	-5.73565	0.452119	31.9316	2.65755	0.0367455	0.205491	-4.01056	0.383827	29.0628	1.61977	0.15454	0.237381	-5.78152	0.0802334	31.0692	0.376639	0.719069	0.788724	-7.04204	-1.23223	11.0003	-18.2943	9.26661e-12	1.05094e-09	17.3564	-0.403377	11.0003	-5.98876	2.35644e-05	0.000296649	2.49212	0.0199667	11.0003	0.296437	0.770912	0.910407	-6.75152	-0.196013	11.0003	-2.91013	0.0106624	0.0449542	-3.62432
sp|P50416|CPT1A_HUMAN	16741287	0.403129	25.6778	2.69511	0.0372382	0.203991	-4.08213	-0.517713	26.4324	-2.65708	0.0367687	0.205491	-4.01121	-0.426953	22.6983	-1.54388	0.171712	0.25717	-5.87987	-1.69918	26.3324	-5.32744	0.00163825	0.0154824	-1.0532	-0.45867	10.0383	-5.00048	0.000152513	0.000732116	0.208598	-0.28582	10.0383	-3.11605	0.00699574	0.0298546	-3.24748	0.419863	10.0383	4.57741	0.000351994	0.00827553	0.0837586	0.25657	10.0383	2.79716	0.013414	0.0533144	-3.84604
sp|O95243|MBD4_HUMAN	16958989	0.532589	24.2848	1.63958	0.154192	0.389329	-5.51249	1.40831	24.2938	2.63625	0.037822	0.210754	-4.04022	0.887095	20.9037	1.85128	0.111734	0.180408	-5.47089	NA	NA	NA	NA	NA	NA	-0.25421	9.82955	-2.89709	0.0109494	0.030909	-4.08724	-0.0743833	9.82955	-0.847706	0.409763	0.590794	-6.84884	-0.06322	9.82955	-0.720483	0.482171	0.745851	-6.529	-0.24961	9.82955	-2.84467	0.0121815	0.0495092	-3.75312
sp|P62917|RL8_HUMAN	17082873	0.180054	28.4197	0.901928	0.403186	0.632901	-6.34701	0.55468	29.9143	2.63407	0.0379336	0.210755	-4.04324	0.958324	26.6427	3.74556	0.00890731	0.0287843	-2.83726	0.128728	28.8993	0.53047	0.614348	0.701307	-6.96415	-0.0397	12.3746	-0.664021	0.516632	0.660529	-7.40682	-0.0378233	12.3746	-0.632632	0.536384	0.700615	-7.01161	-0.0270467	12.3746	-0.452382	0.657389	0.853551	-6.69064	-0.04791	12.3746	-0.801341	0.435293	0.627129	-6.85254
sp|P53621|COPA_HUMAN	16695345	0.155046	24.2567	0.527413	0.617567	0.795597	-6.63018	-0.958815	24.5679	-2.63001	0.0381432	0.210817	-4.04889	-1.15922	20.7894	-2.24998	0.063784	0.118697	-4.91237	0.630397	24.1336	1.19307	0.27674	0.389082	-6.38406	0.212623	12.0585	3.06755	0.00772779	0.022897	-3.7468	0.149833	12.0585	2.16167	0.0470058	0.129866	-5.0629	-0.0966267	12.0585	-1.39405	0.183365	0.467256	-5.83572	-0.0814967	12.0585	-1.17577	0.257792	0.450449	-6.48483
sp|Q96NC0|ZMAT2_HUMAN	16990190	1.08095	25.0464	5.6785	0.00146955	0.0529584	-0.634734	0.698906	26.1361	2.62625	0.0383384	0.210817	-4.05413	0.828602	23.0133	2.22037	0.0664853	0.122179	-4.95444	0.746066	24.7851	3.49053	0.0124234	0.0431849	-3.26082	0.218827	8.23663	2.68441	0.016843	0.0445872	-4.50387	-0.3836	8.23663	-4.70572	0.000272563	0.00216139	-0.00346842	-0.0670767	8.23663	-0.822847	0.423327	0.705709	-6.44903	-0.305843	8.23663	-3.75186	0.00188678	0.0118188	-1.91932
sp|Q5RKV6|EXOS6_HUMAN	16827761	0.167831	27.1335	0.992759	0.360633	0.594582	-6.26092	0.469154	28.2744	2.62592	0.038356	0.210817	-4.0546	0.808853	25.408	4.8155	0.00265828	0.0131523	-1.52706	0.583143	26.5823	3.00384	0.0231192	0.0629042	-3.92642	-0.243293	9.63255	-2.67517	0.0171586	0.0453019	-4.52171	-0.33538	9.63255	-3.68773	0.00215324	0.0117147	-2.08341	0.276373	9.63255	3.03891	0.00819505	0.0721041	-3.01277	-0.361237	9.63255	-3.97204	0.00120032	0.00826609	-1.46719
sp|Q9H1D9|RPC6_HUMAN	16911737	NA	NA	NA	NA	NA	NA	0.80601	23.2288	2.76356	0.0383912	0.210817	-3.86161	NA	NA	NA	NA	NA	NA	0.00501292	22.3151	0.0157891	0.987901	0.99052	-7.12287	-0.0796867	8.04852	-0.676971	0.508606	0.653585	-7.39785	-0.38104	8.04852	-3.23709	0.00545405	0.0244952	-3.00341	-0.00146	8.04852	-0.0124033	0.990265	0.996454	-6.79756	-0.558827	8.04852	-4.74746	0.000250902	0.00237626	0.111197
sp|Q659A1|NARG2_HUMAN	16810104	-0.134635	23.4122	-0.297863	0.776244	0.884337	-6.73652	-0.890845	23.4358	-2.62171	0.0385756	0.211215	-4.06046	0.930702	20.6265	2.60811	0.0457115	0.09182	-4.37193	NA	NA	NA	NA	NA	NA	-0.293477	9.85294	-4.04798	0.00102755	0.00392695	-1.7344	0.00066	9.85294	0.00910351	0.992855	0.996502	-7.22097	-0.0780367	9.85294	-1.07637	0.298562	0.598056	-6.21016	-0.426473	9.85294	-5.88243	2.86294e-05	0.000431295	2.32123
sp|P13010|XRCC5_HUMAN	16890574	-0.108524	30.5616	-0.672841	0.52707	0.729849	-6.53515	0.465874	31.7745	2.61494	0.038932	0.212088	-4.0699	-1.21564	28.6266	-6.35131	0.000613444	0.00621872	0.0623401	0.0542099	30.7887	0.331763	0.751061	0.812809	-7.06003	-0.318513	12.3596	-4.76236	0.000243604	0.00111069	-0.270811	-0.316063	12.3596	-4.72573	0.00026195	0.00209295	0.0368158	0.232383	12.3596	3.47456	0.00334231	0.0396328	-2.14144	0.184023	12.3596	2.75149	0.0147126	0.0573569	-3.93491
sp|O43175|SERA_HUMAN	16669389	-0.0402091	23.4879	-0.0432404	0.966968	0.983286	-6.78645	1.24944	24.7824	2.60884	0.0392567	0.212088	-4.07841	-0.247132	22.7451	-1.04325	0.33558	0.440279	-6.46334	2.95991	24.406	3.23058	0.0172356	0.0532557	-3.61284	0.0301033	10.5504	0.334081	0.742887	0.83569	-7.57879	0.0451767	10.5504	0.501362	0.623306	0.767073	-7.08886	-0.47364	10.5504	-5.25636	9.29051e-05	0.00320573	1.41321	-0.689823	10.5504	-7.65552	1.36284e-06	4.14775e-05	5.43504
sp|Q8N766|K0090_HUMAN	16682631	0.14974	25.9056	0.455967	0.665076	0.824985	-6.66922	0.471472	26.7539	2.60659	0.039377	0.212088	-4.08155	0.076671	22.6448	0.235467	0.82139	0.869738	-7.00884	-0.610289	26.3706	-1.9613	0.0962481	0.178145	-5.40024	-0.20428	9.04276	-2.17496	0.0458299	0.104255	-5.44905	-0.426587	9.04276	-4.54185	0.000377954	0.00281514	-0.334669	0.124607	9.04276	1.32668	0.204218	0.495596	-5.92159	-0.0281167	9.04276	-0.299357	0.768725	0.869507	-7.13844
sp|Q6KC79|NIPBL_HUMAN	16984083	-0.0191275	28.7211	-0.104425	0.920368	0.963001	-6.78122	-0.473647	29.7122	-2.60548	0.0394363	0.212088	-4.08309	0.868947	26.4885	4.64857	0.00317498	0.0144129	-1.72001	1.49176	27.7696	4.96247	0.00235854	0.0180612	-1.45187	-0.169073	11.0459	-2.11222	0.0516301	0.114934	-5.55877	-0.0662167	11.0459	-0.827239	0.42091	0.601051	-6.86621	0.02817	11.0459	0.351925	0.72973	0.892351	-6.73271	-0.201943	11.0459	-2.52286	0.0232624	0.0812079	-4.37194
sp|Q8ND82|Z280C_HUMAN	17114075	-1.08684	25.0834	-2.71715	0.0361867	0.199991	-4.05216	-0.89582	25.7039	-2.60515	0.0394541	0.212088	-4.08356	-1.97002	23.0239	-3.03218	0.0219555	0.0539392	-3.80267	0.00670534	22.3737	0.0165991	0.987281	0.990423	-7.12286	1.43017	9.62813	16.4619	4.28059e-11	3.05702e-09	15.804	0.444153	9.62813	5.11241	0.000122663	0.00111798	0.807918	0.116613	9.62813	1.34227	0.19923	0.488757	-5.90201	-0.225403	9.62813	-2.5945	0.0201694	0.0727775	-4.23653
sp|Q9NYB0|TE2IP_HUMAN	16821083	-1.01739	25.6194	-6.20485	0.000938621	0.0496808	-0.161777	-0.935757	26.2106	-2.60308	0.0395649	0.212088	-4.08643	-0.979013	24.3529	-4.83845	0.00259493	0.0130878	-1.50086	-0.0779684	24.9121	-0.28181	0.787314	0.842564	-7.07745	0.782137	9.91731	8.32442	4.8116e-07	5.0725e-06	6.16782	0.191107	9.91731	2.03398	0.0598067	0.15551	-5.28273	0.127373	9.91731	1.35566	0.195026	0.482991	-5.88506	-0.24645	9.91731	-2.62301	0.0190514	0.0696562	-4.18222
sp|Q7Z5L9|I2BP2_HUMAN	16700673	0.317557	22.1955	0.910263	0.399126	0.62979	-6.33936	2.97195	23.0082	2.73768	0.0396124	0.212088	-3.89447	-2.00185	23.1142	-3.15082	0.0187984	0.0486176	-3.6378	-0.372208	23.8253	-0.312901	0.764674	0.822998	-7.06693	-1.24428	10.525	-11.5741	6.17604e-09	1.38004e-07	10.6908	0.0858767	10.525	0.798817	0.436712	0.615403	-6.88968	-0.0649867	10.525	-0.6045	0.554436	0.792758	-6.60758	-0.05434	10.525	-0.505466	0.620488	0.771865	-7.05153
sp|P49755|TMEDA_HUMAN	16794935	0.448566	26.5105	2.97178	0.0261131	0.175465	-3.70896	0.754034	27.3121	2.60182	0.0396331	0.212088	-4.0882	-0.191565	23.8477	-0.643157	0.543036	0.636161	-6.81006	1.19736	25.8218	1.9129	0.103004	0.185236	-5.46728	-0.35996	8.66717	-4.04129	0.00104171	0.00397557	-1.74822	-0.175953	8.66717	-1.97544	0.0666808	0.168089	-5.38099	-0.07841	8.66717	-0.880313	0.392408	0.681573	-6.39989	0.174557	8.66717	1.95976	0.0686397	0.181848	-5.37258
sp|Q2NL82|TSR1_HUMAN	16839582	-1.10687	26.5629	-5.29194	0.00208389	0.0540655	-1.00588	2.0264	27.3356	2.59734	0.0398756	0.212783	-4.09445	-1.50508	23.3786	-6.56254	0.00051208	0.00608135	0.256938	0.0643115	26.3334	0.17217	0.868819	0.90688	-7.10594	-0.991583	9.95318	-12.883	1.39877e-09	4.32252e-08	12.2265	-0.81924	9.95318	-10.6438	1.93271e-08	1.22717e-06	9.75094	0.376697	9.95318	4.89416	0.000187829	0.00523535	0.710031	-0.282103	9.95318	-3.66518	0.00225568	0.0136084	-2.09721
sp|Q8NFH4|NUP37_HUMAN	16769227	0.244925	27.113	1.65479	0.151039	0.387025	-5.49286	0.481156	27.9633	2.59389	0.0400629	0.212986	-4.09925	0.707639	25.1325	4.07862	0.00600234	0.0222375	-2.41076	0.717781	26.7492	1.27212	0.249221	0.361084	-6.29395	-0.00445	8.68208	-0.047166	0.962996	0.97839	-7.63674	-0.0175167	8.68208	-0.185661	0.855168	0.919602	-7.20276	0.2325	8.68208	2.46429	0.0261227	0.152077	-4.11463	0.07477	8.68208	0.792494	0.440277	0.631959	-6.85971
sp|O60762|DPM1_HUMAN	16920287	0.0466155	26.4591	0.165613	0.874114	0.937282	-6.77168	-1.23362	27.0031	-2.59235	0.0401472	0.212986	-4.1014	-0.0407356	23.4155	-0.12708	0.902876	0.929279	-7.03134	-0.715681	26.2256	-1.09371	0.314977	0.429742	-6.49213	0.611963	12.1307	8.78805	2.41421e-07	2.85732e-06	6.88476	0.383687	12.1307	5.5099	5.73181e-05	0.000604261	1.58363	-0.11275	12.1307	-1.61914	0.125993	0.383941	-5.52586	0.10837	12.1307	1.55624	0.140242	0.297799	-5.9955
sp|O95625|ZBT11_HUMAN	16956932	-0.563733	24.0879	-0.413183	0.694392	0.835776	-6.69007	1.91865	24.2189	2.72447	0.040252	0.212986	-3.91127	0.0657874	21.2481	0.122298	0.90651	0.930653	-7.03202	NA	NA	NA	NA	NA	NA	0.0215533	9.3839	0.225012	0.824969	0.891114	-7.61104	-0.123293	9.3839	-1.28716	0.217312	0.389713	-6.38763	0.127523	9.3839	1.33132	0.202725	0.493705	-5.91579	-0.21308	9.3839	-2.22451	0.0416827	0.12655	-4.9179
sp|P56199|ITA1_HUMAN	16984646	0.00889748	22.3758	0.0166253	0.987409	0.991123	-6.67735	-1.555	23.0528	-2.5826	0.0406837	0.214669	-4.115	1.70402	20.9339	7.52195	0.000237911	0.00453149	1.07769	0.58172	24.1468	2.30375	0.0596518	0.12208	-4.91781	0.04574	10.2833	0.38545	0.705249	0.808695	-7.55931	0.217727	10.2833	1.83478	0.0862019	0.203186	-5.60997	0.468797	10.2833	3.95054	0.00125438	0.0203576	-1.17753	0.01053	10.2833	0.0887362	0.930451	0.964228	-7.18162
sp|O43852|CALU_HUMAN	17051236	-1.12499	24.1371	-1.46973	0.193968	0.439038	-5.72687	-1.45922	25.3168	-2.70655	0.0411383	0.215425	-3.9341	-3.48771	23.0208	-14.8886	1.74e-05	0.00312898	3.77915	-2.03825	26.6613	-3.37038	0.0144348	0.0472251	-3.42245	0.18167	11.1435	1.89702	0.0770082	0.159112	-5.92116	0.115447	11.1435	1.20551	0.246456	0.42504	-6.48545	0.142663	11.1435	1.4897	0.156775	0.430232	-5.70822	0.406143	11.1435	4.24099	0.000693458	0.00533594	-0.916069
sp|Q14566|MCM6_HUMAN	16903090	0.139777	24.2102	0.620821	0.558435	0.75591	-6.57146	1.03488	26.0814	2.70574	0.0411789	0.215425	-3.93513	-1.38464	23.8279	-1.40914	0.206658	0.297965	-6.04912	-0.104784	25.7135	-0.194704	0.851885	0.894456	-7.10119	-0.29373	10.3144	-3.61933	0.0024793	0.00851419	-2.62006	-0.0398033	10.3144	-0.490455	0.630822	0.772464	-7.0945	0.07577	10.3144	0.933635	0.365099	0.659432	-6.35162	0.166127	10.3144	2.04701	0.0583681	0.161914	-5.22628
sp|Q96KQ7|EHMT2_HUMAN	17017536	0.235061	26.2725	1.41193	0.20958	0.449477	-5.79752	0.867574	27.699	2.57224	0.0412627	0.215425	-4.12947	1.21776	24.5666	6.2224	0.00068649	0.00636695	-0.0590671	2.31073	25.3422	4.79857	0.00279397	0.018648	-1.63719	0.0225067	9.2685	0.307715	0.762479	0.849043	-7.58773	0.0364567	9.2685	0.498442	0.625314	0.768379	-7.09038	-0.0730333	9.2685	-0.998525	0.33367	0.630901	-6.28949	-0.0720667	9.2685	-0.985308	0.339911	0.537576	-6.68718
sp|Q14011|CIRBP_HUMAN	16856497	-0.536998	25.115	-0.975897	0.368252	0.602887	-6.27735	0.800959	27.1131	2.571	0.0413322	0.215425	-4.13119	NA	NA	NA	NA	NA	NA	1.10286	25.9304	2.73465	0.0330655	0.0796551	-4.30495	-0.14222	10.7949	-1.46103	0.164388	0.288555	-6.57609	-0.19563	10.7949	-2.00971	0.0625744	0.160654	-5.32367	-0.530893	10.7949	-5.45388	6.3728e-05	0.00249821	1.79006	-1.25405	10.7949	-12.8828	1.39897e-09	2.83009e-07	12.3948
sp|Q8NFC6|BOD1L_HUMAN	16974412	-0.878699	26.5847	-3.68017	0.0110811	0.11161	-2.79605	-0.439745	27.4117	-2.56985	0.0413971	0.215425	-4.13279	-1.04694	24.6083	-4.88871	0.00246205	0.0127031	-1.44376	1.66737	24.8519	3.32848	0.015218	0.0491486	-3.47925	0.02892	8.82573	0.227578	0.823009	0.889877	-7.61043	-0.132407	8.82573	-1.04194	0.313743	0.497457	-6.66523	-0.0558133	8.82573	-0.439208	0.666695	0.859318	-6.69674	-0.275793	8.82573	-2.17028	0.0462407	0.136762	-5.01354
sp|O95292|VAPB_HUMAN	16915231	0.514036	24.1893	0.704898	0.508323	0.714483	-6.51153	0.74029	26.2741	2.69669	0.0416346	0.216059	-3.94666	0.645925	23.4746	3.39002	0.013832	0.0397056	-3.31026	-0.118812	25.5189	-0.395069	0.706104	0.77907	-7.03402	-0.0671267	10.0754	-0.999915	0.333018	0.487275	-7.12311	0.00327	10.0754	0.0487097	0.961785	0.979798	-7.21976	0.062	10.0754	0.923548	0.370163	0.66365	-6.36094	-0.04766	10.0754	-0.70994	0.488499	0.671369	-6.92306
sp|P84095|RHOG_HUMAN	16734744	-1.0475	23.1968	-2.07999	0.0846138	0.28479	-4.92517	-1.76072	23.1438	-2.90884	0.0417699	0.216059	-3.73805	NA	NA	NA	NA	NA	NA	-0.873704	22.6891	-1.69182	0.140319	0.23235	-5.7674	0.0852233	7.56725	1.01511	0.325952	0.480002	-7.10784	0.135383	7.56725	1.61258	0.127418	0.267981	-5.94908	0.0377967	7.56725	0.450204	0.658923	0.854515	-6.69166	0.0284333	7.56725	0.338676	0.739491	0.851661	-7.12524
sp|Q99720|SGMR1_HUMAN	17093507	0.466139	26.4672	1.6883	0.144312	0.378086	-5.44941	-0.704892	27.3827	-2.56167	0.0418622	0.216059	-4.14422	0.784781	23.2325	1.95455	0.096616	0.161259	-5.32836	-0.20264	26.5836	-0.801604	0.452573	0.559918	-6.77019	-0.356063	11.9513	-5.62989	4.5741e-05	0.000255326	1.44679	-0.27911	11.9513	-4.41314	0.000489513	0.00348968	-0.596219	-0.0770433	11.9513	-1.21817	0.241747	0.539389	-6.05276	-0.0720633	11.9513	-1.13943	0.272178	0.466656	-6.52578
sp|P28072|PSB6_HUMAN	16829885	-0.664448	23.1097	-2.73177	0.0433238	0.216666	-4.03007	1.08754	24.6119	2.54363	0.0429063	0.220845	-4.16941	-1.20636	22.3932	-2.5376	0.0427738	0.0876092	-4.50226	-1.1634	24.2685	-1.68507	0.141644	0.233522	-5.77637	-0.216117	12.3466	-3.47093	0.00336742	0.0111327	-2.92559	-0.21124	12.3466	-3.39261	0.00395806	0.0190153	-2.6875	0.0681	12.3466	1.09372	0.291124	0.591283	-6.19179	-0.180893	12.3466	-2.90523	0.0107693	0.045278	-3.63399
sp|P17987|TCPA_HUMAN	17025297	-0.393071	26.6458	-0.890293	0.408906	0.636531	-6.3576	0.529585	27.9054	2.54081	0.0430722	0.221096	-4.17335	-1.85276	26.193	-3.42172	0.0132894	0.0385582	-3.26739	0.311358	28.1806	0.991121	0.35893	0.470691	-6.59697	0.01181	11.8417	0.162389	0.87314	0.922805	-7.62391	-0.06752	11.8417	-0.92841	0.367717	0.551607	-6.77663	0.248267	11.8417	3.4137	0.00378952	0.043456	-2.26417	0.128013	11.8417	1.7602	0.0984934	0.233858	-5.69244
sp|Q9NYP7|ELOV5_HUMAN	17020152	NA	NA	NA	NA	NA	NA	-1.72799	25.6414	-2.53685	0.0433059	0.22158	-4.17888	NA	NA	NA	NA	NA	NA	-0.834062	24.5562	-1.06383	0.327301	0.441401	-6.5234	0.133223	9.97304	2.00322	0.0633337	0.135702	-5.74514	0.18337	9.97304	2.75726	0.0145421	0.0532827	-3.9574	-0.217377	9.97304	-3.2686	0.00511131	0.0526233	-2.55571	0.220697	9.97304	3.31852	0.00461155	0.0235508	-2.8053
sp|Q96E39|RMXL1_HUMAN	16689289	0.987771	24.6531	2.72889	0.0356395	0.199991	-4.0362	0.852999	25.8738	2.53505	0.0434125	0.22158	-4.1814	1.80662	23.3736	6.42555	0.000575415	0.00621872	0.131339	0.558883	25.3588	3.11641	0.0199642	0.0578137	-3.77005	0.2715	10.8315	3.88443	0.0014366	0.00527016	-2.07242	0.219303	10.8315	3.13764	0.00669224	0.0288118	-3.20408	-0.344173	10.8315	-4.92419	0.000177075	0.0050206	0.768885	-0.347927	10.8315	-4.97789	0.000159397	0.00167014	0.571587
sp|Q9BPW8|NIPS1_HUMAN	16933667	-0.76093	23.8807	-1.57397	0.179126	0.424943	-5.49392	-1.60105	25.0037	-2.53327	0.0435183	0.22158	-4.18388	NA	NA	NA	NA	NA	NA	-1.86331	26.8081	-8.22244	0.000151889	0.00692298	1.52576	0.254147	10.4784	3.40274	0.00387619	0.0125805	-3.06553	0.363063	10.4784	4.86102	0.000200485	0.00168543	0.308267	-0.429163	10.4784	-5.74602	3.68352e-05	0.00170316	2.33819	0.28964	10.4784	3.87796	0.00145582	0.00961264	-1.66038
sp|Q13427|PPIG_HUMAN	16887289	0.321155	26.1044	2.04332	0.0889403	0.295623	-4.97514	0.551093	27.4671	2.52894	0.0437768	0.221859	-4.18993	0.97157	23.4133	2.31446	0.0582869	0.110759	-4.82061	0.522242	25.217	2.5046	0.0452065	0.0991711	-4.63184	-0.4309	8.19215	-5.10157	0.000125269	0.000617022	0.410438	-0.251307	8.19215	-2.9753	0.00933425	0.0375044	-3.5287	0.0653733	8.19215	0.773977	0.450826	0.72433	-6.48843	-0.0548267	8.19215	-0.649112	0.525962	0.702298	-6.96557
sp|P26447|S10A4_HUMAN	16693449	NA	NA	NA	NA	NA	NA	-0.429566	25.469	-2.52842	0.0438081	0.221859	-4.19066	NA	NA	NA	NA	NA	NA	0.538655	25.2676	0.900791	0.401527	0.509589	-6.68304	-0.32696	8.45999	-2.0954	0.0532955	0.118007	-5.58788	-0.232477	8.45999	-1.48988	0.156729	0.311165	-6.12311	0.232527	8.45999	1.4902	0.156645	0.430103	-5.70754	0.0842933	8.45999	0.540215	0.596883	0.754594	-7.03262
sp|P05141|ADT2_HUMAN	17106574	-0.133405	27.6812	-0.512396	0.627395	0.803722	-6.63882	-0.601523	28.6171	-2.52644	0.0439268	0.221865	-4.19342	-3.12397	25.2104	-4.35917	0.00436093	0.0176068	-2.06453	-1.07406	28.937	-5.49084	0.00139934	0.0147321	-0.880812	-0.112463	11.5358	-1.96607	0.0678444	0.143499	-5.80736	-0.120587	11.5358	-2.10808	0.052035	0.140352	-5.15604	-0.133407	11.5358	-2.3322	0.0338457	0.179586	-4.35538	-0.327223	11.5358	-5.72049	3.86255e-05	0.000543091	2.01543
sp|Q5VT52|RPRD2_HUMAN	16670527	0.823624	27.8848	4.91909	0.00297026	0.0621157	-1.38426	0.593378	29.0608	2.51986	0.0443242	0.223276	-4.20262	0.37361	26.3196	1.50763	0.180533	0.269385	-5.92612	0.778737	27.694	3.48086	0.0125734	0.0434667	-3.27376	-1.24806	10.1162	-17.9267	1.24516e-11	1.30834e-09	17.0577	-0.642957	10.1162	-9.23522	1.27083e-07	4.87579e-06	7.83684	0.0211267	10.1162	0.303457	0.765659	0.907886	-6.74931	-0.247083	10.1162	-3.54903	0.00286626	0.0163649	-2.33521
sp|Q9UFC0|LRWD1_HUMAN	17049821	-1.34409	26.6194	-5.83663	0.00128029	0.051061	-0.488837	-0.644978	27.6429	-2.50354	0.0453266	0.227637	-4.22543	-1.46812	24.3361	-4.91288	0.0024009	0.0125795	-1.41643	0.491783	25.9266	2.13552	0.0754123	0.147471	-5.15619	0.664383	7.62898	7.94625	8.60864e-07	8.31915e-06	5.56316	0.21297	7.62898	2.54719	0.0221641	0.0735439	-4.36002	0.0997033	7.62898	1.19249	0.25137	0.549202	-6.08247	0.0392633	7.62898	0.469603	0.64531	0.789866	-7.06977
sp|O15392|BIRC5_HUMAN	16838359	1.23729	25.027	2.16226	0.0756762	0.267227	-4.81268	1.27062	26.1885	2.62155	0.0456423	0.227637	-4.04279	NA	NA	NA	NA	NA	NA	NA	NA	NA	NA	NA	NA	-0.663417	9.89964	-5.86649	2.94811e-05	0.000173987	1.89996	-0.521043	9.89964	-4.60751	0.000331448	0.00253041	-0.20172	0.447043	9.89964	3.95314	0.00124773	0.0202792	-1.17228	-0.240667	9.89964	-2.12818	0.0500937	0.1452	-5.08696
sp|Q86XP3|DDX42_HUMAN	16837004	0.202084	26.9349	1.16501	0.289925	0.529404	-6.08233	0.594051	27.9976	2.49803	0.0456701	0.227637	-4.23313	-0.361151	24.9632	-0.824535	0.440029	0.537793	-6.6692	0.291178	27.8613	0.868349	0.41773	0.527025	-6.71242	-0.473837	9.83304	-7.20008	2.86111e-06	2.30789e-05	4.31565	-0.13271	9.83304	-2.01657	0.061781	0.159107	-5.31214	0.125123	9.83304	1.90128	0.076411	0.292079	-5.09304	-0.0870133	9.83304	-1.32219	0.205673	0.385963	-6.30921
sp|P61313|RL15_HUMAN	16938360	0.172966	28.3061	0.857106	0.42556	0.653201	-6.38722	0.502003	29.3099	2.498	0.0456719	0.227637	-4.23317	0.689722	26.0766	3.3583	0.0143992	0.0408988	-3.35329	-0.0923665	27.8807	-0.395006	0.706148	0.77907	-7.03405	-0.12669	8.44619	-1.68128	0.113153	0.216032	-6.25984	-0.00574333	8.44619	-0.0762188	0.94024	0.967385	-7.21794	-0.0329033	8.44619	-0.436655	0.668506	0.860328	-6.6979	-0.162877	8.44619	-2.16151	0.0470203	0.138443	-5.02891
sp|Q96JM3|CHAP1_HUMAN	16777044	-0.17574	27.442	-0.821853	0.443799	0.669416	-6.41773	-0.464519	28.3797	-2.49414	0.0459143	0.228242	-4.23857	-0.52899	25.2167	-2.63113	0.0376223	0.080463	-4.36893	-0.0411329	27.1817	-0.184294	0.859698	0.900658	-7.10346	0.221433	9.47494	2.52863	0.0229974	0.0580489	-4.80184	-0.0152867	9.47494	-0.174564	0.863728	0.924892	-7.20488	-0.09789	9.47494	-1.11784	0.281006	0.581292	-6.16583	-0.171987	9.47494	-1.96398	0.0681072	0.180928	-5.36559
sp|Q8IXM6|NRM_HUMAN	17016956	1.12896	24.8935	3.98004	0.00789084	0.101245	-2.43203	-0.930022	25.5294	-2.49061	0.0461374	0.22875	-4.24351	2.43819	22.084	8.64578	0.000106767	0.00372704	1.92347	0.612787	23.1616	1.22628	0.273062	0.385397	-6.23168	-0.0146467	7.85565	-0.204966	0.840321	0.901272	-7.61561	0.17175	7.85565	2.40347	0.0294446	0.0913716	-4.62817	-0.68305	7.85565	-9.55862	8.10019e-08	1.87265e-05	8.39625	-0.23984	7.85565	-3.35633	0.00426569	0.0222059	-2.72847
sp|Q8N0U8|VKORL_HUMAN	17046595	NA	NA	NA	NA	NA	NA	1.0607	24.4717	2.48689	0.046373	0.229316	-4.24869	1.05143	21.7537	3.30772	0.015357	0.0420342	-3.42216	-1.0465	23.2742	-2.47165	0.0472991	0.101639	-4.67877	-0.0248667	11.2386	-0.388333	0.703159	0.80688	-7.55813	-0.0486933	11.2386	-0.760425	0.458645	0.63524	-6.92019	-0.13678	11.2386	-2.13604	0.0493525	0.225834	-4.70115	-0.05256	11.2386	-0.820809	0.424452	0.618128	-6.8365
sp|Q9BY77|PDIP3_HUMAN	16935648	0.203523	28.3948	1.42178	0.206839	0.447194	-5.78557	0.555441	29.5896	2.4821	0.0466792	0.230227	-4.2554	0.78868	26.4287	3.65871	0.00990069	0.0311924	-2.95118	0.344514	27.9182	1.92904	0.1007	0.183629	-5.44497	-0.60936	10.3906	-8.81465	2.32233e-07	2.76692e-06	6.9251	-0.58462	10.3906	-8.45678	3.94147e-07	1.15568e-05	6.68112	0.0491967	10.3906	0.711651	0.48747	0.74913	-6.53544	-0.239727	10.3906	-3.46775	0.00338963	0.0186668	-2.50137
sp|P17301|ITA2_HUMAN	16984689	NA	NA	NA	NA	NA	NA	1.47856	23.2204	2.47956	0.0468425	0.230431	-4.25896	NA	NA	NA	NA	NA	NA	NA	NA	NA	NA	NA	NA	0.509267	8.81565	3.76282	0.0018447	0.00655978	-2.32381	0.387417	8.81565	2.8625	0.0117478	0.045092	-3.75167	1.16147	8.81565	8.58172	3.2712e-07	5.48724e-05	7.03228	0.25193	8.81565	1.86143	0.0821509	0.206235	-5.53287
sp|Q9Y3A4|RRP7A_HUMAN	16935623	0.0244257	27.5681	0.186022	0.858797	0.927838	-6.76754	-0.448679	28.8974	-2.47574	0.0470883	0.230471	-4.26429	0.304345	25.6501	1.42447	0.202378	0.293067	-6.03025	0.808282	26.7889	4.20932	0.00530144	0.0256391	-2.33675	-0.143487	8.17959	-1.28348	0.218564	0.357792	-6.80645	-0.141733	8.17959	-1.26779	0.223965	0.397402	-6.4113	0.271597	8.17959	2.42941	0.0279817	0.159073	-4.17877	0.133683	8.17959	1.19579	0.250118	0.440884	-6.46181
sp|Q9ULM3|YETS2_HUMAN	16948589	1.47424	24.2489	5.11573	0.00245841	0.0588759	-1.18214	0.570432	26.0733	2.47565	0.0470947	0.230471	-4.26442	0.696246	21.4613	1.95779	0.0961762	0.160845	-5.32386	0.545886	22.7528	0.801309	0.452731	0.559918	-6.77044	0.133553	9.15774	1.9855	0.065451	0.139426	-5.77492	0.426547	9.15774	6.34133	1.24943e-05	0.000177583	3.14155	-0.0602733	9.15774	-0.896065	0.384202	0.674358	-6.38589	0.138943	9.15774	2.06563	0.0563664	0.157781	-5.19458
sp|Q9ULV3|CIZ1_HUMAN	17098766	0.362596	24.1551	1.83556	0.118066	0.343163	-5.25531	1.16217	24.9066	2.46848	0.0475606	0.23215	-4.27444	0.161154	22.3573	0.419328	0.68904	0.759398	-6.94078	1.22514	22.8296	2.53141	0.0509357	0.107495	-4.55577	0.0473933	9.99781	0.575598	0.573318	0.707356	-7.46366	-0.15329	9.99781	-1.86173	0.0821076	0.195744	-5.56692	-0.166027	9.99781	-2.01641	0.0617986	0.258816	-4.9041	-0.491417	9.99781	-5.96831	2.44605e-05	0.000380901	2.48199
sp|Q9UNN8|EPCR_HUMAN	16913065	0.988674	23.0166	3.65367	0.0114263	0.112339	-2.82891	-1.38852	23.79	-2.46133	0.04803	0.233837	-4.28444	NA	NA	NA	NA	NA	NA	-2.16133	24.5048	-4.8059	0.00446393	0.0229147	-1.88165	0.28241	8.91384	2.30824	0.0354597	0.083942	-5.21055	0.420587	8.91384	3.4376	0.00360717	0.0176468	-2.59573	0.261573	8.91384	2.13793	0.0491757	0.225323	-4.69789	1.38258	8.91384	11.3003	8.57295e-09	9.63189e-07	10.5828
sp|P04075|ALDOA_HUMAN	16817790	-0.526134	23.6698	-0.748141	0.489609	0.70228	-6.36266	1.73864	25.1644	2.45711	0.0483096	0.234593	-4.29034	0.393072	22.5174	0.575602	0.585043	0.669862	-6.85477	3.99304	24.3076	6.5743	0.000532151	0.00935774	0.173785	0.02651	9.26667	0.447709	0.660683	0.77521	-7.53204	0.00497667	9.26667	0.0840476	0.934117	0.96389	-7.21727	-0.07503	9.26667	-1.26713	0.224195	0.519281	-5.99469	-0.158387	9.26667	-2.67489	0.0171685	0.0645016	-4.08287
sp|Q14739|LBR_HUMAN	16699877	0.11349	28.7556	0.735908	0.490619	0.70228	-6.48781	0.420626	29.6647	2.44872	0.0488702	0.235682	-4.30207	1.74782	25.9579	5.16296	0.00185933	0.0107894	-1.13874	0.410051	28.1742	2.25405	0.0639185	0.129134	-4.98841	-0.842737	9.87103	-10.9415	1.33046e-08	2.57697e-07	9.89541	-0.33244	9.87103	-4.31618	0.000595412	0.00406938	-0.793949	-0.03452	9.87103	-0.448185	0.660347	0.855593	-6.6926	-0.159993	9.87103	-2.07725	0.055149	0.155373	-5.17472
sp|P82650|RT22_HUMAN	16946228	0.0206925	22.4847	0.0288843	0.978127	0.989248	-6.67702	-0.772786	23.6262	-2.4482	0.0489054	0.235682	-4.30281	NA	NA	NA	NA	NA	NA	-1.88234	24.9893	-5.19769	0.00186114	0.0161863	-1.19275	-0.24044	8.76889	-3.27899	0.00500302	0.0157268	-3.3185	-0.372553	8.76889	-5.08068	0.000130455	0.00117621	0.745222	-0.303883	8.76889	-4.1442	0.000844346	0.0153485	-0.785741	-0.2698	8.76889	-3.67939	0.00219057	0.0132935	-2.06806
sp|P30260|CDC27_HUMAN	16846045	0.112613	26.8949	0.567038	0.592054	0.779301	-6.60631	-0.518565	27.9002	-2.44816	0.0489081	0.235682	-4.30286	-0.382649	24.1342	-1.26955	0.249568	0.348019	-6.21591	1.11936	25.9816	5.09907	0.00205361	0.0167387	-1.30041	-0.473743	10.9267	-5.83331	3.13399e-05	0.000183725	1.83684	-0.21219	10.9267	-2.61274	0.0194469	0.0665484	-4.23564	0.09133	10.9267	1.12457	0.278233	0.578811	-6.1585	-0.213363	10.9267	-2.62719	0.0188926	0.0692511	-4.17424
sp|P42766|RL35_HUMAN	17098322	0.56638	27.506	2.97986	0.0258479	0.174941	-3.69817	0.74237	28.224	2.44172	0.0493434	0.236718	-4.31187	NA	NA	NA	NA	NA	NA	0.349797	26.9307	1.90115	0.104714	0.187365	-5.48349	-0.11937	9.33974	-2.02035	0.061347	0.132333	-5.71622	-0.0529833	9.33974	-0.896749	0.383848	0.566728	-6.80567	0.00734667	9.33974	0.124343	0.902674	0.96514	-6.78951	-0.0455367	9.33974	-0.770713	0.452701	0.642727	-6.87705
sp|P51572|BAP31_HUMAN	17115207	-0.0858378	27.393	-0.31465	0.764097	0.877279	-6.73066	0.711696	27.8646	2.44117	0.0493808	0.236718	-4.31264	-0.0965145	25.3725	-0.378713	0.717462	0.784798	-6.95898	-1.0549	27.1881	-5.95797	0.00090769	0.0116765	-0.407894	0.253353	10.4381	3.34941	0.00432699	0.0138578	-3.17473	0.0536333	10.4381	0.709049	0.489037	0.660492	-6.95883	-0.04264	10.4381	-0.563714	0.581178	0.808825	-6.63211	0.18406	10.4381	2.43333	0.0277667	0.0929207	-4.53899
sp|Q92917|GPKOW_HUMAN	17110800	-0.920926	23.5153	-1.21125	0.273079	0.51319	-6.03135	0.715642	25.1091	2.43944	0.0494989	0.236718	-4.31506	-3.31291	21.7207	-8.87479	9.17e-05	0.00372704	2.0824	0.602289	24.3945	1.26644	0.251115	0.362749	-6.30054	0.212043	9.51472	2.29784	0.0361823	0.0853723	-5.22941	0.00828	9.51472	0.0897274	0.929676	0.96159	-7.21675	-0.01448	9.51472	-0.156915	0.877379	0.955337	-6.78469	-0.12714	9.51472	-1.37777	0.188238	0.363445	-6.23826
sp|Q7Z5J4|RAI1_HUMAN	16831621	2.22657	24.3804	5.78959	0.0013335	0.051061	-0.531889	0.678345	26.304	2.43658	0.0496943	0.237052	-4.31907	3.52875	22.6571	9.9816	4.6e-05	0.0032174	2.79462	1.81273	23.433	4.75014	0.00293949	0.0191105	-1.69271	-1.43094	8.12287	-17.1311	2.40632e-11	2.06848e-09	16.3898	-0.706877	8.12287	-8.46267	3.90681e-07	1.14645e-05	6.69015	-0.174667	8.12287	-2.09109	0.0537302	0.237444	-4.77815	-0.221517	8.12287	-2.65198	0.0179768	0.0667764	-4.12683
sp|P10412|H14_HUMAN	17005569	1.10277	28.0503	2.38061	0.0564002	0.241995	-4.5128	1.13401	29.8546	2.4321	0.0500014	0.237916	-4.32532	1.61057	26.1297	2.43683	0.0491633	0.0970675	-4.64608	NA	NA	NA	NA	NA	NA	-0.08066	13.5194	-0.965378	0.349478	0.504278	-7.15703	-0.181027	13.5194	-2.16661	0.0465652	0.129029	-5.05424	-0.04474	13.5194	-0.53547	0.600079	0.820327	-6.64813	-0.0402333	13.5194	-0.481532	0.637004	0.783785	-7.06385
sp|Q8NBS9|TXND5_HUMAN	17015434	NA	NA	NA	NA	NA	NA	-0.787838	23.8112	-2.42257	0.0506623	0.240455	-4.33866	-0.477456	23.0525	-1.60194	0.158422	0.241285	-5.8048	-1.96245	26.2437	-3.22521	0.0173545	0.0535357	-3.62021	-0.0375867	9.68719	-0.561246	0.582817	0.714675	-7.47215	-0.0425033	9.68719	-0.634662	0.535094	0.699513	-7.01028	-0.09596	9.68719	-1.43288	0.172156	0.45183	-5.78473	-0.0946233	9.68719	-1.41292	0.177845	0.34995	-6.19222
sp|Q9Y6I9|TX264_HUMAN	16941214	2.33117	23.5292	4.76134	0.00346978	0.066244	-1.55063	1.9905	25.1644	2.41574	0.0511417	0.242122	-4.34821	2.31869	21.9096	11.9467	1.57e-05	0.00312898	3.86608	0.32678	23.061	1.89864	0.105083	0.187641	-5.48695	-0.434173	7.20229	-4.55946	0.000364858	0.00158175	-0.683222	-0.47171	7.20229	-4.95366	0.000167138	0.00144622	0.493143	-0.0501767	7.20229	-0.52693	0.605854	0.823847	-6.65282	-0.209253	7.20229	-2.19747	0.0439006	0.131665	-4.96574
sp|Q92621|NU205_HUMAN	17051965	-0.507221	29.7838	-1.07448	0.32549	0.560905	-6.17855	-1.17313	31.1464	-2.4091	0.0516118	0.242679	-4.35749	2.08804	29.9674	3.56231	0.0111485	0.0339274	-3.07886	1.13492	29.9954	1.281	0.246285	0.358525	-6.28362	-0.881873	10.3119	-8.72548	2.64579e-07	3.08605e-06	6.78954	-0.56161	10.3119	-5.55672	5.24765e-05	0.000561758	1.67374	0.266863	10.3119	2.64042	0.0183986	0.122403	-3.78522	0.12198	10.3119	1.2069	0.245933	0.435359	-6.4489
sp|Q9Y4W6|AFG32_HUMAN	16853996	NA	NA	NA	NA	NA	NA	-1.15925	23.1282	-2.70478	0.0516945	0.242679	-3.96777	NA	NA	NA	NA	NA	NA	-2.43339	23.7653	-6.3052	0.00131245	0.014182	-0.529058	-0.5028	9.35931	-6.48812	9.64235e-06	6.56259e-05	3.05579	-0.527483	9.35931	-6.80663	5.55172e-06	9.33439e-05	3.97249	-0.124243	9.35931	-1.60323	0.129474	0.389935	-5.54885	-0.453537	9.35931	-5.85243	3.02545e-05	0.000449395	2.26484
sp|Q9UQ35|SRRM2_HUMAN	16815208	-0.0418667	30.3804	-0.266531	0.799102	0.892743	-6.74663	0.476622	31.402	2.40556	0.0518647	0.242679	-4.36245	0.0455486	28.8134	0.266575	0.798393	0.852897	-6.99994	-0.18358	30.428	-1.06109	0.32845	0.442064	-6.52624	-0.81411	11.9218	-8.66398	2.89637e-07	3.32364e-06	6.69547	-0.350683	11.9218	-3.73207	0.00196527	0.0108925	-1.99236	-0.00240333	11.9218	-0.0255769	0.979928	0.993447	-6.7973	-0.19254	11.9218	-2.04906	0.058144	0.161417	-5.22279
sp|Q92754|AP2C_HUMAN	16915091	-1.10556	22.973	-1.68832	0.144308	0.378086	-5.44938	-1.53615	24.1582	-2.40529	0.051884	0.242679	-4.36283	1.8385	20.5629	4.3563	0.00657904	0.0233585	-2.25951	NA	NA	NA	NA	NA	NA	1.12576	8.87294	11.8967	4.23059e-09	1.01044e-07	11.0825	1.14291	8.87294	12.0778	3.4332e-09	3.7473e-07	11.4932	0.449347	8.87294	4.74854	0.000250366	0.00646346	0.4233	1.11596	8.87294	11.793	4.77305e-09	6.49586e-07	11.1705
sp|Q9NUQ7|UFSP2_HUMAN	16982124	NA	NA	NA	NA	NA	NA	-0.538399	23.4838	-2.51752	0.0519016	0.242679	-4.17674	-1.06627	20.5352	-3.07454	0.026023	0.0613263	-3.76606	0.224955	22.6629	0.910633	0.396706	0.505166	-6.67396	0.432797	8.53213	3.93543	0.00129385	0.00480761	-1.96698	0.157397	8.53213	1.43121	0.172625	0.332568	-6.20271	-0.51033	8.53213	-4.64045	0.000310367	0.00762296	0.209141	-0.546307	8.53213	-4.96758	0.000162643	0.00169383	0.551105
sp|Q96K58|ZN668_HUMAN	16825923	1.75098	23.0088	4.17767	0.00961102	0.103948	-2.39832	1.08572	25.0109	2.39673	0.0525004	0.244073	-4.3748	NA	NA	NA	NA	NA	NA	NA	NA	NA	NA	NA	NA	-0.67033	7.18788	-8.18414	5.9582e-07	6.09437e-06	5.94564	-0.443337	7.18788	-5.41275	6.89024e-05	0.000700317	1.39577	0.19011	7.18788	2.32108	0.0345862	0.182202	-4.37539	0.212513	7.18788	2.5946	0.0201652	0.0727695	-4.23633
sp|P60604|UB2G2_HUMAN	16926412	0.583008	24.3162	1.26728	0.253817	0.493355	-5.96803	0.502194	26.2844	2.39323	0.0527549	0.244073	-4.3797	NA	NA	NA	NA	NA	NA	-1.56805	24.5479	-2.85557	0.0281232	0.0710976	-4.13423	0.0615567	8.44082	0.510748	0.616871	0.741953	-7.5004	0.18637	8.44082	1.54635	0.142602	0.290522	-6.04426	0.151973	8.44082	1.26095	0.226353	0.521175	-6.00212	-0.0615633	8.44082	-0.510803	0.616833	0.768944	-7.0487
sp|Q9NQT5|EXOS3_HUMAN	17094044	0.324932	27.2387	1.68664	0.144637	0.378276	-5.45156	0.556444	27.7062	2.3928	0.0527863	0.244073	-4.3803	0.216871	24.8455	1.11404	0.306349	0.413661	-6.38934	0.502144	26.1986	2.41919	0.0508427	0.107495	-4.7535	-0.267017	8.49554	-2.42553	0.0281962	0.0689654	-4.99508	-0.44088	8.49554	-4.00487	0.00112228	0.00687608	-1.43179	0.0146767	8.49554	0.13332	0.895691	0.962587	-6.78829	-0.165143	8.49554	-1.50013	0.154082	0.317614	-6.07419
sp|Q02978|M2OM_HUMAN	16840145	0.0280658	24.3492	0.211776	0.839566	0.918214	-6.76165	-0.644041	25.0728	-2.39242	0.0528137	0.244073	-4.38083	NA	NA	NA	NA	NA	NA	-1.73333	25.2575	-5.30717	0.00167099	0.0155657	-1.07485	-0.09123	11.581	-1.34607	0.198031	0.331846	-6.72791	-0.0924233	11.581	-1.36367	0.192543	0.358626	-6.29131	-0.157513	11.581	-2.32405	0.0343866	0.181415	-4.37004	0.0311267	11.581	0.459263	0.65255	0.795183	-7.07479
sp|Q99798|ACON_HUMAN	16930635	-1.64839	23.8051	-3.94639	0.00819167	0.101245	-2.47217	-2.2207	25.2071	-2.50231	0.0528923	0.244073	-4.19639	-3.87367	22.8428	-4.05813	0.00614686	0.022496	-2.43651	-1.26888	27.7393	-3.77132	0.00882421	0.0347392	-2.89083	-0.0116133	10.736	-0.16715	0.869457	0.920396	-7.62308	-0.172233	10.736	-2.47894	0.0253772	0.0816732	-4.48818	-0.26858	10.736	-3.86565	0.00149309	0.0231108	-1.34956	-0.331727	10.736	-4.77452	0.000237812	0.00228103	0.16552
sp|Q96EP5|DAZP1_HUMAN	16856567	-0.051344	26.7419	-0.237162	0.820729	0.905315	-6.7551	0.660706	27.9474	2.39021	0.0529751	0.244073	-4.38392	-3.18965	24.3223	-3.7768	0.0085774	0.0280542	-2.79656	0.476015	27.7839	1.17684	0.282704	0.395117	-6.40213	-1.09366	10.5554	-17.0587	2.5584e-11	2.12368e-09	16.3276	-0.58158	10.5554	-9.0714	1.60345e-07	5.79908e-06	7.59972	0.00121667	10.5554	0.0189774	0.985106	0.99532	-6.79745	-0.0792833	10.5554	-1.23665	0.235001	0.42214	-6.41384
sp|Q02218|ODO1_HUMAN	17045674	-0.783176	22.0778	-1.21162	0.272948	0.51319	-6.03094	-0.880424	24.332	-2.38625	0.0532659	0.244816	-4.38946	-3.75815	22.009	-6.26065	0.000663829	0.00632199	-0.0228289	-2.10732	27.2359	-4.54548	0.00365623	0.0213234	-1.93122	-0.170087	11.2531	-2.38661	0.0304344	0.0735667	-5.06712	-0.156277	11.2531	-2.19283	0.044292	0.124233	-5.00817	-0.195073	11.2531	-2.73721	0.0151428	0.10866	-3.60066	0.107467	11.2531	1.50794	0.152088	0.314727	-6.06336
sp|P17480|UBF1_HUMAN	16845589	0.185025	28.9145	1.26817	0.25352	0.493355	-5.96701	0.479089	29.781	2.38003	0.0537258	0.24633	-4.39817	0.747173	26.383	3.41758	0.0133587	0.0386901	-3.27297	0.839466	28.3037	4.05323	0.00633578	0.0277337	-2.5309	-2.01836	9.12828	-29.6656	7.30006e-15	1.31638e-11	24.354	-0.94026	9.12828	-13.8199	5.21248e-10	1.03861e-07	13.3728	0.0954167	9.12828	1.40243	0.180898	0.464204	-5.82481	-0.357347	9.12828	-5.25225	9.36421e-05	0.00109614	1.11257
sp|Q7Z3B4|NUP54_HUMAN	16977066	0.068624	28.138	0.424161	0.686811	0.832553	-6.68491	-0.491184	29.1596	-2.37787	0.0538864	0.246468	-4.40119	-0.465163	26.1915	-2.50456	0.0447669	0.0904838	-4.54941	0.374659	27.7979	1.96062	0.0963386	0.178145	-5.40118	-0.0901067	7.29655	-0.784166	0.445002	0.597019	-7.31742	-0.0263533	7.29655	-0.229343	0.821662	0.898249	-7.19318	-0.275597	7.29655	-2.39842	0.0297381	0.16564	-4.23543	-0.45664	7.29655	-3.97397	0.00119558	0.00825056	-1.46323
sp|Q96PM9|Z385A_HUMAN	16765542	-0.805539	21.2549	-1.06203	0.330652	0.565622	-6.19137	-1.4265	22.6378	-2.3717	0.0543476	0.247977	-4.40981	NA	NA	NA	NA	NA	NA	NA	NA	NA	NA	NA	NA	0.639747	9.57996	4.96838	0.000162389	0.000773041	0.144289	0.830207	9.57996	6.44753	1.03556e-05	0.00015344	3.33382	0.65551	9.57996	5.0908	0.000127915	0.00399406	1.09365	2.23843	9.57996	17.3841	1.94577e-11	1.46196e-08	16.5579
sp|Q9BWU0|NADAP_HUMAN	16878378	NA	NA	NA	NA	NA	NA	1.14948	24.2106	2.47614	0.0546458	0.248737	-4.23026	-0.405628	21.032	-0.957176	0.374103	0.47541	-6.54866	1.0722	23.0321	2.22425	0.0666276	0.133044	-5.03069	-0.126583	8.46526	-1.12915	0.276354	0.425983	-6.98702	-0.348417	8.46526	-3.10796	0.00711296	0.0302618	-3.26373	0.0273567	8.46526	0.244028	0.810475	0.928578	-6.76635	-0.27482	8.46526	-2.45146	0.0267926	0.090382	-4.50538
sp|Q10589|BST2_HUMAN	16870200	NA	NA	NA	NA	NA	NA	1.81498	23.8926	2.3606	0.0551881	0.250059	-4.42533	NA	NA	NA	NA	NA	NA	NA	NA	NA	NA	NA	NA	-0.183037	10.7009	-2.38155	0.0307372	0.074196	-5.07644	-0.0973967	10.7009	-1.26726	0.22415	0.397638	-6.41194	0.42495	10.7009	5.52917	5.52718e-05	0.00226263	1.9324	0.77142	10.7009	10.0372	4.24408e-08	3.22238e-06	8.96852
sp|Q9BW60|ELOV1_HUMAN	16686122	0.186332	25.9029	0.575394	0.586753	0.776792	-6.60108	1.23793	27.1961	2.36044	0.0552009	0.250059	-4.42557	0.19687	23.7044	0.3759	0.719449	0.78572	-6.96017	0.55214	25.484	1.36424	0.22021	0.329444	-6.18477	-0.106773	9.74758	-1.30838	0.210201	0.34754	-6.77556	-0.0904933	9.74758	-1.10889	0.284731	0.467977	-6.59433	-0.0179	9.74758	-0.219343	0.829304	0.934972	-6.77235	-0.13692	9.74758	-1.67779	0.113843	0.258613	-5.81798
sp|Q99933|BAG1_HUMAN	17093204	-0.32533	25.3672	-1.16799	0.288813	0.527889	-6.07908	1.25611	26.1445	2.35687	0.0554735	0.250693	-4.43055	2.43172	23.2568	10.4063	3.59e-05	0.0032174	3.0455	1.81941	24.3108	3.88643	0.00769642	0.0319866	-2.74243	-1.17688	10.0725	-13.1047	1.10143e-09	3.51894e-08	12.4731	-0.691843	10.0725	-7.70373	1.26195e-06	2.87143e-05	5.49029	-0.380583	10.0725	-4.23782	0.000697929	0.0134459	-0.596851	-0.530803	10.0725	-5.91053	2.71893e-05	0.000413923	2.37394
sp|Q9P2X0|DPM3_HUMAN	16693952	0.0530956	25.0141	0.285453	0.78527	0.888687	-6.74066	0.679771	25.9024	2.35151	0.0558866	0.251561	-4.43804	NA	NA	NA	NA	NA	NA	-0.0411601	24.9174	-0.136463	0.895805	0.928201	-7.11228	-0.556	9.08543	-5.82308	3.19374e-05	0.000186863	1.81735	-0.206193	9.08543	-2.1595	0.0472008	0.130294	-5.0667	0.0079	9.08543	0.082738	0.935141	0.977236	-6.79404	0.311187	9.08543	3.25911	0.00521223	0.0258995	-2.92576
sp|P62263|RS14_HUMAN	17001674	0.0606435	27.8376	0.442396	0.674308	0.826319	-6.67604	0.420194	28.9979	2.34947	0.0560448	0.251561	-4.4409	0.325237	26.1015	1.48191	0.187044	0.276552	-5.95862	-0.664835	28.2199	-2.58467	0.0405172	0.0916484	-4.51785	-0.429373	9.70494	-5.42624	6.71592e-05	0.000357136	1.05116	-0.18024	9.70494	-2.2778	0.0376141	0.110119	-4.85692	-0.0319967	9.70494	-0.40436	0.691585	0.872404	-6.71203	-0.18715	9.70494	-2.36512	0.0317409	0.103157	-4.66449
sp|Q96N64|PWP2A_HUMAN	17002354	-0.657327	22.9906	-0.632761	0.555987	0.754784	-6.44873	-1.07534	23.8345	-2.3478	0.0561744	0.251561	-4.44323	1.0912	21.8064	3.15421	0.0187157	0.0486176	-3.63311	0.430374	22.632	1.77104	0.125632	0.212496	-5.66116	-0.0944533	7.3581	-1.1226	0.279043	0.428753	-6.99426	-0.0601133	7.3581	-0.714459	0.485781	0.657596	-6.95488	-0.0968133	7.3581	-1.15065	0.267673	0.566916	-6.12975	-0.333917	7.3581	-3.96867	0.00120864	0.00830723	-1.47412
sp|Q13151|ROA0_HUMAN	17000294	0.176965	29.5134	1.40889	0.210431	0.44965	-5.8012	0.395908	30.9513	2.34749	0.0561985	0.251561	-4.44366	-0.853091	27.6313	-2.94821	0.0245343	0.0585857	-3.92021	-0.248244	30.0856	-1.20214	0.273456	0.385611	-6.37391	-0.803253	10.454	-11.4496	7.16383e-09	1.55735e-07	10.5371	-0.20076	10.454	-2.86164	0.0117684	0.0451566	-3.75336	0.102873	10.454	1.46636	0.162949	0.438303	-5.73992	0.464623	10.454	6.62277	7.62246e-06	0.000156496	3.67414
sp|Q9BVI4|NOC4L_HUMAN	16759500	-0.0229552	28.9842	-0.105017	0.919919	0.963001	-6.78115	-0.501536	29.9219	-2.34342	0.0565165	0.252387	-4.44936	-0.928345	25.828	-3.64617	0.0100539	0.0314841	-2.96771	0.274414	28.2748	1.27164	0.249379	0.361084	-6.2945	0.24053	9.27224	2.6427	0.0183145	0.0479257	-4.5843	-0.331637	9.27224	-3.64369	0.00235785	0.0126035	-2.17381	-0.24441	9.27224	-2.68533	0.0168117	0.115401	-3.69987	-0.3495	9.27224	-3.83995	0.00157405	0.010247	-1.73843
sp|Q15021|CND1_HUMAN	16747287	-2.62038	24.1822	-3.80349	0.0137555	0.127	-2.78787	-0.902511	22.7182	-2.44529	0.0567935	0.253026	-4.27024	NA	NA	NA	NA	NA	NA	0.0608738	22.1942	0.269581	0.797927	0.851032	-6.96951	-0.00187667	11.298	-0.0251728	0.980245	0.988523	-7.63758	0.0543467	11.298	0.728981	0.477105	0.650074	-6.94414	0.412673	11.298	5.53541	5.46249e-05	0.00224635	1.94417	0.132887	11.298	1.78248	0.0946689	0.227449	-5.65782
sp|Q13444|ADA15_HUMAN	16671579	0.121181	21.699	0.204488	0.844996	0.920918	-6.76339	-0.851302	22.9633	-2.33272	0.0573606	0.254512	-4.46433	NA	NA	NA	NA	NA	NA	NA	NA	NA	NA	NA	NA	0.12348	9.88406	1.56739	0.13762	0.2517	-6.42736	0.163267	9.88406	2.07242	0.0556518	0.147344	-5.21733	-0.157687	9.88406	-2.00159	0.0635258	0.263185	-4.92879	0.2116	9.88406	2.68594	0.0167912	0.0634218	-4.06161
sp|P61513|RL37A_HUMAN	16890651	NA	NA	NA	NA	NA	NA	1.74235	26.3068	2.33226	0.0573967	0.254512	-4.46496	NA	NA	NA	NA	NA	NA	0.242801	25.7899	1.35346	0.223439	0.332434	-6.19776	-0.65482	7.70061	-6.35117	1.22782e-05	8.12053e-05	2.80557	-0.35867	7.70061	-3.47878	0.00331336	0.0165409	-2.51162	-0.0472567	7.70061	-0.458347	0.653193	0.851432	-6.68782	-0.393077	7.70061	-3.81249	0.00166548	0.0106898	-1.79483
sp|P28288|ABCD3_HUMAN	16667303	-0.0491765	25.6197	-0.236729	0.82105	0.905315	-6.75522	-0.594593	26.592	-2.32522	0.0579596	0.256407	-4.47481	-2.53059	23.2732	-9.12768	7.78e-05	0.00359913	2.25309	-1.6616	27.5002	-8.25726	0.000148266	0.00692298	1.55153	0.86635	10.1975	8.20949	5.73147e-07	5.89496e-06	5.98597	0.334177	10.1975	3.16664	0.00630493	0.0274954	-3.14569	0.3698	10.1975	3.50421	0.00314397	0.0380239	-2.08158	0.420323	10.1975	3.98296	0.00117376	0.00813603	-1.44477
sp|Q6UWP7|LCLT1_HUMAN	16878699	-0.816631	22.9312	-1.12906	0.303632	0.538851	-6.12113	0.855064	24.9781	2.31918	0.0584464	0.257602	-4.48324	-0.389134	21.3836	-1.42507	0.202211	0.293067	-6.02951	-0.187107	23.6747	-0.337927	0.746632	0.809565	-7.05768	-0.253193	8.79105	-3.53971	0.00292188	0.00983092	-2.78414	-0.23512	8.79105	-3.28704	0.00492073	0.0226388	-2.9022	-0.0439567	8.79105	-0.614526	0.547965	0.788633	-6.60131	-0.141377	8.79105	-1.97648	0.0665519	0.178194	-5.34482
sp|Q13868|EXOS2_HUMAN	17090357	0.330494	27.2868	1.84633	0.116344	0.339579	-5.24095	0.431901	28.5803	2.31808	0.058536	0.257602	-4.48479	0.14495	24.9731	0.351838	0.736546	0.798171	-6.97004	0.676993	26.763	3.55931	0.011412	0.0411914	-3.16916	-0.49469	11.3243	-8.20311	5.78767e-07	5.9434e-06	5.97582	-0.18599	11.3243	-3.08415	0.00746919	0.0314361	-3.31149	0.1666	11.3243	2.76261	0.0143854	0.104895	-3.55186	0.0245867	11.3243	0.407704	0.68918	0.819333	-7.09819
sp|Q9Y520|PRC2C_HUMAN	16673767	NA	NA	NA	NA	NA	NA	1.40703	23.0931	2.41739	0.058815	0.257602	-4.30645	NA	NA	NA	NA	NA	NA	NA	NA	NA	NA	NA	NA	-0.353267	11.3223	-4.71752	0.000266255	0.00120031	-0.361676	-0.0918733	11.3223	-1.22687	0.23855	0.415403	-6.46036	0.04741	11.3223	0.633112	0.536078	0.781853	-6.58941	0.0357367	11.3223	0.477227	0.639996	0.786203	-7.066
sp|P62258|1433E_HUMAN	16839331	-0.527722	23.266	-1.02137	0.347993	0.579868	-6.23258	1.36691	23.8116	2.31388	0.058878	0.257602	-4.49066	-0.279189	23.5524	-0.553148	0.599419	0.683903	-6.86865	1.33798	26.6882	2.75239	0.0322858	0.0783729	-4.27985	-0.145307	9.48697	-1.47833	0.159758	0.282466	-6.55242	-0.0230767	9.48697	-0.23478	0.817516	0.895645	-7.19185	0.0306233	9.48697	0.311558	0.759612	0.904946	-6.74671	0.257427	9.48697	2.61903	0.0192038	0.0700432	-4.18981
sp|Q9NX14|NDUBB_HUMAN	17110429	NA	NA	NA	NA	NA	NA	-1.40208	24.536	-2.31347	0.0589116	0.257602	-4.49123	NA	NA	NA	NA	NA	NA	-0.184087	25.2988	-0.3026	0.772149	0.82915	-7.07053	-0.05525	11.6951	-0.765011	0.45599	0.607078	-7.3326	0.0393233	11.6951	0.544484	0.594013	0.7447	-7.06537	-0.262943	11.6951	-3.6408	0.00237192	0.031243	-1.80527	0.00655667	11.6951	0.0907859	0.928849	0.963222	-7.18142
sp|P32780|TF2H1_HUMAN	16722570	-1.36844	24.7191	-1.75056	0.132579	0.363586	-5.36792	-1.00694	25.1265	-2.30336	0.0597431	0.260525	-4.50535	-1.35659	22.1954	-3.39799	0.0136932	0.0393769	-3.29946	-0.173303	23.3698	-0.533814	0.612167	0.699884	-6.96219	-0.201603	8.95302	-3.28068	0.00498562	0.0156817	-3.31506	0.0293567	8.95302	0.47772	0.639653	0.779282	-7.10094	-0.32617	8.95302	-5.30775	8.41855e-05	0.00301698	1.51172	-0.475097	8.95302	-7.73123	1.20793e-06	3.82105e-05	5.55839
sp|Q8WXX5|DNJC9_HUMAN	16715426	-1.22355	24.813	-4.67364	0.00378847	0.0672003	-1.64477	0.581524	26.3968	2.30201	0.0598558	0.260525	-4.50725	0.0134909	22.5116	0.03672	0.971856	0.979722	-7.03985	-0.26386	22.6495	-0.595626	0.572634	0.664326	-6.92388	-0.416137	10.886	-6.14455	1.7766e-05	0.000111937	2.42331	-0.371147	10.886	-5.48024	6.06238e-05	0.000632455	1.52639	0.03611	10.886	0.533189	0.601619	0.821229	-6.64939	-0.168757	10.886	-2.49181	0.0247393	0.0849979	-4.43016
sp|Q8NBM4|UBAC2_HUMAN	16776023	1.27305	22.3065	3.37573	0.0158663	0.132765	-3.17979	1.03166	24.275	2.29127	0.0607542	0.263827	-4.52224	NA	NA	NA	NA	NA	NA	-0.543543	22.9206	-2.28146	0.0615279	0.125376	-4.94949	-0.30577	8.79905	-4.49673	0.000413749	0.0017659	-0.811362	-0.236023	8.79905	-3.47102	0.00336681	0.016732	-2.52747	-0.12645	8.79905	-1.85961	0.0824231	0.305916	-5.15978	-0.14571	8.79905	-2.14285	0.0487187	0.142428	-5.06147
sp|Q9Y512|SAM50_HUMAN	16931015	0.348283	22.7967	0.535573	0.612263	0.794049	-6.62539	-0.949454	23.7982	-2.28171	0.0615664	0.266741	-4.5356	NA	NA	NA	NA	NA	NA	-2.52439	24.8072	-3.36082	0.0146095	0.0476846	-3.43539	-0.11076	10.73	-1.77453	0.0960184	0.189686	-6.11672	-0.193547	10.73	-3.10089	0.00721689	0.0305884	-3.27791	-0.0567533	10.73	-0.909268	0.377413	0.669598	-6.37399	-0.170657	10.73	-2.73416	0.0152365	0.0588397	-3.96851
sp|Q8NEZ4|MLL3_HUMAN	17064603	NA	NA	NA	NA	NA	NA	-0.829399	22.2763	-2.53933	0.0617559	0.266949	-4.1586	NA	NA	NA	NA	NA	NA	NA	NA	NA	NA	NA	NA	0.0308233	10.1203	0.294909	0.772057	0.855809	-7.59181	0.520267	10.1203	4.97776	0.000159438	0.00138758	0.541105	0.165603	10.1203	1.58444	0.133691	0.396218	-5.57581	0.496507	10.1203	4.75043	0.00024943	0.00236791	0.117163
sp|P48643|TCPE_HUMAN	16983172	-0.295262	26.5319	-0.747265	0.484241	0.701211	-6.47891	1.32735	27.6376	2.27533	0.0621143	0.267885	-4.54451	-2.37071	25.4904	-4.10195	0.00584234	0.0217944	-2.38151	0.409694	27.7358	2.11656	0.0774381	0.149729	-5.18292	-0.659397	11.8857	-10.2488	3.21283e-08	5.34952e-07	8.98049	-0.48113	11.8857	-7.47804	1.81368e-06	3.86129e-05	5.11878	0.256753	11.8857	3.99063	0.00115548	0.0192304	-1.09634	-0.108583	11.8857	-1.68767	0.111898	0.25571	-5.80314
sp|Q15005|SPCS2_HUMAN	16729035	0.29547	26.3426	1.82778	0.119327	0.344517	-5.26568	0.583665	27.3597	2.27136	0.0624583	0.268756	-4.55006	0.777513	24.2314	4.59859	0.00335099	0.0147026	-1.7786	0.816196	25.697	4.86707	0.00260182	0.0185548	-1.55926	-1.26648	8.67024	-10.7605	1.66807e-08	3.13165e-07	9.66083	-0.461647	8.67024	-3.92233	0.00132911	0.00788132	-1.60137	-0.25521	8.67024	-2.16836	0.0464104	0.217658	-4.64524	-0.402813	8.67024	-3.42246	0.0037217	0.0200154	-2.5938
sp|Q15637|SF01_HUMAN	16740006	0.227762	27.453	0.99718	0.358656	0.592368	-6.25658	0.612485	29.018	2.26876	0.0626844	0.269116	-4.55369	-0.24453	25.8873	-0.84594	0.428848	0.528781	-6.6507	0.345786	28.1384	1.39805	0.210346	0.317958	-6.14368	-0.248043	10.4758	-3.44324	0.00356549	0.011707	-2.98247	-0.34814	10.4758	-4.83274	0.000211975	0.00176149	0.251665	0.0255733	10.4758	0.354999	0.727473	0.891209	-6.73158	-0.24764	10.4758	-3.43764	0.00360692	0.0195585	-2.56283
sp|Q93009|UBP7_HUMAN	16823756	0.128124	29.0225	0.916054	0.396323	0.628057	-6.33402	0.423759	30.0426	2.2668	0.0628553	0.269237	-4.55642	-0.463948	26.6816	-2.41061	0.0509849	0.0994514	-4.6835	0.121714	29.0824	0.451372	0.667171	0.748292	-7.00729	-0.707933	10.7112	-6.7255	6.38156e-06	4.58295e-05	3.48348	-0.13823	10.7112	-1.31321	0.208608	0.378767	-6.35533	0.02612	10.7112	0.248145	0.807346	0.927183	-6.76529	0.0580633	10.7112	0.551613	0.589239	0.748877	-7.02615
sp|Q15024|EXOS7_HUMAN	16940036	-0.0479383	27.5679	-0.344651	0.742575	0.864478	-6.71942	0.537114	28.1681	2.26285	0.063201	0.270106	-4.56193	-0.252523	25.1256	-1.05739	0.329567	0.433444	-6.44883	0.279417	26.5776	1.62082	0.154875	0.251389	-5.86109	-0.52761	8.47039	-6.11278	1.88142e-05	0.000117801	2.36403	-0.23791	8.47039	-2.75638	0.014568	0.0533428	-3.95911	-0.106647	8.47039	-1.23559	0.235385	0.531908	-6.03232	-0.30508	8.47039	-3.53459	0.00295288	0.016721	-2.36474
sp|P23511|NFYA_HUMAN	17008412	-0.382204	23.9655	-0.934868	0.387324	0.621049	-6.31649	-1.44361	24.2529	-2.25853	0.0635819	0.27102	-4.56796	0.574055	22.2523	1.67361	0.143357	0.222313	-5.71058	NA	NA	NA	NA	NA	NA	0.44689	10.1305	5.83868	3.10311e-05	0.000182092	1.84706	-0.0921233	10.1305	-1.2036	0.247169	0.425903	-6.48767	0.0238267	10.1305	0.311299	0.759806	0.905006	-6.74679	-0.61103	10.1305	-7.98319	8.12674e-07	2.79134e-05	5.9634
sp|Q12824|SNF5_HUMAN	16928046	0.244017	27.9979	1.46752	0.194544	0.439038	-5.7296	0.469825	29.1171	2.25587	0.063818	0.27102	-4.57168	0.250365	25.5923	0.816504	0.444278	0.542039	-6.67604	1.8179	26.601	7.79044	0.000206454	0.00741784	1.19714	-1.10363	9.9781	-12.1105	3.30734e-09	8.32955e-08	11.3373	-0.78919	9.9781	-8.66003	2.91329e-07	9.09676e-06	6.99006	-0.0919333	9.9781	-1.00881	0.328868	0.626452	-6.2793	-0.493123	9.9781	-5.4112	6.91064e-05	0.000860609	1.42207
sp|Q14146|URB2_HUMAN	16678561	0.553705	26.523	1.39712	0.21376	0.45324	-5.8154	-0.84591	27.8938	-2.25556	0.0638454	0.27102	-4.57211	2.10722	24.4199	9.66831	5.55e-05	0.0032174	2.60192	1.57159	25.2409	3.23372	0.0171665	0.053129	-3.60853	-0.645903	8.91246	-6.02979	2.18682e-05	0.000134334	2.20854	-0.29717	8.91246	-2.77421	0.014052	0.051875	-3.92442	0.292987	8.91246	2.73516	0.0152058	0.108886	-3.6046	0.0235	8.91246	0.219383	0.829273	0.907467	-7.16033
sp|Q5PSV4|BRM1L_HUMAN	16783420	NA	NA	NA	NA	NA	NA	1.23834	22.5112	2.5017	0.064344	0.271883	-4.20251	NA	NA	NA	NA	NA	NA	NA	NA	NA	NA	NA	NA	-0.371353	6.04137	-2.72291	0.0155863	0.0418336	-4.42922	-0.258657	6.04137	-1.89657	0.0770704	0.186863	-5.51066	-0.12153	6.04137	-0.891106	0.386772	0.676535	-6.39032	-0.402653	6.04137	-2.95241	0.00978114	0.0420449	-3.54069
sp|Q9BUL5|PHF23_HUMAN	16840568	NA	NA	NA	NA	NA	NA	0.730425	24.7589	2.24776	0.0645422	0.271883	-4.583	1.40033	21.6876	3.35687	0.0144253	0.0409012	-3.35523	0.381568	22.7828	0.558847	0.595973	0.685932	-6.94713	-1.44871	9.2602	-17.2189	2.23449e-11	1.96075e-09	16.4651	-0.996737	9.2602	-11.8469	4.4826e-09	4.51578e-07	11.2254	0.16438	9.2602	1.95377	0.0694017	0.277053	-5.00772	-0.162117	9.2602	-1.92687	0.0729187	0.189563	-5.42676
sp|P51970|NDUA8_HUMAN	17098071	-0.70875	23.5128	-1.48771	0.189339	0.434503	-5.70465	-1.05276	25.2025	-2.24566	0.0647311	0.271883	-4.58593	NA	NA	NA	NA	NA	NA	-0.819584	25.8618	-3.6868	0.00976884	0.0372797	-3.00102	0.333357	9.52693	4.47729	0.000430226	0.00182844	-0.851132	0.01849	9.52693	0.248338	0.8072	0.889572	-7.18839	0.08324	9.52693	1.11799	0.280945	0.581245	-6.16566	0.140967	9.52693	1.89331	0.0775295	0.197954	-5.48145
sp|P52292|IMA2_HUMAN	16837270	-0.200529	28.9264	-1.24271	0.262111	0.502694	-5.996	-0.461866	30.1012	-2.24514	0.0647773	0.271883	-4.58665	0.239001	26.4378	1.31491	0.234826	0.331459	-6.16277	-0.188957	28.041	-1.00646	0.352062	0.464261	-6.58176	-0.169697	13.0508	-2.3969	0.029827	0.0723167	-5.04813	-0.07172	13.0508	-1.01302	0.326921	0.511115	-6.69468	0.446357	13.0508	6.3046	1.33374e-05	0.000795062	3.35355	0.300377	13.0508	4.2427	0.000691058	0.0053236	-0.912578
sp|Q92979|NEP1_HUMAN	16747665	-0.150832	29.2737	-0.917387	0.395681	0.628057	-6.33279	0.431064	30.3933	2.24402	0.0648784	0.271883	-4.58821	0.238485	27.2869	0.994687	0.356907	0.460424	-6.51213	0.47075	28.929	2.8416	0.0286516	0.0717655	-4.1539	-1.51746	8.15142	-16.3109	4.88886e-11	3.3842e-09	15.6686	-0.88297	8.15142	-9.49093	8.89262e-08	3.70837e-06	8.20067	0.0894067	8.15142	0.961021	0.351594	0.647678	-6.32585	-0.438353	8.15142	-4.7118	0.000269292	0.00252129	0.0395121
sp|Q9HC52|CBX8_HUMAN	16849625	-0.544686	27.5738	-3.80294	0.00962688	0.103948	-2.64531	-0.450439	28.255	-2.24128	0.0651259	0.271883	-4.59203	0.487985	25.4772	2.55526	0.041747	0.0863199	-4.47707	0.302812	26.5254	0.961919	0.372297	0.481213	-6.62546	-0.271067	7.70023	-2.22331	0.0417785	0.0965675	-5.36334	-0.22233	7.70023	-1.82357	0.0879578	0.206418	-5.62777	0.112007	7.70023	0.918689	0.372619	0.665833	-6.3654	-0.110777	7.70023	-0.9086	0.377754	0.574501	-6.75985
sp|Q13129|RLF_HUMAN	16662993	-1.47063	24.5683	-2.82995	0.0312827	0.187236	-3.89937	-0.653399	25.5574	-2.2386	0.0653701	0.271883	-4.59578	0.550329	21.4684	1.10526	0.309857	0.41666	-6.3987	0.603131	22.218	1.48546	0.186685	0.291813	-6.0351	0.632263	10.0023	8.41023	4.22691e-07	4.54919e-06	6.3025	0.214423	10.0023	2.85221	0.0119962	0.0458405	-3.77189	0.12795	10.0023	1.70196	0.109138	0.355369	-5.40359	0.0635267	10.0023	0.845018	0.411216	0.60654	-6.81607
sp|P31942|HNRH3_HUMAN	16705356	0.114771	29.7901	0.457876	0.663782	0.824985	-6.66825	-0.677432	30.4031	-2.23585	0.0656204	0.271883	-4.59961	-0.251348	27.5815	-1.08516	0.31801	0.4241	-6.41993	0.32682	29.1862	1.30929	0.23713	0.348146	-6.25041	-1.01704	9.57943	-10.7554	1.67865e-08	3.14006e-07	9.65427	-0.60108	9.57943	-6.35659	1.21607e-05	0.000174107	3.16926	-0.0596667	9.57943	-0.630991	0.537427	0.782744	-6.59078	-0.319013	9.57943	-3.37365	0.00411592	0.0216354	-2.69321
sp|P55201|BRPF1_HUMAN	16937309	-1.06417	23.0526	-1.76923	0.129248	0.359814	-5.34332	-1.23381	24.4303	-2.23552	0.0656504	0.271883	-4.60007	NA	NA	NA	NA	NA	NA	NA	NA	NA	NA	NA	NA	0.11096	9.2195	1.23983	0.233856	0.37662	-6.85945	-0.17183	9.2195	-1.91996	0.0738465	0.181261	-5.47253	-0.0183467	9.2195	-0.204999	0.840295	0.940076	-6.77555	-0.250537	9.2195	-2.7994	0.0133532	0.053165	-3.84167
sp|O75947|ATP5H_HUMAN	16848721	-0.421944	24.9723	-1.49962	0.186328	0.431071	-5.68985	-0.455126	25.7852	-2.23488	0.0657092	0.271883	-4.60096	-1.72479	24.255	-3.90548	0.00735394	0.024908	-2.63041	-1.32019	27.189	-2.85935	0.0279818	0.0709641	-4.1289	0.122523	12.0907	2.07477	0.0554063	0.121806	-5.62342	0.0744567	12.0907	1.26083	0.226398	0.40048	-6.41974	-0.20377	12.0907	-3.45058	0.00351187	0.0410154	-2.18983	-0.04627	12.0907	-0.783522	0.445369	0.636225	-6.8669
sp|Q96N66|MBOA7_HUMAN	16875323	0.0759127	26.2174	0.429896	0.682867	0.829925	-6.68216	-0.47112	27.5973	-2.232	0.0659731	0.271883	-4.60498	1.32092	23.7513	6.87605	0.000394899	0.00551156	0.536175	-0.444267	26.8094	-2.93105	0.0254442	0.0671998	-4.02821	-0.207277	8.16011	-2.24642	0.0399622	0.093043	-5.32205	-0.184987	8.16011	-2.00485	0.0631425	0.161701	-5.33184	0.23819	8.16011	2.58146	0.0207015	0.132095	-3.89647	0.459383	8.16011	4.97871	0.000159143	0.00166846	0.573204
sp|Q14318|FKBP8_HUMAN	16870432	0.343355	23.713	0.807314	0.451485	0.674202	-6.43002	-0.468501	25.4631	-2.22841	0.0663033	0.271883	-4.60998	1.7445	22.4323	6.64645	0.000477224	0.00595881	0.332784	-0.389892	25.5095	-1.57048	0.166056	0.264989	-5.92656	0.0136033	10.4928	0.161341	0.873952	0.923284	-7.62409	0.19703	10.4928	2.33685	0.0335409	0.100863	-4.75015	-0.355213	10.4928	-4.21296	0.000734085	0.0139121	-0.64697	0.36964	10.4928	4.38407	0.000519079	0.00422873	-0.624123
sp|O60318|MCM3A_HUMAN	16926679	0.350778	25.2378	1.2647	0.254677	0.493478	-5.97098	-0.468721	26.9561	-2.22708	0.0664269	0.271883	-4.61184	0.500851	24.3741	2.15751	0.0726148	0.129985	-5.04353	2.51431	24.191	6.91985	0.000401171	0.00908415	0.480433	-0.428217	8.46655	-5.6502	4.40355e-05	0.000246682	1.48596	-0.255477	8.46655	-3.37094	0.004139	0.0197217	-2.73165	0.180863	8.46655	2.38644	0.0304444	0.168161	-4.25724	-0.02694	8.46655	-0.355466	0.72713	0.843894	-7.11911
sp|P30405|PPIF_HUMAN	16706499	-0.0450045	24.5532	-0.0969079	0.926079	0.965354	-6.78209	-0.731672	25.5046	-2.22658	0.0664732	0.271883	-4.61254	NA	NA	NA	NA	NA	NA	-0.726692	26.6007	-2.1631	0.0725613	0.142633	-5.11724	-0.924013	10.6603	-12.4234	2.32142e-09	6.29544e-08	11.7032	-0.83832	10.6603	-11.2713	8.88017e-09	7.03875e-07	10.537	0.0635633	10.6603	0.854613	0.406046	0.692461	-6.42224	-0.333657	10.6603	-4.48603	0.000422736	0.00360084	-0.416808
sp|Q96QD9|UIF_HUMAN	16950072	0.207464	22.0958	0.300579	0.776399	0.884337	-6.62423	-1.00466	23.5905	-2.32029	0.0664752	0.271883	-4.43277	-0.313418	21.1784	-0.751398	0.479802	0.576688	-6.7295	NA	NA	NA	NA	NA	NA	0.17823	9.23342	1.84889	0.0840357	0.170766	-5.99899	0.112783	9.23342	1.16997	0.260046	0.44035	-6.52638	-0.238797	9.23342	-2.47719	0.0254655	0.149701	-4.09082	0.262613	9.23342	2.72425	0.0155441	0.0597363	-3.98768
sp|Q5JTH9|RRP12_HUMAN	16717106	-0.459658	30.0722	-2.49005	0.0487523	0.227106	-4.36248	-0.407517	30.9851	-2.22585	0.0665403	0.271883	-4.61355	0.0794391	27.8976	0.40247	0.700773	0.770755	-6.94855	0.826161	29.5119	4.20482	0.00532848	0.0256391	-2.3423	-0.07855	9.79047	-1.00393	0.331143	0.485368	-7.1191	-0.14645	9.79047	-1.87174	0.080631	0.193143	-5.55082	0.11229	9.79047	1.43515	0.171519	0.451027	-5.78172	-0.348063	9.79047	-4.4485	0.000455867	0.00382434	-0.493033
sp|P62879|GBB2_HUMAN	17049443	-0.125393	23.5133	-0.403134	0.701367	0.838363	-6.69469	0.817459	24.6991	2.31842	0.0666324	0.271883	-4.4352	NA	NA	NA	NA	NA	NA	-2.34692	25.4791	-4.18885	0.00542568	0.0259677	-2.362	0.252147	8.66991	2.58551	0.0205348	0.0526847	-4.69384	0.0756467	8.66991	0.775679	0.44985	0.627468	-6.90824	-0.0387567	8.66991	-0.39741	0.696595	0.874468	-6.71494	0.348867	8.66991	3.57727	0.00270401	0.0156533	-2.27738
sp|Q16850|CP51A_HUMAN	17059628	1.62208	24.2411	5.52329	0.00168718	0.0539238	-0.781243	0.7055	25.2524	2.22478	0.0666393	0.271883	-4.61504	NA	NA	NA	NA	NA	NA	0.808308	23.4512	4.02442	0.00655028	0.0284749	-2.56713	-0.98481	10.4011	-10.4402	2.5068e-08	4.36542e-07	9.23811	-0.895657	10.4011	-9.49509	8.84168e-08	3.69496e-06	8.20652	-0.620647	10.4011	-6.57963	8.21638e-06	0.000558067	3.83715	-0.68666	10.4011	-7.27946	2.50926e-06	6.59596e-05	4.81082
sp|Q9Y2X9|ZN281_HUMAN	16697686	-1.45444	25.3527	-10.6294	5.28e-05	0.0197145	2.70849	-0.543582	26.4637	-2.21922	0.0671573	0.273406	-4.62279	-0.608327	22.841	-1.14129	0.295676	0.401931	-6.36	-1.27524	23.3403	-3.53402	0.011773	0.0420233	-3.20279	0.19579	9.82273	2.34593	0.0329522	0.0788601	-5.14183	0.428017	9.82273	5.12845	0.000118908	0.00109204	0.839569	0.15105	9.82273	1.80986	0.090148	0.320662	-5.23821	0.482583	9.82273	5.78226	3.44412e-05	0.000497462	2.13249
sp|Q9P0U3|SENP1_HUMAN	16763853	0.665921	25.0408	2.90463	0.0284343	0.183244	-3.79885	0.757006	25.8576	2.21766	0.0673034	0.273411	-4.62496	0.869512	22.7639	2.56822	0.0410097	0.0851213	-4.45858	1.37986	22.696	2.80245	0.0365651	0.0851533	-4.19978	-0.833433	10.4476	-12.4702	2.20326e-09	6.05184e-08	11.7572	-0.393323	10.4476	-5.88506	2.84914e-05	0.000346207	2.29791	0.20664	10.4476	3.09183	0.00735236	0.0671638	-2.90806	-0.115687	10.4476	-1.73095	0.103721	0.24232	-5.73747
sp|P21796|VDAC1_HUMAN	16999985	-0.185879	28.2492	-1.09543	0.316948	0.551265	-6.15672	-0.422176	29.5965	-2.21179	0.0678568	0.273914	-4.63315	-1.68623	27.0603	-5.59385	0.0012199	0.00849334	-0.681316	-0.960344	29.5817	-3.91934	0.00740416	0.0310449	-2.70037	-0.629387	11.5077	-7.77584	1.12541e-06	1.04339e-05	5.28471	-0.41193	11.5077	-5.08924	0.000128303	0.00116	0.762151	-0.146297	11.5077	-1.80744	0.0905402	0.321296	-5.242	-0.07891	11.5077	-0.974904	0.344882	0.542482	-6.69735
sp|Q92989|CLP1_HUMAN	16724886	0.0321128	24.2873	0.0902642	0.93113	0.968175	-6.78281	1.00537	25.0698	2.21175	0.0678603	0.273914	-4.63321	-0.0505292	21.3905	-0.0728656	0.944194	0.958402	-7.03757	0.410891	23.3126	0.622627	0.555852	0.650846	-6.90597	0.0503467	7.18832	0.509797	0.617522	0.742488	-7.5009	0.117753	7.18832	1.19234	0.251426	0.430973	-6.50073	-0.0255967	7.18832	-0.259185	0.798973	0.923648	-6.76236	0.106947	7.18832	1.08291	0.295741	0.492424	-6.5873
sp|P05114|HMGN1_HUMAN	16925752	-0.0976839	27.3788	-0.312048	0.765976	0.878896	-6.73159	0.526734	27.8267	2.21128	0.0679049	0.273914	-4.63386	0.56093	25.9268	2.74098	0.0323982	0.0717546	-4.21277	0.366833	26.3926	1.82722	0.116139	0.199835	-5.58489	-0.986487	8.3598	-6.06908	2.03625e-05	0.000126203	2.28228	0.01031	8.3598	0.0634294	0.950252	0.972905	-7.21888	-0.109367	8.3598	-0.672848	0.511153	0.766167	-6.56285	-0.28915	8.3598	-1.77891	0.0952723	0.228462	-5.66338
sp|Q9P2N6|KANL3_HUMAN	16900547	NA	NA	NA	NA	NA	NA	0.882555	23.6056	2.30231	0.0680073	0.273914	-4.4562	NA	NA	NA	NA	NA	NA	NA	NA	NA	NA	NA	NA	0.186633	8.24985	2.60274	0.0198399	0.0512517	-4.66092	0.19944	8.24985	2.78134	0.0138507	0.0513388	-3.91054	-0.06533	8.24985	-0.911075	0.37649	0.669137	-6.37235	-0.246053	8.24985	-3.4314	0.00365367	0.0197408	-2.57556
sp|Q16698|DECR_HUMAN	17070665	NA	NA	NA	NA	NA	NA	-0.747235	23.1077	-2.29971	0.0682324	0.274147	-4.4596	NA	NA	NA	NA	NA	NA	-2.218	24.4295	-4.12142	0.00585849	0.026695	-2.44563	-0.0834267	6.89968	-0.711953	0.487287	0.63529	-7.37282	-0.0194633	6.89968	-0.166098	0.870271	0.928507	-7.2064	-0.210643	6.89968	-1.79761	0.0921479	0.324131	-5.25734	-0.01061	6.89968	-0.0905445	0.929038	0.963307	-7.18145
sp|Q8IX01|SUGP2_HUMAN	16870522	-0.032769	28.0705	-0.136443	0.896109	0.946464	-6.77676	-0.685362	29.0595	-2.20645	0.0683633	0.274147	-4.64059	0.722769	26.0695	2.58996	0.0398044	0.0834191	-4.4276	0.201844	27.598	0.685328	0.518071	0.615372	-6.86171	-0.0324067	9.63057	-0.436312	0.668749	0.781215	-7.53733	0.0646067	9.63057	0.869842	0.397927	0.580012	-6.82963	0.0310367	9.63057	0.417867	0.681893	0.867306	-6.70625	-0.0600067	9.63057	-0.807909	0.431616	0.62429	-6.84717
sp|O14497|ARI1A_HUMAN	16661255	0.61496	26.682	3.86409	0.0089831	0.103705	-2.5711	0.51077	27.7925	2.20501	0.0685005	0.274147	-4.64259	2.60546	24.1064	5.67106	0.00113392	0.00834464	-0.602076	2.08466	25.0728	9.52769	6.49e-05	0.00491225	2.42463	-1.80241	7.67963	-16.553	3.95301e-11	2.9262e-09	15.8851	-0.80777	7.67963	-7.4184	1.99831e-06	4.19983e-05	5.01947	-0.00777	7.67963	-0.0713582	0.944044	0.980343	-6.79496	-0.208417	7.67963	-1.91406	0.0746488	0.192677	-5.4477
sp|Q96KM6|Z512B_HUMAN	16921402	0.728337	24.6468	4.3618	0.00811665	0.101245	-2.2151	1.06582	24.4892	2.20348	0.0686469	0.274152	-4.64473	1.13884	21.8525	2.69435	0.0345151	0.0749061	-4.27899	0.50417	22.709	0.790831	0.471663	0.576172	-6.56425	-0.366497	8.72662	-4.06233	0.000997849	0.00382926	-1.70476	-0.315453	8.72662	-3.49656	0.00319399	0.0160523	-2.47526	-0.108417	8.72662	-1.20172	0.247879	0.545734	-6.07186	-0.325673	8.72662	-3.60984	0.00252832	0.0148678	-2.21066
sp|O14828|SCAM3_HUMAN	16694117	-0.39013	22.6955	-0.823648	0.442856	0.669301	-6.4162	-0.894477	22.9458	-2.29265	0.0688462	0.274368	-4.4688	NA	NA	NA	NA	NA	NA	0.465378	23.4207	0.753448	0.478966	0.580965	-6.80954	0.04694	9.677	0.692084	0.49933	0.645599	-7.38718	-0.155487	9.677	-2.2925	0.0365587	0.107834	-4.83046	-0.173507	9.677	-2.55819	0.0216844	0.135623	-3.94011	-0.415707	9.677	-6.12919	1.8265e-05	0.000303981	2.78047
sp|Q9Y2X3|NOP58_HUMAN	16889602	0.00323496	30.7316	0.023476	0.982062	0.990299	-6.78721	-0.378925	31.6885	-2.19702	0.0692681	0.275415	-4.65373	0.211989	28.8547	1.12562	0.301777	0.408509	-6.37694	0.148475	30.6324	0.81601	0.444881	0.55274	-6.75803	-0.649597	10.9453	-9.63061	7.33857e-08	1.04818e-06	8.1225	-0.355907	10.9453	-5.2765	8.93815e-05	0.000864684	1.13038	0.138737	10.9453	2.05684	0.0573027	0.247229	-4.83624	-0.0872133	10.9453	-1.29298	0.215341	0.398127	-6.34557
sp|O94905|ERLN2_HUMAN	17067902	-0.168092	24.354	-0.59061	0.577173	0.769805	-6.59138	-0.610429	25.9049	-2.19565	0.0694006	0.275415	-4.65564	0.670273	23.7303	1.87613	0.107894	0.176243	-5.43677	-1.62851	25.5787	-3.74926	0.00906062	0.0354733	-2.91949	0.386617	8.32744	4.67373	0.00029046	0.00129454	-0.450552	0.485573	8.32744	5.87	2.92913e-05	0.000353451	2.26959	0.148803	8.32744	1.79885	0.0919423	0.323644	-5.25539	0.369397	8.32744	4.46556	0.000440488	0.00372025	-0.458369
sp|Q7Z5K2|WAPL_HUMAN	16716185	0.160387	27.1389	0.740751	0.487892	0.70228	-6.48402	0.469673	28.0823	2.18506	0.0704323	0.278776	-4.67037	-0.52848	24.9097	-1.85216	0.111596	0.180408	-5.46968	0.581495	27.0541	1.89435	0.105717	0.188063	-5.49287	-0.06254	9.72356	-0.784427	0.444854	0.596906	-7.31721	-0.0766633	9.72356	-0.961573	0.351325	0.536206	-6.74526	0.0770833	9.72356	0.966841	0.348769	0.645011	-6.32029	0.0487467	9.72356	0.61142	0.549965	0.719863	-6.9901
sp|Q8WYA6|CTBL1_HUMAN	16913456	-0.179461	27.5952	-1.21656	0.271199	0.511717	-6.02542	-0.448097	28.4219	-2.18394	0.0705426	0.278776	-4.67193	-1.24658	24.8162	-4.8581	0.00254205	0.01296	-1.47849	0.141544	26.9815	0.909544	0.397237	0.505502	-6.67497	0.665763	7.13406	7.60571	1.47605e-06	1.31344e-05	5.00293	0.161613	7.13406	1.84628	0.0844331	0.199979	-5.59165	0.131163	7.13406	1.49842	0.154522	0.426775	-5.69629	0.337403	7.13406	3.85451	0.00152766	0.0099973	-1.70853
sp|Q15369|ELOC_HUMAN	17078342	-0.57212	24.9085	-3.39784	0.0154506	0.132393	-3.15146	0.386835	26.4224	2.18126	0.0708067	0.279236	-4.67566	NA	NA	NA	NA	NA	NA	0.412273	25.6772	2.05183	0.0847805	0.16016	-5.27388	0.17749	8.2662	2.48859	0.0248975	0.0621319	-4.87729	0.0624733	8.2662	0.875939	0.394707	0.577208	-6.82426	0.06706	8.2662	0.940249	0.361806	0.656876	-6.34546	0.30101	8.2662	4.22046	0.000722976	0.00551833	-0.958033
sp|Q9NVI1|FANCI_HUMAN	16804559	0.701102	22.7172	0.946934	0.381636	0.614566	-6.3051	1.21242	22.8484	2.40828	0.0713181	0.280666	-4.31232	NA	NA	NA	NA	NA	NA	0.632479	23.0221	1.77652	0.133951	0.224359	-5.55723	-0.51055	10.7928	-5.87234	2.91657e-05	0.000172352	1.91107	-0.40824	10.7928	-4.69557	0.000278118	0.00219771	-0.0239275	0.238347	10.7928	2.74146	0.0150136	0.108077	-3.59251	-0.16414	10.7928	-1.88794	0.0782925	0.199393	-5.49016
sp|Q86UE4|LYRIC_HUMAN	17071188	0.181764	25.4911	0.958466	0.376262	0.609062	-6.29412	0.466874	26.6906	2.17411	0.0715171	0.280864	-4.68561	1.34344	23.8937	5.61784	0.00119242	0.00845598	-0.656606	-0.534094	26.6344	-3.12396	0.0197699	0.0575349	-3.7596	-0.382257	10.5116	-4.05064	0.00102198	0.00390773	-1.72891	-0.34377	10.5116	-3.64281	0.00236212	0.0126189	-2.17561	-0.20293	10.5116	-2.15038	0.0480267	0.222233	-4.6764	-0.254813	10.5116	-2.70017	0.0163171	0.0620429	-4.03419
sp|O95202|LETM1_HUMAN	16973602	-0.563595	24.6919	-1.97631	0.0974402	0.309029	-5.06613	-0.984432	25.0905	-2.1689	0.0720381	0.281265	-4.69285	-1.05209	23.2943	-2.19029	0.0693488	0.126011	-4.9971	-2.17627	26.4826	-8.13695	0.000161222	0.00692298	1.46206	-0.161767	7.91676	-2.13901	0.049075	0.110205	-5.51213	-0.27448	7.91676	-3.6294	0.00242836	0.0128982	-2.20312	0.126703	7.91676	1.67538	0.114322	0.364173	-5.4433	0.179753	7.91676	2.37685	0.0310216	0.101395	-4.64303
sp|O94842|TOX4_HUMAN	16781791	-0.285802	25.6958	-1.99391	0.0951307	0.305334	-5.04228	-0.633399	26.0061	-2.16695	0.0722349	0.281265	-4.69557	0.66778	24.1898	2.80577	0.0296835	0.0679741	-4.12097	0.515244	24.4588	1.3875	0.213381	0.321261	-6.15656	0.795473	9.1587	11.0569	1.15371e-08	2.28744e-07	10.0432	0.0825567	9.1587	1.14752	0.268923	0.450558	-6.55171	-0.08643	9.1587	-1.20136	0.248013	0.545843	-6.07227	-0.239243	9.1587	-3.32543	0.00454631	0.0233399	-2.79126
sp|P42695|CNDD3_HUMAN	16746379	-0.10458	25.3808	-0.380301	0.717332	0.848778	-6.70478	0.432608	26.3063	2.16679	0.0722511	0.281265	-4.69579	-1.78906	22.5538	-8.13131	0.000152285	0.00410916	1.55043	0.267132	24.6892	0.851751	0.426205	0.534452	-6.72713	0.02504	9.81473	0.339921	0.738572	0.832536	-7.57672	0.03294	9.81473	0.447164	0.661068	0.793637	-7.11571	0.19885	9.81473	2.69941	0.016342	0.11332	-3.67301	0.317157	9.81473	4.30544	0.000608509	0.00480636	-0.784426
sp|Q03468|ERCC6_HUMAN	16714135	0.192468	24.7757	0.896275	0.405957	0.634054	-6.35217	0.6937	25.6345	2.16441	0.0724917	0.281265	-4.6991	-1.20076	22.4076	-2.39577	0.0520468	0.100674	-4.70468	0.0307186	22.7209	0.0667932	0.948861	0.969857	-7.12044	-0.445493	9.07358	-5.09573	0.000126699	0.0006227	0.398794	0.23726	9.07358	2.71387	0.0158728	0.0569525	-4.04147	0.570147	9.07358	6.52156	9.09348e-06	0.000603349	3.73594	0.0796233	9.07358	0.910763	0.37665	0.573414	-6.75787
sp|Q15291|RBBP5_HUMAN	16698425	-0.0555203	26.3218	-0.330849	0.752446	0.87086	-6.72471	0.426177	26.9728	2.16257	0.072678	0.281265	-4.70166	-0.0651815	24.5789	-0.221802	0.831554	0.876489	-7.01241	0.529582	25.8162	1.68836	0.140996	0.232859	-5.77199	1.10331	9.73923	12.7544	1.60927e-09	4.78468e-08	12.0818	0.0831733	9.73923	0.961491	0.351365	0.536222	-6.74534	0.0524533	9.73923	0.606365	0.553229	0.791974	-6.60642	-0.15464	9.73923	-1.78765	0.0938003	0.226176	-5.64974
sp|O94901|SUN1_HUMAN	17042805	-0.473995	27.5214	-2.29234	0.0634883	0.250203	-4.63414	-0.445577	28.5097	-2.16214	0.0727215	0.281265	-4.70225	-1.48927	24.9972	-6.27308	0.00065665	0.00629063	-0.0110943	0.323991	26.4763	1.52952	0.175713	0.278054	-5.97919	0.441943	7.92552	4.37298	0.000530824	0.00220529	-1.06491	0.08163	7.92552	0.80772	0.431722	0.611105	-6.88241	-0.03514	7.92552	-0.347707	0.732833	0.892904	-6.73425	0.06414	7.92552	0.634658	0.535096	0.709468	-6.97514
sp|Q6NW34|CC017_HUMAN	16957446	1.5903	22.7164	4.95978	0.00285509	0.0621157	-1.34196	0.884574	25.631	2.16021	0.0729179	0.281265	-4.70494	0.806868	22.0402	1.56398	0.166995	0.251503	-5.85401	0.792024	22.979	1.35811	0.230765	0.340387	-6.07972	-0.17829	9.54118	-2.52976	0.0229456	0.0579546	-4.7997	-0.10416	9.54118	-1.47793	0.159865	0.315296	-6.13952	-0.3763	9.54118	-5.33933	7.92504e-05	0.00290169	1.57211	-0.80894	9.54118	-11.4781	6.92417e-09	8.29636e-07	10.7974
sp|P46779|RL28_HUMAN	16865675	0.275161	26.8033	1.42841	0.205015	0.446349	-5.77752	0.64265	27.9558	2.16003	0.0729362	0.281265	-4.70519	1.79176	25.0412	6.61859	0.000488491	0.00595881	0.307685	-0.170409	26.8345	-0.556627	0.597399	0.687155	-6.94849	-0.0360133	7.98754	-0.525998	0.606486	0.733597	-7.49214	0.0928067	7.98754	1.3555	0.195075	0.361809	-6.30181	-0.132243	7.98754	-1.9315	0.0723015	0.28363	-5.04409	-0.18208	7.98754	-2.6594	0.0177111	0.0660258	-4.11261
sp|Q9H0U9|TSYL1_HUMAN	17022943	-0.669843	25.8648	-3.4472	0.0145652	0.128947	-3.08846	-1.18734	26.4293	-2.1598	0.0729593	0.281265	-4.70551	NA	NA	NA	NA	NA	NA	-0.476493	23.6918	-2.49109	0.0460524	0.100254	-4.65108	0.470757	9.56201	5.91145	2.71435e-05	0.000161994	1.98527	0.331667	9.56201	4.16485	0.000809561	0.00524651	-1.10355	0.1329	9.56201	1.66887	0.115622	0.3662	-5.45295	0.139687	9.56201	1.75409	0.0995655	0.235619	-5.70188
sp|P05549|AP2A_HUMAN	17015540	3.59645	23.7256	9.19792	0.000116693	0.0280476	1.95533	0.940945	25.2365	2.15437	0.0735149	0.28283	-4.71306	3.82268	23.2058	7.21619	0.000654856	0.00629063	0.252977	3.19738	24.7071	7.71399	0.000505293	0.00935774	0.506834	-2.38181	9.18223	-16.7241	3.40727e-11	2.59247e-09	16.0363	-0.58065	9.18223	-4.0771	0.000968195	0.0060907	-1.28349	-0.00502667	9.18223	-0.0352953	0.972304	0.990539	-6.79698	-0.10038	9.18223	-0.70483	0.491585	0.673811	-6.92677
sp|P11586|C1TC_HUMAN	16793803	0.787919	22.9547	0.787309	0.468413	0.688972	-6.33085	1.45082	24.7743	2.15228	0.0737296	0.28308	-4.71596	-1.13111	23.2098	-1.57719	0.163965	0.247861	-5.83695	1.94211	24.6245	4.90255	0.00250818	0.0183652	-1.51916	0.672027	4.69199	3.8014	0.00170392	0.00612252	-2.24407	0.203807	4.69199	1.15286	0.266793	0.448092	-6.54572	-0.438213	4.69199	-2.47881	0.0253841	0.149563	-4.08782	-0.20195	4.69199	-1.14235	0.270998	0.465495	-6.52252
sp|O14646|CHD1_HUMAN	16998463	-1.06067	27.3601	-8.33308	0.000199183	0.028621	1.42895	-0.604034	27.5653	-2.14302	0.0746891	0.286182	-4.72882	-1.49415	24.6827	-7.80537	0.000192628	0.00431101	1.30193	0.525229	26.2959	2.81105	0.0298439	0.0736748	-4.19696	-0.35339	9.95606	-2.78029	0.0138801	0.0378888	-4.3173	-0.167467	9.95606	-1.31754	0.207189	0.376816	-6.34991	0.12708	9.95606	0.9998	0.333072	0.63065	-6.28823	-0.180753	9.95606	-1.42207	0.175217	0.346391	-6.18008
sp|Q9P013|CWC15_HUMAN	16743417	0.0875273	26.2147	0.4154	0.692858	0.83555	-6.68904	-1.14272	26.3828	-2.13965	0.0750417	0.286951	-4.7335	2.09007	23.8977	2.68816	0.041405	0.0858319	-4.26634	0.834082	26.2397	2.92771	0.0255566	0.0674023	-4.03288	0.0940167	9.1711	1.41198	0.178118	0.306539	-6.64204	-0.154627	9.1711	-2.32224	0.034508	0.103075	-4.77668	0.0498233	9.1711	0.748266	0.465731	0.734057	-6.50827	-0.23581	9.1711	-3.54148	0.00291121	0.0165447	-2.35064
sp|Q9BTV4|TMM43_HUMAN	16937909	0.383521	27.6215	2.81584	0.0318547	0.18738	-3.91842	0.460387	28.807	2.1371	0.0753095	0.287393	-4.73705	0.0265691	24.8462	0.121508	0.90711	0.930679	-7.03213	0.434645	27.1151	2.47637	0.0469928	0.101442	-4.67204	-0.59646	10.724	-9.29447	1.16919e-07	1.55794e-06	7.63846	-0.26924	10.724	-4.19549	0.000760625	0.00498703	-1.04078	-0.100417	10.724	-1.56477	0.138233	0.402549	-5.6038	-0.459733	10.724	-7.1639	3.03832e-06	7.63604e-05	4.61512
sp|P13639|EF2_HUMAN	16867229	0.480829	25.7958	1.05922	0.33183	0.566081	-6.19426	1.8008	26.3072	2.13216	0.0758309	0.288799	-4.7439	-1.07094	24.7311	-2.14786	0.0736054	0.131097	-5.05718	2.91743	26.7821	2.87845	0.0272805	0.0701869	-4.10204	-0.0692233	6.73496	-0.438811	0.666977	0.78013	-7.53618	-0.299363	6.73496	-1.89768	0.0769145	0.186645	-5.50885	0.12117	6.73496	0.768104	0.454204	0.726552	-6.49302	0.09341	6.73496	0.592132	0.562475	0.729254	-7.00211
sp|Q8NE71|ABCF1_HUMAN	17006288	NA	NA	NA	NA	NA	NA	-2.22035	23.6019	-2.21439	0.0760629	0.2891	-4.57091	NA	NA	NA	NA	NA	NA	-1.2345	22.1544	-0.822277	0.441564	0.549123	-6.75269	-0.243973	10.4185	-3.82597	0.00161995	0.00585759	-2.19328	-0.21392	10.4185	-3.35468	0.00428022	0.0202448	-2.76476	0.13152	10.4185	2.06249	0.0566995	0.245689	-4.8267	-0.100787	10.4185	-1.58053	0.134585	0.289749	-5.96078
sp|Q9BXW9|FACD2_HUMAN	16937505	NA	NA	NA	NA	NA	NA	0.727287	23.5807	2.21253	0.0762438	0.289206	-4.57333	0.921057	21.0978	1.95878	0.104869	0.172543	-5.2373	NA	NA	NA	NA	NA	NA	-0.340813	10.1175	-3.85842	0.00151543	0.00552061	-2.12619	-0.294657	10.1175	-3.33587	0.00444947	0.0208745	-2.80301	0.1974	10.1175	2.23481	0.0408656	0.201173	-4.52894	-0.0523567	10.1175	-0.592741	0.562077	0.729053	-7.00174
sp|O95983|MBD3_HUMAN	16866709	0.566868	27.2835	2.03925	0.0894352	0.296503	-4.98069	1.20574	27.567	2.12205	0.0769095	0.290878	-4.75793	1.59706	23.2551	5.72347	0.00107947	0.00809106	-0.548745	0.813156	25.4931	0.970194	0.36847	0.478556	-6.61745	-0.852963	8.40059	-10.2422	3.24066e-08	5.3884e-07	8.97154	-0.806693	8.40059	-9.68657	6.79893e-08	3.04223e-06	8.47397	0.142023	8.40059	1.70538	0.108487	0.354217	-5.39846	-0.347723	8.40059	-4.17537	0.000792405	0.00593626	-1.05029
sp|Q9H6Y2|WDR55_HUMAN	16990146	-0.669025	25.1461	-2.72251	0.0359355	0.199991	-4.04486	0.773528	26.0209	2.11989	0.0771423	0.290878	-4.76092	NA	NA	NA	NA	NA	NA	0.320814	22.4212	1.07505	0.322629	0.43728	-6.51173	-0.35597	8.91868	-4.21725	0.00072771	0.00289486	-1.38517	-0.666807	8.91868	-7.8998	9.25758e-07	2.23328e-05	5.8075	-0.14264	8.91868	-1.68989	0.111467	0.35915	-5.42168	-0.598633	8.91868	-7.09214	3.42467e-06	8.4078e-05	4.49267
sp|Q15361|TTF1_HUMAN	17099295	0.546535	25.4576	2.87269	0.0296164	0.183901	-3.84177	0.447058	26.2552	2.11906	0.0772314	0.290878	-4.76207	2.54757	24.287	3.33203	0.0148883	0.0414557	-3.38902	0.621885	28.4756	1.98097	0.09363	0.173753	-5.37288	-0.0582933	7.46803	-0.554477	0.587326	0.718104	-7.47608	-0.637547	7.46803	-6.06424	2.0542e-05	0.000263835	2.63256	0.32334	7.46803	3.07556	0.00760195	0.0686097	-2.9403	-0.126107	7.46803	-1.19951	0.248711	0.438984	-6.4575
sp|Q9UJX2|CDC23_HUMAN	17000404	-0.205885	23.9688	-0.38948	0.710894	0.84529	-6.70079	0.726386	25.5091	2.11598	0.0775647	0.290878	-4.76634	1.16436	22.92	2.0931	0.0794943	0.138986	-5.13445	0.947278	23.6506	3.98455	0.00686061	0.0294182	-2.61749	0.18944	9.46486	1.90503	0.0758905	0.157316	-5.90808	-0.28505	9.46486	-2.86649	0.0116529	0.0448135	-3.74382	0.06459	9.46486	0.649524	0.525702	0.775074	-6.57862	-0.0477433	9.46486	-0.480112	0.637989	0.784648	-7.06456
sp|Q8NHQ9|DDX55_HUMAN	16758624	-0.248399	26.0647	-1.38255	0.217952	0.458484	-5.83291	0.906948	26.7268	2.11563	0.0776024	0.290878	-4.76682	-1.56904	23.5305	-4.20583	0.00518534	0.0202779	-2.25228	0.75071	25.1134	1.86349	0.110388	0.193639	-5.53528	0.0623333	8.84165	0.548286	0.591464	0.721519	-7.47964	-0.03712	8.84165	-0.326509	0.748496	0.85183	-7.1647	-0.15764	8.84165	-1.38661	0.18558	0.47054	-5.84536	-0.239217	8.84165	-2.10416	0.0524223	0.149953	-5.12849
sp|Q9BTT4|MED10_HUMAN	16994161	0.117007	24.8447	0.48187	0.647635	0.813573	-6.65567	-0.699918	25.9561	-2.1148	0.0776926	0.290878	-4.76798	NA	NA	NA	NA	NA	NA	-0.0212537	23.7109	-0.0264284	0.979751	0.988515	-7.12261	-0.380837	9.75733	-2.66014	0.0176848	0.0464904	-4.55072	-0.649947	9.75733	-4.53987	0.000379462	0.00282462	-0.3387	-0.309967	9.75733	-2.16511	0.0466987	0.218499	-4.65088	-0.475773	9.75733	-3.32327	0.00456663	0.0234042	-2.79566
sp|P62875|RPAB5_HUMAN	16734154	0.44692	26.1631	3.16015	0.0206362	0.15058	-3.45958	0.509024	26.6818	2.11416	0.0777625	0.290878	-4.76887	NA	NA	NA	NA	NA	NA	0.927707	25.7353	5.0515	0.00215444	0.0172613	-1.35285	0.246133	9.10637	3.19055	0.00600243	0.0183783	-3.49835	0.199033	9.10637	2.58	0.0207616	0.0699912	-4.29791	0.23366	9.10637	3.02886	0.00836556	0.0731581	-3.03262	0.300803	9.10637	3.89921	0.00139366	0.00927348	-1.61672
sp|Q9P0J0|NDUAD_HUMAN	16860062	-0.177909	23.8662	-1.12212	0.306341	0.541227	-6.12853	0.51918	25.1139	2.19402	0.0780694	0.291449	-4.59748	NA	NA	NA	NA	NA	NA	-1.03852	25.3668	-3.04853	0.0218063	0.0604628	-3.86418	-0.291957	8.01322	-2.42549	0.0281985	0.0689664	-4.99516	-0.11022	8.01322	-0.915674	0.374149	0.557521	-6.78842	0.03805	8.01322	0.316108	0.756224	0.903929	-6.74521	0.14742	8.01322	1.22472	0.239339	0.427399	-6.42798
sp|P24539|AT5F1_HUMAN	16668689	-0.561252	25.5565	-1.89707	0.108561	0.327084	-5.17301	-0.816775	26.1292	-2.10711	0.0785325	0.291766	-4.77864	-0.288099	23.6742	-0.879593	0.411691	0.511926	-6.62085	-2.28546	26.1483	-4.05073	0.00635405	0.0277495	-2.53404	-0.28351	11.0382	-4.65899	0.000299108	0.00132751	-0.480506	-0.164627	11.0382	-2.70535	0.0161476	0.0576884	-4.05793	0.04679	11.0382	0.768912	0.453738	0.726259	-6.49239	-0.0153067	11.0382	-0.251538	0.80477	0.891976	-7.15233
sp|Q96QC0|PP1RA_HUMAN	17016888	-0.216341	27.6816	-1.2024	0.276237	0.517044	-6.0412	-0.413159	28.7169	-2.10509	0.0787544	0.291766	-4.78143	-0.246167	25.7894	-0.925703	0.389021	0.488615	-6.5785	0.0639119	27.4574	0.345352	0.741313	0.804258	-7.05481	0.28277	9.76119	3.87909	0.00145245	0.00531966	-2.08347	0.25215	9.76119	3.45904	0.00345111	0.0170558	-2.55196	0.11899	9.76119	1.63233	0.123168	0.379409	-5.50668	0.177073	9.76119	2.42912	0.0279975	0.0934494	-4.54678
sp|P41208|CETN2_HUMAN	17115077	-0.812184	25.5881	-3.69316	0.0153508	0.132144	-2.9072	-1.28813	26.0769	-2.10424	0.0788486	0.291766	-4.78262	-0.692269	23.3178	-1.86042	0.110306	0.178943	-5.45835	1.3121	23.4248	2.63012	0.0380871	0.0875124	-4.45324	0.882587	10.4442	11.8445	4.49502e-09	1.05887e-07	11.0198	0.25532	10.4442	3.42645	0.00369115	0.0179549	-2.61849	-0.00535333	10.4442	-0.0718429	0.943665	0.980296	-6.79492	-0.125243	10.4442	-1.68079	0.113249	0.257816	-5.81348
sp|O95391|SLU7_HUMAN	17002402	0.52062	24.5208	2.28483	0.0641327	0.250272	-4.64446	0.950088	25.8862	2.10419	0.0788535	0.291766	-4.78268	0.113995	22.5337	0.373171	0.721379	0.78572	-6.96132	0.764997	23.2531	3.47313	0.0126946	0.0436465	-3.28411	0.9181	8.93967	12.0238	3.65296e-09	8.9805e-08	11.2344	0.00761333	8.93967	0.0997071	0.921881	0.957404	-7.21575	-0.152457	8.93967	-1.99663	0.0641136	0.264651	-4.93703	-0.543777	8.93967	-7.12151	3.26067e-06	8.10682e-05	4.54287
sp|Q96CB8|INT12_HUMAN	16978692	-0.241591	24.6346	-0.590322	0.577353	0.769805	-6.59157	0.973829	25.1135	2.10353	0.0789267	0.291766	-4.7836	0.453461	23.7941	1.60437	0.157887	0.240982	-5.80163	0.748033	22.4514	1.45132	0.195619	0.300256	-6.07789	0.706083	7.70311	7.02999	3.80084e-06	2.94536e-05	4.02091	0.548707	7.70311	5.4631	6.26234e-05	0.000649185	1.49327	-0.200797	7.70311	-1.9992	0.0638089	0.263998	-4.93277	-0.145767	7.70311	-1.4513	0.167039	0.335035	-6.14093
sp|P54819|KAD2_HUMAN	16684826	-0.70871	24.5429	-3.73595	0.010392	0.10854	-2.72727	-0.581259	25.7099	-2.09856	0.0794768	0.292518	-4.79048	-1.75285	23.9522	-5.19111	0.00180754	0.0106415	-1.10806	-1.84873	27.6563	-5.31729	0.00165455	0.0154889	-1.06403	-0.22211	10.7389	-3.28198	0.00497229	0.015648	-3.31241	0.0182733	10.7389	0.270014	0.790784	0.879475	-7.18246	-0.182727	10.7389	-2.70004	0.0163214	0.113264	-3.67181	-0.132873	10.7389	-1.96339	0.0681817	0.18102	-5.36657
sp|Q96SI9|STRBP_HUMAN	17098187	-0.631839	27.6464	-4.11125	0.00683088	0.0924644	-2.27722	-0.489934	28.3545	-2.09799	0.0795396	0.292518	-4.79126	0.314656	24.8671	0.958394	0.373534	0.47541	-6.54749	-1.42117	26.5435	-3.20813	0.0177384	0.0542818	-3.64364	0.871827	8.17366	8.75632	2.52888e-07	2.97178e-06	6.83652	0.561693	8.17366	5.64145	4.47621e-05	0.000496722	1.83614	0.0656833	8.17366	0.6597	0.519326	0.771624	-6.5718	0.380977	8.17366	3.82639	0.00161854	0.0104648	-1.76628
sp|Q5SY16|NOL9_HUMAN	16681192	0.276152	27.1108	1.03094	0.343847	0.577094	-6.22298	0.372269	28.3679	2.0975	0.0795946	0.292518	-4.79195	-0.27162	24.9185	-1.44207	0.19756	0.287894	-6.00845	0.0565917	26.8643	0.321187	0.758682	0.817475	-7.06394	-0.638327	9.8161	-7.77871	1.1203e-06	1.03973e-05	5.28943	-0.453047	9.8161	-5.52087	5.61435e-05	0.000594834	1.60477	0.22743	9.8161	2.77148	0.0141297	0.103806	-3.53479	-0.126827	9.8161	-1.54552	0.142801	0.301423	-6.01069
sp|Q96HA1|P121A_HUMAN	17058353	-0.0428024	21.8759	-0.248289	0.812514	0.901827	-6.75201	-1.01702	23.6208	-2.09514	0.0798582	0.292917	-4.79522	NA	NA	NA	NA	NA	NA	NA	NA	NA	NA	NA	NA	-0.437317	8.61968	-4.05915	0.00100436	0.00384976	-1.71134	-0.171867	8.61968	-1.59526	0.13125	0.273821	-5.97425	0.02655	8.61968	0.246436	0.808645	0.92766	-6.76574	-0.15424	8.61968	-1.43165	0.172503	0.342584	-6.16732
sp|P05388|RLA0_HUMAN	16771216	-0.462411	25.1645	-0.95847	0.37626	0.609062	-6.29412	-1.06887	27.0822	-2.0913	0.0802877	0.293515	-4.80053	1.05109	24.1232	2.34346	0.0559767	0.10725	-4.77928	-0.237219	26.3292	-0.404617	0.699429	0.775275	-7.02972	-0.36902	10.0358	-3.70593	0.00207398	0.00727396	-2.44133	-0.134007	10.0358	-1.34578	0.198122	0.365543	-6.31423	0.0673967	10.0358	0.676839	0.508687	0.764718	-6.56009	-0.24765	10.0358	-2.48706	0.0249732	0.0856709	-4.43905
sp|Q9BQG0|MBB1A_HUMAN	16840018	0.239452	30.761	1.23093	0.266173	0.506842	-6.0093	-0.390965	31.8461	-2.0909	0.0803321	0.293515	-4.80108	0.623483	28.4441	3.255	0.0164301	0.0444078	-3.49429	0.201144	30.2784	0.956341	0.374894	0.483248	-6.63083	-0.852193	9.64146	-11.2806	8.78061e-09	1.82731e-07	10.3263	-0.588753	9.64146	-7.79339	1.0946e-06	2.55183e-05	5.63598	0.179337	9.64146	2.3739	0.0312011	0.170754	-4.28002	-0.20068	9.64146	-2.65642	0.0178172	0.0663615	-4.11831
sp|O95402|MED26_HUMAN	16870060	-0.974859	23.1354	-1.26801	0.253574	0.493355	-5.96719	-1.62874	23.0428	-2.16938	0.0805731	0.293614	-4.62965	NA	NA	NA	NA	NA	NA	NA	NA	NA	NA	NA	NA	1.15811	8.75782	15.3226	1.20013e-10	6.46978e-09	14.7513	0.0402767	8.75782	0.532887	0.601823	0.750811	-7.07187	-0.0131267	8.75782	-0.173675	0.864415	0.95049	-6.78178	-0.13897	8.75782	-1.83867	0.0856003	0.212316	-5.56925
sp|Q9UMX0|UBQL1_HUMAN	17095248	1.18491	22.7286	1.75699	0.131423	0.363586	-5.35946	-1.14734	24.3787	-2.0879	0.0806699	0.293614	-4.80523	0.670602	21.2726	2.79801	0.0299953	0.0684942	-4.13194	NA	NA	NA	NA	NA	NA	-0.216653	11.404	-3.05563	0.007919	0.0233906	-3.77077	-0.129217	11.404	-1.82244	0.0881361	0.206713	-5.62955	0.104357	11.404	1.47182	0.161487	0.436093	-5.73254	-0.00505	11.404	-0.0712241	0.944149	0.971337	-7.1831
sp|Q8IZL8|PELP1_HUMAN	16840087	-0.0652908	28.9309	-0.462032	0.660971	0.824228	-6.66611	-0.380142	30.0203	-2.08536	0.080957	0.294092	-4.80874	-0.0760317	26.8566	-0.34146	0.743971	0.805678	-6.97411	0.235812	28.408	0.989168	0.359812	0.470868	-6.59889	-0.67242	9.85089	-9.52705	8.45999e-08	1.18168e-06	7.97473	-0.239203	9.85089	-3.38911	0.00398679	0.0191354	-2.69465	-0.0411767	9.85089	-0.583404	0.568185	0.800797	-6.62047	-0.0307433	9.85089	-0.435581	0.669268	0.805942	-7.08587
sp|Q8NDT2|RB15B_HUMAN	16941176	0.119487	23.5516	0.317671	0.761919	0.875353	-6.72958	-1.0334	24.5141	-2.07816	0.0817767	0.296115	-4.81871	0.679342	21.0085	1.44907	0.195675	0.285403	-5.99975	3.76627	22.3194	3.93592	0.0103278	0.0386731	-2.81266	-0.542863	8.01565	-4.56297	0.000362305	0.00157163	-0.676062	-0.383793	8.01565	-3.22593	0.00558083	0.0249347	-3.02599	-0.103747	8.01565	-0.87203	0.396769	0.68509	-6.40715	-0.189293	8.01565	-1.59108	0.132188	0.286293	-5.94558
sp|Q8NBQ5|DHB11_HUMAN	16977820	0.399805	24.1545	1.46664	0.194774	0.439038	-5.73068	0.89236	24.9333	2.07709	0.0818992	0.296115	-4.82019	NA	NA	NA	NA	NA	NA	-0.0697086	24.2251	-0.280524	0.788255	0.843094	-7.07787	-0.56755	10.7215	-6.75078	6.10994e-06	4.41593e-05	3.52857	-0.23334	10.7215	-2.77548	0.0140158	0.0517909	-3.92194	0.04127	10.7215	0.49089	0.630522	0.838909	-6.6718	-0.194943	10.7215	-2.31877	0.0347415	0.110305	-4.74884
sp|P60842|IF4A1_HUMAN	16830575	0.612429	24.1873	1.4404	0.201749	0.444006	-5.76288	1.05302	25.5262	2.07635	0.0819842	0.296115	-4.82121	-2.10991	22.7544	-3.12806	0.0193638	0.0493618	-3.66931	1.40767	25.0894	2.54716	0.0426465	0.0946533	-4.57123	-0.62843	9.00482	-4.22569	0.000715344	0.00285544	-1.3678	-0.58217	9.00482	-3.91463	0.00135027	0.0079871	-1.61719	0.01355	9.00482	0.0911129	0.928594	0.974911	-6.79327	-0.358907	9.00482	-2.41336	0.0288787	0.0958502	-4.5759
sp|O15381|NVL_HUMAN	16699795	0.215879	28.5596	1.6401	0.154085	0.389329	-5.51183	-0.362259	29.821	-2.07067	0.082638	0.297907	-4.82906	0.811142	26.8561	3.67706	0.00968098	0.0307927	-2.92701	0.205457	28.7637	1.33857	0.227974	0.337367	-6.21562	-0.261923	9.58895	-3.2599	0.00520373	0.0162854	-3.3574	0.0621767	9.58895	0.773851	0.450898	0.628347	-6.90968	-0.255353	9.58895	-3.17813	0.00615771	0.0596823	-2.73649	-0.399547	9.58895	-4.97276	0.000161004	0.00168124	0.561395
sp|Q16643|DREB_HUMAN	17003261	0.0193509	23.6887	0.0579971	0.955708	0.978762	-6.78558	-0.50373	25.4033	-2.06689	0.0830763	0.298916	-4.83428	-0.173944	22.0897	-0.206966	0.843847	0.884264	-6.90482	-1.59172	26.5633	-4.0316	0.00649608	0.0283044	-2.55809	-0.299153	8.97249	-3.54644	0.00288159	0.00971257	-2.77028	-0.0475633	8.97249	-0.56386	0.581081	0.734627	-7.05422	0.0157967	8.97249	0.187268	0.853929	0.945535	-6.7792	0.286883	8.97249	3.40098	0.00389032	0.0206878	-2.63757
sp|Q8IZT6|ASPM_HUMAN	16697544	NA	NA	NA	NA	NA	NA	0.72697	24.4183	2.05986	0.0838984	0.299772	-4.844	NA	NA	NA	NA	NA	NA	NA	NA	NA	NA	NA	NA	-0.768243	10.2681	-7.77	1.13587e-06	1.05174e-05	5.2751	-0.16192	10.2681	-1.63766	0.122042	0.260009	-5.91231	0.415013	10.2681	4.19744	0.000757622	0.0142459	-0.678277	0.04271	10.2681	0.431968	0.671835	0.807845	-7.08751
sp|Q96MU7|YTDC1_HUMAN	NA	0.503672	25.7583	1.55854	0.172091	0.415867	-5.61595	0.396709	26.4995	2.05819	0.0840941	0.299772	-4.8463	0.6521	24.3014	2.73188	0.0327999	0.0723474	-4.22567	-0.423035	25.4239	-1.63153	0.152591	0.248322	-5.84706	NA	NA	NA	NA	NA	NA	NA	NA	NA	NA	NA	NA	NA	NA	NA	NA	NA	NA	NA	NA	NA	NA	NA	NA
sp|P04792|HSPB1_HUMAN	17047504	0.972802	23.8609	2.86966	0.0297313	0.183901	-3.84584	1.29839	24.3546	2.0578	0.0841398	0.299772	-4.84684	-1.23955	23.7293	-2.7543	0.031819	0.0709572	-4.19387	0.447639	25.6968	0.743486	0.484556	0.586617	-6.81743	-0.331757	13.3028	-4.75589	0.000246744	0.00112345	-0.283905	-0.12759	13.3028	-1.82907	0.0870931	0.204853	-5.61905	0.210733	13.3028	3.02097	0.00850185	0.0737952	-3.04819	0.330673	13.3028	4.74036	0.000254456	0.00240315	0.0969413
sp|O95619|YETS4_HUMAN	16753923	-0.0156084	25.5563	-0.0860247	0.934355	0.968175	-6.78325	0.655294	26.0321	2.05595	0.0843587	0.299772	-4.8494	2.50619	22.44	10.1881	4.07e-05	0.0032174	2.91808	NA	NA	NA	NA	NA	NA	0.0266367	10.2614	0.333545	0.743284	0.83591	-7.57898	-0.0615667	10.2614	-0.77094	0.452571	0.629827	-6.91197	-0.0785867	10.2614	-0.984065	0.340502	0.636779	-6.30365	-0.382423	10.2614	-4.78872	0.000231226	0.00223391	0.193997
sp|P16220|CREB1_HUMAN	16890067	-0.188929	24.7097	-1.11511	0.309097	0.544197	-6.13598	-0.994459	25.6448	-2.04991	0.0850746	0.299772	-4.85773	0.808143	22.8917	2.15952	0.0724102	0.129968	-5.04069	NA	NA	NA	NA	NA	NA	0.245967	8.30558	2.92071	0.0104347	0.0296765	-4.04037	0.614197	8.30558	7.29324	2.45296e-06	4.91751e-05	4.80945	0.219313	8.30558	2.60422	0.0197813	0.128124	-3.85362	0.207233	8.30558	2.46078	0.0263044	0.0891604	-4.48805
sp|Q99832|TCPH_HUMAN	16881485	-0.0436665	25.8991	-0.110839	0.9155	0.960221	-6.78042	0.505423	26.4952	2.04955	0.0851178	0.299772	-4.85823	-2.46869	25.6878	-7.03626	0.000347045	0.00531753	0.674624	0.654562	27.39	1.91139	0.103222	0.185368	-5.46936	-0.207203	10.9326	-2.97395	0.00936022	0.0270462	-3.93437	-0.18523	10.9326	-2.65857	0.0177406	0.0619677	-4.14799	0.176737	10.9326	2.53666	0.0226331	0.139437	-3.98034	0.01581	10.9326	0.226918	0.823514	0.904166	-7.15855
sp|Q9NRR5|UBQL4_HUMAN	16694429	0.714372	23.9632	1.78069	0.127243	0.356357	-5.32817	0.79448	26.1804	2.04617	0.0855214	0.299772	-4.8629	NA	NA	NA	NA	NA	NA	0.24369	24.5528	0.962353	0.372096	0.481213	-6.62504	-0.714753	9.52923	-7.74537	1.18111e-06	1.08637e-05	5.23452	-0.293373	9.52923	-3.17912	0.00614522	0.0269816	-3.12053	0.05886	9.52923	0.637832	0.533083	0.779565	-6.58633	-0.0364933	9.52923	-0.395457	0.698005	0.825407	-7.10334
sp|P54709|AT1B3_HUMAN	16946464	0.556474	25.1691	1.1722	0.28725	0.527281	-6.07449	-0.441887	26.0693	-2.04579	0.0855666	0.299772	-4.86342	0.690527	23.1471	1.10115	0.311513	0.418192	-6.40307	-2.06958	26.2728	-6.77637	0.000450482	0.00915981	0.354722	0.0118767	11.2639	0.171116	0.866392	0.918661	-7.62237	0.0604733	11.2639	0.871284	0.397164	0.579274	-6.82836	0.101187	11.2639	1.45787	0.165245	0.441775	-5.75136	0.367467	11.2639	5.29436	8.63723e-05	0.00102806	1.19486
sp|P13984|T2FB_HUMAN	16774497	-1.12811	23.044	-3.04495	0.0304024	0.183964	-3.64877	0.761775	23.2547	2.04569	0.0855785	0.299772	-4.86355	NA	NA	NA	NA	NA	NA	NA	NA	NA	NA	NA	NA	0.23365	7.76897	2.56867	0.0212363	0.0542528	-4.72591	0.184783	7.76897	2.03144	0.0600909	0.155957	-5.28703	-0.173707	7.76897	-1.90967	0.0752499	0.289822	-5.0795	-0.14574	7.76897	-1.60222	0.129699	0.282464	-5.92946
sp|P51610|HCFC1_HUMAN	17115394	0.0596238	29.1709	0.370117	0.724504	0.851737	-6.7091	0.411347	30.473	2.04566	0.0855818	0.299772	-4.86359	0.456529	27.5001	2.09815	0.0789324	0.138302	-5.12734	0.910023	28.6882	4.66068	0.00323133	0.0200342	-1.7962	-1.57925	10.5578	-23.4444	2.42177e-13	9.49359e-11	20.9883	-1.14895	10.5578	-17.0565	2.5633e-11	1.79595e-08	16.3139	0.47241	10.5578	7.01306	3.91066e-06	0.000336606	4.57704	-0.13609	10.5578	-2.0203	0.0613534	0.168114	-5.27146
sp|O75376|NCOR1_HUMAN	16841707	0.554453	23.8802	1.53789	0.176961	0.422897	-5.64199	0.739415	25.3569	2.04558	0.0855914	0.299772	-4.8637	-0.500719	22.1693	-1.50187	0.181972	0.270784	-5.93342	0.987531	22.7835	1.90049	0.11396	0.198299	-5.39499	-0.651027	10.2218	-9.38828	1.02543e-07	1.38882e-06	7.77482	-0.167693	10.2218	-2.41826	0.0286019	0.0895191	-4.60089	-0.207563	10.2218	-2.99321	0.00899863	0.0764873	-3.10286	-0.35615	10.2218	-5.13594	0.000117195	0.00131181	0.884248
sp|Q96L91|EP400_HUMAN	16759411	0.621472	26.4313	3.81885	0.00945453	0.103705	-2.62595	0.409868	27.6103	2.04486	0.0856777	0.299772	-4.8647	1.54914	24.0314	4.16388	0.00544021	0.020822	-2.30427	3.80908	23.7101	9.99524	0.000142675	0.00692298	1.83156	-0.119963	9.1891	-1.32736	0.203998	0.339667	-6.75169	0.18172	9.1891	2.01069	0.0624608	0.160411	-5.32203	-0.259153	9.1891	-2.86747	0.0116298	0.0908841	-3.34896	-0.176287	9.1891	-1.95057	0.0698116	0.184073	-5.38777
sp|P25788|PSA3_HUMAN	16784642	-2.22873	23.8327	-3.82292	0.009411	0.103705	-2.621	0.99441	25.1265	2.12091	0.085748	0.299772	-4.69291	NA	NA	NA	NA	NA	NA	-0.221134	25.2878	-1.14739	0.293801	0.405531	-6.4345	-0.32693	10.5256	-3.08908	0.00739396	0.0220237	-3.70347	-0.24011	10.5256	-2.26874	0.0382784	0.11152	-4.87318	0.04026	10.5256	0.380407	0.708911	0.881283	-6.72183	0.123153	10.5256	1.16364	0.262525	0.455823	-6.49861
sp|Q9BTC0|DIDO1_HUMAN	16921134	0.100957	28.5971	0.861605	0.423273	0.651296	-6.38325	-0.394844	29.6709	-2.04291	0.0859126	0.299772	-4.86739	0.269248	26.9421	1.5858	0.162016	0.245373	-5.82579	0.260346	28.2881	1.33226	0.229921	0.339408	-6.22316	-0.55368	9.14725	-6.42999	1.06804e-05	7.18907e-05	2.9499	-0.284803	9.14725	-3.30748	0.00471774	0.0218949	-2.86072	0.16299	9.14725	1.89283	0.0775971	0.29449	-5.10664	0.00748	9.14725	0.0868667	0.931912	0.964992	-7.18179
sp|Q8WTT2|NOC3L_HUMAN	16716724	-0.0792436	28.7712	-0.369306	0.725077	0.851737	-6.70944	-0.427101	29.6995	-2.04289	0.0859146	0.299772	-4.86742	-0.254499	26.438	-1.0983	0.312662	0.41904	-6.40608	0.287771	28.1875	1.81837	0.117585	0.201027	-5.59695	0.128963	9.0561	1.19475	0.250509	0.395994	-6.91259	0.03951	9.0561	0.366032	0.71939	0.833595	-7.1503	0.153927	9.0561	1.42602	0.174094	0.454418	-5.79382	-0.303307	9.0561	-2.80992	0.0130715	0.0523107	-3.82113
sp|O75940|SPF30_HUMAN	16718370	0.270754	26.6699	1.63598	0.154948	0.389645	-5.51713	0.568929	27.8105	2.04281	0.0859237	0.299772	-4.86752	0.74806	24.7259	4.01096	0.00649455	0.0231702	-2.49605	1.23415	25.8724	6.02057	0.00085817	0.0114282	-0.346676	-0.75056	10.0592	-8.39951	4.29565e-07	4.60394e-06	6.28572	-0.202433	10.0592	-2.26543	0.0385239	0.112045	-4.87911	-0.106	10.0592	-1.18625	0.253753	0.551381	-6.08961	-0.349537	10.0592	-3.91166	0.00135851	0.00909891	-1.59116
sp|P38919|IF4A3_HUMAN	16849667	0.152553	30.7144	1.18373	0.283	0.524969	-6.06184	-0.380429	31.565	-2.04208	0.0860118	0.299772	-4.86853	0.187054	28.792	1.08915	0.316378	0.422621	-6.41574	0.413915	30.3338	2.48335	0.0465444	0.10085	-4.6621	0.5029	11.7952	7.26629	2.56434e-06	2.0995e-05	4.42933	0.0934367	11.7952	1.35005	0.19678	0.363849	-6.30879	-0.0519133	11.7952	-0.750084	0.464667	0.733543	-6.50689	-0.00915333	11.7952	-0.132254	0.896519	0.945602	-7.17653
sp|O60231|DHX16_HUMAN	17016918	-1.34769	24.9224	-3.52721	0.0132474	0.12373	-2.98712	-0.518586	25.7238	-2.03982	0.0862847	0.299848	-4.87165	-1.33027	22.8649	-4.02535	0.00638624	0.0228746	-2.47786	0.60211	24.8848	1.1911	0.277457	0.3895	-6.38626	0.45459	9.9127	6.52065	9.10791e-06	6.24481e-05	3.11485	0.136807	9.9127	1.96236	0.068311	0.171145	-5.40271	0.02817	9.9127	0.404071	0.691793	0.872404	-6.71216	0.27463	9.9127	3.9393	0.00128363	0.00869516	-1.53441
sp|Q9BRJ6|CG050_HUMAN	17054312	-0.909642	24.9556	-5.78451	0.0013394	0.051061	-0.536554	1.20387	25.3007	2.03927	0.086351	0.299848	-4.87241	-0.374509	23.0863	-1.15738	0.289521	0.395557	-6.34245	0.230927	25.0331	0.994183	0.357551	0.46986	-6.59395	0.159317	6.70379	2.10516	0.0523231	0.116189	-5.571	-0.0361233	6.70379	-0.477323	0.639929	0.779486	-7.10113	-0.05263	6.70379	-0.695437	0.497286	0.757167	-6.54707	0.01374	6.70379	0.181556	0.858332	0.925072	-7.16834
sp|Q13011|ECH1_HUMAN	16861890	-0.509042	23.7637	-0.586571	0.579706	0.77129	-6.59398	-0.991219	26.2931	-2.03577	0.0867748	0.300614	-4.87723	-1.50253	24.3745	-3.76711	0.0086783	0.02827	-2.80917	-1.81656	27.8362	-6.89498	0.000409257	0.00908415	0.458805	-0.0272467	10.4101	-0.263924	0.795386	0.872044	-7.60097	0.138507	10.4101	1.34164	0.19943	0.367204	-6.31949	-0.35903	10.4101	-3.47774	0.00332046	0.0394571	-2.13503	0.24206	10.4101	2.34471	0.0330309	0.106192	-4.70173
sp|P78563|RED1_HUMAN	16923705	-0.344557	25.8129	-1.43758	0.202512	0.444006	-5.76633	-0.788057	27.0423	-2.03472	0.0869031	0.300614	-4.87868	-0.772324	24.6754	-3.62619	0.0103035	0.0318956	-2.9941	-0.0163212	25.6603	-0.0558038	0.957263	0.974265	-7.12122	0.129683	10.2181	1.69958	0.109594	0.210565	-6.23217	0.29292	10.2181	3.8389	0.00157748	0.00907653	-1.77284	-0.406663	10.2181	-5.32957	8.07429e-05	0.00293548	1.55346	-0.22587	10.2181	-2.96016	0.00962751	0.0415353	-3.52532
sp|Q13586|STIM1_HUMAN	16721085	-0.349575	24.2468	-1.6652	0.148918	0.384757	-5.4794	-0.365188	25.1749	-2.03352	0.087049	0.300614	-4.88033	-0.771699	21.6395	-1.39348	0.211118	0.303283	-6.0683	-1.91446	24.2915	-6.21595	0.000722339	0.0105072	-0.15879	0.2622	8.19114	2.74816	0.0148119	0.0400609	-4.38007	0.2047	8.19114	2.14549	0.0484748	0.132916	-5.09115	-0.167227	8.19114	-1.75273	0.0998065	0.338603	-5.32662	0.154213	8.19114	1.61633	0.126601	0.278073	-5.90891
sp|Q8WUB8|PHF10_HUMAN	17025937	2.33347	23.5751	3.37468	0.0158864	0.132765	-3.18113	1.44963	24.8254	2.02728	0.0878128	0.302698	-4.88893	1.44852	22.1461	2.83623	0.0284922	0.0658984	-4.07791	NA	NA	NA	NA	NA	NA	-1.50153	9.64122	-13.8194	5.21488e-10	1.96115e-08	13.2434	-0.87369	9.64122	-8.04105	7.42813e-07	1.88792e-05	6.03287	-0.285137	9.64122	-2.62427	0.0190035	0.124793	-3.81577	-0.88533	9.64122	-8.14818	6.29621e-07	2.29598e-05	6.22406
sp|Q06330|SUH_HUMAN	16965642	-0.295565	24.5312	-0.994977	0.35964	0.593469	-6.25874	0.728622	25.8919	2.02444	0.0881628	0.303351	-4.89284	0.0121031	23.0588	0.0564037	0.956784	0.966937	-7.03879	0.224726	23.5928	0.785761	0.461141	0.565877	-6.78336	-0.114227	7.79817	-1.46608	0.163026	0.286852	-6.56921	-0.0140433	7.79817	-0.180244	0.859344	0.922114	-7.20381	0.196057	7.79817	2.51635	0.0235649	0.142476	-4.01819	0.0729333	7.79817	0.936086	0.363877	0.561229	-6.73441
sp|Q53GQ0|DHB12_HUMAN	NA	0.249262	22.618	0.224364	0.83021	0.911182	-6.75849	-1.13742	24.7465	-2.08572	0.0897223	0.308155	-4.73879	-0.409841	22.3856	-1.48467	0.186336	0.276009	-5.95515	1.18468	24.7946	2.66463	0.0363451	0.08485	-4.40423	NA	NA	NA	NA	NA	NA	NA	NA	NA	NA	NA	NA	NA	NA	NA	NA	NA	NA	NA	NA	NA	NA	NA	NA
sp|P29372|3MG_HUMAN	16814096	-3.38499	24.8481	-16.4845	4.52e-06	0.00843482	4.75658	-0.643253	25.6561	-2.00788	0.0902305	0.309338	-4.91562	-0.774523	23.3487	-1.76054	0.126928	0.201863	-5.5943	0.31542	24.5768	0.553265	0.599563	0.688381	-6.95054	0.289133	7.48912	2.53601	0.0226626	0.0573441	-4.78788	0.251923	7.48912	2.20964	0.0428893	0.12116	-4.97848	-0.112893	7.48912	-0.990196	0.337593	0.634825	-6.29767	-0.05817	7.48912	-0.510213	0.617237	0.769247	-7.04902
sp|Q9P2N5|RBM27_HUMAN	16990597	-0.275887	26.7114	-1.49722	0.18693	0.431153	-5.69283	0.632557	27.0535	2.00085	0.0911242	0.311614	-4.92529	-0.74545	24.59	-2.60894	0.0387821	0.0821835	-4.40054	1.09441	26.0235	4.29655	0.00480648	0.0241325	-2.22987	0.155847	9.87542	2.02846	0.0604261	0.130848	-5.70248	-0.01022	9.87542	-0.133021	0.895923	0.943869	-7.21164	-0.00048	9.87542	-0.00624757	0.995097	0.998391	-6.79762	-0.222323	9.87542	-2.89371	0.011025	0.0460633	-3.65671
sp|Q9UMN6|MLL4_HUMAN	16861152	0.0131218	21.7344	0.0460847	0.964797	0.982683	-6.7863	1.98591	22.3528	2.07285	0.0912243	0.311614	-4.75556	NA	NA	NA	NA	NA	NA	NA	NA	NA	NA	NA	NA	-0.70266	8.23839	-10.1859	3.48817e-08	5.73125e-07	8.89511	-0.374707	8.23839	-5.43184	6.64485e-05	0.000679655	1.43277	0.02864	8.23839	0.415173	0.683822	0.868565	-6.70742	-0.3778	8.23839	-5.47668	6.10335e-05	0.000777525	1.5487
sp|O60216|RAD21_HUMAN	17080408	0.287811	28.5516	2.32538	0.0607316	0.248242	-4.58873	0.360718	29.7181	1.99831	0.0914482	0.311815	-4.92877	0.576944	26.7312	2.80711	0.0296301	0.0679741	-4.11907	0.385276	28.3502	1.86841	0.109628	0.192844	-5.52852	-0.725983	8.15306	-10.5923	2.06336e-08	3.69857e-07	9.44016	-0.224743	8.15306	-3.27908	0.00500212	0.0229052	-2.91835	0.282343	8.15306	4.11948	0.000887977	0.0159011	-0.835674	0.0787967	8.15306	1.14967	0.268064	0.461907	-6.51435
sp|Q9NPA8|ENY2_HUMAN	17071855	NA	NA	NA	NA	NA	NA	0.961117	26.5615	1.99697	0.0916206	0.31184	-4.93061	0.0274133	23.3	0.102595	0.921505	0.938902	-7.03457	NA	NA	NA	NA	NA	NA	0.240283	8.52396	2.31557	0.0349581	0.0829068	-5.19721	-0.112127	8.52396	-1.08055	0.29676	0.481126	-6.6248	0.00161	8.52396	0.0155153	0.987823	0.99583	-6.79751	-0.44604	8.52396	-4.29842	0.000617219	0.00485966	-0.798751
sp|Q9NUU6|F105A_HUMAN	16983373	NA	NA	NA	NA	NA	NA	-0.573677	23.8101	-1.99523	0.0918444	0.31204	-4.93301	NA	NA	NA	NA	NA	NA	NA	NA	NA	NA	NA	NA	-0.342587	10.2755	-4.05147	0.00102024	0.00390234	-1.72719	0.25456	10.2755	3.01046	0.00868671	0.0354592	-3.45875	1.5569	10.2755	18.4121	8.4397e-12	2.02919e-08	16.7405	1.65063	10.2755	19.5206	3.59318e-12	6.17085e-09	18.144
sp|Q15165|PON2_HUMAN	17059932	1.03595	26.891	2.88118	0.0292972	0.183901	-3.83035	0.546862	28.7548	1.99252	0.0921936	0.312128	-4.93673	-0.239973	23.9635	-0.779512	0.464227	0.561722	-6.70686	-1.51391	27.974	-5.61209	0.00124754	0.0137157	-0.755272	-1.02451	11.7049	-11.9378	4.03387e-09	9.6923e-08	11.1318	-0.345963	11.7049	-4.03123	0.00106335	0.00657463	-1.37765	0.23067	11.7049	2.68781	0.0167281	0.115023	-3.69514	0.432323	11.7049	5.03751	0.000141886	0.00151978	0.689845
sp|Q92620|PRP16_HUMAN	16820953	0.386541	24.7335	1.92049	0.105147	0.321992	-5.14151	1.34254	24.6948	1.99246	0.0922008	0.312128	-4.9368	-2.26174	22.4521	-9.20281	0.000198777	0.00431101	1.49544	-0.126914	23.6814	-0.132693	0.898663	0.930143	-7.11286	-0.0926467	8.41398	-1.17899	0.256542	0.402859	-6.93079	-0.221803	8.41398	-2.8226	0.0127395	0.0480095	-3.82994	0.10056	8.41398	1.2797	0.219856	0.51421	-5.97949	-0.225003	8.41398	-2.86333	0.0117282	0.0481484	-3.71649
sp|O96000|NDUBA_HUMAN	16814854	-0.405659	24.3864	-2.41584	0.0538082	0.235395	-4.46438	-0.65653	25.2792	-1.99019	0.0924951	0.312205	-4.93993	-0.260678	22.3731	-0.962928	0.371424	0.473493	-6.54313	-1.76453	25.5542	-5.43205	0.00148043	0.0152137	-0.942411	-0.12876	10.8079	-1.40096	0.181329	0.310887	-6.65662	-0.0999667	10.8079	-1.08767	0.2937	0.477992	-6.6172	0.154207	10.8079	1.67782	0.113836	0.363414	-5.43966	0.49228	10.8079	5.35619	7.6741e-05	0.000936921	1.31529
sp|P08047|SP1_HUMAN	16751785	-0.342226	24.8388	-1.29117	0.245976	0.485083	-5.94054	0.526858	25.5993	1.98973	0.0925543	0.312205	-4.94055	-0.824406	23.7208	-2.4978	0.0451868	0.0912161	-4.55906	1.23696	24.1941	3.9517	0.0071287	0.0301574	-2.65917	-0.243247	10.5684	-3.03437	0.00827164	0.0243107	-3.81346	0.07504	10.5684	0.936083	0.363878	0.548098	-6.76946	-0.07405	10.5684	-0.923733	0.37007	0.66365	-6.36077	-0.0900133	10.5684	-1.12287	0.278932	0.474018	-6.54408
sp|Q9BYW2|SETD2_HUMAN	16953052	0.622959	24.5289	1.57404	0.168521	0.411128	-5.59632	0.636059	26.0167	1.98773	0.0928134	0.312315	-4.94329	0.86227	22.1964	3.82525	0.00809208	0.0267916	-2.73371	1.2165	22.3848	2.52657	0.0438657	0.0965658	-4.60056	-0.333327	9.13891	-4.10499	0.000914625	0.00354955	-1.61669	-0.26597	9.13891	-3.27547	0.00503941	0.0230293	-2.92566	0.03468	9.13891	0.427091	0.675306	0.864087	-6.7022	-0.0947733	9.13891	-1.16715	0.261148	0.454289	-6.49463
sp|P54136|SYRC_HUMAN	16992026	-0.855068	23.1367	-1.32108	0.236465	0.473944	-5.90574	1.55713	24.2473	2.05741	0.0930602	0.312315	-4.77567	-1.40507	21.526	-2.15415	0.0813352	0.140856	-4.97716	0.229303	25.3436	0.61762	0.563048	0.656022	-6.7944	0.363233	11.501	4.31977	0.000591106	0.00242115	-1.1742	0.09833	11.501	1.16939	0.260272	0.440557	-6.52703	0.129943	11.501	1.54536	0.14284	0.410187	-5.63116	0.240313	11.501	2.85794	0.0118574	0.0485564	-3.72708
sp|P52948a|NUP98_HUMAN	NA	0.394136	27.7162	1.94379	0.101858	0.317917	-5.1101	0.515883	29.1292	1.98565	0.0930842	0.312315	-4.94614	-0.230248	25.8313	-1.10392	0.310396	0.417038	-6.40013	0.431307	27.5878	1.1634	0.287724	0.39969	-6.41697	NA	NA	NA	NA	NA	NA	NA	NA	NA	NA	NA	NA	NA	NA	NA	NA	NA	NA	NA	NA	NA	NA	NA	NA
sp|Q9NZM5|GSCR2_HUMAN	16863667	0.817304	26.9416	2.44744	0.0515911	0.230147	-4.42098	0.461023	28.802	1.9844	0.0932481	0.312315	-4.94787	0.132481	25.3661	0.483189	0.64546	0.723942	-6.90866	0.698102	26.8663	3.63816	0.0103628	0.0387273	-3.0649	-0.20535	10.1095	-1.95711	0.068975	0.14549	-5.82226	-0.216117	10.1095	-2.05973	0.0569939	0.149937	-5.23901	-0.421013	10.1095	-4.01252	0.00110485	0.0185246	-1.05202	-0.625217	10.1095	-5.9587	2.48938e-05	0.000386149	2.46405
sp|A0AV96|RBM47_HUMAN	16975394	0.750352	25.2636	4.50528	0.00449811	0.0750221	-1.82886	0.592022	26.5753	1.97778	0.094116	0.3145	-4.95694	1.48897	23.458	3.95325	0.00694999	0.0242501	-2.56935	1.36533	25.5135	4.82813	0.00270917	0.018648	-1.60348	-0.849567	7.14727	-10.0816	4.00184e-08	6.45179e-07	8.75244	-0.210483	7.14727	-2.49775	0.0244499	0.0793989	-4.453	0.200383	7.14727	2.3779	0.0309578	0.169809	-4.27276	0.212497	7.14727	2.52164	0.0233186	0.0813331	-4.37423
sp|Q9UL25|RAB21_HUMAN	16754195	0.251047	25.0011	1.72564	0.137159	0.369717	-5.40065	-0.748437	25.4693	-1.97689	0.0942336	0.3145	-4.95816	1.79719	21.3604	4.80748	0.00268082	0.0131523	-1.53624	0.413385	24.1055	0.478287	0.648941	0.731751	-6.99333	0.146543	8.62209	2.37143	0.031352	0.0754764	-5.09507	-0.160443	8.62209	-2.59636	0.0200943	0.0681943	-4.26683	0.0646967	8.62209	1.04695	0.3115	0.61059	-6.24075	-0.09299	8.62209	-1.50481	0.152886	0.315762	-6.06772
sp|Q9Y3Y2|CHTOP_HUMAN	16671166	0.339422	27.9306	1.28582	0.247712	0.486568	-5.94672	0.6722	28.8469	1.97519	0.0944586	0.314695	-4.96049	1.01433	26.7791	4.8819	0.0024796	0.0127443	-1.45147	0.202857	27.0939	0.963744	0.371451	0.48078	-6.6237	-0.657907	9.94794	-7.0721	3.54152e-06	2.77482e-05	4.09423	-0.299277	9.94794	-3.21704	0.00568388	0.025301	-3.04396	0.02481	9.94794	0.266692	0.793293	0.920818	-6.76029	-0.24117	9.94794	-2.59243	0.0202528	0.0730096	-4.24045
sp|Q12996|CSTF3_HUMAN	16737151	-0.200725	28.7566	-1.42611	0.205644	0.446679	-5.78031	-0.452164	30.0446	-1.97392	0.0946263	0.314699	-4.96223	-0.234911	26.8322	-1.22255	0.265688	0.366396	-6.2698	0.190074	28.6833	1.16848	0.285817	0.397704	-6.41137	0.0531267	9.29851	0.592017	0.56255	0.698972	-7.45369	-0.0647267	9.29851	-0.721282	0.481693	0.654138	-6.94986	0.26903	9.29851	2.99794	0.00891213	0.0760208	-3.09357	0.27496	9.29851	3.06402	0.00778401	0.0352588	-3.31848
sp|Q9UHR5|S30BP_HUMAN	16837924	-0.950319	22.9427	-1.13546	0.301153	0.537109	-6.11428	0.726622	24.1593	1.96753	0.0954777	0.316798	-4.97098	NA	NA	NA	NA	NA	NA	NA	NA	NA	NA	NA	NA	0.428323	9.73614	6.28703	1.37616e-05	8.94093e-05	2.68752	-0.0930533	9.73614	-1.36586	0.191871	0.357725	-6.2885	-0.0253767	9.73614	-0.372485	0.714679	0.884165	-6.72494	-0.329767	9.73614	-4.84039	0.000208799	0.00206311	0.297484
sp|Q9Y2R4|DDX52_HUMAN	16843829	-0.247417	28.648	-1.36779	0.222271	0.460843	-5.85054	-0.576406	29.4626	-1.96667	0.0955928	0.316798	-4.97216	-0.12181	25.2294	-0.468152	0.655594	0.730493	-6.9166	1.02153	28.0054	5.23678	0.00179056	0.0158777	-1.15045	0.102483	10.4762	1.51714	0.149769	0.268747	-6.49858	-0.239813	10.4762	-3.55015	0.00285962	0.0146975	-2.36558	0.0870367	10.4762	1.28847	0.216865	0.511015	-5.9688	-0.37256	10.4762	-5.5153	5.67367e-05	0.000732359	1.62313
sp|Q16629|SRSF7_HUMAN	16896650	0.220962	29.7489	1.22924	0.26676	0.507441	-6.0112	0.35949	30.8647	1.96445	0.0958906	0.317228	-4.9752	-0.225973	28.0237	-1.02673	0.342715	0.447464	-6.48012	0.643386	29.7471	2.59459	0.0399732	0.0907436	-4.50375	-0.87023	10.341	-7.94946	8.56561e-07	8.28645e-06	5.56837	-0.55498	10.341	-5.06968	0.000133274	0.00119654	0.723464	0.0863867	10.341	0.789133	0.44218	0.718034	-6.47645	-0.20731	10.341	-1.89376	0.0774672	0.197809	-5.48073
sp|O75152|ZC11A_HUMAN	16676228	0.230368	28.3319	1.50261	0.185581	0.43064	-5.68614	0.324424	29.3866	1.96016	0.0964686	0.318582	-4.98107	1.11148	26.5178	6.02121	0.000821185	0.00708565	-0.252672	0.579136	27.8245	3.51058	0.0121188	0.0425169	-3.23404	-0.46125	10.7828	-6.19944	1.60957e-05	0.000102669	2.52543	-0.05935	10.7828	-0.797695	0.437343	0.615931	-6.89059	0.28668	10.7828	3.85313	0.001532	0.0235213	-1.37495	0.0392033	10.7828	0.526913	0.605865	0.760925	-7.04
sp|Q7L2E3|DHX30_HUMAN	16940403	0.987535	23.4574	1.30707	0.240877	0.478478	-5.92209	-0.670608	24.7989	-1.95756	0.0968201	0.318989	-4.98462	-0.798666	22.5651	-2.24889	0.0638816	0.118742	-4.91392	-0.589858	25.6338	-1.93314	0.100123	0.182753	-5.43929	-0.49534	9.58185	-8.70667	2.71993e-07	3.16229e-06	6.76081	-0.3792	9.58185	-6.66526	7.08113e-06	0.000113806	3.72318	0.143007	9.58185	2.51365	0.0236914	0.14281	-4.02322	-0.20644	9.58185	-3.62863	0.00243222	0.0144155	-2.17215
sp|P11474|ERR1_HUMAN	NA	2.39783	21.5492	7.03434	0.000490141	0.0456692	0.514754	-1.80499	22.7741	-2.0259	0.0969296	0.318989	-4.8167	NA	NA	NA	NA	NA	NA	NA	NA	NA	NA	NA	NA	NA	NA	NA	NA	NA	NA	NA	NA	NA	NA	NA	NA	NA	NA	NA	NA	NA	NA	NA	NA	NA	NA	NA	NA
sp|Q6NZI2|PTRF_HUMAN	16845158	0.303643	25.0035	0.928973	0.390127	0.623944	-6.32201	-0.898222	25.6851	-1.94743	0.0982043	0.321834	-4.99848	-3.92741	22.8939	-4.11248	0.00838293	0.0275293	-2.52626	-1.54589	26.5203	-4.18241	0.00546543	0.0259677	-2.36996	0.0269767	9.57369	0.226767	0.823629	0.890329	-7.61062	0.180547	9.57369	1.51768	0.149634	0.301032	-6.08456	0.3743	9.57369	3.14638	0.00657307	0.0622099	-2.79972	0.23035	9.57369	1.93633	0.0716631	0.187203	-5.41122
sp|Q7KZF4|SND1_HUMAN	17051105	-0.880889	26.1957	-1.97173	0.098051	0.309395	-5.07234	-0.432957	27.07	-1.94693	0.0982726	0.321834	-4.99915	-1.25064	24.2215	-6.4627	0.000557398	0.00621872	0.16562	-1.15417	27.3692	-5.84451	0.00100596	0.011964	-0.520123	0.362557	10.1898	4.58031	0.00034996	0.00152358	-0.640714	0.24721	10.1898	3.12309	0.00689528	0.0295073	-3.23333	-0.0661167	10.1898	-0.835275	0.41651	0.700152	-6.43866	0.253617	10.1898	3.20403	0.00583819	0.0282927	-3.03712
sp|Q96FF9|CDCA5_HUMAN	16740282	0.535379	22.8667	0.972136	0.369969	0.603815	-6.28099	0.594775	24.5263	1.94591	0.0984136	0.321834	-5.00055	0.398258	21.7171	0.890996	0.405995	0.506789	-6.61054	0.770784	22.2948	2.57815	0.0408792	0.0918914	-4.52713	-0.425217	7.92332	-4.96942	0.000162061	0.000771886	0.146362	-0.44141	7.92332	-5.15866	0.000112154	0.00104088	0.89912	0.13334	7.92332	1.55832	0.13975	0.40525	-5.61292	-0.243817	7.92332	-2.84943	0.0120641	0.0491407	-3.74377
sp|Q96S52|PIGS_HUMAN	16842637	0.28957	25.3649	1.48171	0.190872	0.436051	-5.71208	-0.399798	26.3477	-1.94388	0.0986936	0.321834	-5.00332	0.818707	22.6189	1.98305	0.0928142	0.156202	-5.28869	0.128549	25.4382	0.60359	0.567653	0.660573	-6.91867	0.212243	10.625	3.00762	0.00873739	0.02548	-3.86707	0.306923	10.625	4.34929	0.000556851	0.00386208	-0.72638	-0.0464767	10.625	-0.658602	0.520012	0.77197	-6.57254	0.445313	10.625	6.31036	1.32015e-05	0.000238701	3.11239
sp|O43674|NDUB5_HUMAN	16948304	NA	NA	NA	NA	NA	NA	-0.961748	23.2964	-1.94318	0.098791	0.321834	-5.00428	NA	NA	NA	NA	NA	NA	NA	NA	NA	NA	NA	NA	-0.17996	8.07179	-1.63881	0.121799	0.228921	-6.32327	-0.183983	8.07179	-1.67545	0.114308	0.248658	-5.85614	-0.176047	8.07179	-1.60317	0.129487	0.389942	-5.54894	-0.43858	8.07179	-3.99394	0.00114767	0.00798127	-1.42225
sp|O94913|PCF11_HUMAN	16729585	0.307946	25.7479	0.938405	0.38565	0.619617	-6.31316	0.973704	26.3193	1.94299	0.0988163	0.321834	-5.00453	1.44129	23.0982	6.95831	0.000369446	0.00547196	0.607616	0.678757	24.4752	1.91758	0.10233	0.184725	-5.46081	-0.655393	8.25531	-5.92023	2.67101e-05	0.000159804	2.0019	-0.478883	8.25531	-4.3258	0.000583939	0.00401076	-0.774318	0.400983	8.25531	3.62212	0.00246508	0.0320718	-1.8431	0.0871867	8.25531	0.787566	0.44307	0.6341	-6.86367
sp|Q6NZY4|ZCHC8_HUMAN	16771727	0.838837	25.6003	5.6749	0.00147422	0.0529584	-0.638096	0.425756	27.4706	1.93781	0.099536	0.322563	-5.0116	1.27183	23.4295	7.18956	0.000307367	0.00502979	0.804507	1.88444	25.3962	11.3468	2.33e-05	0.0035539	3.48215	-0.935437	8.42106	-12.4172	2.33771e-09	6.33429e-08	11.696	-0.320813	8.42106	-4.25854	0.000669194	0.00449181	-0.911756	-0.396123	8.42106	-5.25822	9.25748e-05	0.00320106	1.41677	-0.782817	8.42106	-10.3913	2.67016e-08	2.33736e-06	9.43746
sp|Q9BXY0|MAK16_HUMAN	17067755	0.049853	27.4497	0.380115	0.717463	0.848778	-6.70486	0.462165	28.7166	1.93652	0.0997165	0.322563	-5.01337	0.583912	25.7449	2.86295	0.0274894	0.0637611	-4.04019	1.30952	26.823	3.81658	0.00836023	0.0336366	-2.83224	-0.634787	9.29886	-7.65025	1.37437e-06	1.23577e-05	5.07707	-0.333457	9.29886	-4.01872	0.00109092	0.0067163	-1.40335	-0.148903	9.29886	-1.79454	0.0926544	0.324862	-5.26211	-0.418953	9.29886	-5.0491	0.00013872	0.00149476	0.712778
sp|O75439|MPPB_HUMAN	17049939	NA	NA	NA	NA	NA	NA	-0.941485	23.7955	-2.00346	0.0997854	0.322563	-4.84588	-2.69357	22.0829	-3.4367	0.0171944	0.0457859	-3.31476	-1.74774	24.7619	-2.83018	0.0290912	0.0722483	-4.16999	-0.166427	11.1128	-2.74909	0.014784	0.0400138	-4.37825	-0.158497	11.1128	-2.6181	0.0192396	0.0660269	-4.22542	0.10012	11.1128	1.65382	0.118681	0.371483	-5.47518	-0.141273	11.1128	-2.3336	0.0337537	0.107938	-4.72194
sp|Q3B726|RPA43_HUMAN	17055630	-0.0685742	26.4801	-0.504738	0.632441	0.805721	-6.64314	0.46152	27.2516	1.9353	0.0998873	0.322563	-5.01504	1.17596	24.125	5.89774	0.000918666	0.0074366	-0.374041	1.06507	25.3784	6.29089	0.000676878	0.0104063	-0.08797	0.383723	8.9903	3.97077	0.00120344	0.00451446	-1.89393	0.291307	8.9903	3.01445	0.0086161	0.0352235	-3.45081	0.0428667	8.9903	0.443585	0.663597	0.8578	-6.69473	-0.0566267	8.9903	-0.585973	0.566501	0.732367	-7.00587
sp|P33897|ABCD1_HUMAN	17108096	-0.315629	21.9	-0.643835	0.544417	0.747223	-6.55571	-0.491692	23.0294	-2.00037	0.100185	0.322563	-4.84989	NA	NA	NA	NA	NA	NA	-0.997461	22.7338	-2.73994	0.032831	0.0792893	-4.29747	-0.307577	8.94673	-3.87307	0.00147051	0.00537706	-2.09591	-0.61989	8.94673	-7.80579	1.07336e-06	2.51205e-05	5.65604	0.0291967	8.94673	0.367651	0.718207	0.88643	-6.72681	-0.27118	8.94673	-3.41476	0.00378129	0.0202453	-2.60949
sp|P26641|EF1G_HUMAN	16739276	0.247689	25.8625	0.752099	0.481544	0.698389	-6.47508	1.27137	25.8623	1.9321	0.100336	0.322563	-5.0194	-1.99968	21.8846	-5.78813	0.00101634	0.00784068	-0.483455	1.21403	26.0555	2.76815	0.0316094	0.0771269	-4.25756	-0.0608867	10.6603	-0.951458	0.35627	0.51126	-7.17041	-0.0379867	10.6603	-0.593607	0.561513	0.720264	-7.03636	0.114133	10.6603	1.78353	0.0944924	0.328691	-5.27919	0.04734	10.6603	0.739769	0.470722	0.657472	-6.90092
sp|Q16576|RBBP7_HUMAN	17109396	0.335274	28.8509	1.90001	0.108126	0.3263	-5.16906	0.353424	30.826	1.93168	0.100395	0.322563	-5.01997	-1.21851	26.6146	-3.92976	0.00714545	0.0245095	-2.59933	0.0232329	28.9809	0.115848	0.911456	0.93876	-7.11528	-0.0581133	11.9117	-0.899722	0.382313	0.537821	-7.2186	0.01236	11.9117	0.19136	0.850779	0.916933	-7.20163	0.0661467	11.9117	1.0241	0.321827	0.619392	-6.264	0.22458	11.9117	3.47699	0.00332559	0.0183728	-2.48249
sp|Q8WWI1|LMO7_HUMAN	16775434	0.552187	24.7673	0.796278	0.457383	0.679441	-6.43923	-0.409205	26.002	-1.93092	0.100501	0.322563	-5.021	-0.411629	22.5163	-0.613482	0.561255	0.649051	-6.83024	-1.28181	26.8443	-2.65204	0.0369705	0.0858344	-4.4221	-1.7748	9.45752	-27.7428	1.98506e-14	2.04547e-11	23.408	-0.31359	9.45752	-4.90188	0.000185003	0.00157436	0.389923	-0.0758	9.45752	-1.18487	0.254281	0.551919	-6.09119	-0.21839	9.45752	-3.41376	0.00378906	0.0202688	-2.61152
sp|Q13247|SRSF6_HUMAN	16913856	-0.205837	28.5997	-1.10891	0.311556	0.545441	-6.14255	0.717249	28.7202	1.93039	0.100577	0.322563	-5.02174	1.46131	25.8499	4.82379	0.00263519	0.0131523	-1.51759	0.585858	27.9219	3.06721	0.0212818	0.0598585	-3.83824	-0.589337	11.4667	-8.13622	6.41304e-07	6.48406e-06	5.86917	-0.579393	11.4667	-7.99895	7.92992e-07	1.97919e-05	5.96596	0.3991	11.4667	5.50987	5.73222e-05	0.00231763	1.89598	0.0595467	11.4667	0.822085	0.423748	0.617548	-6.83544
sp|P02786|TFR1_HUMAN	16963241	-0.0684095	27.9448	-0.306899	0.769697	0.881002	-6.73341	-0.436049	29.0578	-1.92839	0.100858	0.322917	-5.02445	0.0190764	25.3707	0.0683965	0.947611	0.960665	-7.03793	-1.77273	29.3858	-6.55354	0.000541464	0.00935774	0.154927	-0.0827767	11.237	-1.20884	0.245208	0.390008	-6.89616	-0.151743	11.237	-2.21601	0.0423685	0.120156	-4.96719	0.47628	11.237	6.95543	4.31005e-06	0.000351395	4.48023	0.58476	11.237	8.53964	3.48245e-07	1.50919e-05	6.82844
sp|Q9Y3I0|RTCB_HUMAN	16934227	-0.345059	27.6354	-1.50785	0.184275	0.42921	-5.6796	-0.517799	28.3646	-1.91787	0.102355	0.326984	-5.03878	-0.864756	25.9887	-4.10299	0.00583535	0.0217944	-2.38021	-0.279156	27.7313	-1.4368	0.199535	0.305029	-6.09593	0.40831	10.6258	5.20981	0.000101612	0.00051311	0.625346	0.0323133	10.6258	0.4123	0.685881	0.811665	-7.1314	-0.0951967	10.6258	-1.21466	0.243046	0.540543	-6.05686	-0.17794	10.6258	-2.27041	0.0381547	0.118451	-4.836
sp|P56545|CTBP2_HUMAN	NA	0.0954033	23.9103	0.458495	0.663363	0.824985	-6.66793	-0.6607	25.7444	-1.91704	0.102475	0.326984	-5.03991	NA	NA	NA	NA	NA	NA	-0.195033	25.7931	-0.473519	0.652151	0.734495	-6.99586	NA	NA	NA	NA	NA	NA	NA	NA	NA	NA	NA	NA	NA	NA	NA	NA	NA	NA	NA	NA	NA	NA	NA	NA
sp|P53396|ACLY_HUMAN	16844936	-1.99783	24.7901	-1.65076	0.15187	0.387286	-5.49808	0.413476	27.4108	1.908	0.10378	0.330592	-5.05221	NA	NA	NA	NA	NA	NA	0.76544	26.3195	1.67117	0.14441	0.237049	-5.7948	0.0787767	11.3885	1.05515	0.307855	0.46041	-7.06669	-0.100693	11.3885	-1.3487	0.197201	0.364398	-6.3105	-0.144147	11.3885	-1.93073	0.0724043	0.283852	-5.04535	-0.0345533	11.3885	-0.462813	0.65006	0.793301	-7.07308
sp|O15260|SURF4_HUMAN	17099512	-0.00420029	26.5782	-0.0202514	0.984525	0.990357	-6.78729	-0.453058	27.9236	-1.90406	0.104356	0.331376	-5.05758	NA	NA	NA	NA	NA	NA	-0.25174	27.1063	-1.01736	0.347247	0.460157	-6.57085	0.02307	10.7272	0.3791	0.709862	0.811842	-7.56186	-0.05595	10.7272	-0.919403	0.372258	0.556035	-6.78498	-0.0160267	10.7272	-0.263359	0.795813	0.922032	-6.76121	0.09433	10.7272	1.55009	0.141706	0.299787	-6.00423
sp|Q96G21|IMP4_HUMAN	16885526	-0.0161696	27.0454	-0.0933373	0.928793	0.966566	-6.78249	-0.798217	27.4325	-1.90391	0.104377	0.331376	-5.05778	0.63606	25.1143	2.02875	0.0870295	0.148007	-5.22483	1.03277	26.2106	4.80077	0.00278758	0.018648	-1.63468	-0.886253	8.40198	-11.98	3.84188e-09	9.31848e-08	11.1823	-0.610797	8.40198	-8.25649	5.33469e-07	1.45865e-05	6.37159	-0.0287533	8.40198	-0.388676	0.702911	0.877805	-6.71851	-0.41322	8.40198	-5.58574	4.96898e-05	0.000662256	1.7584
sp|Q8IWZ8|SUGP1_HUMAN	16870617	-0.583034	25.1455	-2.85207	0.0304078	0.183964	-3.86953	-0.33331	25.5876	-1.90116	0.104779	0.331994	-5.06151	-0.0758525	22.6721	-0.257148	0.80534	0.858358	-7.00275	1.27267	24.1239	2.20153	0.0772346	0.149729	-4.99509	0.73268	8.26086	9.45704	9.31974e-08	1.28338e-06	7.87414	-0.129363	8.26086	-1.66975	0.115445	0.250176	-5.86467	-0.03969	8.26086	-0.512297	0.615812	0.829857	-6.66068	-0.12837	8.26086	-1.65693	0.118042	0.265041	-5.84911
sp|Q9BQ75|CC026_HUMAN	16943254	0.262169	26.0245	1.63264	0.155653	0.390806	-5.52143	0.655178	27.3101	1.89986	0.104971	0.331994	-5.06329	0.652575	24.0154	2.52564	0.0434843	0.0884435	-4.51933	0.836534	25.833	3.3955	0.0139864	0.0464006	-3.3885	0.04595	7.6545	0.753436	0.462709	0.613019	-7.3416	0.0513733	7.6545	0.842362	0.412655	0.593492	-6.85342	-0.20643	7.6545	-3.38481	0.00402232	0.0451916	-2.32236	-0.365193	7.6545	-5.98803	2.3596e-05	0.000370318	2.51876
sp|Q9UBB9|TFP11_HUMAN	16933350	0.164986	27.3388	0.533803	0.613411	0.794049	-6.62644	-0.463398	28.5412	-1.89899	0.105099	0.331994	-5.06447	1.40642	25.6267	3.16415	0.0184757	0.0483234	-3.61937	0.833124	26.6421	3.52257	0.0119406	0.0421888	-3.21805	0.593187	8.12751	6.38475	1.15689e-05	7.70653e-05	2.86717	-0.315713	8.12751	-3.39817	0.00391289	0.0188485	-2.67616	0.249897	8.12751	2.68976	0.0166626	0.114727	-3.69142	-0.333167	8.12751	-3.58603	0.00265556	0.0154273	-2.25943
sp|Q9BVL2|NUPL1_HUMAN	16773348	0.384268	25.2304	0.731517	0.493099	0.704217	-6.49122	1.06558	27.1076	1.89339	0.105926	0.333974	-5.07206	2.13937	24.0344	8.46727	0.000120513	0.0039022	1.7966	-0.147149	24.763	-0.243491	0.815528	0.867907	-7.08895	0.03951	9.69629	0.613595	0.548564	0.687038	-7.44018	-0.05865	9.69629	-0.910841	0.37661	0.559786	-6.79285	-0.169577	9.69629	-2.63355	0.0186537	0.123638	-3.79823	-0.23212	9.69629	-3.60485	0.00255446	0.0149775	-2.22088
sp|Q9UJV9|DDX41_HUMAN	17003336	-1.13122	26.0165	-6.3578	0.00082851	0.0483643	-0.0309462	0.776792	27.2616	1.89163	0.106187	0.333974	-5.07445	-0.676542	23.8288	-2.62069	0.0381635	0.0812983	-4.38381	-0.398868	25.7499	-1.18781	0.278661	0.390331	-6.38994	-0.181373	9.87652	-2.39579	0.0298917	0.0724538	-5.05017	-0.453413	9.87652	-5.98921	2.35452e-05	0.000296597	2.49295	-0.326473	9.87652	-4.31244	0.000599943	0.0122243	-0.446644	-0.545557	9.87652	-7.20635	2.83155e-06	7.23227e-05	4.68722
sp|Q9UER7|DAXX_HUMAN	17018240	-0.347561	24.811	-1.30658	0.241032	0.478478	-5.92266	1.4556	25.1531	1.89094	0.10629	0.333974	-5.07538	2.33835	21.4854	9.17505	0.000201785	0.00431101	1.48018	-0.58881	24.4661	-2.04435	0.0856732	0.161202	-5.28436	-0.56419	7.03524	-6.35008	1.23019e-05	8.13326e-05	2.80357	-0.131537	7.03524	-1.48047	0.159193	0.314489	-6.13604	0.0564533	7.03524	0.635394	0.534629	0.780936	-6.58792	0.163313	7.03524	1.83813	0.0856838	0.212457	-5.57011
sp|Q6PIU2|NCEH1_HUMAN	16961637	-0.661437	26.057	-3.94067	0.00824408	0.101245	-2.47901	-0.533605	26.7119	-1.88998	0.106433	0.333974	-5.07669	-0.333615	24.1609	-1.03637	0.338535	0.443079	-6.47035	-0.41997	26.3879	-2.29848	0.0600897	0.122843	-4.9253	0.616137	9.98459	8.04335	7.40174e-07	7.32156e-06	5.72015	0.495297	9.98459	6.46584	1.00272e-05	0.000149867	3.36683	0.0521433	9.98459	0.680704	0.506305	0.763437	-6.55741	0.303303	9.98459	3.95947	0.00123164	0.00842867	-1.493
sp|Q9UNQ2|DIM1_HUMAN	16996645	0.418447	27.3875	1.692	0.143588	0.378086	-5.44459	0.588093	28.5123	1.88549	0.107105	0.335523	-5.08278	0.630946	24.693	2.58253	0.040212	0.0837497	-4.43818	1.4823	26.5005	7.8943	0.000191522	0.00741784	1.27769	-0.683843	9.65027	-9.6567	7.08154e-08	1.02036e-06	8.15954	-0.617297	9.65027	-8.71698	2.67903e-07	8.55111e-06	7.0757	0.0263467	9.65027	0.372047	0.714998	0.884368	-6.72511	-0.565563	9.65027	-7.98644	8.0857e-07	2.78254e-05	5.96857
sp|O43670|ZN207_HUMAN	16833119	-0.393813	27.6114	-1.75206	0.132309	0.363586	-5.36595	0.343434	28.4337	1.87928	0.10804	0.337892	-5.09119	-0.739141	26.0155	-3.32578	0.0150073	0.0416041	-3.39753	0.574262	27.5045	3.0544	0.0216399	0.0603884	-3.85602	-0.220957	11.1343	-3.32166	0.00458183	0.014573	-3.23144	-0.20017	11.1343	-3.00917	0.00870965	0.0355217	-3.46132	0.170277	11.1343	2.55978	0.0216156	0.135389	-3.93713	-0.00511667	11.1343	-0.0769192	0.939692	0.969083	-7.18266
sp|P60866|RS20_HUMAN	17077312	0.258467	26.0795	1.45834	0.196958	0.440092	-5.74091	0.678489	26.4551	1.87659	0.108448	0.338609	-5.09484	-0.208909	24.385	-0.952469	0.376305	0.477527	-6.55317	-1.11749	27.2876	-3.1099	0.0201333	0.0580514	-3.77906	0.0874367	8.65114	1.05835	0.306441	0.458847	-7.06334	-0.0926733	8.65114	-1.12173	0.279399	0.462353	-6.58029	-0.0555133	8.65114	-0.671943	0.511713	0.766646	-6.56347	-0.20196	8.65114	-2.44456	0.0271594	0.0913546	-4.51818
sp|Q92547|TOPB1_HUMAN	16959325	-0.0406124	24.459	-0.275468	0.792559	0.891867	-6.74386	0.45532	25.569	1.8724	0.109085	0.339491	-5.10051	0.192434	22.0394	0.593526	0.573714	0.659689	-6.84334	2.18169	23.0133	4.4437	0.00408445	0.0220048	-2.0522	-0.51609	10.2768	-5.53157	5.50216e-05	0.000300314	1.25642	-0.01295	10.2768	-0.138801	0.891431	0.941116	-7.21081	0.122207	10.2768	1.30984	0.209718	0.501824	-5.94253	-0.0295367	10.2768	-0.316581	0.755871	0.861447	-7.13286
sp|Q9NP73|ALG13_HUMAN	17106246	0.258252	22.7965	0.371588	0.723466	0.851737	-6.70849	1.09741	23.7233	2.03257	0.109278	0.339491	-4.76204	NA	NA	NA	NA	NA	NA	NA	NA	NA	NA	NA	NA	-1.0364	7.91989	-13.2879	9.06378e-10	3.01555e-08	12.6741	-0.866183	7.91989	-11.1055	1.08681e-08	7.98283e-07	10.3331	-0.299147	7.91989	-3.83543	0.00158876	0.0241054	-1.41083	-1.19733	7.91989	-15.3512	1.16848e-10	4.75716e-08	14.8348
sp|P49821|NDUV1_HUMAN	16727936	-1.01721	22.0559	-3.06905	0.029604	0.183901	-3.62	0.829598	24.155	1.93337	0.109284	0.339491	-4.93681	NA	NA	NA	NA	NA	NA	-2.27761	25.5058	-3.68108	0.00983664	0.0374267	-3.00851	0.34665	8.82003	4.48991	0.00041946	0.00178774	-0.825325	-0.0278433	8.82003	-0.360635	0.72334	0.835969	-7.15236	-0.298377	8.82003	-3.86466	0.00149615	0.0231383	-1.35158	-0.21862	8.82003	-2.83163	0.0125084	0.0505168	-3.77867
sp|O60508|PRP17_HUMAN	17011635	0.30604	26.8316	1.72101	0.138028	0.369923	-5.40672	-0.473536	27.843	-1.87002	0.109449	0.339491	-5.10373	0.78913	24.2707	4.17342	0.00538103	0.0207337	-2.29242	0.920345	26.0133	3.12369	0.0197767	0.0575349	-3.75997	0.195983	8.34843	2.43513	0.0276684	0.0678954	-4.97723	0.105997	8.34843	1.31703	0.207356	0.377044	-6.35055	-0.0608033	8.34843	-0.755493	0.46151	0.731412	-6.50275	-0.07991	8.34843	-0.992898	0.336317	0.534212	-6.67971
sp|P85037|FOXK1_HUMAN	17043157	0.619113	24.8895	2.0184	0.0920103	0.301008	-5.00905	0.62778	25.7529	1.86559	0.110132	0.341047	-5.10973	-0.141963	20.4914	-0.323178	0.761891	0.821073	-6.77672	-0.566196	24.5151	-1.00286	0.353666	0.465725	-6.58535	-0.343707	9.28051	-4.76949	0.000240191	0.00109694	-0.25639	0.08195	9.28051	1.13719	0.273084	0.455203	-6.56323	0.0926633	9.28051	1.28585	0.217755	0.511984	-5.972	0.299293	9.28051	4.15318	0.000829034	0.00615055	-1.09573
sp|Q8N3U4|STAG2_HUMAN	17106739	0.628732	28.1356	4.45044	0.00476098	0.0780133	-1.88979	0.418445	29.1078	1.86341	0.110468	0.341528	-5.11268	0.598463	25.2239	1.85108	0.111766	0.180408	-5.47117	0.272934	27.4757	1.09134	0.31594	0.430434	-6.49463	-1.67998	9.45797	-17.2754	2.13099e-11	1.89764e-09	16.5132	-0.92025	9.45797	-9.46299	9.24326e-08	3.81417e-06	8.16128	0.11413	9.45797	1.17361	0.258631	0.557099	-6.10398	-0.322647	9.45797	-3.3178	0.00461845	0.0235793	-2.80677
sp|P46781|RS9_HUMAN	16865259	-0.031154	28.4219	-0.0493376	0.962314	0.981258	-6.78612	0.407188	30.0375	1.86169	0.110734	0.341791	-5.115	1.87002	26.4079	3.56474	0.011115	0.0338894	-3.07564	-0.197234	29.1427	-0.405777	0.69862	0.775275	-7.0292	-0.147713	8.15499	-2.02332	0.0610085	0.131745	-5.7112	-0.144397	8.15499	-1.97789	0.066379	0.167574	-5.37691	-0.174743	8.15499	-2.39357	0.0300223	0.166706	-4.24427	-0.308807	8.15499	-4.22991	0.000709231	0.00543697	-0.938712
sp|P08754|GNAI3_HUMAN	16668272	0.396479	24.0328	1.42225	0.20671	0.447194	-5.78501	-0.416233	24.873	-1.85818	0.11128	0.342606	-5.11975	0.543306	22.1073	2.01057	0.0892859	0.150891	-5.25027	-0.519086	24.5835	-1.52442	0.17695	0.279542	-5.98569	0.493043	10.8542	6.26223	1.43843e-05	9.30027e-05	2.64173	0.14293	10.8542	1.81538	0.0892612	0.20866	-5.64073	0.118427	10.8542	1.50416	0.153051	0.424861	-5.68841	0.123247	10.8542	1.56538	0.13809	0.294583	-5.98248
sp|Q16594|TAF9_HUMAN	16996917	-0.702417	23.2006	-1.7475	0.133133	0.363586	-5.37194	0.78541	24.3815	1.85724	0.111425	0.342606	-5.12101	0.849263	21.1257	1.47853	0.187917	0.277589	-5.96288	NA	NA	NA	NA	NA	NA	0.0461333	9.23727	0.747813	0.465996	0.615943	-7.34593	0.01647	9.23727	0.266976	0.793079	0.880729	-7.18332	-0.0997167	9.23727	-1.61639	0.126589	0.384911	-5.52985	-0.261623	9.23727	-4.24086	0.000693633	0.0053361	-0.916323
sp|Q9NXR8|ING3_HUMAN	17050778	NA	NA	NA	NA	NA	NA	0.583569	23.1373	1.85559	0.111684	0.342606	-5.12324	NA	NA	NA	NA	NA	NA	NA	NA	NA	NA	NA	NA	-0.123897	8.64112	-1.45243	0.166729	0.291769	-6.58777	-0.52447	8.64112	-6.14833	1.76454e-05	0.000233448	2.78812	-0.0336133	8.64112	-0.394047	0.699024	0.876	-6.71632	-0.909827	8.64112	-10.6658	1.87956e-08	1.78699e-06	9.79212
sp|P07355|ANXA2_HUMAN	16810065	-0.132885	26.453	-0.322634	0.758346	0.875261	-6.72777	-0.70151	28.0328	-1.85534	0.111723	0.342606	-5.12358	-1.2128	24.8946	-2.87668	0.0269887	0.0628535	-4.02083	-1.25686	28.3805	-4.80135	0.00278587	0.018648	-1.63401	-0.484627	8.40766	-3.37174	0.00413219	0.0133191	-3.12903	0.311617	8.40766	2.16804	0.0464387	0.128789	-5.05174	0.178793	8.40766	1.24394	0.232381	0.528459	-6.02243	0.0349233	8.40766	0.242976	0.811275	0.896152	-7.15457
sp|Q9HAF1|EAF6_HUMAN	16685362	0.489461	24.0496	0.633523	0.55067	0.752488	-6.56283	0.356476	25.8228	1.85325	0.112049	0.34287	-5.12639	1.91823	22.0605	7.16667	0.000312949	0.00502979	0.785269	-2.06742	23.6951	-6.98053	0.000814025	0.0112162	-0.00775772	-0.34292	10.1966	-4.81172	0.000220951	0.00101796	-0.171003	-0.227757	10.1966	-3.19579	0.00593796	0.0262185	-3.08688	-0.0782367	10.1966	-1.09779	0.289398	0.589722	-6.18745	-0.361317	10.1966	-5.06986	0.000133229	0.00145339	0.75384
sp|Q9BW19|KIFC1_HUMAN	17007459	0.385359	23.8912	0.774692	0.469079	0.689409	-6.45696	1.3466	24.9369	1.85247	0.112172	0.34287	-5.12745	0.496339	22.1945	1.27491	0.247783	0.347025	-6.20968	-0.750369	23.1492	-1.89363	0.105822	0.188073	-5.49385	-0.06914	9.03495	-0.769365	0.453477	0.604777	-7.32918	0.0876633	9.03495	0.975486	0.344602	0.529102	-6.73181	0.55107	9.03495	6.13211	1.8169e-05	0.0010081	3.0447	0.43432	9.03495	4.83296	0.000211882	0.00208557	0.282612
sp|Q13148|TADBP_HUMAN	16658926	0.187734	28.8665	1.18642	0.282019	0.523669	-6.05888	0.347419	29.8811	1.84944	0.11265	0.343773	-5.13155	-0.76033	27.3249	-2.86673	0.0273505	0.06353	-4.03486	0.154888	29.3656	0.865197	0.41933	0.528635	-6.71523	-0.18285	7.87429	-1.77048	0.0967124	0.190733	-6.12305	-0.49817	7.87429	-4.82363	0.000215818	0.00178766	0.233417	0.12577	7.87429	1.21779	0.241886	0.539467	-6.0532	-0.10314	7.87429	-0.998673	0.3336	0.531927	-6.67399
sp|Q08J23|NSUN2_HUMAN	16994170	-1.68721	23.5428	-2.28385	0.064217	0.250272	-4.6458	1.42229	24.1249	1.84735	0.112978	0.34422	-5.13435	-5.09935	23.5887	-13.1877	8.68e-06	0.00283338	4.43974	-0.648536	27.0887	-2.07004	0.0826466	0.158023	-5.24835	-0.311383	10.9792	-4.37112	0.00053282	0.00221206	-1.06872	-0.328057	10.9792	-4.60518	0.000332991	0.00253897	-0.206425	0.105737	10.9792	1.48431	0.158186	0.432246	-5.71558	-0.12881	10.9792	-1.8082	0.0904168	0.220568	-5.61749
sp|O00148|DX39A_HUMAN	16869624	0.135199	27.8743	0.881975	0.413034	0.640288	-6.3651	0.338107	29.3153	1.84516	0.113326	0.344354	-5.13731	-0.637578	25.7415	-2.432	0.0494936	0.0973635	-4.65297	0.593598	28.3457	2.87138	0.0275378	0.0705187	-4.11197	-0.816393	9.72047	-9.02387	1.7163e-07	2.15074e-06	7.23946	-0.502687	9.72047	-5.55636	5.25113e-05	0.000561877	1.67306	0.30657	9.72047	3.38862	0.00399079	0.0450056	-2.31468	0.271897	9.72047	3.00536	0.00877773	0.0387857	-3.43551
sp|Q12873|CHD3_HUMAN	16830789	0.501059	27.3032	2.61094	0.0415674	0.214497	-4.19692	0.351818	28.1271	1.84478	0.113387	0.344354	-5.13783	2.23119	23.983	4.11586	0.00574924	0.0216466	-2.36411	3.96713	25.2533	15.5178	3.58e-06	0.00189948	5.29895	-1.11091	9.62765	-11.1676	1.00737e-08	2.04221e-07	10.1838	-0.777427	9.62765	-7.81517	1.05758e-06	2.47995e-05	5.6712	-0.0227233	9.62765	-0.228429	0.82236	0.93242	-6.77022	-0.742607	9.62765	-7.46513	1.85205e-06	5.22238e-05	5.12143
sp|Q02543|RL18A_HUMAN	16859648	0.208085	28.495	1.50673	0.184553	0.429322	-5.681	0.473277	29.1954	1.84135	0.113932	0.345454	-5.14245	0.977983	26.138	5.88331	0.000930898	0.00749813	-0.388359	-0.138396	27.9573	-0.829984	0.43751	0.545373	-6.74608	-0.0472467	12.9477	-0.812345	0.429144	0.582779	-7.29447	-0.0470033	12.9477	-0.808161	0.431476	0.61088	-6.88205	-0.03399	12.9477	-0.584414	0.567523	0.800333	-6.61987	-0.0689367	12.9477	-1.18528	0.254124	0.445811	-6.47394
sp|Q14865|ARI5B_HUMAN	16705199	2.51492	23.2733	11.3373	3.69e-05	0.0180368	3.0347	-0.719446	24.6219	-1.83739	0.114566	0.346818	-5.14779	NA	NA	NA	NA	NA	NA	NA	NA	NA	NA	NA	NA	-0.426013	9.96923	-6.47703	9.83201e-06	6.68158e-05	3.03561	0.358313	9.96923	5.44773	6.44748e-05	0.00066323	1.46354	0.503677	9.96923	7.65781	1.35787e-06	0.000159517	5.62767	1.17515	9.96923	17.8667	1.30737e-11	1.22396e-08	16.9349
sp|Q16531|DDB1_HUMAN	16738963	-0.220536	29.6866	-1.6782	0.146308	0.380793	-5.46253	0.360471	30.7418	1.83573	0.114832	0.347067	-5.15002	-0.666988	28.0273	-4.13656	0.00561369	0.0212778	-2.33827	0.0637776	29.7831	0.36576	0.726771	0.792574	-7.0466	0.0360267	10.2644	0.530204	0.603637	0.731352	-7.48982	0.01343	10.2644	0.197649	0.845941	0.91374	-7.20033	0.0817767	10.2644	1.20351	0.247205	0.544934	-6.06979	-0.0452833	10.2644	-0.666435	0.51513	0.693682	-6.95383
sp|P36897|TGFR1_HUMAN	17087480	NA	NA	NA	NA	NA	NA	0.654914	23.3037	1.89106	0.115464	0.348053	-4.99149	NA	NA	NA	NA	NA	NA	0.108387	22.2328	0.219587	0.833286	0.879812	-7.09528	-0.502467	10.6995	-5.21285	0.000101017	0.000510822	0.631377	-0.521917	10.6995	-5.41464	6.8656e-05	0.000698668	1.39942	0.465977	10.6995	4.83429	0.000211328	0.00568772	0.592392	0.01261	10.6995	0.130823	0.897633	0.946417	-7.17673
sp|Q10471|GALT2_HUMAN	16678579	-0.707391	25.0139	-3.25091	0.0184585	0.143969	-3.34102	-0.814694	25.3251	-1.83142	0.115526	0.348053	-5.15582	-0.895964	21.5784	-2.03058	0.0868058	0.147935	-5.22227	-1.46371	27.0635	-2.61647	0.0388005	0.0888478	-4.47264	-0.134997	11.2431	-1.81593	0.0891726	0.179105	-6.05156	0.165233	11.2431	2.22267	0.0418306	0.119051	-4.95539	-0.18015	11.2431	-2.42332	0.0283189	0.160358	-4.18993	0.458003	11.2431	6.16091	1.72499e-05	0.000290303	2.83892
sp|Q8NC51|PAIRB_HUMAN	16688308	-0.627694	23.9901	-0.819712	0.444925	0.669416	-6.41955	-1.31414	24.5121	-1.82624	0.116366	0.350024	-5.16278	-1.30136	22.4904	-1.60419	0.157926	0.240982	-5.80186	-0.393142	27.1447	-0.972546	0.367388	0.477479	-6.61516	-0.28911	12.4453	-4.79688	0.000227523	0.0010453	-0.200983	-0.19864	12.4453	-3.29582	0.00483253	0.0223171	-2.8844	0.106347	12.4453	1.76449	0.0977464	0.335238	-5.30857	0.06264	12.4453	1.03932	0.314922	0.51283	-6.63292
sp|Q5TGY3|AHDC1_HUMAN	16684036	0.0856854	22.4389	0.114394	0.912804	0.95896	-6.77996	-1.33993	24.8076	-1.82426	0.116688	0.350186	-5.16544	NA	NA	NA	NA	NA	NA	NA	NA	NA	NA	NA	NA	-0.160087	8.03281	-1.8151	0.0893065	0.179304	-6.05288	-0.00785667	8.03281	-0.0890805	0.930182	0.961866	-7.21681	0.0903	8.03281	1.02384	0.321944	0.619446	-6.26426	0.251137	8.03281	2.84744	0.0121131	0.0493012	-3.74768
sp|P62888|RL30_HUMAN	17071251	0.558793	28.6518	4.1448	0.00658627	0.091802	-2.23808	0.348367	29.63	1.82314	0.116872	0.350186	-5.16695	0.0852134	26.5035	0.42229	0.686988	0.757652	-6.93939	0.0953722	28.8499	0.433325	0.679535	0.756773	-7.01622	0.0377767	4.476	0.353798	0.728354	0.825526	-7.57164	-0.06377	4.476	-0.597239	0.559148	0.718112	-7.03412	0.0189933	4.476	0.177883	0.861166	0.949044	-6.781	-0.0813733	4.476	-0.762104	0.457671	0.646556	-6.88378
sp|P19784|CSK22_HUMAN	16826879	-0.624474	26.3366	-2.31531	0.0615582	0.248448	-4.60257	-0.348254	26.4465	-1.82251	0.116976	0.350186	-5.16781	-0.455688	23.5132	-1.67735	0.142611	0.221581	-5.70563	0.314108	25.7881	0.964877	0.370926	0.480755	-6.6226	0.258363	12.0426	4.091	0.000941101	0.00363886	-1.64556	-0.0758333	12.0426	-1.20077	0.248235	0.427067	-6.49097	-0.138827	12.0426	-2.19822	0.0438374	0.210419	-4.5932	-0.14436	12.0426	-2.28584	0.0370332	0.115817	-4.80829
sp|Q6NUM9|RETST_HUMAN	16899634	0.717465	24.4241	1.5788	0.167438	0.410122	-5.59027	-1.25842	24.8189	-1.81939	0.117487	0.351161	-5.172	0.156512	21.6559	0.372776	0.721659	0.78572	-6.96149	0.663068	22.7029	1.03786	0.338331	0.451506	-6.5501	0.40245	10.1995	4.5093	0.000403443	0.0017262	-0.785668	0.368027	10.1995	4.1236	0.000880548	0.00562835	-1.18811	-0.309853	10.1995	-3.47179	0.00336147	0.0398002	-2.14703	-0.111547	10.1995	-1.24984	0.230276	0.417018	-6.39808
sp|Q9UBD5|ORC3_HUMAN	17010876	-0.424164	25.7381	-1.19001	0.28071	0.522161	-6.05492	-0.418316	27.0976	-1.81585	0.11807	0.352345	-5.17675	-0.910464	23.7982	-4.18457	0.0053128	0.0205285	-2.2786	0.107177	25.331	0.445649	0.67108	0.751815	-7.01016	0.361817	10.0397	4.00922	0.00111234	0.00421568	-1.81448	0.121057	10.0397	1.3414	0.199505	0.367306	-6.3198	0.0161267	10.0397	0.178696	0.860538	0.948912	-6.78085	-0.199423	10.0397	-2.20977	0.0428785	0.129288	-4.94401
sp|P50454|SERPH_HUMAN	16729128	-0.12631	26.7581	-0.336473	0.748417	0.867811	-6.72258	-0.59636	27.7301	-1.81182	0.118737	0.353252	-5.18215	-0.151928	25.466	-0.457169	0.663046	0.736768	-6.92226	-0.0782879	28.3541	-0.188164	0.856791	0.898609	-7.10263	-1.84135	10.549	-17.1026	2.46507e-11	2.08933e-09	16.3653	-1.51297	10.549	-14.0525	4.11584e-10	9.10662e-08	13.6065	-0.05648	10.549	-0.524589	0.607442	0.82492	-6.65409	-0.682707	10.549	-6.34101	1.25014e-05	0.00022898	3.16811
sp|O43447|PPIH_HUMAN	16663294	-0.196949	26.921	-1.34125	0.230238	0.467484	-5.88203	0.308095	28.2252	1.81175	0.118748	0.353252	-5.18224	-0.0977903	24.9862	-0.339	0.745735	0.80617	-6.97505	0.320881	26.6412	1.84057	0.113988	0.198299	-5.56666	-0.33744	9.13507	-4.45505	0.000449904	0.0019022	-0.896662	-0.204677	9.13507	-2.70224	0.0162492	0.0579478	-4.06394	0.000233333	9.13507	0.00308058	0.997582	0.999078	-6.79764	-0.291447	9.13507	-3.84782	0.00154881	0.01011	-1.72227
sp|Q9HCK8|CHD8_HUMAN	16790307	-1.5412	25.9765	-4.45149	0.00475578	0.0780133	-1.88861	-0.608496	26.8025	-1.80951	0.119121	0.353767	-5.18525	-2.39152	23.13	-4.50256	0.00372072	0.0157692	-1.89224	-0.482405	24.3194	-1.36064	0.221282	0.330525	-6.18911	0.131563	9.1299	1.63466	0.122674	0.230141	-6.32941	0.00750667	9.1299	0.0932694	0.926909	0.960119	-7.21641	0.295947	9.1299	3.6771	0.00220092	0.0298179	-1.73175	0.32785	9.1299	4.0735	0.000975352	0.00700327	-1.25903
sp|Q9NVC6|MED17_HUMAN	16730124	-0.0912	25.9329	-0.271624	0.79537	0.892743	-6.74506	-0.572759	26.6613	-1.80826	0.119329	0.353767	-5.18692	0.180395	23.3757	0.728304	0.492861	0.588757	-6.74758	0.317097	24.0752	1.25962	0.253407	0.364961	-6.30843	-0.4138	8.75188	-4.15801	0.000820914	0.00322403	-1.50728	-0.438837	8.75188	-4.40959	0.000493031	0.00350921	-0.603454	0.07221	8.75188	0.725592	0.479122	0.743685	-6.52525	-0.554863	8.75188	-5.57547	5.06577e-05	0.000671927	1.73872
sp|Q76L83|ASXL2_HUMAN	16895434	NA	NA	NA	NA	NA	NA	-1.923	23.5772	-1.80664	0.1196	0.353767	-5.18909	1.11588	20.7696	2.3037	0.0591695	0.11178	-4.83594	NA	NA	NA	NA	NA	NA	-0.266777	9.34659	-3.59903	0.00258534	0.00883209	-2.66193	-0.46417	9.34659	-6.26202	1.43898e-05	0.000198079	2.99692	0.07805	9.34659	1.05296	0.308827	0.608293	-6.23457	-0.16953	9.34659	-2.28709	0.0369436	0.115627	-4.80604
sp|P49454|CENPF_HUMAN	16677425	0.95902	27.137	3.71779	0.010611	0.108908	-2.74962	0.448621	28.8617	1.80421	0.120007	0.353767	-5.19235	0.940474	24.7298	2.0807	0.0808941	0.140541	-5.15191	0.895605	25.503	2.91079	0.0261353	0.0678644	-4.05662	-0.55096	10.9529	-6.52243	9.07969e-06	6.22782e-05	3.11807	-0.243297	10.9529	-2.88022	0.011332	0.0437711	-3.71681	0.37642	10.9529	4.45617	0.000448889	0.00995645	-0.158291	0.0552	10.9529	0.653474	0.523222	0.700317	-6.96264
sp|Q1ED39|CP088_HUMAN	16824566	0.254297	27.4648	1.51414	0.18272	0.428302	-5.67175	-0.31712	28.4404	-1.80409	0.120028	0.353767	-5.19251	0.78122	25.7026	3.65852	0.00990296	0.0311924	-2.95142	0.173066	26.8328	1.05826	0.329642	0.443352	-6.52917	-0.170603	9.10099	-1.64535	0.120432	0.227023	-6.31359	0.14177	9.10099	1.36727	0.191438	0.357305	-6.28668	0.354943	9.10099	3.42317	0.00371621	0.0428195	-2.24509	0.138363	9.10099	1.33441	0.201732	0.381124	-6.2938
sp|P62269|RS18_HUMAN	17007426	0.281197	27.762	1.43844	0.202281	0.444006	-5.76529	-0.359698	28.8249	-1.80393	0.120055	0.353767	-5.19273	1.07782	25.3284	4.94731	0.00231672	0.0123339	-1.37765	-1.01604	28.3157	-4.83168	0.00269917	0.018648	-1.59943	-0.113573	9.9229	-1.74994	0.1003	0.196317	-6.15496	-0.0509767	9.9229	-0.785451	0.444271	0.622384	-6.90046	-0.15514	9.9229	-2.3904	0.0302089	0.167202	-4.25002	-0.16545	9.9229	-2.54926	0.0220731	0.0780153	-4.32221
sp|P62273|RS29_HUMAN	16792486	0.996342	23.6715	1.29785	0.243821	0.482989	-5.9328	-0.693342	24.4794	-1.80218	0.120348	0.353767	-5.19507	NA	NA	NA	NA	NA	NA	-1.2524	25.0298	-4.7395	0.00297258	0.0191902	-1.70495	-0.388847	9.20405	-4.457	0.000448136	0.00189517	-0.892655	-0.14078	9.20405	-1.61364	0.127188	0.267699	-5.94754	-0.0421167	9.20405	-0.482746	0.636161	0.842303	-6.67591	-0.186307	9.20405	-2.13547	0.0494061	0.143835	-5.0743
sp|P30044|PRDX5_HUMAN	16726439	-2.27103	22.4487	-4.91215	0.00299042	0.0621157	-1.39149	-0.878172	24.3124	-1.80176	0.120419	0.353767	-5.19564	-3.372	22.5051	-7.34017	0.000603147	0.00621872	0.340443	-2.28542	26.8838	-6.62123	0.000511772	0.00935774	0.216219	-0.06667	11.5275	-0.473707	0.642447	0.761589	-7.51948	0.132633	11.5275	0.942394	0.360742	0.545193	-6.76352	-0.411783	11.5275	-2.92583	0.0103265	0.0837971	-3.2351	-0.137553	11.5275	-0.977352	0.343708	0.541444	-6.69496
sp|Q9NU22|MDN1_HUMAN	17021628	0.588784	26.3127	1.92695	0.104225	0.321028	-5.13281	-0.399608	27.3324	-1.79739	0.121157	0.35504	-5.20149	0.884556	24.0886	2.76093	0.0315352	0.0707946	-4.18448	1.57803	24.6127	3.20569	0.0177939	0.0543447	-3.64698	-0.596663	7.7254	-5.6617	4.30995e-05	0.000242229	1.50812	-0.0693367	7.7254	-0.657931	0.520432	0.687145	-6.99476	0.06459	7.7254	0.61289	0.549018	0.789283	-6.60234	-0.11553	7.7254	-1.09626	0.290047	0.486288	-6.57301
sp|Q9NVF7|FBX28_HUMAN	16677904	0.118039	23.7043	0.668186	0.529829	0.732042	-6.5385	0.662808	24.7187	1.79697	0.121229	0.35504	-5.20205	-0.0413594	21.3569	-0.104984	0.919684	0.93882	-7.03428	NA	NA	NA	NA	NA	NA	-0.383457	10.1793	-4.90903	0.000182424	0.000858443	0.0251094	-0.0701633	10.1793	-0.898234	0.383081	0.565966	-6.80432	-0.00170667	10.1793	-0.0218488	0.982853	0.994694	-6.79739	-0.05593	10.1793	-0.716018	0.484845	0.668514	-6.91862
sp|Q9BRR6|ADPGK_HUMAN	16811469	0.426924	25.0031	1.13673	0.300665	0.537081	-6.11292	0.521107	25.8167	1.79369	0.121785	0.356117	-5.20643	-1.29436	21.7853	-5.43294	0.00142394	0.00929577	-0.849088	1.5628	24.2697	2.87002	0.0337205	0.0804104	-4.11214	-0.30258	9.023	-3.38713	0.00400306	0.0129457	-3.09751	-0.549357	9.023	-6.14959	1.76052e-05	0.00023317	2.79046	0.0518133	9.023	0.580007	0.570415	0.802091	-6.62251	-0.44621	9.023	-4.99495	0.00015417	0.0016272	0.605463
sp|Q9BZK7|TBL1R_HUMAN	16961704	-0.58786	25.8239	-1.37176	0.221102	0.460454	-5.84581	0.345836	27.3786	1.79089	0.122263	0.35686	-5.21018	0.295146	24.061	0.611095	0.562737	0.650301	-6.83183	-0.276472	26.6744	-1.36796	0.219105	0.32805	-6.18028	-1.53046	10.1394	-20.0587	2.41228e-12	3.90194e-10	18.7096	-0.559223	10.1394	-7.32934	2.31165e-06	4.69426e-05	4.87024	-0.01687	10.1394	-0.221103	0.827958	0.934365	-6.77195	0.357743	10.1394	4.68868	0.000281951	0.00261269	-0.0070279
sp|Q8NDF8|PAPD5_HUMAN	16818755	0.400127	24.6196	1.37939	0.21887	0.458859	-5.83669	-0.494678	25.6888	-1.78999	0.122417	0.35686	-5.21138	1.34959	22.9356	5.26932	0.00167197	0.0102148	-1.0234	2.29158	23.6441	9.76819	5.62e-05	0.00448661	2.57643	0.534237	9.70841	6.58211	8.18097e-06	5.6871e-05	3.22605	0.0979267	9.70841	1.20651	0.246078	0.424672	-6.48428	0.0345467	9.70841	0.425635	0.676344	0.864799	-6.70284	-0.02207	9.70841	-0.271915	0.789349	0.882424	-7.14671
sp|Q9BZE4|NOG1_HUMAN	16701748	0.105138	30.2809	0.870049	0.419005	0.646327	-6.37577	0.336335	31.5993	1.76884	0.126088	0.366996	-5.2396	0.141007	28.4331	0.84579	0.428926	0.528781	-6.65083	0.585985	29.9904	3.5319	0.0118037	0.0420233	-3.20561	-0.68184	8.72091	-7.27766	2.51672e-06	2.06944e-05	4.44879	-0.347283	8.72091	-3.70675	0.00207049	0.0113535	-2.04436	0.03548	8.72091	0.378698	0.710154	0.881877	-6.7225	-0.0256867	8.72091	-0.274168	0.78765	0.881289	-7.14606
sp|Q12872|SFSWA_HUMAN	16759290	0.521459	25.6926	1.73483	0.135452	0.367769	-5.38859	0.445257	26.3153	1.76131	0.127421	0.369582	-5.24962	-0.249221	23.3344	-0.793404	0.456663	0.553811	-6.69543	0.610773	24.6908	2.81389	0.0297309	0.0735294	-4.19296	-0.123943	8.60084	-1.66042	0.11733	0.222401	-6.29113	-0.38109	8.60084	-5.10533	0.00012436	0.00113059	0.79393	-0.0378467	8.60084	-0.507018	0.619424	0.831826	-6.66346	-0.391873	8.60084	-5.24979	9.40864e-05	0.00109939	1.10776
sp|O96019|ACL6A_HUMAN	16948278	0.0562106	29.4346	0.456602	0.664646	0.824985	-6.6689	0.32757	30.8511	1.76119	0.127443	0.369582	-5.24979	0.406073	26.897	2.47356	0.046726	0.0931643	-4.59366	0.517661	28.9178	2.93946	0.0251629	0.066643	-4.01641	-0.06929	10.2878	-0.858816	0.403794	0.559098	-7.25499	-0.15536	10.2878	-1.92561	0.0730862	0.179848	-5.46328	-0.104423	10.2878	-1.29428	0.214905	0.508613	-5.9617	-0.142393	10.2878	-1.7649	0.0976763	0.232475	-5.68517
sp|P36578|RL4_HUMAN	16810974	0.2742	30.2408	2.14649	0.0773107	0.2719	-4.83428	0.345366	31.3471	1.76051	0.127563	0.369582	-5.25068	0.407581	28.1369	2.43737	0.0491267	0.0970675	-4.64531	0.0597713	30.0663	0.346946	0.740173	0.804258	-7.05418	-1.00838	11.2935	-8.62568	3.06491e-07	3.48388e-06	6.63667	-0.15035	11.2935	-1.2861	0.217672	0.390175	-6.38893	0.0395067	11.2935	0.337941	0.740034	0.896441	-6.73775	-0.0783133	11.2935	-0.669895	0.512983	0.691745	-6.95145
sp|Q8WUY1|CH055_HUMAN	17073234	0.542987	25.4668	4.38361	0.00510515	0.0791353	-1.96468	-1.76621	26.1742	-1.75568	0.128427	0.370791	-5.25711	1.08026	22.9649	2.58426	0.0401166	0.0836968	-4.43572	-0.205992	26.1998	-1.01	0.350493	0.463161	-6.57823	-0.0987333	9.26243	-1.4112	0.178342	0.30688	-6.64306	-0.222097	9.26243	-3.17445	0.00620452	0.0271924	-3.12995	0.105827	9.26243	1.51259	0.150913	0.421386	-5.67678	0.210543	9.26243	3.00931	0.00870705	0.0385288	-3.42765
sp|Q9UQR0|SCML2_HUMAN	17109464	-0.641384	26.8109	-3.73117	0.010449	0.10854	-2.73314	-0.534962	27.6293	-1.75516	0.128521	0.370791	-5.2578	0.641251	24.3381	3.36044	0.0143602	0.0408597	-3.35039	-0.00585463	26.1816	-0.0267219	0.979526	0.988515	-7.1226	0.169717	9.5073	1.63478	0.122649	0.230106	-6.32924	0.0174133	9.5073	0.167732	0.869007	0.927763	-7.20611	-0.0483267	9.5073	-0.465501	0.648178	0.848874	-6.68439	-0.06569	9.5073	-0.632752	0.536307	0.71036	-6.97639
sp|P14314|GLU2B_HUMAN	16858468	-0.383754	25.5673	-1.07363	0.325839	0.560983	-6.17942	-0.904519	26.7829	-1.75489	0.12857	0.370791	-5.25816	-0.782616	24.6908	-2.13047	0.0754255	0.134044	-5.08174	-0.935037	27.4715	-4.16548	0.00557154	0.0262084	-2.39092	0.20443	12.3393	2.41184	0.0289653	0.0705689	-5.02049	0.0808667	12.3393	0.954053	0.354997	0.539435	-6.75246	-0.0420533	12.3393	-0.496139	0.6269	0.836942	-6.66911	-0.00514	12.3393	-0.060641	0.952436	0.975564	-7.18384
sp|Q9NPA0|CO024_HUMAN	16806834	0.275733	24.8235	0.90722	0.400605	0.630438	-6.34216	1.06809	24.8671	1.80458	0.129231	0.371794	-5.10263	-0.431152	21.5517	-0.649716	0.53906	0.633796	-6.80548	-0.0805726	25.9413	-0.305412	0.770106	0.827426	-7.06956	-0.0289367	11.5581	-0.409368	0.687985	0.795548	-7.5493	-0.224443	11.5581	-3.1752	0.00619487	0.0271633	-3.12842	-0.07513	11.5581	-1.06287	0.304452	0.604264	-6.2243	0.02507	11.5581	0.354666	0.727717	0.844274	-7.11941
sp|Q00610|CLH1_HUMAN	16836564	-0.369481	26.8603	-0.764601	0.474618	0.693187	-6.46511	-0.518499	27.8589	-1.75077	0.129311	0.371794	-5.26363	-1.76248	24.6567	-3.10772	0.0198844	0.0502228	-3.69752	-2.10253	28.8481	-3.49439	0.0123642	0.0430583	-3.25566	-0.02945	11.5255	-0.396797	0.697037	0.802483	-7.55463	-0.0253733	11.5255	-0.34187	0.737134	0.845049	-7.15929	0.31369	11.5255	4.22653	0.000714128	0.0136631	-0.619621	0.32552	11.5255	4.38592	0.000517142	0.00421867	-0.620352
sp|P46060|RAGP1_HUMAN	16935396	-0.0316541	29.6541	-0.202648	0.846369	0.921876	-6.76382	-0.307865	30.9967	-1.7492	0.129595	0.37187	-5.26572	0.0027336	27.6146	0.0164871	0.987361	0.991648	-7.04047	0.516588	29.5291	2.63679	0.0377438	0.0870409	-4.44377	-0.0470067	10.3588	-0.625233	0.5411	0.681025	-7.4327	-0.0748433	10.3588	-0.995487	0.335097	0.519392	-6.71217	0.329483	10.3588	4.38244	0.000520787	0.0110289	-0.306039	-0.0411633	10.3588	-0.547511	0.591984	0.750911	-7.02849
sp|P35610|SOAT1_HUMAN	16674355	-0.159133	26.3485	-0.6006	0.570935	0.767271	-6.58489	0.388124	27.5415	1.74844	0.129731	0.37187	-5.26672	0.215576	23.395	0.427283	0.683535	0.754358	-6.93701	-0.727842	26.6226	-3.18926	0.0181731	0.0550703	-3.66956	0.28843	10.7352	3.96887	0.00120815	0.00452788	-1.89787	0.19468	10.7352	2.67884	0.0170324	0.060176	-4.10902	0.0276067	10.7352	0.379875	0.709298	0.881551	-6.72204	0.340923	10.7352	4.69119	0.00028055	0.00260171	-0.00198042
sp|Q01167|FOXK2_HUMAN	16839086	0.21514	23.7391	0.957741	0.376598	0.609078	-6.29482	-0.57286	24.7567	-1.7469	0.130012	0.372109	-5.26877	0.382935	21.577	1.58708	0.161726	0.245164	-5.82412	-0.542077	23.9047	-1.18997	0.277869	0.389511	-6.38752	-0.281077	9.84428	-4.10642	0.000911956	0.00354173	-1.61374	0.08969	9.84428	1.31034	0.209555	0.37997	-6.35892	-0.107873	9.84428	-1.57599	0.135628	0.399051	-5.58787	0.0563067	9.84428	0.822618	0.423454	0.617321	-6.83499
sp|Q5BJF2|TMM97_HUMAN	16832429	0.294417	24.0878	1.25387	0.258313	0.498479	-5.98333	-0.444236	24.8399	-1.79726	0.130471	0.372858	-5.112	NA	NA	NA	NA	NA	NA	-0.327297	23.9724	-0.563992	0.592676	0.682967	-6.94396	-0.483653	11.8684	-8.4317	4.09261e-07	4.42712e-06	6.33606	-0.198893	11.8684	-3.46738	0.00339221	0.0168258	-2.53491	0.01834	11.8684	0.319728	0.753531	0.902603	-6.74401	-0.06527	11.8684	-1.13788	0.272806	0.467288	-6.5275
sp|Q8NF37|PCAT1_HUMAN	16994002	0.32687	25.6474	1.84653	0.116313	0.339579	-5.24069	-0.523152	26.0748	-1.74281	0.130756	0.373108	-5.27419	-1.50203	23.1777	-7.92364	0.000176717	0.00423533	1.39324	-0.97143	25.6378	-3.05215	0.0217036	0.0603884	-3.85915	-0.0271567	10.0808	-0.29376	0.772918	0.85641	-7.59217	0.05966	10.0808	0.645356	0.528327	0.694113	-7.00321	0.26074	10.0808	2.82049	0.0127944	0.09698	-3.44016	0.38788	10.0808	4.19579	0.000760168	0.00574146	-1.00851
sp|Q9HAV0|GBB4_HUMAN	16961806	NA	NA	NA	NA	NA	NA	-0.344817	23.0485	-1.73373	0.132422	0.377085	-5.28621	NA	NA	NA	NA	NA	NA	-1.0426	23.2332	-3.48464	0.0125145	0.0433425	-3.2687	-1.0911	9.76012	-11.2771	8.81738e-09	1.83285e-07	10.3219	-0.656523	9.76012	-6.78551	5.7563e-06	9.61561e-05	3.93541	0.130753	9.76012	1.3514	0.196355	0.484737	-5.89046	-0.133163	9.76012	-1.37631	0.18868	0.364008	-6.24015
sp|Q9NRR4|RNC_HUMAN	16994890	-0.959547	23.9664	-2.64327	0.0398439	0.212329	-4.15277	-0.515881	24.4165	-1.73305	0.132549	0.377085	-5.28712	NA	NA	NA	NA	NA	NA	0.22992	22.7158	0.465393	0.657642	0.739799	-7.00011	0.0491267	10.4067	0.629598	0.538315	0.678775	-7.42986	-0.0367067	10.4067	-0.470425	0.644736	0.782277	-7.10455	0.104113	10.4067	1.3343	0.20177	0.492276	-5.91205	-0.0738833	10.4067	-0.946874	0.358527	0.555758	-6.72425
sp|O95453|PARN_HUMAN	16824082	-0.120137	27.4578	-0.594789	0.574559	0.769805	-6.58868	-0.351272	28.3762	-1.7311	0.132908	0.377539	-5.28969	0.54266	25.9628	3.3223	0.015074	0.0416465	-3.40228	1.30063	26.869	5.85648	0.00099504	0.011909	-0.5082	0.0652633	10.2907	1.08085	0.296628	0.448249	-7.03954	-0.135023	10.2907	-2.23618	0.0407584	0.116728	-4.93137	0.263493	10.2907	4.36382	0.000540739	0.011358	-0.343408	-0.133793	10.2907	-2.2158	0.042385	0.128132	-4.93333
sp|Q8WUQ7|CS029_HUMAN	16867097	-0.884165	24.8419	-0.806961	0.451673	0.674202	-6.43032	1.44989	24.7786	1.7262	0.13382	0.379331	-5.29617	-1.02566	21.8011	-2.6172	0.0383462	0.0815802	-4.38878	NA	NA	NA	NA	NA	NA	0.666657	8.0654	8.48182	3.79635e-07	4.15651e-06	6.41418	-0.0366333	8.0654	-0.466083	0.647771	0.784508	-7.10667	-0.00293	8.0654	-0.0372782	0.970749	0.990017	-6.79691	-0.05955	8.0654	-0.75765	0.460256	0.64853	-6.88723
sp|Q9BQ39|DDX50_HUMAN	16705450	-0.309211	28.473	-2.23764	0.068343	0.254837	-4.70928	-0.395765	29.3797	-1.72556	0.13394	0.379331	-5.29702	0.425266	26.1284	1.76297	0.126496	0.201374	-5.59103	0.432347	27.6418	2.43041	0.050062	0.106129	-4.73752	0.644223	8.22025	5.95558	2.50365e-05	0.000150918	2.06874	0.300087	8.22025	2.77418	0.0140529	0.051875	-3.92449	-0.197723	8.22025	-1.82787	0.0872806	0.314967	-5.20998	-0.567563	8.22025	-5.24689	9.46125e-05	0.00110327	1.10208
sp|Q99567|NUP88_HUMAN	16840262	0.148173	27.3074	0.904603	0.40188	0.63138	-6.34456	-0.377304	28.1847	-1.72266	0.134482	0.37977	-5.30084	0.320449	25.6307	1.90589	0.103468	0.170586	-5.39576	0.487927	26.8052	2.41708	0.0509907	0.107495	-4.7565	-0.407117	11.3605	-6.63939	7.40572e-06	5.22471e-05	3.32921	-0.366577	11.3605	-5.97825	2.40208e-05	0.000301115	2.47249	-0.01861	11.3605	-0.303498	0.765629	0.907885	-6.7493	-0.244313	11.3605	-3.98434	0.00117046	0.00811624	-1.44195
sp|P07099|HYEP_HUMAN	16678114	0.0701109	26.4366	0.414748	0.693309	0.83555	-6.68934	-0.347398	27.5749	-1.72258	0.134498	0.37977	-5.30095	-0.696259	24.4132	-3.04653	0.0215448	0.0530914	-3.78265	-1.20659	27.1912	-6.06167	0.000827338	0.0112456	-0.306761	0.525707	10.5224	6.60226	7.89896e-06	5.51872e-05	3.26239	0.45863	10.5224	5.75986	3.59013e-05	0.000417133	2.06155	-0.26504	10.5224	-3.32859	0.00451675	0.0486647	-2.43538	0.266017	10.5224	3.34086	0.00440395	0.0227616	-2.75991
sp|O60832|DKC1_HUMAN	17108500	0.133389	30.1457	0.969939	0.370974	0.603815	-6.28311	0.379023	31.2865	1.71383	0.136148	0.383718	-5.3125	0.580316	28.1327	2.94682	0.0245794	0.0586069	-3.92215	0.616299	29.6391	3.38496	0.0141727	0.0466032	-3.40274	-1.22507	10.2945	-16.9813	2.73267e-11	2.21968e-09	16.2606	-0.770923	10.2945	-10.6861	1.83196e-08	1.19101e-06	9.80514	0.00309333	10.2945	0.0428781	0.966357	0.988616	-6.79667	-0.446167	10.2945	-6.18452	1.65329e-05	0.000283527	2.88232
sp|Q16666|IF16_HUMAN	16672390	-0.560624	28.3254	-1.58365	0.166343	0.409392	-5.58411	0.774577	29.1814	1.71214	0.13647	0.383718	-5.31473	0.680022	25.6513	2.16141	0.0722177	0.129887	-5.03801	0.831426	27.3454	3.32687	0.0152491	0.0491486	-3.48145	-1.29839	9.95607	-11.9084	4.17337e-09	9.9942e-08	11.0966	-0.411037	9.95607	-3.7699	0.00181801	0.0101906	-1.91463	-0.228883	9.95607	-2.09925	0.0529107	0.235496	-4.76426	-0.803437	9.95607	-7.36887	2.16665e-06	5.88092e-05	4.96098
sp|Q6P1A2|MBOA5_HUMAN	16760668	0.984195	22.9753	3.11673	0.0217765	0.155261	-3.51667	-0.509116	25.9348	-1.70897	0.137073	0.383718	-5.3189	-1.01698	23.2694	-2.03064	0.0867988	0.147935	-5.22219	-1.61084	25.4642	-3.97387	0.00694651	0.029652	-2.63102	0.727163	12.0333	10.161	3.60443e-08	5.89542e-07	8.86106	0.610973	12.0333	8.53739	3.49415e-07	1.05189e-05	6.80427	0.233777	12.0333	3.26666	0.00513178	0.0527273	-2.55959	0.857823	12.0333	11.9867	3.81222e-09	5.50081e-07	11.3955
sp|O43402|CX4NB_HUMAN	16828905	0.0284292	23.5581	0.0756599	0.942761	0.974148	-6.67411	0.462219	24.7913	1.70851	0.13716	0.383718	-5.3195	NA	NA	NA	NA	NA	NA	NA	NA	NA	NA	NA	NA	-0.04236	9.94728	-0.521401	0.609608	0.736163	-7.49465	-0.20997	9.94728	-2.58448	0.020577	0.0694793	-4.28942	0.01939	9.94728	0.238668	0.814554	0.929381	-6.76771	-0.0699133	9.94728	-0.860549	0.402868	0.598779	-6.80268
sp|P26368|U2AF2_HUMAN	16865737	0.0364639	29.7479	0.268276	0.797823	0.892743	-6.74609	0.293062	30.8298	1.70698	0.137454	0.383718	-5.32152	-0.672923	28.0779	-3.45883	0.0126836	0.037483	-3.21737	0.47173	29.8214	2.45946	0.0480987	0.103202	-4.69614	-1.14209	10.8374	-16.701	3.476e-11	2.63529e-09	16.0159	-0.96485	10.8374	-14.1092	3.88774e-10	8.85589e-08	13.6628	0.13779	10.8374	2.01493	0.0619698	0.259304	-4.90658	-0.43018	10.8374	-6.2906	1.36743e-05	0.000244382	3.07641
sp|Q9Y639|NPTN_HUMAN	16811500	-0.00230258	23.9165	-0.00555501	0.995755	0.996822	-6.78751	-0.50842	25.1869	-1.70613	0.137617	0.383718	-5.32264	NA	NA	NA	NA	NA	NA	-3.77725	23.7017	-3.43412	0.017631	0.0542117	-3.40345	0.336363	10.8928	4.83662	0.000210358	0.000975011	-0.120741	0.13609	10.8928	1.95686	0.0690073	0.172296	-5.41182	0.255927	10.8928	3.68001	0.00218777	0.0296948	-1.72585	0.32578	10.8928	4.68444	0.00028434	0.00263076	-0.0155727
sp|Q9NTJ3|SMC4_HUMAN	16947556	-0.904193	26.947	-6.38687	0.000809307	0.0483643	-0.00640334	0.667537	27.34	1.7055	0.137737	0.383718	-5.32346	-0.463515	24.0024	-1.70431	0.137334	0.215658	-5.66976	0.516115	25.8015	2.20419	0.0685171	0.136529	-5.05911	-0.449353	10.4027	-4.49253	0.000417258	0.00177898	-0.819964	-0.20928	10.4027	-2.09233	0.0536051	0.143226	-5.18319	0.348113	10.4027	3.48035	0.00330259	0.0392949	-2.12975	0.181667	10.4027	1.81626	0.0891201	0.218514	-5.60478
sp|Q12800|TFCP2_HUMAN	16764683	-0.603448	24.0501	-1.3715	0.221179	0.460454	-5.84613	-1.32142	23.8151	-1.70474	0.137884	0.383718	-5.32447	1.40247	21.5303	2.50767	0.0518169	0.100469	-4.5051	NA	NA	NA	NA	NA	NA	-0.08443	9.54179	-1.12461	0.278215	0.427807	-6.99204	-0.143467	9.54179	-1.91098	0.0750698	0.183348	-5.4872	0.06121	9.54179	0.81532	0.427491	0.708491	-6.45524	-0.26962	9.54179	-3.59135	0.0026266	0.0152936	-2.24854
sp|O00483|NDUA4_HUMAN	17055247	-0.45691	24.5704	-2.24758	0.0674326	0.25396	-4.69563	-0.454446	25.6132	-1.70461	0.137908	0.383718	-5.32464	-2.24657	22.241	-6.84967	0.000841118	0.00712968	-0.0144884	-1.41186	25.9261	-5.13383	0.00198332	0.0167387	-1.26231	0.442433	8.74515	2.74032	0.0150483	0.0406134	-4.39535	0.328663	8.74515	2.03566	0.0596202	0.155148	-5.2799	0.0198	8.74515	0.122636	0.904003	0.965404	-6.78973	-0.01596	8.74515	-0.0988521	0.922549	0.959946	-7.18061
sp|Q9NXE4|NSMA3_HUMAN	NA	0.13432	27.0898	0.849989	0.429196	0.658242	-6.39346	-0.408574	28.4383	-1.70451	0.137927	0.383718	-5.32477	0.0933771	25.5173	0.450664	0.66748	0.741186	-6.92555	1.15229	26.0679	3.82689	0.00825839	0.0333688	-2.81894	NA	NA	NA	NA	NA	NA	NA	NA	NA	NA	NA	NA	NA	NA	NA	NA	NA	NA	NA	NA	NA	NA	NA	NA
sp|Q9UBW7|ZMYM2_HUMAN	16772942	-0.212715	23.7191	-0.887445	0.410316	0.637132	-6.36017	0.570151	24.7454	1.69911	0.13897	0.385397	-5.33188	0.597409	21.4968	0.974732	0.365975	0.468734	-6.53169	1.15646	22.9196	3.55916	0.0114142	0.0411914	-3.16937	-0.130583	9.62427	-1.58867	0.132732	0.244496	-6.39669	-0.178203	9.62427	-2.16801	0.0464412	0.128789	-5.05179	-0.411037	9.62427	-5.00065	0.000152462	0.00450331	0.918313	-0.262617	9.62427	-3.19498	0.00594787	0.0286893	-3.05537
sp|Q9BTA9|WAC_HUMAN	16703520	-0.748404	23.3778	-0.908025	0.400213	0.630353	-6.34142	-0.557153	24.7964	-1.69829	0.139127	0.385397	-5.33295	-2.78203	22.0651	-4.11169	0.00577698	0.0216503	-2.36933	-0.53081	24.7091	-1.01993	0.346118	0.458982	-6.56826	-0.562473	9.38771	-7.48291	1.79941e-06	1.55737e-05	4.79717	-0.21777	9.38771	-2.89712	0.0109487	0.0425546	-3.6835	0.0471533	9.38771	0.627308	0.539775	0.784307	-6.59316	-0.00638333	9.38771	-0.0849212	0.933433	0.96581	-7.18197
sp|Q06830|PRDX1_HUMAN	16686472	0.838694	27.4432	2.31579	0.0615181	0.248448	-4.6019	0.684337	28.558	1.69821	0.139143	0.385397	-5.33305	-1.58135	25.781	-4.19657	0.00524041	0.0203459	-2.26373	0.827159	27.9292	2.02905	0.0875295	0.164368	-5.30578	0.0581667	13.2149	1.02975	0.319248	0.473113	-7.09295	0.0328433	13.2149	0.581442	0.569473	0.726368	-7.04377	0.15447	13.2149	2.73466	0.0152212	0.108962	-3.60556	0.181037	13.2149	3.20498	0.00582676	0.0282449	-3.03519
sp|Q9H5I1|SUV92_HUMAN	16702685	NA	NA	NA	NA	NA	NA	0.544052	23.5066	1.82478	0.139421	0.385602	-5.01307	NA	NA	NA	NA	NA	NA	NA	NA	NA	NA	NA	NA	-0.543763	9.59085	-4.58792	0.000344676	0.00150457	-0.625197	-0.474457	9.59085	-4.00315	0.00112623	0.00689133	-1.43531	-0.126497	9.59085	-1.0673	0.302511	0.602194	-6.21968	-0.28536	9.59085	-2.40768	0.0292026	0.0966851	-4.58637
sp|Q8N531|FBXL6_HUMAN	17082588	-1.76447	23.8631	-5.48979	0.00173888	0.0539238	-0.813306	-0.660523	25.1769	-1.69559	0.139651	0.385674	-5.33649	NA	NA	NA	NA	NA	NA	NA	NA	NA	NA	NA	NA	0.149083	8.41804	1.78921	0.0935404	0.185747	-6.09374	0.0859367	8.41804	1.03136	0.318518	0.502547	-6.67608	-0.612713	8.41804	-7.35341	2.22218e-06	0.000232298	5.13904	-0.58072	8.41804	-6.96944	4.20917e-06	9.85737e-05	4.28166
sp|O00567|NOP56_HUMAN	16910825	-0.0200225	31.2499	-0.103952	0.920728	0.963001	-6.78128	-0.341351	32.2596	-1.69321	0.140116	0.386393	-5.33963	0.0264478	29.4155	0.150395	0.885201	0.918443	-7.02762	0.255607	30.7867	1.32392	0.232515	0.342434	-6.23308	-0.8732	9.28366	-12.7137	1.68274e-09	4.96628e-08	12.0357	-0.576217	9.28366	-8.38964	4.36003e-07	1.24797e-05	6.57793	0.204473	9.28366	2.9771	0.00929998	0.0781463	-3.13454	-0.241787	9.28366	-3.52038	0.00304076	0.0171218	-2.39381
sp|Q8WVC0|LEO1_HUMAN	16809346	-0.433031	26.5039	-1.40735	0.210863	0.44965	-5.80305	-0.418517	27.6976	-1.68649	0.141432	0.389454	-5.34844	-0.81288	25.009	-4.29268	0.00469897	0.0185552	-2.14551	-0.608179	27.4379	-3.75073	0.00904463	0.0354733	-2.91758	-0.15693	8.96244	-1.71809	0.106095	0.205308	-6.20397	-0.18758	8.96244	-2.05365	0.0576471	0.151236	-5.24936	-0.135193	8.96244	-1.48011	0.159289	0.433631	-5.72129	-0.191183	8.96244	-2.0931	0.053528	0.152019	-5.14754
sp|Q8WUD4|CCD12_HUMAN	16953035	-0.416202	25.2288	-2.02212	0.0915449	0.30001	-5.00399	-1.0861	26.0299	-1.68394	0.141935	0.390256	-5.35178	0.981459	23.2149	2.90708	0.0259146	0.0612018	-3.978	-0.015785	24.4944	-0.0262154	0.980069	0.988515	-7.01183	-0.493327	7.73793	-5.20399	0.000102758	0.000518388	0.613827	-0.255573	7.73793	-2.69598	0.0164552	0.0585377	-4.07601	0.0787767	7.73793	0.830997	0.418849	0.702154	-6.44224	-0.11116	7.73793	-1.1726	0.259021	0.451896	-6.48844
sp|Q12769|NU160_HUMAN	16738205	-0.0329512	29.2233	-0.243577	0.815989	0.903538	-6.75333	-0.340278	30.3911	-1.68233	0.142254	0.390256	-5.35389	-0.587177	26.7995	-3.29716	0.0155658	0.0424856	-3.43659	0.157143	28.8704	0.921119	0.391618	0.500566	-6.66421	-0.344453	11.0458	-4.69524	0.000278301	0.00124698	-0.406882	-0.10025	11.0458	-1.36651	0.191672	0.357557	-6.28767	0.20195	11.0458	2.75278	0.0146743	0.106335	-3.57078	0.101497	11.0458	1.3835	0.186512	0.36131	-6.23081
sp|Q8N3X1|FNBP4_HUMAN	16738174	0.671381	25.7701	2.53094	0.0461845	0.22246	-4.30641	0.443823	27.339	1.68071	0.142574	0.390256	-5.35601	0.576927	24.0541	1.80397	0.119419	0.190671	-5.53547	0.871147	25.5435	2.8683	0.0276509	0.0705639	-4.11631	-0.985257	10.331	-12.4852	2.1667e-09	5.98331e-08	11.7745	-0.28892	10.331	-3.66119	0.00227429	0.0122403	-2.13789	-0.01103	10.331	-0.139772	0.890677	0.96084	-6.78736	-0.258277	10.331	-3.27288	0.00506642	0.0253251	-2.89787
sp|O43395|PRPF3_HUMAN	16670499	-0.124889	28.8735	-0.812654	0.448651	0.672077	-6.42553	0.36747	30.0845	1.67979	0.142757	0.390256	-5.35721	-0.528566	26.5004	-2.61095	0.0386757	0.0820654	-4.39768	-0.0174037	28.2366	-0.0942575	0.927895	0.952578	-7.11789	0.269517	8.81351	2.83291	0.0124759	0.0345314	-4.21402	0.106477	8.81351	1.11918	0.280452	0.463563	-6.58309	-0.09859	8.81351	-1.03629	0.316288	0.614135	-6.25166	-0.236243	8.81351	-2.48317	0.025166	0.0861602	-4.44631
sp|P09429|HMGB1_HUMAN	16777856	NA	NA	NA	NA	NA	NA	0.528819	26.1906	1.67953	0.14281	0.390256	-5.35756	NA	NA	NA	NA	NA	NA	NA	NA	NA	NA	NA	NA	-0.54741	7.75541	-2.92247	0.0103974	0.0295845	-4.03688	-0.209763	7.75541	-1.11987	0.280169	0.463308	-6.58234	-0.23858	7.75541	-1.27371	0.221915	0.516279	-5.98674	-0.157987	7.75541	-0.843447	0.412067	0.607273	-6.81741
sp|Q96FK6|WDR89_HUMAN	16793741	0.101492	25.2766	0.366217	0.72726	0.853342	-6.71073	-0.485687	26.0043	-1.67876	0.142963	0.390256	-5.35857	-0.334789	22.9018	-1.61254	0.156102	0.238874	-5.79097	-0.0125655	23.1981	-0.0225549	0.982718	0.989701	-7.12272	0.379037	8.73075	2.54133	0.022424	0.0568561	-4.7778	0.2929	8.73075	1.96381	0.0681282	0.170794	-5.4003	0.0500467	8.73075	0.335549	0.741802	0.897393	-6.73859	-0.0109133	8.73075	-0.0731708	0.942625	0.970476	-7.18295
sp|Q5TA45|INT11_HUMAN	16680184	0.243595	25.0598	0.93152	0.388914	0.623063	-6.31962	0.375102	26.4081	1.67621	0.143471	0.390666	-5.36191	0.198041	23.1285	1.11843	0.304611	0.411657	-6.38465	0.000831442	23.9299	0.00176042	0.998661	0.99919	-7.01224	0.607763	8.34934	8.97393	1.84394e-07	2.28764e-06	7.16489	0.54413	8.34934	8.03435	7.50573e-07	1.90379e-05	6.02223	-0.25882	8.34934	-3.82161	0.00163456	0.0244405	-1.43885	0.00923667	8.34934	0.136384	0.893309	0.944125	-7.17594
sp|Q92769|HDAC2_HUMAN	17022854	-0.0811731	29.783	-0.613571	0.562897	0.759748	-6.57632	0.287265	30.7654	1.67593	0.143527	0.390666	-5.36227	-0.541772	27.2031	-2.23438	0.0651927	0.12035	-4.93454	0.0413352	29.6017	0.22354	0.830341	0.87757	-7.09428	-0.201303	7.85621	-2.44723	0.0270169	0.0665776	-4.9547	0.0436133	7.85621	0.530204	0.603637	0.752304	-7.07336	-0.0992367	7.85621	-1.20641	0.246116	0.54368	-6.06643	0.00222	7.85621	0.0269884	0.97882	0.989355	-7.18541
sp|P16615|AT2A2_HUMAN	16756923	0.00707109	28.4313	0.0511905	0.9609	0.981258	-6.78601	0.317173	29.5224	1.67329	0.144054	0.391537	-5.36572	-0.166289	26.153	-0.701405	0.508369	0.602661	-6.76803	0.0221118	28.7354	0.125619	0.904032	0.933146	-7.11392	-0.25527	10.7622	-2.81362	0.0129737	0.0357332	-4.25194	-0.21457	10.7622	-2.36502	0.0317471	0.0969318	-4.69876	-0.138997	10.7622	-1.53204	0.146076	0.414769	-5.64978	-0.27114	10.7622	-2.98855	0.00908496	0.0398019	-3.46897
sp|Q9NV31|IMP3_HUMAN	16811847	0.0752053	27.3413	0.503525	0.633242	0.805721	-6.64381	0.341383	28.8269	1.66852	0.145013	0.393576	-5.37195	0.223582	25.173	0.809144	0.448198	0.54641	-6.68227	1.14488	26.7765	4.05547	0.00631945	0.0277264	-2.52809	-0.127677	8.2135	-1.08995	0.292728	0.443764	-7.0298	-0.09168	8.2135	-0.782653	0.445864	0.623859	-6.9027	-0.145767	8.2135	-1.24438	0.232223	0.528167	-6.02191	-0.175897	8.2135	-1.50159	0.153707	0.316985	-6.07217
sp|O00629|IMA4_HUMAN	16961016	-0.209711	26.5462	-0.899322	0.404462	0.633203	-6.34939	-0.357866	28.4725	-1.66544	0.145635	0.394561	-5.37597	-0.466354	24.4807	-2.66653	0.0358472	0.0769717	-4.31854	0.52387	26.8377	1.70329	0.138093	0.229871	-5.75211	0.21234	10.3552	2.60474	0.0197609	0.0510881	-4.65711	-0.0512533	10.3552	-0.628715	0.538877	0.702593	-7.01416	0.48868	10.3552	5.99455	2.33172e-05	0.00121347	2.79536	0.30479	10.3552	3.7388	0.0019382	0.0120778	-1.94613
sp|P18077|RL35A_HUMAN	16950133	0.573297	27.5934	3.61819	0.0119074	0.114654	-2.87305	0.333965	28.0577	1.66466	0.145793	0.394561	-5.37699	2.04518	25.4261	9.36156	6.71e-05	0.0032174	2.40662	0.529251	27.0399	0.755623	0.477752	0.580201	-6.80781	-0.503333	9.40901	-4.88385	0.000191676	0.000897531	-0.0255488	-0.162903	9.40901	-1.58065	0.134556	0.279039	-5.99532	0.00461667	9.40901	0.0447956	0.964854	0.987975	-6.79658	-0.0930833	9.40901	-0.903189	0.380529	0.577138	-6.76478
sp|O75475|PSIP1_HUMAN	17092615	-0.181147	29.751	-1.40621	0.211184	0.44982	-5.80443	-0.414249	30.7787	-1.66148	0.146439	0.395493	-5.38113	0.839969	27.5432	4.95487	0.00229868	0.0123339	-1.36917	0.0409419	29.786	0.233588	0.822871	0.873694	-7.09165	-0.265283	9.77528	-3.4394	0.00359384	0.0117883	-2.99035	-0.13634	9.77528	-1.76765	0.0972005	0.221321	-5.71549	-0.126253	9.77528	-1.63687	0.122206	0.377699	-5.50004	-0.183027	9.77528	-2.37294	0.0312595	0.10196	-4.65019
sp|P51948|MAT1_HUMAN	16784947	-0.612952	24.4574	-1.81592	0.121274	0.346576	-5.28147	-0.526196	25.6623	-1.66033	0.146674	0.395493	-5.38264	-1.64155	22.0212	-4.38642	0.00423036	0.017267	-2.03156	-0.0984635	23.5527	-0.226522	0.829492	0.877486	-6.98201	0.979217	9.37429	12.1424	3.18912e-09	8.11112e-08	11.3749	0.738517	9.37429	9.15766	1.41818e-07	5.26742e-06	7.72497	-0.268727	9.37429	-3.33223	0.00448303	0.0484654	-2.42808	-0.0465267	9.37429	-0.576934	0.572438	0.737223	-7.01132
sp|Q5J8M3|TMM85_HUMAN	16799088	2.00538	22.5419	4.12136	0.00675616	0.0924644	-2.26542	1.22654	24.0108	1.65955	0.146833	0.395493	-5.38365	-0.134133	21.2324	-0.303755	0.771196	0.829061	-6.98788	NA	NA	NA	NA	NA	NA	0.211407	10.0496	2.69062	0.0166336	0.0441356	-4.49183	-0.0531733	10.0496	-0.67675	0.508742	0.67654	-6.98183	0.01876	10.0496	0.238763	0.814481	0.929381	-6.76769	0.0177867	10.0496	0.226375	0.823928	0.904428	-7.15868
sp|Q3ZCQ8|TIM50_HUMAN	16862066	0.722604	23.8343	1.67108	0.147732	0.382751	-5.47177	2.03879	22.5937	1.70595	0.146975	0.395493	-5.22807	1.46125	21.268	1.39368	0.219684	0.313364	-5.95705	-0.896105	25.3271	-1.47652	0.188987	0.294533	-6.04635	-0.124057	11.1132	-1.72272	0.105234	0.203965	-6.19688	-0.285113	11.1132	-3.95925	0.0012322	0.00740284	-1.5255	-0.15731	11.1132	-2.1845	0.0450032	0.213668	-4.61716	-0.36311	11.1132	-5.04235	0.000140554	0.00150955	0.699432
sp|P19387|RPB3_HUMAN	16819509	0.495363	26.6306	2.64225	0.039897	0.212329	-4.15416	-0.373858	27.8459	-1.65174	0.148435	0.398853	-5.39382	0.492886	25.1864	1.62808	0.152761	0.235095	-5.77063	0.519322	26.8461	2.61166	0.0390551	0.0893024	-4.47948	0.429123	10.6981	5.15159	0.000113699	0.000566844	0.509916	-0.239337	10.6981	-2.87322	0.0114946	0.0442992	-3.73059	0.15483	10.6981	1.85872	0.0825552	0.306217	-5.16118	-0.162677	10.6981	-1.95292	0.0695099	0.183506	-5.38389
sp|Q15046|SYK_HUMAN	16828514	0.451046	24.3607	1.99693	0.0947408	0.305131	-5.03819	0.607183	24.4323	1.6479	0.14923	0.400419	-5.39882	-2.13994	21.966	-7.58458	0.000514605	0.00608135	0.508624	-0.281029	25.1794	-0.47662	0.650062	0.732579	-6.99422	-0.06272	11.2714	-0.967851	0.34828	0.503194	-7.15464	-0.308793	11.2714	-4.76508	0.000242295	0.00196326	0.115949	0.00483	11.2714	0.0745332	0.941559	0.979642	-6.79472	-0.25253	11.2714	-3.89687	0.00140039	0.00930626	-1.62155
sp|O95251|KAT7_HUMAN	16835615	0.260619	26.3294	1.11318	0.309859	0.544579	-6.13802	0.559799	26.4062	1.64539	0.14975	0.401244	-5.40207	0.334588	24.091	1.89338	0.105307	0.172839	-5.41303	1.48119	25.1381	5.75423	0.00109285	0.0126569	-0.610609	-0.495337	9.07656	-5.71004	3.9384e-05	0.000224	1.60109	-0.837257	9.07656	-9.65155	7.13155e-08	3.15811e-06	8.42537	0.194963	9.07656	2.24746	0.0398827	0.198505	-4.50661	-0.625467	9.07656	-7.21012	2.81389e-06	7.19737e-05	4.69362
sp|Q2TAY7|SMU1_HUMAN	17093172	-0.0624322	29.1835	-0.473408	0.653307	0.817947	-6.66017	-0.322543	30.3186	-1.63708	0.151488	0.405326	-5.41286	-0.231569	26.8974	-0.905806	0.398685	0.499977	-6.59698	-0.00276555	28.8088	-0.0179172	0.986271	0.989935	-7.12283	0.227953	11.0062	3.22508	0.0055906	0.0172935	-3.42823	-0.0455633	11.0062	-0.644629	0.528785	0.694345	-7.0037	0.06433	11.0062	0.91014	0.376968	0.66929	-6.3732	0.06598	11.0062	0.933484	0.365175	0.562438	-6.73685
sp|Q9Y5J1|UTP18_HUMAN	16836156	0.524095	28.0436	3.38163	0.0157542	0.132765	-3.17222	0.34414	29.6546	1.63367	0.152206	0.405617	-5.41728	0.764407	26.4383	3.13324	0.0192335	0.0491928	-3.66214	0.817822	27.6065	4.15691	0.00562611	0.0262691	-2.40154	-1.25968	9.14175	-14.3982	2.9154e-10	1.2562e-08	13.8413	-0.70745	9.14175	-8.08623	6.92664e-07	1.78331e-05	6.10441	0.165397	9.14175	1.8905	0.0779275	0.295247	-5.11039	-0.393707	9.14175	-4.50011	0.000410953	0.00351542	-0.388239
sp|Q9NVU7|SDA1_HUMAN	16977016	-0.10277	25.8937	-0.348953	0.739509	0.862429	-6.71773	0.756418	26.9119	1.63357	0.152228	0.405617	-5.41741	-0.770144	22.303	-1.31622	0.234412	0.331163	-6.16122	0.354527	23.1152	0.564518	0.592339	0.682967	-6.94363	0.0613333	9.53954	0.719197	0.48294	0.631403	-7.36749	-0.104053	9.53954	-1.22013	0.241023	0.418609	-6.46831	-0.14893	9.53954	-1.74636	0.100938	0.340457	-5.33636	-0.53944	9.53954	-6.3255	1.28508e-05	0.00023431	3.13992
sp|Q15758|AAAT_HUMAN	16873632	NA	NA	NA	NA	NA	NA	1.19682	24.6426	1.63175	0.152612	0.405617	-5.41976	1.58151	23.6547	5.34503	0.00155159	0.00973652	-0.942273	1.35257	24.9116	2.84284	0.0286041	0.0717655	-4.15215	-0.250503	11.1495	-1.91765	0.0741593	0.154447	-5.88741	0.0924733	11.1495	0.707902	0.489729	0.660931	-6.95966	-0.28595	11.1495	-2.18901	0.0446171	0.212565	-4.6093	-0.804933	11.1495	-6.16193	1.72184e-05	0.000289995	2.84079
sp|Q5T280|CI114_HUMAN	17098932	0.624904	26.6384	2.63489	0.0402829	0.212904	-4.1642	0.469218	27.8219	1.6314	0.152686	0.405617	-5.42022	3.15113	23.65	10.4535	3.5e-05	0.0032174	3.07269	1.59908	25.3655	8.07493	0.000168407	0.00692298	1.41544	-0.0536567	10.2035	-0.645664	0.528133	0.670389	-7.41925	-0.380853	10.2035	-4.5829	0.000348147	0.00262841	-0.251503	0.11538	10.2035	1.3884	0.185046	0.469779	-5.84305	-0.587443	10.2035	-7.06885	3.56083e-06	8.67289e-05	4.45278
sp|P62140|PP1B_HUMAN	16878522	0.471436	27.1804	1.75826	0.131196	0.363586	-5.35779	-0.597581	28.3241	-1.63074	0.152828	0.405617	-5.42108	-0.2685	25.7459	-1.07406	0.322588	0.427847	-6.43154	-0.383759	27.7251	-1.8584	0.111176	0.194842	-5.54225	-0.56486	8.82771	-7.20211	2.8515e-06	2.30117e-05	4.31915	-0.0304867	8.82771	-0.388713	0.702884	0.822872	-7.14131	-0.113827	8.82771	-1.45132	0.167034	0.444151	-5.76015	0.134457	8.82771	1.71436	0.106792	0.247326	-5.76278
sp|O15269|SPTC1_HUMAN	17095744	0.106205	25.0742	0.727214	0.495539	0.704948	-6.49454	0.310719	25.9906	1.63047	0.152885	0.405617	-5.42143	-1.13686	22.0859	-1.93062	0.0999273	0.166024	-5.36156	0.373133	24.5956	1.72519	0.13394	0.224359	-5.72284	0.194577	9.66803	2.12771	0.0501385	0.112223	-5.53184	-0.200163	9.66803	-2.1888	0.0446349	0.124981	-5.01527	-0.25155	9.66803	-2.75071	0.0147356	0.106715	-3.57474	-0.38581	9.66803	-4.21885	0.000725346	0.00553525	-0.961328
sp|Q14103|HNRPD_HUMAN	16977340	0.0497333	29.83	0.286582	0.784447	0.888687	-6.74029	0.324103	31.277	1.62914	0.153166	0.405793	-5.42315	0.182141	27.7953	0.75382	0.478446	0.575739	-6.72758	0.12499	30.3429	0.438806	0.675768	0.754673	-7.01354	-0.782673	10.3673	-12.4941	2.14514e-09	5.94198e-08	11.7849	-0.387807	10.3673	-6.19072	1.63498e-05	0.000219285	2.86618	0.137973	10.3673	2.20253	0.0434778	0.209373	-4.58567	-0.0886267	10.3673	-1.41478	0.177308	0.349184	-6.18975
sp|P04003|C4BPA_HUMAN	16676738	-0.484641	23.3812	-0.740362	0.488111	0.70228	-6.48433	-0.688616	23.9544	-1.62747	0.153522	0.40601	-5.42531	0.800454	22.1638	0.836175	0.43954	0.537793	-6.54307	0.253935	26.4754	0.896703	0.403542	0.51146	-6.68679	-0.43211	12.2297	-6.34315	1.2454e-05	8.21677e-05	2.79085	-0.26996	12.2297	-3.96287	0.00122308	0.00735907	-1.51805	0.0792767	12.2297	1.16374	0.262487	0.561516	-6.1151	-0.00769667	12.2297	-0.112983	0.911524	0.953921	-7.17903
sp|Q8N6S5|AR6P6_HUMAN	16886602	-0.458701	23.2192	-0.657489	0.536206	0.739212	-6.54612	0.330719	25.1969	1.62674	0.153678	0.40601	-5.42626	0.327032	20.9379	0.814731	0.450682	0.549025	-6.56153	-0.0394818	22.4076	-0.128629	0.902512	0.932087	-7.00246	0.57521	7.88186	6.92305	4.553e-06	3.43693e-05	3.83358	0.457187	7.88186	5.50256	5.81188e-05	0.000610383	1.56947	-0.0715033	7.88186	-0.860592	0.402845	0.690097	-6.41709	-0.17065	7.88186	-2.05389	0.0576206	0.160334	-5.21458
sp|Q969V3|NCLN_HUMAN	16856910	0.377614	25.7673	1.41902	0.207603	0.448327	-5.78892	0.420073	26.2803	1.61964	0.155199	0.40854	-5.43544	1.27997	21.6297	4.93028	0.00235793	0.0124755	-1.39681	-0.511318	24.9987	-1.88688	0.106828	0.189327	-5.50314	-0.439633	9.98203	-5.25571	9.30215e-05	0.000475861	0.716107	-0.36661	9.98203	-4.38273	0.000520475	0.00365549	-0.658172	0.184403	9.98203	2.2045	0.0433138	0.208951	-4.58222	0.163073	9.98203	1.9495	0.0699487	0.18426	-5.38953
sp|P62487|RPB7_HUMAN	16725935	-0.428672	24.9148	-1.12801	0.304041	0.538851	-6.12225	-0.431536	26.671	-1.61926	0.155279	0.40854	-5.43592	1.59499	23.5265	7.73836	0.00020237	0.00431101	1.24962	0.184244	24.846	0.386567	0.712072	0.783337	-7.03777	0.32738	8.59144	3.13519	0.00672599	0.0202871	-3.61043	-0.109923	8.59144	-1.05269	0.308944	0.492728	-6.6541	-0.459637	8.59144	-4.40176	0.000500876	0.0107668	-0.267281	-0.676393	8.59144	-6.47756	9.82291e-06	0.000189852	3.41471
sp|O15379|HDAC3_HUMAN	17000900	-0.600566	23.8623	-1.90252	0.107758	0.325714	-5.16569	0.703556	24.8874	1.61903	0.155329	0.40854	-5.43622	-0.626046	21.3586	-2.30063	0.0594232	0.112128	-4.8403	-0.854189	23.4257	-1.83501	0.114879	0.19871	-5.57426	1.13821	9.72002	13.8012	5.31318e-10	1.99347e-08	13.2242	0.40817	9.72002	4.94921	0.000168601	0.00145608	0.484282	-0.0124933	9.72002	-0.151486	0.881586	0.956958	-6.78557	0.0310933	9.72002	0.377018	0.711376	0.833453	-7.11082
sp|P12956|XRCC6_HUMAN	16930678	-0.0319322	30.7872	-0.24007	0.818579	0.905315	-6.75431	0.365458	31.7455	1.61675	0.15582	0.40854	-5.43916	-1.30805	28.8397	-6.79794	0.000420935	0.00558601	0.467652	-0.0325043	31.1262	-0.213307	0.837969	0.884263	-7.09684	-0.240427	11.1215	-3.51684	0.00306307	0.0102438	-2.8312	-0.22986	11.1215	-3.36228	0.00421367	0.020006	-2.7493	0.263283	11.1215	3.85118	0.00153817	0.0235959	-1.37891	-0.0351867	11.1215	-0.514693	0.614177	0.766791	-7.04663
sp|Q92466|DDB2_HUMAN	16724471	-1.37648	25.2829	-6.75344	0.000606373	0.0456692	0.294506	-0.324496	26.4088	-1.61573	0.156041	0.40854	-5.44048	-1.12857	24.1601	-6.38109	0.000597852	0.00621872	0.0901037	-1.43623	25.224	-2.74334	0.0326811	0.079028	-4.29265	0.55413	10.4757	7.37551	2.14324e-06	1.80852e-05	4.61558	0.82621	10.4757	10.9969	1.2423e-08	8.81959e-07	10.198	-0.250023	10.4757	-3.32783	0.00452389	0.0487028	-2.43692	-0.12594	10.4757	-1.67627	0.114144	0.259071	-5.82026
sp|Q96JJ7|TMX3_HUMAN	16855786	0.319589	22.4555	0.524625	0.619385	0.796292	-6.6318	1.22068	25.4693	1.61566	0.156055	0.40854	-5.44056	1.81601	21.5694	4.90555	0.00241926	0.0126162	-1.42471	0.331593	23.8372	0.404784	0.699312	0.775275	-7.02965	-0.23129	8.41158	-2.44487	0.0271427	0.0668071	-4.95909	-0.05951	8.41158	-0.629055	0.538661	0.702419	-7.01394	-0.116777	8.41158	-1.2344	0.235815	0.532474	-6.03372	-0.45923	8.41158	-4.85433	0.000203143	0.00201657	0.325349
sp|P08621|RU17_HUMAN	16863974	-0.0978261	29.8606	-0.622728	0.557265	0.75591	-6.57018	0.314403	30.6712	1.615	0.156199	0.40854	-5.44141	-0.304009	27.87	-1.89296	0.105369	0.172839	-5.41361	-0.272617	29.8253	-1.29967	0.240207	0.351845	-6.26174	-0.253073	8.62042	-2.88353	0.0112559	0.0316254	-4.11409	-0.155737	8.62042	-1.77447	0.0960285	0.21943	-5.70488	0.149287	8.62042	1.70098	0.109326	0.355702	-5.40507	0.177947	8.62042	2.02753	0.060531	0.166416	-5.25925
sp|Q9BVJ6|UT14A_HUMAN	17106895	-0.0498528	29.1278	-0.369813	0.724719	0.851737	-6.70923	0.301309	30.1351	1.61423	0.156365	0.40854	-5.44241	1.21223	26.8795	7.32762	0.000276027	0.00480524	0.91935	0.830251	28.0518	4.40797	0.00424785	0.0222512	-2.09503	-0.478543	8.42169	-4.9016	0.000185106	0.000869817	0.0101611	-0.569877	8.42169	-5.8371	3.11216e-05	0.000370797	2.20761	0.13529	8.42169	1.38574	0.18584	0.470899	-5.84649	-0.6022	8.42169	-6.16818	1.70258e-05	0.000288551	2.85229
sp|Q15059|BRD3_HUMAN	17099651	-0.239856	26.3914	-0.818569	0.445526	0.669416	-6.42052	-0.788424	26.8831	-1.61322	0.156586	0.40855	-5.44372	-0.462851	24.2875	-1.92138	0.101236	0.16776	-5.37435	-0.318716	25.6979	-1.16762	0.286139	0.39786	-6.41232	-0.248773	8.13288	-3.26408	0.00515906	0.0161624	-3.34887	-0.144663	8.13288	-1.89809	0.076858	0.186558	-5.5082	0.0231	8.13288	0.303089	0.765935	0.908037	-6.74943	0.0876633	8.13288	1.15021	0.267849	0.461692	-6.51374
sp|Q71F56|MD13L_HUMAN	16770733	NA	NA	NA	NA	NA	NA	-0.511286	22.6637	-1.60557	0.158254	0.412333	-5.45357	NA	NA	NA	NA	NA	NA	NA	NA	NA	NA	NA	NA	0.00788333	9.37647	0.105455	0.917395	0.950798	-7.63201	0.52222	9.37647	6.9857	4.09525e-06	7.36634e-05	4.28427	0.0117133	9.37647	0.156688	0.877554	0.955409	-6.78473	0.205127	9.37647	2.74396	0.0149379	0.0580257	-3.94951
sp|Q14683|SMC1A_HUMAN	17111219	0.199422	30.6106	1.53662	0.177264	0.422897	-5.64358	0.261528	31.6693	1.60014	0.159449	0.414418	-5.46055	0.626219	28.557	3.63774	0.0101584	0.0316277	-2.97883	0.362516	30.2392	2.19983	0.0689344	0.137071	-5.06528	-0.21821	9.97678	-3.02296	0.00846719	0.0247985	-3.83633	-0.41084	9.97678	-5.69155	4.07638e-05	0.000460861	1.93174	0.0841433	9.97678	1.16568	0.261727	0.560689	-6.11293	-0.239827	9.97678	-3.32243	0.00457456	0.0234382	-2.79737
sp|Q5JRA6|MIA3_HUMAN	16677748	-1.57995	23.2262	-4.6366	0.00393295	0.0686613	-1.68489	-0.586359	23.0569	-1.64229	0.159702	0.414418	-5.30809	-1.11344	21.7571	-1.98206	0.101727	0.1684	-5.20643	-0.25502	22.7888	-0.711926	0.502558	0.602241	-6.84184	1.08021	9.58553	12.0917	3.37933e-09	8.48715e-08	11.315	0.26418	9.58553	2.95717	0.00968661	0.0386233	-3.56471	-0.10672	9.58553	-1.1946	0.250568	0.548112	-6.08005	-0.27689	9.58553	-3.09944	0.00723838	0.0333311	-3.24754
sp|P62306|RUXF_HUMAN	16755299	-0.0832781	29.7059	-0.438802	0.676763	0.826319	-6.67782	0.342069	30.9479	1.59813	0.159893	0.414418	-5.46314	0.123861	27.809	0.744114	0.483895	0.580315	-6.73526	0.167201	29.6968	0.907617	0.398179	0.506359	-6.67675	-0.530727	7.43648	-5.89954	2.77435e-05	0.00016522	1.96269	-0.334353	7.43648	-3.71666	0.00202864	0.0111699	-2.024	-0.03218	7.43648	-0.357712	0.725482	0.890252	-6.73057	-0.0364867	7.43648	-0.405584	0.690704	0.820469	-7.09909
sp|Q92785|REQU_HUMAN	16726832	-0.339809	26.6627	-2.01486	0.0924549	0.30113	-5.01385	0.346035	27.3924	1.59772	0.159984	0.414418	-5.46366	1.86304	24.0331	9.77232	5.21e-05	0.0032174	2.66664	1.20718	25.6123	5.873	0.000980194	0.011806	-0.491785	-0.0923633	9.72503	-1.39889	0.181935	0.311591	-6.65934	0.187537	9.72503	2.84035	0.0122888	0.0466367	-3.79517	-0.04271	9.72503	-0.646867	0.527375	0.776135	-6.58039	-0.215267	9.72503	-3.26033	0.00519908	0.0258556	-2.92328
sp|P21333|FLNA_HUMAN	17115505	0.706061	25.9587	1.09902	0.315507	0.550295	-6.15296	0.889572	27.8685	1.59696	0.160151	0.414418	-5.46463	0.0345679	25.701	0.0611404	0.95316	0.965082	-7.03847	0.276662	28.4868	0.694682	0.51258	0.610508	-6.8548	0.233027	11.0601	3.20759	0.00579554	0.0178402	-3.46376	0.138577	11.0601	1.9075	0.0755496	0.184288	-5.49289	-0.0743767	11.0601	-1.02379	0.321967	0.619459	-6.26431	0.110153	11.0601	1.51625	0.149993	0.311498	-6.0518
sp|Q9UKX7|NUP50_HUMAN	16931169	0.200365	28.7717	1.56376	0.17088	0.415091	-5.60934	-0.306789	30.0091	-1.59418	0.16077	0.415045	-5.46821	0.445297	26.2801	2.34171	0.0561135	0.107375	-4.78178	0.212746	28.7592	1.22667	0.264735	0.375836	-6.34618	-0.849947	8.14236	-9.7601	6.1528e-08	9.11296e-07	8.30561	-0.33381	8.14236	-3.8332	0.00159605	0.00916729	-1.78454	0.0152	8.14236	0.174544	0.863743	0.950124	-6.78162	-0.200263	8.14236	-2.29966	0.0360547	0.113445	-4.78339
sp|P07237|PDIA1_HUMAN	16849939	-0.736927	27.6315	-1.83239	0.118578	0.34374	-5.25954	-0.717822	28.2579	-1.59333	0.160958	0.415045	-5.4693	-1.08308	26.7792	-3.71373	0.00925798	0.0296805	-2.87888	-0.975684	29.7594	-2.27236	0.062311	0.126699	-4.96241	0.211783	8.40821	2.16536	0.0466764	0.105733	-5.46594	0.0449667	8.40821	0.459758	0.652203	0.787585	-7.10973	-0.149	8.40821	-1.52344	0.148199	0.417908	-5.66175	-0.133137	8.40821	-1.36125	0.193293	0.370035	-6.25959
sp|P62979|RS27A_HUMAN	16880229	0.841993	26.3499	2.71863	0.0361168	0.199991	-4.05013	0.34535	27.2935	1.59136	0.161398	0.415045	-5.47182	-1.05173	23.7422	-1.28173	0.24553	0.344488	-6.20174	-0.91383	26.9575	-4.24812	0.00507459	0.0248602	-2.28907	-1.23279	7.66345	-8.02279	7.64154e-07	7.51546e-06	5.68701	-0.694807	7.66345	-4.52167	0.000393555	0.00290971	-0.375602	0.150633	7.66345	0.980294	0.3423	0.638615	-6.30732	-0.451267	7.66345	-2.93676	0.0100987	0.0430936	-3.57168
sp|P62701|RS4X_HUMAN	17112005	0.260686	28.2273	2.20363	0.0715559	0.258859	-4.75597	0.558621	29.227	1.59104	0.161469	0.415045	-5.47223	0.103236	25.9661	0.3729	0.721571	0.78572	-6.96144	-0.980566	28.7822	-4.25992	0.00500776	0.0246417	-2.27462	-0.43279	8.95213	-4.23997	0.00069489	0.00278334	-1.33838	-0.284983	8.95213	-2.79193	0.0135567	0.0504252	-3.88988	0.243357	8.95213	2.38413	0.0305828	0.168572	-4.26145	-0.0447533	8.95213	-0.438441	0.667239	0.804654	-7.08457
sp|Q96PK6|RBM14_HUMAN	16727538	-0.0284121	30.9177	-0.20961	0.841179	0.919439	-6.76217	0.313904	31.6349	1.59094	0.161492	0.415045	-5.47236	0.743844	28.5975	4.66284	0.00312666	0.0143982	-1.70335	0.565106	30.1142	2.24911	0.0643596	0.129748	-4.99542	-0.0742533	9.97918	-0.929026	0.367407	0.522725	-7.1916	-0.0316567	9.97918	-0.396075	0.697559	0.819808	-7.13828	0.21723	9.97918	2.71789	0.0157448	0.110776	-3.63768	0.27775	9.97918	3.47509	0.00333867	0.0184394	-2.48638
sp|Q9Y333|LSM2_HUMAN	17017476	0.161564	27.4706	0.983557	0.364775	0.598808	-6.26991	-0.497965	28.4736	-1.58916	0.16189	0.415502	-5.47464	-0.726025	25.236	-3.46497	0.0125862	0.0373413	-3.20911	0.926309	27.3263	2.97846	0.0239027	0.0641667	-3.96185	-0.239507	10.0217	-2.81184	0.0130208	0.0358224	-4.25545	-0.00636	10.0217	-0.0746672	0.941454	0.967605	-7.21806	0.10763	10.0217	1.26359	0.225431	0.520228	-5.99895	0.268683	10.0217	3.15438	0.00646596	0.0304954	-3.13719
sp|Q12797|ASPH_HUMAN	17077594	0.218529	26.3158	0.722783	0.49806	0.706728	-6.49795	0.348492	26.8489	1.58791	0.162169	0.415655	-5.47624	1.41812	24.3531	4.68313	0.00305937	0.0142331	-1.67972	-0.380889	26.404	-1.48453	0.186922	0.291883	-6.03626	-0.451983	8.09488	-5.74989	3.65718e-05	0.000209859	1.67751	0.14178	8.09488	1.80365	0.0911572	0.21138	-5.65922	-0.101903	8.09488	-1.29636	0.214205	0.507677	-5.95915	0.0851667	8.09488	1.08344	0.295513	0.492299	-6.58673
sp|Q15067|ACOX1_HUMAN	16849026	-0.916251	23.1675	-2.21839	0.0701429	0.257082	-4.73571	-0.920239	24.1783	-1.58299	0.163277	0.417493	-5.48254	NA	NA	NA	NA	NA	NA	-3.07534	25.5727	-13.8728	7.03e-06	0.00189948	4.66494	0.892263	9.55549	7.46346	1.85708e-06	1.59694e-05	4.76441	0.560777	9.55549	4.6907	0.000280825	0.00221521	-0.0337478	0.0141567	9.55549	0.118415	0.907291	0.966403	-6.79026	0.36963	9.55549	3.09182	0.00735245	0.0337619	-3.26281
sp|Q96ST3|SIN3A_HUMAN	16811791	-0.0533762	28.1365	-0.305303	0.770852	0.881783	-6.73396	-0.316104	29.0072	-1.58276	0.163328	0.417493	-5.48283	-0.120011	25.7926	-0.499573	0.634512	0.714203	-6.89973	0.0936226	27.3502	0.570452	0.58855	0.680286	-6.93994	0.232747	10.341	2.93666	0.0101007	0.0288563	-4.00866	-0.03999	10.341	-0.504571	0.621102	0.765526	-7.08717	-0.07665	10.341	-0.967125	0.348631	0.644893	-6.32001	-0.192757	10.341	-2.43209	0.0278344	0.0930695	-4.54128
sp|O75643|U520_HUMAN	16900474	0.0331793	32.0181	0.182845	0.861177	0.928798	-6.76822	-0.259087	33.0643	-1.57995	0.163965	0.418554	-5.48643	-0.758611	29.4716	-4.40022	0.00416589	0.0171182	-2.01489	0.266193	31.598	1.69991	0.138745	0.23055	-5.75661	0.13033	10.8376	1.73071	0.103765	0.201733	-6.18463	-0.0665233	10.8376	-0.883391	0.390795	0.573598	-6.81764	-0.0223733	10.8376	-0.297105	0.770412	0.910146	-6.75131	-0.14868	10.8376	-1.97438	0.0668108	0.178603	-5.34831
sp|P40429|RL13A_HUMAN	16707927	0.617347	26.8669	3.29665	0.0174579	0.13921	-3.28168	0.539448	27.8183	1.57845	0.164305	0.418856	-5.48835	1.5064	24.8755	8.84978	9.32e-05	0.00372704	2.06525	0.0205141	26.5746	0.10628	0.918736	0.944394	-7.1165	0.00163333	13.5847	0.0275943	0.978345	0.987687	-7.63751	-0.0181533	13.5847	-0.306691	0.763244	0.861483	-7.17131	-0.0262767	13.5847	-0.44393	0.663353	0.857646	-6.69457	-0.0511033	13.5847	-0.863363	0.401367	0.597166	-6.80023
sp|Q70UQ0|IKIP_HUMAN	16768941	0.123017	24.3769	0.282751	0.787239	0.889095	-6.74153	0.373488	25.2546	1.57668	0.164708	0.419317	-5.49061	-0.145423	21.5706	-0.266245	0.798637	0.852897	-7.00004	0.121578	25.0915	0.243412	0.815587	0.867907	-7.08897	-0.472253	9.12653	-3.98088	0.00117878	0.00443486	-1.87304	-0.37414	9.12653	-3.15383	0.0064732	0.028061	-3.17149	0.19634	9.12653	1.65506	0.118426	0.371037	-5.47335	0.0932267	9.12653	0.785858	0.444039	0.634954	-6.86504
sp|Q75N03|HAKAI_HUMAN	17050280	NA	NA	NA	NA	NA	NA	0.665272	24.5553	1.5733	0.165478	0.419715	-5.49492	NA	NA	NA	NA	NA	NA	0.81736	22.9524	1.28114	0.246236	0.358525	-6.28344	0.12895	8.55422	1.6743	0.114536	0.218066	-6.27034	-0.300353	8.55422	-3.89982	0.00139193	0.00818786	-1.64762	-0.0343767	8.55422	-0.44635	0.661643	0.856502	-6.69345	-0.21288	8.55422	-2.76406	0.0143435	0.0561915	-3.9105
sp|Q9UHA3|RLP24_HUMAN	16809587	0.232064	27.2875	1.09422	0.317438	0.551485	-6.15799	0.39783	28.4376	1.57312	0.165519	0.419715	-5.49515	0.0153459	25.0454	0.0639304	0.951026	0.963524	-7.03827	0.769792	26.8678	4.79629	0.00280065	0.018648	-1.6398	-0.0610967	10.393	-0.597585	0.558923	0.696169	-7.45024	-0.192853	10.393	-1.88629	0.0785269	0.189462	-5.52732	-0.427527	10.393	-4.18162	0.000782389	0.0145824	-0.710182	-0.804177	10.393	-7.86563	9.76778e-07	3.24677e-05	5.77547
sp|Q9Y3A6|TMED5_HUMAN	16689664	NA	NA	NA	NA	NA	NA	-0.56495	25.6697	-1.57307	0.165531	0.419715	-5.49522	NA	NA	NA	NA	NA	NA	0.224215	24.0928	0.53715	0.609995	0.697822	-6.96022	-0.38775	10.3846	-4.06621	0.000989982	0.00380312	-1.69676	-0.250983	10.3846	-2.63198	0.0187123	0.0645859	-4.19891	-0.04836	10.3846	-0.507135	0.619344	0.831781	-6.6634	-0.195993	10.3846	-2.05532	0.0574668	0.159992	-5.21215
sp|Q9UBB5|MBD2_HUMAN	16855329	-0.233622	26.9717	-0.911672	0.398443	0.629688	-6.33807	-0.368099	28.139	-1.57103	0.165998	0.420336	-5.49782	0.881345	24.6062	3.00769	0.0226759	0.0551236	-3.83688	0.366532	26.6499	1.40913	0.207201	0.313454	-6.13009	-0.664357	10.4402	-9.51664	8.5824e-08	1.19692e-06	7.9598	-0.281267	10.4402	-4.02903	0.00106815	0.00659976	-1.38217	-0.182633	10.4402	-2.61615	0.019315	0.12608	-3.83112	0.0293533	10.4402	0.420475	0.680028	0.813271	-7.09265
sp|P51571|SSRD_HUMAN	17108181	-0.276896	28.1457	-1.54655	0.174903	0.420488	-5.63109	0.340048	29.6485	1.56889	0.166491	0.420518	-5.50055	-0.789228	25.2864	-2.47813	0.0464314	0.092952	-4.58713	-0.526175	28.7224	-2.95024	0.0248077	0.0658866	-4.00132	0.149263	9.00633	1.4694	0.162135	0.2857	-6.56467	0.15863	9.00633	1.56161	0.138974	0.285337	-6.02259	-0.398683	9.00633	-3.92477	0.00132245	0.021155	-1.22974	-0.31362	9.00633	-3.08738	0.00741977	0.0339999	-3.27171
sp|Q9BZG1|RAB34_HUMAN	16842786	NA	NA	NA	NA	NA	NA	0.570859	23.5371	1.60967	0.166639	0.420518	-5.34874	NA	NA	NA	NA	NA	NA	NA	NA	NA	NA	NA	NA	-0.995543	9.38755	-11.2525	9.08476e-09	1.87331e-07	10.291	-0.56322	9.38755	-6.36599	1.19597e-05	0.000171843	3.18633	0.167687	9.38755	1.89534	0.0772442	0.293893	-5.10262	-0.247207	9.38755	-2.79414	0.0134963	0.0535926	-3.85194
sp|Q13769|THOC5_HUMAN	16933630	-0.0459433	28.6763	-0.382899	0.715507	0.848472	-6.70366	-0.334776	29.5713	-1.56781	0.166738	0.420518	-5.50192	-0.377597	26.5286	-1.69197	0.139726	0.218355	-5.68621	0.442088	28.2451	2.89185	0.0267994	0.0691373	-4.0832	0.0756233	9.87959	1.017	0.325084	0.479123	-7.10594	-0.180213	9.87959	-2.42354	0.0283065	0.0887484	-4.59113	-0.0141667	9.87959	-0.190516	0.851428	0.944568	-6.77856	-0.278147	9.87959	-3.74057	0.00193116	0.0120433	-1.9425
sp|Q9GZR7|DDX24_HUMAN	16796207	0.139794	29.0319	1.02449	0.346638	0.578675	-6.22946	-0.284856	30.0401	-1.56664	0.167009	0.420547	-5.50342	0.572473	26.8753	2.49245	0.0455217	0.0915523	-4.56669	0.348732	28.0857	1.83455	0.114953	0.19871	-5.57489	0.12819	10.7266	1.78447	0.0943339	0.187021	-6.10117	0.05056	10.7266	0.703821	0.492195	0.663292	-6.96262	0.133097	10.7266	1.85277	0.0834481	0.308116	-5.17063	0.189667	10.7266	2.64026	0.0184044	0.0679301	-4.14927
sp|O60907|TBL1X_HUMAN	17101341	0.498649	23.5412	0.922282	0.393327	0.626149	-6.32824	0.853132	25.0392	1.56583	0.167195	0.420547	-5.50445	1.07669	21.8067	1.54597	0.171215	0.256664	-5.87718	NA	NA	NA	NA	NA	NA	-0.688493	9.09362	-7.27357	2.53374e-06	2.08059e-05	4.4418	0.0279433	9.09362	0.295207	0.771834	0.867252	-7.17495	-0.25754	9.09362	-2.72077	0.0156535	0.110489	-3.63216	-0.269007	9.09362	-2.84191	0.0122498	0.049686	-3.75852
sp|O43795|MYO1B_HUMAN	16888912	NA	NA	NA	NA	NA	NA	1.14024	23.1593	1.60146	0.16843	0.423092	-5.35893	NA	NA	NA	NA	NA	NA	-1.96749	24.1171	-3.18236	0.0234036	0.0634043	-3.71432	0.09954	9.76851	1.04273	0.313388	0.466692	-7.0796	0.421797	9.76851	4.41853	0.000484227	0.00345883	-0.585249	-0.0660433	9.76851	-0.691837	0.499481	0.75921	-6.54962	0.175457	9.76851	1.838	0.0857038	0.212483	-5.57032
sp|P62277|RS13_HUMAN	16736211	0.00700855	28.7562	0.0337563	0.974209	0.986889	-6.78687	-0.501551	29.7853	-1.55387	0.169978	0.425214	-5.51966	-1.16658	25.9726	-5.70276	0.00110063	0.0082116	-0.569776	-0.458403	29.2947	-2.40016	0.0521959	0.109305	-4.78061	-0.174523	10.4583	-2.53076	0.0229001	0.0578599	-4.79781	-0.145663	10.4583	-2.11226	0.0516256	0.13955	-5.14882	-0.0830067	10.4583	-1.20368	0.24714	0.544934	-6.06959	-0.253083	10.4583	-3.66996	0.00223354	0.0134997	-2.08739
sp|P43246|MSH2_HUMAN	16879883	-2.36006	27.0581	-7.78974	0.000285826	0.0314073	1.06606	0.623099	27.2284	1.55359	0.170044	0.425214	-5.52001	-3.65954	25.2159	-4.84429	0.00257909	0.0130878	-1.49421	-0.68186	27.2473	-0.761326	0.474577	0.578238	-6.80324	-0.14369	9.59646	-1.39182	0.184027	0.314249	-6.66864	0.02454	9.59646	0.237701	0.81529	0.894218	-7.19112	0.116437	9.59646	1.12784	0.276893	0.577301	-6.15493	0.34547	9.59646	3.34631	0.00435472	0.0225618	-2.74883
sp|Q9BUN8|DERL1_HUMAN	17080693	0.0628202	24.8529	0.184427	0.859991	0.928056	-6.76788	0.522229	25.0354	1.55337	0.170096	0.425214	-5.5203	NA	NA	NA	NA	NA	NA	0.443622	23.5942	1.03267	0.340567	0.453942	-6.55537	-0.246907	11.7582	-3.45066	0.00351127	0.01155	-2.96722	-0.183263	11.7582	-2.56121	0.0215542	0.0720037	-4.33353	-0.24206	11.7582	-3.38293	0.00403794	0.0452824	-2.32614	-0.380473	11.7582	-5.31733	8.26555e-05	0.000995648	1.23966
sp|Q92604|LGAT1_HUMAN	16699009	NA	NA	NA	NA	NA	NA	-0.474292	23.5519	-1.55303	0.170175	0.425214	-5.52073	NA	NA	NA	NA	NA	NA	NA	NA	NA	NA	NA	NA	-0.74747	10.526	-9.44329	9.49918e-08	1.30361e-06	7.85432	-0.231357	10.526	-2.92288	0.0103886	0.0407689	-3.63261	-0.05518	10.526	-0.697126	0.496258	0.756383	-6.54587	-0.0440333	10.526	-0.556303	0.586108	0.746635	-7.02345
sp|P08240|SRPR_HUMAN	16745922	0.114097	25.7157	0.385102	0.713961	0.847647	-6.70271	0.438566	27.1414	1.55034	0.170808	0.425584	-5.52414	1.79672	24.1209	9.399	6.55e-05	0.0032174	2.43081	0.0141433	26.5513	0.0615861	0.952841	0.972273	-7.12083	-0.301647	11.28	-5.1858	0.000106426	0.000534503	0.577794	-0.335227	11.28	-5.7631	3.56863e-05	0.000415304	2.06769	-0.02419	11.28	-0.415866	0.683325	0.86824	-6.70712	-0.27487	11.28	-4.72547	0.000262086	0.00246599	0.066996
sp|Q13838|DX39B_HUMAN	17017172	0.0766486	29.0358	0.410444	0.69629	0.836444	-6.69134	0.284677	30.0956	1.54814	0.171327	0.425584	-5.52693	-0.953492	27.263	-4.08104	0.00598553	0.0222261	-2.40772	0.343814	29.3971	1.46181	0.192832	0.297275	-6.06479	-0.486863	9.52649	-8.33221	4.75521e-07	5.02186e-06	6.18007	-0.132797	9.52649	-2.27269	0.0379873	0.110995	-4.86609	-0.0323767	9.52649	-0.554096	0.58758	0.813009	-6.63765	-0.04904	9.52649	-0.839273	0.414332	0.609491	-6.82097
sp|Q13595|TRA2A_HUMAN	17055863	-0.185277	28.0712	-1.46302	0.195725	0.439038	-5.73515	0.304394	29.0097	1.54777	0.171416	0.425584	-5.52741	-0.231005	25.4356	-0.952356	0.376358	0.477527	-6.55328	0.757655	27.4379	2.68176	0.035512	0.0834198	-4.37992	0.166173	9.93508	1.74358	0.101435	0.198107	-6.1648	0.0542633	9.93508	0.56936	0.577437	0.731841	-7.05098	0.0805433	9.93508	0.845103	0.41117	0.696321	-6.43035	-0.120977	9.93508	-1.26935	0.223424	0.408361	-6.37451
sp|Q99496|RING2_HUMAN	16674998	0.323288	26.0524	1.47601	0.19234	0.437094	-5.71913	-0.506466	27.5744	-1.5472	0.171549	0.425584	-5.52812	0.353325	23.8289	0.753445	0.478656	0.575739	-6.72788	0.592385	25.4813	2.71631	0.0338928	0.0807195	-4.33093	-0.146397	10.2049	-1.64559	0.120382	0.226962	-6.31322	0.281717	10.2049	3.16667	0.00630454	0.0274954	-3.14562	-0.177873	10.2049	-1.99941	0.0637839	0.263955	-4.93242	0.0407067	10.2049	0.457568	0.65374	0.795974	-7.0756
sp|P61619|S61A1_HUMAN	16945189	0.421601	26.6308	1.45322	0.198313	0.441536	-5.74719	0.641434	28.0232	1.54592	0.171853	0.425584	-5.52975	0.210442	23.285	0.250087	0.810556	0.861649	-7.00479	0.0180919	27.5296	0.0779395	0.940345	0.962747	-7.11951	-0.0187267	11.9063	-0.271597	0.789589	0.868161	-7.59879	-0.180003	11.9063	-2.61062	0.0195296	0.0667363	-4.23968	-0.16603	11.9063	-2.40797	0.0291861	0.163702	-4.218	-0.400897	11.9063	-5.81429	3.24603e-05	0.000474864	2.19297
sp|Q12972|PP1R8_HUMAN	16661477	-0.486691	25.3107	-2.02969	0.0906056	0.297978	-4.99369	-0.673399	26.5557	-1.54586	0.171867	0.425584	-5.52982	-1.58823	23.2406	-3.93587	0.00709408	0.0245095	-2.59153	0.937243	25.5503	3.11034	0.0201218	0.0580514	-3.77844	-0.753497	10.052	-9.56577	8.02094e-08	1.12954e-06	8.03011	-0.66365	10.052	-8.42515	4.13311e-07	1.1944e-05	6.63258	0.145173	10.052	1.843	0.084934	0.310351	-5.18611	-0.388037	10.052	-4.92619	0.000176382	0.00180204	0.468743
sp|Q9NRG0|CHRC1_HUMAN	17073054	NA	NA	NA	NA	NA	NA	0.306809	23.6595	1.54569	0.171907	0.425584	-5.53004	NA	NA	NA	NA	NA	NA	NA	NA	NA	NA	NA	NA	-1.06024	9.14667	-13.6584	6.15326e-10	2.23683e-08	13.0731	-0.616877	9.14667	-7.94685	8.60064e-07	2.10578e-05	5.88286	0.0613967	9.14667	0.790936	0.441159	0.717493	-6.47501	-0.182203	9.14667	-2.34721	0.0328701	0.105826	-4.69717
sp|Q8NDX6|ZN740_HUMAN	16751687	NA	NA	NA	NA	NA	NA	-0.979368	24.3379	-1.5848	0.172126	0.425584	-5.37957	2.09468	22.1954	2.94946	0.0244936	0.0585857	-3.91846	1.49257	23.8288	2.06564	0.0831573	0.158511	-5.25452	-0.567633	9.01576	-8.65224	2.94696e-07	3.37403e-06	6.67747	-0.17525	9.01576	-2.67128	0.0172935	0.0607235	-4.12358	-0.15291	9.01576	-2.33075	0.0339412	0.179934	-4.35799	-0.560833	9.01576	-8.54859	3.43633e-07	1.49857e-05	6.84203
sp|P51608|MECP2_HUMAN	17115453	0.107902	25.1818	0.437329	0.677771	0.826319	-6.67854	0.347527	26.1265	1.54099	0.173024	0.426643	-5.53599	1.27919	23.8806	5.8473	0.000962227	0.00771211	-0.424196	0.780856	24.4756	3.29563	0.0158647	0.0502463	-3.52395	-0.536993	8.39396	-8.72584	2.6444e-07	3.08542e-06	6.79008	-0.35229	8.39396	-5.72452	3.83371e-05	0.000438511	1.99446	-0.172887	8.39396	-2.80931	0.0130876	0.0984577	-3.46178	-0.214377	8.39396	-3.4835	0.00328121	0.0181721	-2.4692
sp|P62753|RS6_HUMAN	17092737	0.28156	27.3834	1.51962	0.181375	0.427337	-5.6649	0.405955	28.6185	1.54046	0.17315	0.426643	-5.53665	0.405459	25.8694	1.6901	0.140091	0.218714	-5.68869	-0.273322	27.6664	-1.2488	0.257081	0.36801	-6.3209	-0.271327	10.2135	-4.38345	0.000519729	0.00216419	-1.04343	-0.1245	10.2135	-2.01137	0.0623812	0.160263	-5.32088	-0.190303	10.2135	-3.07446	0.00761902	0.0686861	-2.94246	-0.241943	10.2135	-3.90874	0.00136668	0.00913778	-1.59716
sp|Q96G23|CERS2_HUMAN	16692892	0.372754	25.9952	1.0041	0.355579	0.588328	-6.24975	0.473192	26.7671	1.54011	0.173235	0.426643	-5.5371	1.55435	22.7386	3.48491	0.0122758	0.0367367	-3.18232	0.894958	26.115	4.72384	0.00302208	0.0192586	-1.72301	-1.11268	9.03118	-15.2864	1.2414e-10	6.62585e-09	14.7167	-0.77219	9.03118	-10.6087	2.0209e-08	1.27197e-06	9.70575	0.0867933	9.03118	1.1924	0.251401	0.549203	-6.08257	-0.29566	9.03118	-4.06191	0.000998721	0.00714519	-1.2828
sp|Q9NVU0|RPC5_HUMAN	16816833	NA	NA	NA	NA	NA	NA	-2.0554	23.219	-1.5381	0.173716	0.426643	-5.53965	NA	NA	NA	NA	NA	NA	-0.359172	22.5056	-0.760504	0.487753	0.588979	-6.58946	-0.954543	9.77908	-14.6692	2.23614e-10	1.02604e-08	14.1136	-0.396543	9.77908	-6.09399	1.94644e-05	0.000253058	2.68771	-0.156673	9.77908	-2.40772	0.0292002	0.163702	-4.21845	-0.378363	9.77908	-5.8146	3.24412e-05	0.000474834	2.19357
sp|Q9BQ04|RBM4B_HUMAN	16740854	0.454979	24.5672	2.66121	0.0389207	0.210736	-4.1283	0.455634	25.2037	1.53707	0.173963	0.426643	-5.54095	0.936076	22.2674	3.09653	0.0201775	0.0508837	-3.71306	1.49588	23.5446	3.3252	0.0152813	0.0491486	-3.48371	-0.35179	8.40472	-3.70534	0.00207651	0.00728142	-2.44255	-0.302477	8.40472	-3.18593	0.0060597	0.0266711	-3.10679	0.171873	8.40472	1.81031	0.0900763	0.320564	-5.23752	-0.224227	8.40472	-2.36174	0.0319515	0.103615	-4.67068
sp|Q8TAQ2|SMRC2_HUMAN	16765900	-0.202549	28.6397	-1.52833	0.179258	0.424943	-5.65399	-0.308526	29.717	-1.53675	0.174038	0.426643	-5.54135	0.656803	26.5939	3.29042	0.0157006	0.0425784	-3.4458	-0.142641	28.2746	-0.802256	0.452223	0.559918	-6.76964	-0.380447	10.4754	-5.73529	3.75765e-05	0.000214804	1.64955	0.13468	10.4754	2.03032	0.0602168	0.156171	-5.28892	0.103867	10.4754	1.56581	0.13799	0.40246	-5.60232	0.299443	10.4754	4.51416	0.000399532	0.00344058	-0.359752
sp|Q9Y6M5|ZNT1_HUMAN	16698980	NA	NA	NA	NA	NA	NA	0.969323	24.8076	1.53536	0.174372	0.426643	-5.5431	NA	NA	NA	NA	NA	NA	-1.4968	24.0925	-2.48195	0.0466338	0.100898	-4.66409	-0.350913	10.586	-3.96273	0.00122343	0.00457614	-1.91055	-0.175993	10.586	-1.98743	0.0652173	0.165382	-5.36101	0.40965	10.586	4.62602	0.000319424	0.00773675	0.180481	0.21323	10.586	2.40793	0.0291885	0.0966569	-4.58592
sp|Q99436|PSB7_HUMAN	17098278	-1.50117	24.6621	-2.14529	0.0774361	0.2719	-4.83592	-1.47729	24.928	-1.57364	0.174645	0.426643	-5.39335	NA	NA	NA	NA	NA	NA	0.504796	25.6103	1.06262	0.327806	0.441511	-6.52465	-0.19126	10.0085	-2.70405	0.0161902	0.0431843	-4.46583	-0.26373	10.0085	-3.72863	0.00197922	0.0109513	-1.99941	0.137473	10.0085	1.94361	0.0707114	0.280089	-5.02435	0.0429633	10.0085	0.607419	0.552548	0.72178	-6.99262
sp|P62750|RL23A_HUMAN	16832558	0.503655	28.589	2.51807	0.0469769	0.222723	-4.32405	0.370345	29.848	1.53285	0.174976	0.426643	-5.54627	1.31275	26.8754	5.67224	0.00113266	0.00834464	-0.600865	-0.123038	29.0446	-0.612186	0.562306	0.655561	-6.91298	-1.07223	10.2723	-10.1364	3.72259e-08	6.06392e-07	8.82757	-0.57201	10.2723	-5.40755	6.9587e-05	0.000704959	1.38568	0.0325767	10.2723	0.307967	0.762291	0.906251	-6.74787	-0.243497	10.2723	-2.30192	0.0358971	0.113029	-4.77931
sp|P49368|TCPG_HUMAN	16694529	0.0705272	26.9781	0.205859	0.843974	0.92081	-6.76307	0.426671	27.7144	1.53214	0.175147	0.426643	-5.54717	-2.43591	25.4869	-6.34327	0.000617732	0.00621872	0.0548257	0.675181	27.6438	2.63208	0.0379858	0.0873944	-4.45046	-0.3883	12.0358	-6.41807	1.09075e-05	7.32552e-05	2.92811	-0.355067	12.0358	-5.86877	2.9358e-05	0.000354072	2.26727	0.213307	12.0358	3.52567	0.00300778	0.0369467	-2.03822	-0.0049	12.0358	-0.0809903	0.936507	0.96763	-7.18232
sp|Q9UHB7|AFF4_HUMAN	16999897	-1.09151	26.9307	-5.80957	0.00131059	0.051061	-0.513561	-0.279155	27.34	-1.53213	0.17515	0.426643	-5.54719	-0.452772	23.992	-1.81171	0.118127	0.188886	-5.52494	-0.315076	24.5934	-1.13723	0.297717	0.409442	-6.44555	0.418917	10.5463	5.90713	2.73596e-05	0.000163162	1.97708	0.0860067	10.5463	1.21278	0.243743	0.421934	-6.47695	-0.0881333	10.5463	-1.24277	0.232801	0.528879	-6.02382	-0.01892	10.5463	-0.26679	0.793219	0.884803	-7.14816
sp|Q8N684|CPSF7_HUMAN	16739054	0.217381	27.0344	1.01912	0.348975	0.579969	-6.23483	0.549882	27.8071	1.53165	0.175265	0.426643	-5.54778	0.317764	24.997	0.987003	0.360378	0.464162	-6.5197	0.602182	26.883	2.49079	0.0460713	0.100254	-4.65151	-0.463797	8.31191	-5.00723	0.000150518	0.000723541	0.222099	-0.309827	8.31191	-3.34494	0.00436703	0.0205637	-2.78457	-0.210823	8.31191	-2.27608	0.0377388	0.192022	-4.45582	-0.70669	8.31191	-7.62955	1.42069e-06	4.28765e-05	5.39254
sp|O60934|NBN_HUMAN	17078916	-0.0943583	26.9811	-0.565821	0.592828	0.779301	-6.60707	0.407513	28.1217	1.52356	0.177228	0.430868	-5.55799	-0.200057	24.9984	-0.72722	0.493479	0.588757	-6.74842	1.35753	26.1047	4.08778	0.00608873	0.0272194	-2.48761	-1.03005	9.61834	-10.4045	2.62489e-08	4.54254e-07	9.19033	-0.693493	9.61834	-7.00495	3.96442e-06	7.18477e-05	4.31754	0.379463	9.61834	3.83295	0.00159688	0.0241735	-1.41586	-0.57973	9.61834	-5.85583	3.00653e-05	0.00044769	2.27124
sp|P39019|RS19_HUMAN	16862596	2.11965	25.4315	8.6667	0.000161167	0.0280476	1.63909	0.410324	27.4032	1.52229	0.177537	0.431064	-5.55958	0.561666	23.8703	1.46843	0.190544	0.280662	-5.97556	-0.992205	27.0126	-3.52776	0.0118642	0.0420233	-3.21112	-0.107017	12.4175	-1.64811	0.119858	0.226106	-6.30948	-0.0877733	12.4175	-1.35175	0.196245	0.363138	-6.30661	-0.121697	12.4175	-1.87419	0.0802731	0.300948	-5.13653	-0.214953	12.4175	-3.31039	0.00468952	0.0238779	-2.82181
sp|P05386|RLA1_HUMAN	16802553	-0.122531	27.6121	-0.755033	0.479913	0.697568	-6.47276	0.396412	28.9006	1.51925	0.178282	0.432318	-5.56341	-0.653455	25.8954	-3.24197	0.0167077	0.0450078	-3.51217	-0.234772	29.249	-1.03063	0.341454	0.454391	-6.55745	-0.202957	9.42883	-1.96615	0.0678347	0.143487	-5.80723	-0.0922333	9.42883	-0.893514	0.385523	0.568387	-6.80858	-0.142443	9.42883	-1.37993	0.187588	0.47368	-5.85399	-0.370883	9.42883	-3.59295	0.00261796	0.0152531	-2.24527
sp|O00116|ADAS_HUMAN	16888047	-0.00903355	24.2957	-0.0313892	0.976017	0.987649	-6.78696	0.361485	25.3259	1.51276	0.17988	0.435632	-5.57156	-0.413438	22.084	-1.11243	0.30699	0.414181	-6.39106	-2.4612	25.8494	-8.30757	0.000143206	0.00692298	1.58857	-0.0370333	9.4268	-0.283621	0.780531	0.861695	-7.59526	0.194003	9.4268	1.48578	0.157799	0.312745	-6.12875	0.0482633	9.4268	0.369627	0.716764	0.88552	-6.72605	0.251793	9.4268	1.92837	0.0727179	0.189287	-5.42429
sp|Q9HCD5|NCOA5_HUMAN	16919769	0.232604	27.7484	1.23873	0.263476	0.504276	-6.0005	0.382829	28.7314	1.5101	0.180539	0.436669	-5.5749	-0.351178	25.903	-2.08061	0.0809043	0.140541	-5.15204	1.33838	26.8452	5.00581	0.00225656	0.017559	-1.40351	-0.577703	9.92451	-6.23192	1.51855e-05	9.7688e-05	2.58564	-0.54939	9.92451	-5.92649	2.64055e-05	0.000325689	2.37567	0.177717	9.92451	1.9171	0.0742345	0.287878	-5.06747	-0.348307	9.92451	-3.75732	0.00186569	0.0117202	-1.90811
sp|Q9H2Y7|ZF106_HUMAN	16807905	0.89243	25.6192	3.8327	0.00930739	0.103705	-2.60913	0.399533	27.4592	1.50874	0.180878	0.436929	-5.57661	1.94684	22.507	6.98546	0.000361462	0.00546922	0.631028	0.880364	24.0049	2.73321	0.0331297	0.0796682	-4.30699	0.109393	9.87971	1.11758	0.281116	0.430856	-6.99978	0.0321033	9.87971	0.327972	0.747411	0.851187	-7.16419	0.0252467	9.87971	0.257923	0.799929	0.924091	-6.7627	-0.111787	9.87971	-1.14203	0.27113	0.465611	-6.52289
sp|P46100|ATRX_HUMAN	17112269	0.361108	27.5696	2.52495	0.0465514	0.222723	-4.31462	0.349236	28.5844	1.50739	0.181214	0.437181	-5.5783	0.00881343	25.3104	0.0440633	0.966231	0.974659	-7.0395	-0.0339361	26.4657	-0.130167	0.90058	0.931408	-7.11325	-0.37954	8.91197	-3.67288	0.00222017	0.00773253	-2.50958	-0.0540833	8.91197	-0.523374	0.608267	0.755904	-7.0771	-0.160263	8.91197	-1.5509	0.141512	0.408226	-5.62337	-0.210497	8.91197	-2.03701	0.0594691	0.164336	-5.24322
sp|Q9GZT3|SLIRP_HUMAN	16786966	-1.72922	24.3461	-2.51909	0.0469135	0.222723	-4.32265	-1.44518	25.6802	-1.50577	0.181618	0.437291	-5.58033	-1.31275	23.8871	-2.75906	0.0316149	0.0707946	-4.18712	-1.8987	26.6265	-5.10804	0.00203521	0.0167387	-1.29056	0.0634767	7.64436	0.762829	0.457252	0.608212	-7.33431	0.02259	7.64436	0.271475	0.789682	0.878791	-7.18204	-0.0412033	7.64436	-0.49516	0.627575	0.837158	-6.66962	0.05127	7.64436	0.616135	0.54693	0.718123	-6.98711
sp|O95777|NAA38_HUMAN	17050736	0.0566874	27.1179	0.456993	0.66438	0.824985	-6.6687	0.264419	28.595	1.50395	0.182073	0.437291	-5.58261	0.897292	25.1946	3.6536	0.00996284	0.0312594	-2.95791	0.460709	26.8771	2.7966	0.0304268	0.0749182	-4.21737	-0.171173	8.61661	-1.94548	0.0704682	0.147956	-5.84155	0.07717	8.61661	0.87708	0.394106	0.57675	-6.82325	-0.0367733	8.61661	-0.41795	0.681834	0.867292	-6.70622	-0.109693	8.61661	-1.24673	0.231385	0.417963	-6.40181
sp|Q15061|WDR43_HUMAN	16878556	0.320536	29.4593	2.61299	0.0414555	0.214497	-4.19411	0.261185	30.7626	1.50365	0.182146	0.437291	-5.58297	0.263546	27.1102	1.14557	0.294026	0.400697	-6.35534	1.03378	28.8418	5.66943	0.00118232	0.0133548	-0.696587	-0.971427	9.59072	-9.93031	4.89332e-08	7.58065e-07	8.54355	-0.553323	9.59072	-5.65629	4.3537e-05	0.000485067	1.86449	-0.0783167	9.59072	-0.800584	0.435718	0.714312	-6.46725	-0.437843	9.59072	-4.47581	0.000431511	0.00365745	-0.437567
sp|Q9BVP2|GNL3_HUMAN	16941661	0.0529012	29.6363	0.339213	0.746458	0.866077	-6.72153	0.290036	31.0299	1.5035	0.182185	0.437291	-5.58317	0.117135	28.022	0.630094	0.55101	0.641788	-6.81904	0.550081	29.6516	3.13433	0.0195064	0.0570118	-3.74527	-0.571147	10.6045	-7.46601	1.84943e-06	1.59074e-05	4.7687	-0.430007	10.6045	-5.62103	4.65064e-05	0.000511669	1.79709	0.0699367	10.6045	0.914209	0.374894	0.668209	-6.3695	-0.47217	10.6045	-6.17219	1.69035e-05	0.000287098	2.85966
sp|Q8NEJ9|NGDN_HUMAN	16782334	-0.570702	27.1749	-1.77897	0.127542	0.35666	-5.33045	-0.408351	28.6891	-1.49869	0.183393	0.439631	-5.58919	0.473962	26.1551	1.75845	0.127301	0.202258	-5.59713	1.04097	27.5808	2.58982	0.0402337	0.0911162	-4.51053	-0.42549	7.07276	-4.3742	0.000529525	0.00220015	-1.06242	-0.76261	7.07276	-7.83991	1.01711e-06	2.4038e-05	5.71116	0.0724367	7.07276	0.744676	0.467835	0.735363	-6.51099	-0.499193	7.07276	-5.13189	0.000118118	0.00132009	0.876269
sp|P04406|G3P_HUMAN	16747338	0.0389496	26.854	0.0558039	0.957381	0.978865	-6.78573	0.606516	28.199	1.49742	0.183711	0.439834	-5.59076	-1.6184	26.3693	-3.13623	0.0191587	0.0490789	-3.65799	1.12517	28.8886	1.47141	0.190315	0.295117	-6.05276	-0.456623	10.7446	-6.94468	4.38918e-06	3.33044e-05	3.8716	-0.332037	10.7446	-5.04987	0.000138512	0.00123252	0.684233	-0.0446267	10.7446	-0.678717	0.507529	0.764356	-6.55879	-0.108637	10.7446	-1.65223	0.119007	0.266597	-5.85609
sp|P35268|RL22_HUMAN	NA	-0.281538	28.0358	-1.37948	0.218844	0.458859	-5.83659	0.310131	29.6395	1.49629	0.183997	0.439963	-5.59218	0.329146	26.0921	1.2703	0.249316	0.347968	-6.21503	-0.182178	28.4874	-0.673781	0.524901	0.621533	-6.87014	NA	NA	NA	NA	NA	NA	NA	NA	NA	NA	NA	NA	NA	NA	NA	NA	NA	NA	NA	NA	NA	NA	NA	NA
sp|Q01780|EXOSX_HUMAN	16658947	0.373057	28.6637	2.42545	0.0531238	0.235155	-4.45118	0.250414	30.0126	1.4949	0.184347	0.440243	-5.59391	0.346813	26.6178	2.06812	0.082338	0.141965	-5.1696	0.328185	28.4366	2.00017	0.0911438	0.169806	-5.34612	-0.207373	6.39191	-1.69189	0.111077	0.21278	-6.24382	-0.03889	6.39191	-0.317291	0.755343	0.856556	-7.16782	-0.01563	6.39191	-0.12752	0.900202	0.964171	-6.78908	0.219147	6.39191	1.78795	0.0937511	0.226087	-5.64928
sp|P62910|RL32_HUMAN	16950895	0.316143	27.8679	2.26447	0.0659152	0.251195	-4.67244	0.364959	29.0652	1.49391	0.1846	0.44029	-5.59516	0.679244	26.2303	3.43913	0.0130011	0.0380541	-3.24389	0.868622	27.1366	1.92072	0.101881	0.184725	-5.45647	-0.572853	8.05873	-3.8992	0.00139371	0.00513423	-2.04189	-0.02364	8.05873	-0.160909	0.874286	0.931132	-7.2073	0.0749133	8.05873	0.509907	0.617447	0.830934	-6.66194	0.24086	8.05873	1.63944	0.121666	0.270423	-5.875
sp|P14625|ENPL_HUMAN	16756078	-0.409529	28.576	-1.14609	0.297074	0.534618	-6.10285	-0.649988	29.4135	-1.48749	0.186232	0.442478	-5.60315	-0.474867	27.2071	-1.46721	0.190864	0.280662	-5.97709	0.268956	29.8194	1.07732	0.321688	0.436379	-6.50935	0.17674	12.2165	1.01767	0.324773	0.478783	-7.10526	-0.0868233	12.2165	-0.49993	0.62429	0.767802	-7.0896	-0.58209	12.2165	-3.35168	0.00430673	0.0472496	-2.38898	-0.762613	12.2165	-4.39114	0.000511721	0.00418581	-0.609718
sp|Q9NX63|CHCH3_HUMAN	17063047	-0.164651	24.4574	-0.544179	0.606697	0.789213	-6.62027	0.519448	24.7522	1.48669	0.186436	0.442478	-5.60415	-0.0902776	21.2774	-0.325487	0.755458	0.815391	-6.98013	-2.03195	25.612	-3.19074	0.0231804	0.06298	-3.70383	0.000843333	7.12984	0.0092041	0.992776	0.996201	-7.63787	-0.0638933	7.12984	-0.697329	0.496134	0.666558	-6.96729	-0.35764	7.12984	-3.90327	0.00138211	0.0218335	-1.27333	-0.13962	7.12984	-1.52381	0.148108	0.308936	-6.04125
sp|Q9NPJ6|MED4_HUMAN	16778987	0.505751	25.1958	2.08618	0.0839046	0.283425	-4.91672	-1.39117	26.3009	-1.48622	0.186558	0.442478	-5.60474	0.00270313	23.0154	0.0131	0.989957	0.99364	-7.04052	0.229137	25.4803	1.10526	0.310316	0.423688	-6.47988	-0.06709	8.62523	-0.715716	0.485027	0.633098	-7.37005	-0.233843	8.62523	-2.49464	0.0246011	0.0797448	-4.45883	0.173037	8.62523	1.84595	0.0844824	0.309451	-5.18144	-0.00517333	8.62523	-0.0551891	0.956707	0.977527	-7.18418
sp|Q9Y6X3|SCC4_HUMAN	16859990	0.514247	25.8193	3.3208	0.0169538	0.137695	-3.25047	-0.468398	26.968	-1.48571	0.186688	0.442478	-5.60538	0.21467	22.3999	0.293363	0.778765	0.836087	-6.99141	0.527774	24.9546	1.68374	0.141905	0.233604	-5.77812	-0.257123	9.37705	-4.19082	0.000767893	0.00303696	-1.43965	-0.386057	9.37705	-6.29228	1.36333e-05	0.00018962	3.05221	0.02435	9.37705	0.396877	0.696979	0.874744	-6.71516	-0.431273	9.37705	-7.02926	3.80551e-06	9.10118e-05	4.38479
sp|Q86U42|PABP2_HUMAN	16782280	0.075402	27.6792	0.60315	0.569349	0.76569	-6.58322	0.27753	28.7722	1.4857	0.186689	0.442478	-5.60538	0.275341	26.221	1.41986	0.203657	0.294394	-6.03594	0.387249	27.757	2.06722	0.0829738	0.158411	-5.25231	-0.763653	8.6601	-12.4233	2.32163e-09	6.29544e-08	11.7032	-0.504997	8.6601	-8.21543	5.67964e-07	1.52977e-05	6.3075	0.0324667	8.6601	0.528177	0.605009	0.823197	-6.65213	-0.242	8.6601	-3.93693	0.0012899	0.00872798	-1.53929
sp|Q7Z6I8|CE024_HUMAN	16989369	0.338791	24.9713	1.94194	0.102115	0.317917	-5.11259	-0.522295	25.9878	-1.4781	0.188645	0.446554	-5.61483	0.73588	23.4778	3.37959	0.0140156	0.0401616	-3.32439	0.267223	24.9169	1.53699	0.173914	0.276358	-5.96964	-0.53123	8.89145	-7.90841	9.13358e-07	8.74442e-06	5.50165	-0.12627	8.89145	-1.87978	0.0794625	0.191054	-5.53785	0.07571	8.89145	1.12709	0.277197	0.577632	-6.15574	0.0366767	8.89145	0.546005	0.592994	0.751584	-7.02935
sp|Q9H9Y6|RPA2_HUMAN	16884473	0.0732263	27.7218	0.372032	0.723153	0.851737	-6.7083	-0.341799	28.8139	-1.47262	0.190066	0.449355	-5.62163	1.31231	25.3901	4.56029	0.00349328	0.0150677	-1.82376	0.531162	26.8695	2.19727	0.0691812	0.137418	-5.0689	-0.580637	7.86273	-7.00881	3.93877e-06	3.02904e-05	3.98392	-0.384787	7.86273	-4.64472	0.000307734	0.00238617	-0.126506	0.107937	7.86273	1.30289	0.212021	0.504433	-5.95111	-0.480557	7.86273	-5.80075	3.32826e-05	0.000484006	2.16743
sp|P15336|ATF2_HUMAN	16905322	NA	NA	NA	NA	NA	NA	0.971691	23.1127	1.55842	0.191518	0.452221	-5.3311	1.24018	22.023	3.11368	0.0197303	0.0499897	-3.68925	0.980576	23.0853	1.88906	0.115668	0.199388	-5.41004	-0.18991	10.6928	-2.66054	0.0176706	0.0464602	-4.54995	-0.134477	10.6928	-1.88395	0.0788628	0.19008	-5.53112	-0.0983767	10.6928	-1.3782	0.188108	0.474313	-5.85621	-0.273493	10.6928	-3.83149	0.00160166	0.0103799	-1.7558
sp|Q6PIJ6|FBX38_HUMAN	16990805	-1.46614	23.1172	-3.56214	0.0175301	0.13921	-3.05154	-0.495528	22.8287	-1.50028	0.19212	0.45256	-5.4831	NA	NA	NA	NA	NA	NA	0.0312056	22.6886	0.151503	0.885322	0.921457	-6.99868	0.281463	9.42244	3.49184	0.00322524	0.0107176	-2.88262	0.33534	9.42244	4.16023	0.000817212	0.00528375	-1.11301	0.05945	9.42244	0.737538	0.472038	0.738735	-6.51636	-0.3502	9.42244	-4.34459	0.000562168	0.0045145	-0.704568
sp|Q9UKJ3|GPTC8_HUMAN	16845713	-0.982458	25.0294	-4.74364	0.00353155	0.066244	-1.56953	-0.826374	25.2825	-1.46469	0.19214	0.45256	-5.63145	0.351395	23.6323	1.2071	0.271181	0.372701	-6.28725	0.301382	24.7037	0.798034	0.454494	0.561363	-6.77318	0.18072	9.10854	2.81215	0.0130125	0.0358186	-4.25483	-0.0285633	9.10854	-0.444469	0.662972	0.795193	-7.11697	-0.211727	9.10854	-3.29464	0.00484422	0.0507869	-2.50351	-0.313	9.10854	-4.87054	0.000196761	0.00197007	0.357742
sp|Q5JTV8|TOIP1_HUMAN	16674449	-0.169169	28.712	-1.13372	0.301824	0.537472	-6.11614	-0.25713	29.76	-1.46307	0.192567	0.452641	-5.63345	-0.0482996	27.3648	-0.251329	0.809638	0.861238	-7.00443	-0.0557757	28.4375	-0.329898	0.752402	0.813489	-7.06073	-0.455493	9.72431	-6.85536	5.10832e-06	3.78454e-05	3.71422	-0.354303	9.72431	-5.33241	8.03058e-05	0.000792835	1.23955	0.148137	9.72431	2.22952	0.0412834	0.202404	-4.53827	-0.104563	9.72431	-1.57372	0.13615	0.291878	-5.97055
sp|Q92598|HS105_HUMAN	16777896	-0.53826	24.6964	-1.65172	0.151671	0.387286	-5.49683	0.82396	25.343	1.46274	0.192654	0.452641	-5.63386	NA	NA	NA	NA	NA	NA	2.09528	23.5722	7.1717	0.000328813	0.00863591	0.695709	-0.40815	10.5217	-3.28046	0.00498788	0.0156874	-3.3155	-0.356753	10.5217	-2.86737	0.0116322	0.0447627	-3.74211	0.658517	10.5217	5.29276	8.66384e-05	0.00306936	1.48302	0.42192	10.5217	3.39114	0.00397012	0.0210253	-2.65762
sp|Q07020|RL18_HUMAN	16873987	-0.16485	29.6808	-1.17698	0.285483	0.525919	-6.06926	0.456802	30.4636	1.46097	0.193121	0.452713	-5.63605	1.71046	27.1723	9.80226	5.12e-05	0.0032174	2.68513	0.0750799	28.8806	0.379424	0.717104	0.787112	-7.04085	-0.06539	8.63827	-0.957711	0.353207	0.508114	-7.16442	-0.05365	8.63827	-0.785766	0.444092	0.62235	-6.90021	-0.04841	8.63827	-0.70902	0.489054	0.750172	-6.53735	-0.06773	8.63827	-0.991983	0.336749	0.534605	-6.68062
sp|Q9Y2S0|RPAC2_HUMAN	16773528	0.274551	25.6331	2.36892	0.0572895	0.24212	-4.52888	-0.307321	26.7022	-1.46081	0.193164	0.452713	-5.63625	1.62227	24.2243	7.33933	0.00027354	0.00480524	0.929003	0.741669	25.2774	3.25188	0.0167731	0.0523397	-3.58368	-0.14412	8.50433	-1.55512	0.140506	0.255643	-6.44491	0.00334333	8.50433	0.0360761	0.971692	0.985085	-7.22033	-0.169707	8.50433	-1.83122	0.0867569	0.31412	-5.20471	-0.21381	8.50433	-2.30711	0.0355374	0.112199	-4.76994
sp|Q9HD20|AT131_HUMAN	16870690	0.291276	25.7272	0.8724	0.417823	0.64557	-6.37367	0.359439	26.554	1.45395	0.194983	0.456221	-5.64471	1.28475	22.9707	5.58634	0.00122865	0.00849334	-0.689069	-0.294608	26.0067	-1.35623	0.222606	0.332127	-6.19443	-0.36016	9.21188	-4.85664	0.000202221	0.000941653	-0.0803711	-0.210753	9.21188	-2.84194	0.0122492	0.0465531	-3.79205	-0.189197	9.21188	-2.55125	0.0219858	0.137017	-3.95309	-0.154723	9.21188	-2.08639	0.0542082	0.15354	-5.15905
sp|Q9H583|HEAT1_HUMAN	16700934	0.0257803	29.9578	0.127401	0.902948	0.952404	-6.77814	-0.288268	31.0381	-1.45293	0.195254	0.456221	-5.64596	0.676004	27.4477	3.15242	0.0187593	0.0486176	-3.63558	0.912898	29.2838	4.54094	0.00367425	0.0213234	-1.93659	-0.628323	10.8444	-6.86922	4.98911e-06	3.71056e-05	3.73871	-0.552387	10.8444	-6.03904	2.15037e-05	0.00027433	2.58575	0.165	10.8444	1.80388	0.091119	0.322239	-5.24755	-0.3624	10.8444	-3.96198	0.00122531	0.00839658	-1.48784
sp|P61803|DAD1_HUMAN	16790464	-0.201873	25.994	-1.40818	0.210632	0.44965	-5.80206	0.587259	26.4404	1.45195	0.195516	0.456221	-5.64717	1.22143	24.1223	4.96035	0.0022857	0.0123339	-1.36301	-0.0988279	26.0886	-0.36303	0.72871	0.793882	-7.04772	0.443377	12.6786	7.40267	2.05023e-06	1.7398e-05	4.66165	0.3066	12.6786	5.11903	0.000121098	0.00110706	0.820989	-0.02966	12.6786	-0.495207	0.627542	0.837158	-6.66959	0.124443	12.6786	2.07772	0.0551	0.155279	-5.17391
sp|P16403|H12_HUMAN	17016372	0.00929471	30.5079	0.0620934	0.952584	0.978607	-6.7853	-0.429531	31.1999	-1.45154	0.195627	0.456221	-5.64768	0.691181	29.2688	3.8169	0.00817356	0.0269511	-2.74452	NA	NA	NA	NA	NA	NA	0.00716333	11.6409	0.0754097	0.940873	0.9652	-7.6349	-0.12565	11.6409	-1.32274	0.205495	0.374604	-6.34338	0.118827	11.6409	1.25091	0.229896	0.525391	-6.01414	0.0732933	11.6409	0.771573	0.452207	0.642313	-6.87637
sp|P63173|RL38_HUMAN	16837482	-0.787165	24.852	-0.860326	0.423922	0.651759	-6.38438	0.327667	26.0043	1.44957	0.196153	0.456884	-5.6501	-0.173756	23.3639	-1.03867	0.337544	0.442497	-6.46801	0.268817	25.2368	1.42115	0.203839	0.309854	-6.11529	-0.491893	9.00506	-6.13648	1.80262e-05	0.000113399	2.40827	-0.18205	9.00506	-2.27112	0.038103	0.11115	-4.86891	0.02134	9.00506	0.266221	0.793649	0.920965	-6.76042	0.00551333	9.00506	0.0687801	0.946062	0.972247	-7.18328
sp|P62906|RL10A_HUMAN	17007837	-0.0030035	29.4317	-0.0225277	0.982786	0.990299	-6.78724	0.259852	30.3551	1.44699	0.196846	0.457621	-5.65328	-0.142255	27.2856	-0.674082	0.524448	0.619867	-6.78814	0.460891	29.1307	2.30415	0.0596181	0.12208	-4.91723	-0.305017	10.6162	-3.8562	0.00152238	0.0055437	-2.13079	-0.18117	10.6162	-2.29045	0.0367038	0.108156	-4.83414	-0.235317	10.6162	-2.97501	0.00933992	0.0784271	-3.13866	-0.41332	10.6162	-5.22543	9.86e-05	0.00114268	1.06005
sp|O95672|ECEL1_HUMAN	16909567	0.327462	24.6688	0.407263	0.698497	0.837705	-6.69281	-0.853537	24.2957	-1.44659	0.196954	0.457621	-5.65377	NA	NA	NA	NA	NA	NA	NA	NA	NA	NA	NA	NA	-0.296343	10.8789	-2.67447	0.0171828	0.0453592	-4.52306	-0.173073	10.8789	-1.56197	0.138889	0.285219	-6.02207	-0.493277	10.8789	-4.45178	0.000452873	0.00998341	-0.167081	-0.37334	10.8789	-3.36936	0.00415254	0.0217961	-2.70195
sp|P53985|MOT1_HUMAN	16691023	-0.130636	24.5829	-0.356281	0.734299	0.85783	-6.7148	-0.60017	25.9307	-1.4437	0.197731	0.458781	-5.65731	1.92728	23.0386	5.61301	0.00119789	0.00845598	-0.661573	-0.977405	26.103	-2.31965	0.0583497	0.119934	-4.8952	-0.156563	8.97491	-2.0949	0.0533463	0.118069	-5.58875	0.138407	8.97491	1.85195	0.083572	0.198461	-5.58258	-0.04068	8.97491	-0.54432	0.594124	0.816325	-6.64319	-0.13231	8.97491	-1.77038	0.0967303	0.230863	-5.67666
sp|Q6W2J9|BCOR_HUMAN	17110148	0.805776	24.4479	2.6316	0.0404572	0.212904	-4.1687	0.319493	26.8237	1.44293	0.197939	0.458781	-5.65826	1.31016	22.9309	6.06592	0.000788832	0.00694086	-0.209208	1.32652	24.1734	5.62801	0.00122902	0.0136357	-0.738929	-1.56707	9.59779	-17.2202	2.2321e-11	1.96075e-09	16.4661	-0.211227	9.59779	-2.32113	0.0345826	0.103238	-4.7787	0.239343	9.59779	2.6301	0.0187829	0.123886	-3.80475	0.225773	9.59779	2.48098	0.0252751	0.08646	-4.4504
sp|Q92925|SMRD2_HUMAN	16847644	-0.400181	27.8162	-2.60023	0.042156	0.214571	-4.21156	-0.318933	28.5151	-1.43817	0.19923	0.460848	-5.6641	0.765212	24.9262	3.01296	0.0225187	0.054989	-3.82951	0.753705	26.3095	3.10218	0.0203359	0.0583883	-3.78974	0.78463	9.00488	8.96487	1.86813e-07	2.3097e-06	7.15134	0.163747	9.00488	1.8709	0.0807529	0.193332	-5.55216	0.0439833	9.00488	0.502536	0.622499	0.833937	-6.6658	0.210583	9.00488	2.40604	0.0292966	0.096934	-4.58939
sp|O15270|SPTC2_HUMAN	16795192	NA	NA	NA	NA	NA	NA	0.589308	22.8767	1.47191	0.199319	0.460848	-5.51738	NA	NA	NA	NA	NA	NA	NA	NA	NA	NA	NA	NA	0.501863	8.15392	3.78213	0.00177283	0.00633855	-2.2839	0.219723	8.15392	1.65587	0.118259	0.254127	-5.88535	0.263657	8.15392	1.98696	0.0652734	0.267101	-4.95305	0.235737	8.15392	1.77655	0.0956738	0.229054	-5.66706
sp|O60568|PLOD3_HUMAN	17060857	NA	NA	NA	NA	NA	NA	0.820325	23.7087	1.46628	0.200779	0.463533	-5.52416	NA	NA	NA	NA	NA	NA	-0.257384	24.8556	-0.553833	0.599197	0.688381	-6.9502	-0.188667	9.24455	-2.47827	0.0254111	0.0632558	-4.89666	-0.112673	9.24455	-1.48004	0.159307	0.314632	-6.13663	-0.19792	9.24455	-2.59982	0.0199562	0.128982	-3.86192	0.0596667	9.24455	0.783763	0.445231	0.636158	-6.86671
sp|O43823|AKAP8_HUMAN	16869841	0.258541	27.4044	1.87295	0.112193	0.333191	-5.20536	0.348763	28.5156	1.43179	0.200971	0.463533	-5.67191	0.924571	25.3652	4.45145	0.00393598	0.0163394	-1.95329	1.08212	27.2486	5.75321	0.00109389	0.0126569	-0.611645	-1.26282	9.50332	-20.9475	1.27606e-12	2.55673e-10	19.3454	-0.7554	9.50332	-12.5304	2.06027e-09	2.69216e-07	12.0048	0.0300967	9.50332	0.499237	0.624766	0.835361	-6.66752	-0.255087	9.50332	-4.23133	0.0007072	0.00542547	-0.935825
sp|O43929|ORC4_HUMAN	16903427	-1.2905	25.0352	-1.82358	0.120013	0.345429	-5.27128	-0.836846	25.2026	-1.42931	0.201651	0.464534	-5.67494	NA	NA	NA	NA	NA	NA	NA	NA	NA	NA	NA	NA	1.00285	8.44096	8.63492	3.02335e-07	3.44183e-06	6.65086	0.548123	8.44096	4.71953	0.000265191	0.00211269	0.0243399	0.0120333	8.44096	0.103611	0.918834	0.971155	-6.79199	0.0150333	8.44096	0.129442	0.898707	0.946967	-7.17692
sp|Q9H081|MIS12_HUMAN	16830146	NA	NA	NA	NA	NA	NA	-0.718913	23.299	-1.46147	0.202031	0.464845	-5.52993	NA	NA	NA	NA	NA	NA	NA	NA	NA	NA	NA	NA	0.0108733	10.6371	0.0958819	0.924868	0.95565	-7.63303	-0.199863	10.6371	-1.76241	0.0981083	0.22291	-5.72361	-0.32922	10.6371	-2.90309	0.0108164	0.086476	-3.27953	-0.80546	10.6371	-7.10261	3.36521e-06	8.30707e-05	4.51059
sp|Q9BZZ5|API5_HUMAN	16723832	-0.415734	26.8815	-1.67792	0.146365	0.380793	-5.4629	0.463137	28.465	1.42453	0.202968	0.466177	-5.68077	-0.924595	26.3514	-2.90657	0.0259323	0.0612018	-3.97873	0.684446	27.6806	1.6898	0.140713	0.232798	-5.77007	0.169597	10.8084	2.19811	0.0438471	0.100448	-5.40814	-0.0676	10.8084	-0.876149	0.394596	0.577134	-6.82407	0.18157	10.8084	2.35329	0.0324828	0.174927	-4.31735	0.19007	10.8084	2.46346	0.0261656	0.0888153	-4.48306
sp|Q9NRL2|BAZ1A_HUMAN	16783306	0.340426	26.9073	2.38515	0.0560591	0.241871	-4.50656	-0.489305	27.7712	-1.42378	0.203175	0.466177	-5.68169	3.55758	22.5106	14.7922	4.33e-06	0.00283338	5.08643	1.83871	24.4462	4.52642	0.00373245	0.0213234	-1.95376	-0.499327	7.07591	-3.45489	0.00348076	0.0114622	-2.95854	-0.178693	7.07591	-1.2364	0.235092	0.411003	-6.44906	-0.201717	7.07591	-1.3957	0.182878	0.466446	-5.83357	-0.412813	7.07591	-2.8563	0.011897	0.0486579	-3.7303
sp|Q9NP72|RAB18_HUMAN	16703495	-0.202266	24.5244	-0.404007	0.700759	0.838363	-6.69429	0.40213	25.609	1.42315	0.203351	0.466177	-5.68246	1.0731	22.0799	4.1563	0.00802056	0.0266508	-2.47762	-0.423564	24.022	-0.763909	0.473143	0.576863	-6.80116	0.35616	9.0901	5.11688	0.000121603	0.000601182	0.44092	-0.0354133	9.0901	-0.508777	0.61822	0.763251	-7.08495	-0.0343733	9.0901	-0.493835	0.628488	0.837729	-6.67029	-0.08042	9.0901	-1.15538	0.26579	0.459614	-6.50794
sp|O00505|IMA3_HUMAN	16779119	-0.155083	25.3327	-0.408789	0.697438	0.837284	-6.69211	-0.509674	26.8754	-1.41944	0.20438	0.467968	-5.68698	0.414605	22.9273	1.46887	0.199245	0.290088	-5.86613	-0.0952181	25.8631	-0.435872	0.677783	0.755712	-7.01498	-0.547517	10.7801	-6.57879	8.22852e-06	5.71574e-05	3.22004	-0.0712767	10.7801	-0.856438	0.405067	0.586484	-6.84132	0.14731	10.7801	1.77003	0.0967898	0.333244	-5.30004	0.353403	10.7801	4.24638	0.000685906	0.00529025	-0.905044
sp|Q92643|GPI8_HUMAN	16688665	0.765133	23.0711	0.696836	0.512996	0.71781	-6.51755	-0.971188	24.8286	-1.4182	0.204725	0.468191	-5.68849	NA	NA	NA	NA	NA	NA	0.1874	23.2405	0.223061	0.830698	0.87757	-7.0944	0.345283	11.3976	4.5046	0.00040727	0.00174134	-0.795286	0.11952	11.3976	1.55927	0.139525	0.286119	-6.02592	-0.0254467	11.3976	-0.331979	0.744442	0.898778	-6.73984	0.0799667	11.3976	1.04325	0.313155	0.51076	-6.62887
sp|P48556|PSMD8_HUMAN	16861704	-2.06883	24.3846	-3.48292	0.0139598	0.127	-3.04311	-0.923429	24.8496	-1.41593	0.205359	0.469072	-5.69125	NA	NA	NA	NA	NA	NA	-0.527707	24.7548	-1.24233	0.259297	0.370341	-6.32831	-0.0516	12.4649	-0.818912	0.425501	0.579586	-7.28901	-0.0185433	12.4649	-0.29429	0.772521	0.86751	-7.17523	-0.11837	12.4649	-1.87858	0.079636	0.299472	-5.12951	-0.106033	12.4649	-1.68279	0.112855	0.257164	-5.81048
sp|P11166|GTR1_HUMAN	16686060	1.36753	24.7141	2.38506	0.0560655	0.241871	-4.50668	0.603535	25.8817	1.41359	0.206015	0.470004	-5.69411	NA	NA	NA	NA	NA	NA	1.55386	25.1495	4.2458	0.00508782	0.0248606	-2.29191	-0.90982	11.4526	-10.7502	1.68969e-08	3.15582e-07	9.64747	-0.715057	11.4526	-8.44895	3.98801e-07	1.16084e-05	6.66912	-0.31546	11.4526	-3.7274	0.00198424	0.0277801	-1.62981	-0.646433	11.4526	-7.63811	1.40134e-06	4.247e-05	5.40657
sp|Q6ZRS2|SRCAP_HUMAN	16817973	0.304638	25.4478	1.55041	0.173991	0.418834	-5.62621	0.437829	26.4805	1.41065	0.20684	0.470886	-5.69768	2.18558	22.8676	3.3766	0.0140688	0.0402427	-3.32844	4.33263	24.462	25.0671	1.95e-07	0.000367928	7.68195	-0.768627	9.737	-10.6462	1.92692e-08	3.48868e-07	9.51115	-0.464737	9.737	-6.43704	1.05487e-05	0.000155599	3.31489	0.0920567	9.737	1.27507	0.221446	0.515749	-5.9851	-0.41107	9.737	-5.6937	4.06007e-05	0.000565135	1.96453
sp|P17096|HMGA1_HUMAN	17117871	-0.161868	29.4688	-1.12337	0.305853	0.541227	-6.1272	0.259803	30.1403	1.41043	0.206901	0.470886	-5.69794	0.103468	27.5421	0.365894	0.726538	0.789439	-6.96435	0.136479	28.8999	0.675156	0.524085	0.620956	-6.86914	-0.411943	11.4303	-6.01396	2.25071e-05	0.000137579	2.17878	-0.362853	11.4303	-5.29729	8.58885e-05	0.000837181	1.17102	-0.121993	11.4303	-1.78098	0.0949225	0.329361	-5.28314	-0.08302	11.4303	-1.21201	0.244029	0.433137	-6.44293
sp|O75521|ECI2_HUMAN	17015240	-0.233501	24.958	-0.567026	0.592061	0.779301	-6.60632	-0.666902	26.4189	-1.4065	0.208011	0.472842	-5.70271	-1.59661	23.2931	-4.81753	0.00265258	0.0131523	-1.52473	-1.74005	27.022	-5.52957	0.00134868	0.0144088	-0.840493	-0.0199933	8.20074	-0.339906	0.738583	0.832536	-7.57672	-0.01883	8.20074	-0.320128	0.753233	0.85509	-7.16687	-0.31701	8.20074	-5.38947	7.20225e-05	0.00272931	1.66772	-0.03189	8.20074	-0.542161	0.595574	0.75353	-7.03152
sp|Q92973|TNPO1_HUMAN	16985992	0.266792	23.117	0.496187	0.6381	0.807021	-6.64789	-0.752841	24.3256	-1.40505	0.208421	0.473206	-5.70447	-0.568782	22.4651	-1.40114	0.208927	0.300402	-6.05894	1.4723	24.7596	5.2653	0.00174098	0.0158777	-1.11973	-0.2062	11.2904	-2.44642	0.0270599	0.0666563	-4.9562	-0.112813	11.2904	-1.33845	0.200443	0.36839	-6.32355	0.238057	11.2904	2.82438	0.0126938	0.0965212	-3.43262	-0.176807	11.2904	-2.09769	0.0530663	0.151157	-5.13964
sp|O75533|SF3B1_HUMAN	16906921	-0.00645122	31.101	-0.0473834	0.963805	0.982209	-6.78623	-0.24241	32.4605	-1.40295	0.209017	0.473989	-5.70701	-0.202514	29.0181	-1.13612	0.297676	0.403508	-6.3656	0.0231174	31.0322	0.150206	0.885398	0.921457	-7.11001	-0.209463	11.1302	-2.88718	0.0111725	0.0314377	-4.10686	-0.112343	11.1302	-1.54851	0.142084	0.289792	-6.0412	0.218223	11.1302	3.00793	0.00873179	0.0749969	-3.07389	0.08191	11.1302	1.12902	0.276407	0.471192	-6.5373
sp|Q969X6|CIR1A_HUMAN	16820537	0.418652	28.7482	1.69507	0.142989	0.377799	-5.44059	0.342171	30.0351	1.39957	0.209979	0.474264	-5.7111	0.256759	26.2065	0.825286	0.439634	0.537793	-6.66856	0.937688	27.8042	5.03822	0.00218357	0.0172613	-1.36754	-0.294857	11.7502	-4.31195	0.000600542	0.00245451	-1.19029	-0.184923	11.7502	-2.7043	0.0161821	0.0577828	-4.05997	-0.0467633	11.7502	-0.683861	0.504365	0.762328	-6.55521	-0.172293	11.7502	-2.5196	0.0234136	0.0815542	-4.37808
sp|O75529|TAF5L_HUMAN	16700343	-1.58184	22.1514	-6.07116	0.00104885	0.0496808	-0.278509	-0.592727	23.1859	-1.48021	0.210349	0.474264	-5.42253	0.601061	20.8343	2.50517	0.05198	0.100665	-4.50843	NA	NA	NA	NA	NA	NA	-0.39042	8.54537	-3.90046	0.00139011	0.00512149	-2.03929	-0.190457	8.54537	-1.90274	0.0762083	0.185443	-5.50063	0.0389767	8.54537	0.389393	0.702391	0.877691	-6.71822	-0.0721533	8.54537	-0.720842	0.481957	0.666111	-6.91507
sp|O95400|CD2B2_HUMAN	16825753	0.255707	26.0071	1.0353	0.341973	0.574982	-6.21859	0.765467	26.519	1.39614	0.210957	0.474264	-5.71524	0.184925	23.8412	0.978095	0.364434	0.467157	-6.52841	0.891104	25.5259	1.88389	0.107277	0.189413	-5.50726	0.11583	8.57649	1.06136	0.305114	0.457298	-7.06018	0.16303	8.57649	1.49386	0.155698	0.309943	-6.11763	0.24304	8.57649	2.22699	0.0414842	0.202991	-4.54271	-0.115053	8.57649	-1.05424	0.308256	0.505878	-6.61749
sp|Q9UIF9|BAZ2A_HUMAN	16766215	-0.30536	27.2463	-1.71623	0.138929	0.370743	-5.41297	-0.333667	28.2634	-1.39535	0.211184	0.474264	-5.71619	1.00573	23.2176	3.1518	0.0187746	0.0486176	-3.63645	0.358946	24.3666	0.513279	0.625632	0.710979	-6.97407	0.0980767	9.66701	1.55053	0.141601	0.257272	-6.45145	0.27545	9.66701	4.35468	0.000550819	0.00382909	-0.715386	0.0655067	9.66701	1.03562	0.316591	0.614491	-6.25234	0.334443	9.66701	5.28732	8.75459e-05	0.00103792	1.18112
sp|Q14686|NCOA6_HUMAN	16918542	-0.201242	22.2	-0.547929	0.608402	0.79088	-6.50422	0.89264	24.5325	1.39432	0.211479	0.474264	-5.71744	NA	NA	NA	NA	NA	NA	0.979234	22.5865	2.49614	0.0532206	0.110959	-4.60253	-0.0869667	5.9993	-0.797903	0.437226	0.590273	-7.30633	-0.0107567	5.9993	-0.0986904	0.922675	0.957783	-7.21585	0.1158	5.9993	1.06244	0.304638	0.604391	-6.22474	0.169113	5.9993	1.55158	0.141349	0.299286	-6.00211
sp|P23528|COF1_HUMAN	NA	0.0758027	23.4405	0.0892499	0.931901	0.968175	-6.78292	1.2126	24.7301	1.39382	0.211622	0.474264	-5.71804	0.133412	23.321	0.247027	0.81282	0.863488	-7.00566	2.239	23.965	2.92365	0.0256941	0.0675765	-4.03857	NA	NA	NA	NA	NA	NA	NA	NA	NA	NA	NA	NA	NA	NA	NA	NA	NA	NA	NA	NA	NA	NA	NA	NA
sp|Q29RF7|PDS5A_HUMAN	16975345	0.0911624	29.0513	0.689219	0.517436	0.720082	-6.5232	0.224802	30.1967	1.3935	0.211716	0.474264	-5.71843	0.445901	26.7613	2.55879	0.0415451	0.0860121	-4.47204	0.513149	28.6878	2.61885	0.0386749	0.0887552	-4.46926	-0.811937	10.626	-8.91944	1.99468e-07	2.43776e-06	7.0832	-0.420847	10.626	-4.62317	0.00032125	0.00246945	-0.170059	-0.0625567	10.626	-0.687209	0.502311	0.761074	-6.55287	-0.222843	10.626	-2.44802	0.0269747	0.0908943	-4.51176
sp|P60660|MYL6_HUMAN	16752561	0.57101	24.9009	2.39001	0.055696	0.241871	-4.49988	0.583306	26.6614	1.393	0.211859	0.474264	-5.71904	-1.38732	22.6754	-2.04284	0.0853205	0.146173	-5.20509	-0.183033	26.597	-0.625482	0.554096	0.649997	-6.90404	0.0233633	8.85672	0.257174	0.800496	0.875668	-7.60283	0.07741	8.85672	0.852098	0.407396	0.588581	-6.84507	0.29596	8.85672	3.25781	0.0052262	0.0532197	-2.57731	0.0984133	8.85672	1.08329	0.295578	0.492305	-6.58689
sp|Q96P11|NSUN5_HUMAN	17058427	-0.488353	24.564	-2.04768	0.088415	0.294402	-4.96922	0.604621	24.7516	1.42468	0.211878	0.474264	-5.57387	-0.677782	22.8672	-1.82921	0.115256	0.18523	-5.50107	0.0789207	24.0143	0.224624	0.829534	0.877486	-7.094	-0.36432	9.35384	-3.33548	0.0044531	0.014215	-3.20321	-0.207007	9.35384	-1.89522	0.0772609	0.187211	-5.51285	-0.223663	9.35384	-2.04772	0.0582907	0.249793	-4.85162	-0.27734	9.35384	-2.53914	0.0225218	0.0793056	-4.34129
sp|P62847|RS24_HUMAN	16706412	0.151631	26.4929	0.818051	0.445799	0.669416	-6.42096	0.298869	27.5842	1.39281	0.211912	0.474264	-5.71926	-1.00098	23.7312	-2.60146	0.0391818	0.0827058	-4.41121	-0.909399	26.8242	-2.73261	0.0331565	0.0796682	-4.30784	-0.260607	9.57077	-3.12909	0.00681086	0.0205105	-3.62276	-0.12139	9.57077	-1.45752	0.165339	0.32241	-6.16731	-0.23117	9.57077	-2.77564	0.0140113	0.103252	-3.52678	-0.33387	9.57077	-4.00876	0.00111339	0.00780151	-1.39184
sp|P49711|CTCF_HUMAN	16820193	-0.55249	25.5683	-0.794249	0.458473	0.679705	-6.44091	0.60288	26.9663	1.39257	0.211984	0.474264	-5.71956	0.235655	24.7213	1.08307	0.318869	0.424896	-6.42212	2.1649	25.3681	6.72463	0.000469938	0.00926313	0.308833	-1.13762	9.94714	-15.27	1.26064e-10	6.66873e-09	14.7009	-0.637077	9.94714	-8.55133	3.42233e-07	1.03459e-05	6.82549	0.24015	9.94714	3.22348	0.00560907	0.0557583	-2.64598	-0.138307	9.94714	-1.85646	0.0828939	0.207566	-5.54084
sp|Q96EU6|RRP36_HUMAN	17008769	1.96304	24.6762	8.48963	0.000180178	0.0280476	1.52871	0.236011	26.3836	1.39081	0.212488	0.474264	-5.72167	2.29891	23.6981	7.60441	0.000223585	0.00436124	1.14375	1.01336	24.457	3.8508	0.00802742	0.0327152	-2.78815	-0.417433	10.5738	-6.36955	1.18845e-05	7.88908e-05	2.8393	-0.280797	10.5738	-4.28463	0.000634704	0.0042987	-0.858407	0.0758533	10.5738	1.15743	0.264975	0.56422	-6.12218	0.196497	10.5738	2.99831	0.00890529	0.0392005	-3.44955
sp|P08238|HS90B_HUMAN	17009217	-0.116801	26.3534	-0.384708	0.714238	0.847647	-6.70288	0.424194	27.2892	1.39078	0.212497	0.474264	-5.72171	-1.15567	24.4864	-2.62613	0.0378803	0.0808363	-4.37605	1.21288	27.9395	3.05248	0.0216943	0.0603884	-3.8587	-0.26073	11.8461	-4.12648	0.000875396	0.00341753	-1.57234	-0.29146	11.8461	-4.61283	0.000327942	0.002511	-0.190949	0.0862667	11.8461	1.36531	0.192039	0.478932	-5.87275	-0.0623133	11.8461	-0.986211	0.339482	0.537245	-6.6863
sp|P15408|FOSL2_HUMAN	16878443	1.29218	24.3694	5.44123	0.00181709	0.0539238	-0.860065	0.41325	26.1018	1.38956	0.21285	0.474264	-5.72318	0.548544	22.6574	1.60119	0.158586	0.241307	-5.80577	0.150176	24.1796	0.5714	0.587946	0.680004	-6.93934	-0.815503	9.11487	-10.1571	3.6228e-08	5.92009e-07	8.85578	0.302433	9.11487	3.76681	0.00182962	0.0102398	-1.92099	0.141763	9.11487	1.76566	0.0975439	0.334753	-5.30677	0.22844	9.11487	2.84522	0.0121678	0.0494627	-3.75204
sp|Q15542|TAF5_HUMAN	16708802	0.399087	23.4581	1.52529	0.179994	0.426147	-5.6578	-1.05016	24.3531	-1.38937	0.212904	0.474264	-5.72341	0.0714965	21.5345	0.127437	0.902605	0.929279	-7.03128	0.709071	23.101	3.12085	0.0198497	0.0576586	-3.76391	0.0394967	8.43521	0.260829	0.797728	0.873593	-7.60183	-0.399157	8.43521	-2.63596	0.0185635	0.0642138	-4.19129	0.14957	8.43521	0.987735	0.338759	0.635762	-6.30008	-0.09881	8.43521	-0.652525	0.523818	0.700935	-6.96328
sp|Q92878|RAD50_HUMAN	16989054	-0.00883906	28.9026	-0.0572032	0.956313	0.978846	-6.78564	0.268939	29.8096	1.38584	0.213926	0.47562	-5.72766	-0.676512	27.224	-3.4717	0.0124806	0.0372118	-3.20007	0.548803	28.4154	3.09337	0.0205698	0.0584946	-3.80194	-0.131377	10.2335	-1.43986	0.170201	0.296278	-6.60476	0.0358067	10.2335	0.392435	0.70019	0.821134	-7.13979	0.193697	10.2335	2.12288	0.0505989	0.229483	-4.72379	-0.00145667	10.2335	-0.0159648	0.98747	0.993309	-7.18566
sp|P46937|YAP1_HUMAN	16730503	-0.389277	25.5848	-1.94265	0.102016	0.317917	-5.11163	-0.379707	26.4413	-1.38553	0.214016	0.47562	-5.72803	0.968502	23.6405	2.68461	0.0349753	0.0752993	-4.29283	1.51488	25.329	4.17073	0.00553839	0.0262084	-2.38441	-1.20134	9.72518	-15.4095	1.10672e-10	6.08441e-09	14.8342	-0.44936	9.72518	-5.76393	3.56313e-05	0.000414835	2.06927	0.0184167	9.72518	0.23623	0.816411	0.929751	-6.76832	-0.126973	9.72518	-1.62868	0.123943	0.273796	-5.89083
sp|O14966|RAB7L_HUMAN	16698543	NA	NA	NA	NA	NA	NA	-0.426073	23.5926	-1.38283	0.2148	0.476272	-5.73128	NA	NA	NA	NA	NA	NA	NA	NA	NA	NA	NA	NA	0.172647	9.65514	2.08556	0.0542929	0.119797	-5.60486	0.68759	9.65514	8.30605	4.9475e-07	1.37639e-05	6.44866	0.08631	9.65514	1.04262	0.313438	0.61188	-6.24519	0.784607	9.65514	9.47801	9.05295e-08	5.64902e-06	8.19996
sp|Q13200|PSMD2_HUMAN	16948871	-1.45435	25.8901	-2.92073	0.027858	0.181954	-3.77725	0.676794	26.8225	1.38278	0.214814	0.476272	-5.73133	-3.67976	24.0006	-9.44963	6.35e-05	0.0032174	2.46338	-0.701658	26.6642	-3.47684	0.0126362	0.0436041	-3.27913	0.418283	11.2386	6.35055	1.22917e-05	8.12795e-05	2.80443	0.07686	11.2386	1.16692	0.26124	0.441914	-6.52984	0.389627	11.2386	5.91547	2.69443e-05	0.00135338	2.65083	0.27514	11.2386	4.17729	0.000789326	0.00591707	-1.04638
sp|P09651|ROA1_HUMAN	16751993	0.483698	30.1235	2.24236	0.0679096	0.254729	-4.70281	0.402319	31.8174	1.3814	0.215217	0.476606	-5.73299	2.07893	27.9181	1.8694	0.108921	0.177586	-5.44602	-0.281879	30.6558	-0.920805	0.39177	0.500566	-6.6645	-1.00838	10.2005	-5.91859	2.67905e-05	0.00016023	1.99879	-0.150723	10.2005	-0.884659	0.390132	0.57298	-6.81651	0.0417733	10.2005	0.245185	0.809595	0.928189	-6.76606	-0.0609033	10.2005	-0.357468	0.725661	0.843082	-7.11836
sp|P05026|AT1B1_HUMAN	16673525	-0.590152	24.3821	-2.21791	0.0701883	0.257082	-4.73637	-0.383769	24.9474	-1.37843	0.216086	0.477969	-5.73657	-0.5618	22.6297	-1.6132	0.155959	0.238874	-5.7901	-0.671069	24.3558	-1.37964	0.215667	0.323672	-6.16612	-0.266193	10.961	-3.82213	0.00163281	0.00589638	-2.20122	-0.182363	10.961	-2.61846	0.0192259	0.0659862	-4.22474	0.0953167	10.961	1.3686	0.19103	0.477906	-5.86854	-0.150223	10.961	-2.15698	0.0474277	0.139438	-5.03683
sp|Q14562|DHX8_HUMAN	16834634	-0.888548	27.2872	-6.06709	0.00105243	0.0496808	-0.282097	-0.462539	27.7945	-1.37414	0.217343	0.479831	-5.7417	0.117567	24.6437	0.525161	0.617614	0.700222	-6.88525	0.46243	27.077	1.73604	0.131928	0.221756	-5.7083	0.3995	9.70361	5.4412	6.5278e-05	0.00034852	1.08041	0.337383	9.70361	4.59517	0.000339714	0.00257769	-0.22667	0.06087	9.70361	0.829052	0.419915	0.702972	-6.44387	0.135377	9.70361	1.84383	0.0848061	0.21089	-5.56102
sp|P18621|RL17_HUMAN	16855182	0.61668	27.9821	4.01892	0.00755863	0.0987379	-2.38587	0.297582	29.1423	1.37383	0.217435	0.479831	-5.74208	-0.118891	25.5281	-0.4293	0.682143	0.753335	-6.93605	-0.353149	28.0216	-2.10859	0.0783053	0.151097	-5.19413	-1.02419	7.54905	-6.87711	4.92258e-06	3.66577e-05	3.75263	-0.546193	7.54905	-3.66751	0.00224485	0.0121162	-2.12491	0.253273	7.54905	1.70065	0.109389	0.35577	-5.40557	-0.163617	7.54905	-1.09863	0.28904	0.485164	-6.57045
sp|Q96EE3|SEH1_HUMAN	16851121	0.340368	27.8682	2.20422	0.0714989	0.258859	-4.75516	0.244174	29.3077	1.36504	0.220036	0.485004	-5.75259	-0.688419	25.8827	-3.25079	0.0165192	0.0445744	-3.50007	0.234656	27.7472	1.37091	0.218231	0.327001	-6.17671	-0.255273	10.6454	-2.82371	0.0127111	0.0350799	-4.23212	-0.169183	10.6454	-1.87142	0.0806772	0.193202	-5.55133	-0.0214667	10.6454	-0.237454	0.815478	0.929381	-6.76801	-0.208023	10.6454	-2.30105	0.0359577	0.11317	-4.78088
sp|P35251|RFC1_HUMAN	16975255	-0.458668	28.1786	-2.51843	0.0469546	0.222723	-4.32356	-0.326755	29.0971	-1.36263	0.220753	0.486018	-5.75546	-0.766318	26.3463	-3.31145	0.0152842	0.0420342	-3.41708	-0.618005	27.7934	-3.1097	0.0201384	0.0580514	-3.77932	0.588947	10.5254	6.25191	1.4652e-05	9.45979e-05	2.62265	0.51844	10.5254	5.50345	5.80208e-05	0.000609615	1.57119	-0.00377667	10.5254	-0.0400909	0.968543	0.989302	-6.79679	0.156997	10.5254	1.66658	0.116083	0.262121	-5.83474
sp|P39880|CUX1_HUMAN	17049729	0.316219	25.8427	1.42195	0.206793	0.447194	-5.78537	0.400452	27.1994	1.3607	0.221329	0.486718	-5.75776	1.94295	23.6571	10.0181	4.5e-05	0.0032174	2.81664	0.442507	25.4964	1.4853	0.186723	0.291813	-6.03529	-1.24669	9.02483	-14.0273	4.22195e-10	1.66957e-08	13.4607	-0.18555	9.02483	-2.08774	0.0540705	0.144203	-5.19107	-0.12514	9.02483	-1.40803	0.179262	0.461807	-5.81748	0.186923	9.02483	2.1032	0.0525177	0.150104	-5.13015
sp|P37198|NUP62_HUMAN	16874432	-0.0127248	28.2418	-0.0871477	0.9335	0.968175	-6.78313	-0.290517	29.1999	-1.35543	0.222912	0.488912	-5.76404	-0.923966	26.1123	-4.60012	0.00334543	0.0147026	-1.7768	0.549275	27.8585	3.13932	0.019381	0.0567339	-3.73838	-0.629333	9.06589	-9.47512	9.08927e-08	1.25596e-06	7.90017	-0.26318	9.06589	-3.96239	0.0012243	0.00736311	-1.51906	0.15113	9.06589	2.27538	0.03779	0.192147	-4.45707	0.0730633	9.06589	1.10003	0.288452	0.48465	-6.56895
sp|P78371|TCPB_HUMAN	16753964	-0.437065	26.5924	-1.49055	0.188616	0.434444	-5.70112	0.320628	28.1558	1.35528	0.222957	0.488912	-5.76422	-3.15866	25.3973	-6.61609	0.000489513	0.00595881	0.305437	0.438326	27.7349	2.32361	0.0580301	0.119407	-4.88957	-0.225057	10.6937	-2.82761	0.0126108	0.0348487	-4.22445	-0.321033	10.6937	-4.03346	0.00105852	0.00655263	-1.37308	0.221587	10.6937	2.78401	0.013776	0.102187	-3.51065	-0.0390567	10.6937	-0.490707	0.630648	0.778675	-7.05919
sp|P62873|GBB1_HUMAN	16680478	-0.162511	22.3061	-0.401473	0.702522	0.838946	-6.69544	0.481709	24.09	1.3544	0.223222	0.488912	-5.76526	1.6416	21.8702	2.22122	0.0664064	0.122173	-4.95324	-1.99892	24.1433	-3.17759	0.0184479	0.0554611	-3.68562	-0.267417	7.69681	-4.07261	0.000977121	0.00375852	-1.68354	-0.120913	7.69681	-1.84144	0.0851728	0.201295	-5.59936	-0.123783	7.69681	-1.88515	0.0786899	0.297199	-5.11898	-0.00037	7.69681	-0.0056349	0.995577	0.997722	-7.18577
sp|Q96BN2|TADA1_HUMAN	16695944	NA	NA	NA	NA	NA	NA	-0.585368	24.0169	-1.43017	0.223362	0.488912	-5.48033	NA	NA	NA	NA	NA	NA	NA	NA	NA	NA	NA	NA	-0.954367	8.53498	-11.4365	7.27686e-09	1.57622e-07	10.5209	-0.416963	8.53498	-4.99663	0.000153665	0.00134545	0.578614	-0.03759	8.53498	-0.450455	0.658746	0.854466	-6.69154	-0.694757	8.53498	-8.32553	4.8035e-07	1.88098e-05	6.50031
sp|Q07065|CKAP4_HUMAN	16769585	-0.117661	27.8396	-0.459404	0.662748	0.824985	-6.66746	0.33874	28.8773	1.35088	0.224286	0.490366	-5.76945	1.44567	25.8607	5.41955	0.00144259	0.00937971	-0.86321	-0.0165348	28.5097	-0.0661635	0.949342	0.969857	-7.12049	-1.39688	6.56651	-9.46668	9.19607e-08	1.26859e-06	7.88803	-0.835153	6.56651	-5.65985	4.32484e-05	0.000483085	1.87129	0.272223	6.56651	1.84486	0.084649	0.309659	-5.18317	0.126543	6.56651	0.857586	0.404452	0.599899	-6.80525
sp|Q14692|BMS1_HUMAN	16704125	-0.183639	29.516	-1.35956	0.224715	0.462298	-5.86034	-0.243902	30.7146	-1.34557	0.225899	0.493077	-5.77575	0.0567633	26.9923	0.267637	0.797612	0.852897	-6.99961	1.10917	28.7713	6.86322	0.000419856	0.00908415	0.431089	-0.446617	8.68913	-3.96347	0.00122157	0.00457155	-1.90902	-0.513277	8.68913	-4.55504	0.000368101	0.00275198	-0.307932	0.09865	8.68913	0.875464	0.394957	0.683303	-6.40415	-0.46757	8.68913	-4.14942	0.000835405	0.00618282	-1.10343
sp|O43660|PLRG1_HUMAN	16980806	0.210629	29.3016	1.43583	0.202988	0.444006	-5.76847	-0.257795	30.1022	-1.34508	0.226048	0.493077	-5.77633	-0.249557	27.0449	-1.36461	0.219569	0.313364	-6.10336	0.344557	28.7246	1.95193	0.0975198	0.179686	-5.41325	0.380283	9.21982	4.3241	0.000585948	0.00240412	-1.1653	-0.09652	9.21982	-1.0975	0.289518	0.473647	-6.60665	-0.385437	9.21982	-4.3827	0.000520513	0.0110289	-0.305515	-0.54357	9.21982	-6.18079	1.66441e-05	0.000284834	2.87547
sp|P49959|MRE11_HUMAN	16743374	-0.384396	27.4043	-1.91565	0.105844	0.322936	-5.14803	0.252113	28.6566	1.34235	0.22688	0.494321	-5.77955	-0.0519083	25.9475	-0.275189	0.792063	0.848115	-6.99728	0.346699	27.641	1.91878	0.102158	0.184725	-5.45915	0.439027	9.04147	5.67967	4.16775e-05	0.000235521	1.54271	0.307613	9.04147	3.97958	0.00118193	0.00715565	-1.48374	0.0269267	9.04147	0.348349	0.73236	0.892796	-6.73402	-0.15687	9.04147	-2.02942	0.0603184	0.166022	-5.25606
sp|O43390|HNRPR_HUMAN	16683271	0.167455	31.147	1.17113	0.287647	0.527281	-6.07566	0.224408	32.323	1.34009	0.227571	0.495256	-5.78222	0.466559	29.1203	2.64114	0.0371114	0.0794754	-4.35469	0.194713	31.2465	1.21013	0.27059	0.382711	-6.36492	-0.911507	8.97455	-12.3819	2.43205e-09	6.50681e-08	11.6551	-0.432447	8.97455	-5.87434	2.90585e-05	0.00035144	2.27775	0.295927	8.97455	4.01986	0.00108838	0.0183347	-1.03717	-0.0397367	8.97455	-0.539781	0.597174	0.754729	-7.03286
sp|Q6PJG2|CN043_HUMAN	16794555	-0.495183	24.1113	-1.12087	0.30683	0.541227	-6.12986	-0.581633	26.4033	-1.33486	0.229182	0.497888	-5.78841	2.30223	23.4625	5.03177	0.00212394	0.011736	-1.28327	1.63837	23.9882	3.24857	0.016844	0.0524493	-3.58821	0.110923	7.17225	1.49019	0.156648	0.278342	-6.53608	0.564403	7.17225	7.58244	1.53227e-06	3.3573e-05	5.2915	-0.120333	7.17225	-1.61661	0.126541	0.384829	-5.52953	0.04145	7.17225	0.556858	0.585738	0.746454	-7.02313
sp|Q8NC56|LEMD2_HUMAN	17018309	0.333031	26.7693	2.30455	0.0624544	0.248448	-4.61736	-0.309658	27.3389	-1.33445	0.229308	0.497888	-5.78889	0.830713	24.4578	3.44976	0.0128287	0.0377577	-3.22958	0.0987309	25.909	0.483723	0.64529	0.728069	-6.99042	-0.484847	7.556	-6.14754	1.76704e-05	0.000111433	2.42889	-0.16943	7.556	-2.14826	0.0482202	0.132429	-5.08632	-0.0266	7.556	-0.337271	0.740529	0.896575	-6.73799	-0.22555	7.556	-2.85983	0.0118119	0.0483977	-3.72336
sp|Q96NY9|MUS81_HUMAN	16727111	NA	NA	NA	NA	NA	NA	0.618095	22.2572	1.40678	0.229714	0.497919	-5.50712	NA	NA	NA	NA	NA	NA	NA	NA	NA	NA	NA	NA	-0.468583	8.49268	-5.33689	7.96215e-05	0.000415444	0.876027	-0.159333	8.49268	-1.81471	0.0893678	0.208814	-5.64178	-0.229677	8.49268	-2.61588	0.0193252	0.126094	-3.83162	-0.370043	8.49268	-4.21458	0.000731678	0.00556826	-0.970076
sp|Q8NFH5|NUP53_HUMAN	16888412	0.0707151	27.3299	0.501816	0.634371	0.805721	-6.64477	0.292014	28.6381	1.33187	0.230106	0.497919	-5.79193	0.486457	26.1669	2.51001	0.0444317	0.0900313	-4.54164	0.501526	27.0424	2.76385	0.0317923	0.0774733	-4.26363	-0.488343	6.67818	-5.81215	3.25889e-05	0.000190119	1.7965	-0.366137	6.67818	-4.35767	0.000547496	0.00381039	-0.709277	0.180633	6.67818	2.14985	0.0480745	0.222369	-4.67731	-0.18768	6.67818	-2.23372	0.0409511	0.124825	-4.90152
sp|Q12965|MYO1E_HUMAN	16809971	NA	NA	NA	NA	NA	NA	-0.638845	22.9725	-1.36004	0.230284	0.497919	-5.64992	NA	NA	NA	NA	NA	NA	-2.92171	24.0595	-9.29732	0.000203837	0.00741784	1.46485	-0.06404	10.5912	-0.966881	0.348749	0.50367	-7.15558	0.236497	10.5912	3.57065	0.00274121	0.0142145	-2.32358	0.39402	10.5912	5.94895	2.53419e-05	0.00129823	2.71212	0.80699	10.5912	12.184	3.04136e-09	4.58939e-07	11.6213
sp|Q99613|EIF3C_HUMAN	16817363	-0.537782	22.2175	-1.76732	0.156318	0.390948	-5.18505	-0.458698	22.7889	-1.35972	0.230377	0.497919	-5.65028	NA	NA	NA	NA	NA	NA	-0.940129	24.437	-1.46361	0.192357	0.297178	-6.06253	-0.0691167	12.2904	-1.13211	0.275147	0.42463	-6.98374	-0.08003	12.2904	-1.31087	0.209379	0.379747	-6.35825	-0.232787	12.2904	-3.81298	0.00166382	0.0247446	-1.45634	-0.305783	12.2904	-5.00864	0.000150103	0.00159313	0.632625
sp|Q8IU81|I2BP1_HUMAN	16873483	-1.05923	21.85	-2.68204	0.0458948	0.22246	-4.09179	1.06541	23.0265	1.35844	0.230757	0.49817	-5.65178	NA	NA	NA	NA	NA	NA	1.21906	23.931	4.86053	0.00747654	0.0312791	-2.15718	-0.00931667	8.08511	-0.0968925	0.924079	0.955145	-7.63293	-0.356463	8.08511	-3.70719	0.00206861	0.0113467	-2.04345	0.0451933	8.08511	0.470007	0.645028	0.847497	-6.6822	-0.441117	8.08511	-4.58757	0.000344911	0.00306008	-0.211079
sp|P62829|RL23_HUMAN	16844031	-0.0458875	28.8275	-0.283807	0.78647	0.889095	-6.74119	0.289792	30.1599	1.32674	0.231698	0.499632	-5.79796	0.159156	27.2071	0.904666	0.399244	0.500291	-6.59803	0.286803	29.146	1.42355	0.203174	0.309093	-6.11234	-0.22739	8.81051	-2.6091	0.0195893	0.0506988	-4.64876	-0.0549433	8.81051	-0.630426	0.537787	0.701661	-7.01305	-0.05921	8.81051	-0.679382	0.507119	0.764132	-6.55833	-0.139433	8.81051	-1.59987	0.130219	0.283259	-5.93286
sp|Q15629|TRAM1_HUMAN	17078102	0.159488	24.5295	0.479674	0.649105	0.814324	-6.65685	-0.302996	25.8579	-1.32589	0.231964	0.499635	-5.79897	1.55859	22.2486	3.61558	0.0141194	0.0403162	-3.09906	0.398257	25.4982	1.93892	0.099315	0.181629	-5.43129	-0.213593	10.9301	-2.38113	0.0307624	0.0742451	-5.07721	-0.0498567	10.9301	-0.555801	0.586442	0.73866	-7.0589	-0.53913	10.9301	-6.01021	2.26611e-05	0.00119136	2.82389	-0.37587	10.9301	-4.19019	0.000768871	0.00579384	-1.01997
sp|Q8IY81|RRMJ3_HUMAN	16847621	-0.111532	30.3195	-0.859117	0.424537	0.652167	-6.38545	-0.237199	31.5486	-1.32469	0.232339	0.499872	-5.80038	-0.550749	28.7137	-3.29606	0.0155877	0.0424856	-3.43809	0.344815	30.2326	2.04536	0.0855526	0.161136	-5.28296	0.0145033	9.72461	0.168502	0.868412	0.919824	-7.62284	-0.486187	9.72461	-5.64858	4.41693e-05	0.000491352	1.84976	0.55744	9.72461	6.47641	9.84275e-06	0.000637544	3.65692	0.14133	9.72461	1.64199	0.121133	0.269686	-5.87124
sp|Q9UBU8|MO4L1_HUMAN	16803581	0.585819	25.8499	1.68587	0.14479	0.378276	-5.45257	0.452947	27.0425	1.31968	0.233907	0.501347	-5.80625	-0.798591	21.7589	-3.70273	0.0128502	0.0377577	-2.99576	-0.438787	24.7564	-1.3797	0.215649	0.323672	-6.16605	-0.58155	6.82225	-8.27258	5.20563e-07	5.43546e-06	6.086	-0.33382	6.82225	-4.74861	0.000250332	0.00201822	0.0828363	0.09697	6.82225	1.3794	0.187745	0.47392	-5.85467	0.0138567	6.82225	0.197112	0.846354	0.917691	-7.16523
sp|P57678|GEMI4_HUMAN	16839254	1.52489	23.4784	1.93081	0.103677	0.321028	-5.1276	0.720262	25.3038	1.31859	0.234252	0.501347	-5.80754	-1.41261	22.3878	-2.59104	0.0397451	0.0834191	-4.42605	1.06602	24.1441	4.53822	0.00368507	0.0213234	-1.93981	-1.42357	9.61785	-16.0922	5.93847e-11	3.87052e-09	15.4702	-0.79403	9.61785	-8.9758	1.83897e-07	6.44496e-06	7.45988	0.21864	9.61785	2.47153	0.0257518	0.150589	-4.10127	-0.236027	9.61785	-2.66807	0.0174052	0.0651771	-4.09596
sp|Q9NSU2|TREX1_HUMAN	16940503	0.484639	22.1463	0.646971	0.554945	0.754467	-6.34169	1.03163	22.6027	1.39039	0.234272	0.501347	-5.52581	NA	NA	NA	NA	NA	NA	NA	NA	NA	NA	NA	NA	0.307563	8.72336	3.53924	0.0029247	0.00983491	-2.7851	-0.0204567	8.72336	-0.235402	0.817041	0.895315	-7.19169	-0.0159033	8.72336	-0.183005	0.857215	0.947658	-6.78003	-0.426223	8.72336	-4.9047	0.000183979	0.00186435	0.425924
sp|Q08170|SRSF4_HUMAN	16684222	0.41344	24.5649	1.68167	0.14562	0.379914	-5.45803	-1.28739	24.7694	-1.34605	0.234459	0.501347	-5.66617	-0.559833	21.8055	-0.802253	0.45189	0.550083	-6.68805	0.159517	24.9075	0.428332	0.685693	0.761836	-6.90551	-1.10769	8.98592	-11.222	9.42763e-09	1.93406e-07	10.2526	-0.582223	8.98592	-5.89847	2.77979e-05	0.000339152	2.32311	-0.0887533	8.98592	-0.899155	0.382606	0.673474	-6.38312	-0.471467	8.98592	-4.7764	0.000236927	0.00227376	0.169299
sp|Q9H6H4|REEP4_HUMAN	17075314	0.262277	23.0863	0.792707	0.459303	0.680395	-6.44219	-0.679142	23.482	-1.34588	0.23451	0.501347	-5.66636	NA	NA	NA	NA	NA	NA	NA	NA	NA	NA	NA	NA	0.0683233	8.87469	0.733256	0.47457	0.62351	-7.35699	-0.04288	8.87469	-0.460195	0.651897	0.787363	-7.10952	-0.0283067	8.87469	-0.303791	0.765409	0.907774	-6.74921	-0.19735	8.87469	-2.11799	0.0510696	0.14724	-5.10461
sp|Q9Y320|TMX2_HUMAN	NA	0.963234	24.605	2.03246	0.0902649	0.297381	-4.98992	0.518243	24.8669	1.31743	0.234617	0.501347	-5.80889	0.895404	22.6162	3.96289	0.00687153	0.0240455	-2.55708	0.468041	24.8518	1.19236	0.276997	0.389154	-6.38485	NA	NA	NA	NA	NA	NA	NA	NA	NA	NA	NA	NA	NA	NA	NA	NA	NA	NA	NA	NA	NA	NA	NA	NA
sp|Q08945|SSRP1_HUMAN	16738429	-0.989633	30.0316	-6.24775	0.00090612	0.0496808	-0.12479	-0.254685	30.8578	-1.31562	0.235187	0.501997	-5.81101	-0.791011	27.8849	-4.4883	0.00377944	0.0159347	-1.90923	-0.229101	29.9549	-0.659174	0.533626	0.629499	-6.88062	-0.429493	10.2351	-4.34867	0.00055755	0.00230201	-1.11483	-0.29081	10.2351	-2.94448	0.00994079	0.0393669	-3.58986	0.00766667	10.2351	0.0776258	0.939139	0.978564	-6.79447	-0.08103	10.2351	-0.820438	0.424658	0.618253	-6.83681
[truncated: 1,411 more rows]
